# Supplementary material for: Accuracy of Kinovea software in estimating body segment movements during falls captured on standard video: Effects of fall direction, camera perspective and video calibration technique
Source: PLoS One. 2021 Oct 25;16(10):e0258923. doi: 10.1371/journal.pone.0258923 (PMC8544843; doi:10.1371/journal.pone.0258923)
Supplement: S2 Table — The table shows time-varying horizontal (X) and vertical (Z) positions in meters for each body part. Each sheet in the table is a separate fall. (XLSX) [file pone.0258923.s002.xlsx]

## Sheet: Fall1_backward_pert
Fall_number	Fall_direction	Fall_type	Frame_rate (Hz)		Head_X_90degCam_right_side_of_participant	Head_Z_90degCam_right_side_of_participant	Shoulder_X_90degCam_right_side_of_participant	Shoulder_Z_90degCam_right_side_of_participant	Elbow_X_90degCam_right_side_of_participant	Elbow_Z_90degCam_right_side_of_participant	Wrist_X_90degCam_right_side_of_participant	Wrist_Z_90degCam_right_side_of_participant	GT_X_90degCam_right_side_of_participant	GT_Z_90degCam_right_side_of_participant	Knee_X_90degCam_right_side_of_participant	Knee_Z_90degCam_right_side_of_participant	Ankle_X_90degCam_right_side_of_participant	Ankle_Z_90degCam_right_side_of_participant		Head_X_60degCam_left_side_of_participant	Head_Z_60degCam_left_side_of_participant	Shoulder_X_60degCam_left_side_of_participant	Shoulder_Z_60degCam_left_side_of_participant	Elbow_X_60degCam_left_side_of_participant	Elbow_Z_60degCam_left_side_of_participant	Wrist_X_60degCam_left_side_of_participant	Wrist_Z_60degCam_left_side_of_participant	GT_X_60degCam_left_side_of_participant	GT_Z_60degCam_left_side_of_participant	Knee_X_60degCam_left_side_of_participant	Knee_Z_60degCam_left_side_of_participant	Ankle_X_60degCam_left_side_of_participant	Ankle_Z_60degCam_left_side_of_participant		Head_X_30degCam_left_side_of_participant	Head_Z_30degCam_left_side_of_participant	Shoulder_X_30degCam_left_side_of_participant	Shoulder_Z_30degCam_left_side_of_participant	Elbow_X_30degCam_left_side_of_participant	Elbow_Z_30degCam_left_side_of_participant	Wrist_X_30degCam_left_side_of_participant	Wrist_Z_30degCam_left_side_of_participant	GT_X_30degCam_left_side_of_participant	GT_Z_30degCam_left_side_of_participant	Knee_X_30degCam_left_side_of_participant	Knee_Z_30degCam_left_side_of_participant	Ankle_X_30degCam_left_side_of_participant	Ankle_Z_30degCam_left_side_of_participant
1	backward	perturbation	30		1.1784	1.4493	1.1927	1.1428	1.1363	0.8287	1.2094	0.5581	1.1781	0.6079	1.1918	0.2804	1.1448	-0.1389		-0.1021	1.4662	-0.0484	1.1563	-0.0256	0.8663	-0.1004	0.6117	-0.0643	0.6619	-0.0875	0.3336	-0.0759	-0.0515		-0.0493	1.4587	0.1115	1.1401	0.1722	0.8419	0.1054	0.571	0.0351	0.6506	-0.0164	0.3047	-0.0357	-0.0979
					1.1787	1.4539	1.193	1.1428	1.1297	0.829	1.2021	0.558	1.1781	0.6079	1.1918	0.2804	1.1448	-0.1389		-0.1024	1.4661	-0.0482	1.1563	-0.0306	0.8727	-0.1005	0.6115	-0.0647	0.6619	-0.0873	0.3335	-0.0759	-0.0515		-0.0524	1.4593	0.1056	1.1446	0.1563	0.8512	0.1043	0.5779	0.0349	0.6506	-0.0074	0.3134	-0.0353	-0.0982
					1.179	1.4539	1.1938	1.1427	1.1306	0.8293	1.2021	0.5579	1.1783	0.6079	1.1919	0.2804	1.1448	-0.1389		-0.1031	1.466	-0.0485	1.1564	-0.0221	0.867	-0.1006	0.6114	-0.0652	0.662	-0.0871	0.3334	-0.0759	-0.0514		-0.056	1.4599	0.1048	1.1447	0.1547	0.8514	0.1027	0.578	0.0346	0.6507	-0.0217	0.3172	-0.0348	-0.0984
					1.1795	1.4539	1.1914	1.1481	1.1319	0.8296	1.2023	0.5578	1.1786	0.6079	1.192	0.2804	1.1448	-0.1389		-0.1039	1.4659	-0.0489	1.1565	-0.0225	0.8732	-0.101	0.6114	-0.066	0.6622	-0.0871	0.3333	-0.0759	-0.0513		-0.06	1.4603	0.1032	1.1449	0.1679	0.8493	0.1011	0.578	0.0338	0.6509	-0.003	0.304	-0.0346	-0.0985
					1.1736	1.4541	1.1918	1.1481	1.1343	0.8298	1.2027	0.5577	1.179	0.6079	1.1921	0.2804	1.1448	-0.1389		-0.1052	1.4657	-0.0496	1.1566	-0.023	0.8733	-0.1016	0.6114	-0.0671	0.6623	-0.0871	0.3332	-0.0759	-0.0513		-0.051	1.46	0.1012	1.1451	0.1681	0.8559	0.0977	0.5784	0.0327	0.6512	-0.0029	0.3039	-0.0344	-0.0987
					1.1797	1.4539	1.1925	1.148	1.1374	0.8301	1.2031	0.5576	1.1794	0.6079	1.1922	0.2803	1.1448	-0.1389		-0.1066	1.4654	-0.0505	1.1567	-0.0238	0.8734	-0.1026	0.6114	-0.0683	0.6625	-0.0872	0.3332	-0.0759	-0.0512		-0.0561	1.4602	0.099	1.1453	0.1683	0.8478	0.086	0.5807	0.0314	0.6515	-0.003	0.3039	-0.0342	-0.0988
					1.1796	1.4539	1.1935	1.1479	1.1327	0.8305	1.2041	0.5576	1.1802	0.6079	1.1923	0.2803	1.1448	-0.1389		-0.1142	1.4658	-0.0516	1.1569	-0.0249	0.8736	-0.104	0.6115	-0.0607	0.6618	-0.0874	0.3331	-0.076	-0.0511		-0.059	1.4578	0.0964	1.1455	0.1676	0.8544	0.0984	0.5779	0.0446	0.6489	-0.0032	0.3039	-0.034	-0.099
					1.1797	1.4539	1.1948	1.1477	1.1329	0.8357	1.2055	0.5575	1.1811	0.6079	1.1925	0.2803	1.1448	-0.1388		-0.1133	1.466	-0.0589	1.1572	-0.0263	0.8738	-0.0967	0.6108	-0.0625	0.6621	-0.0877	0.333	-0.076	-0.0511		-0.0738	1.459	0.0842	1.1468	0.1664	0.8545	0.0926	0.574	0.0311	0.6515	-0.0034	0.3038	-0.0338	-0.0991
					1.1797	1.454	1.1939	1.148	1.1335	0.8359	1.2093	0.5574	1.1871	0.6079	1.1926	0.2803	1.1519	-0.1385		-0.1127	1.4662	-0.0575	1.1571	-0.0281	0.8739	-0.1041	0.6113	-0.0704	0.6628	-0.0881	0.333	-0.076	-0.051		-0.0617	1.4588	0.0866	1.1466	0.1645	0.8547	0.0919	0.5804	0.0322	0.6513	-0.0044	0.304	-0.0336	-0.0992
					1.1798	1.454	1.1996	1.148	1.1415	0.8304	1.2064	0.5572	1.1863	0.6078	1.1925	0.2749	1.1666	-0.1378		-0.1124	1.4664	-0.0565	1.1571	-0.0355	0.8743	-0.1028	0.611	-0.0694	0.6627	-0.0885	0.3329	-0.076	-0.0509		-0.0636	1.4591	0.0883	1.1464	0.1625	0.855	0.0909	0.5801	0.0183	0.654	-0.0053	0.3041	-0.0334	-0.0994
					1.1801	1.4539	1.1993	1.1481	1.1395	0.8358	1.2117	0.5572	1.1858	0.6077	1.2066	0.2753	1.2027	-0.141		-0.1125	1.4664	-0.0559	1.157	-0.0343	0.8741	-0.1019	0.6107	-0.0688	0.6626	-0.0891	0.3329	-0.076	-0.0509		-0.0658	1.4594	0.0894	1.1462	0.1597	0.8553	0.0892	0.58	0.019	0.6538	-0.0062	0.3042	-0.0332	-0.0995
					1.186	1.4541	1.1992	1.1483	1.1348	0.84	1.2107	0.5571	1.1853	0.6076	1.2277	0.276	1.2459	-0.1386		-0.1131	1.4664	-0.0557	1.1571	-0.0335	0.874	-0.1105	0.6114	-0.0685	0.6626	-0.0899	0.3329	-0.0761	-0.0508		-0.0683	1.4596	0.0904	1.146	0.1567	0.8557	0.0868	0.5799	0.0196	0.6537	-0.0078	0.3044	-0.049	-0.1013
					1.1794	1.4544	1.2015	1.1472	1.1457	0.845	1.2151	0.5624	1.1794	0.6017	1.2559	0.2822	1.2889	-0.1364		-0.114	1.4664	-0.0559	1.1571	-0.033	0.874	-0.1105	0.6112	-0.0684	0.6626	-0.0908	0.3328	-0.0761	-0.0507		-0.0708	1.4599	0.0908	1.1459	0.1631	0.8546	0.0836	0.58	0.0202	0.6536	-0.023	0.3083	-0.0793	-0.0985
					1.1716	1.4369	1.2166	1.1485	1.1485	0.8505	1.2496	0.568	1.1768	0.6003	1.2929	0.2883	1.3543	-0.1201		-0.1151	1.4663	-0.0565	1.1572	-0.0326	0.874	-0.1108	0.611	-0.0773	0.6604	-0.0916	0.3328	-0.0761	-0.0507		-0.0733	1.4601	0.0887	1.152	0.1653	0.8495	0.08	0.5806	0.0208	0.6535	-0.0388	0.3054	-0.1219	-0.0983
					1.1672	1.4247	1.2171	1.1454	1.1412	0.8509	1.2959	0.5782	1.1614	0.5942	1.3604	0.2986	1.41	-0.1114		-0.1224	1.4668	-0.0573	1.1573	-0.0411	0.8747	-0.1116	0.611	-0.0776	0.6666	-0.0925	0.3328	-0.0761	-0.0506		-0.061	1.4527	0.0595	1.156	0.1454	0.8557	0.0939	0.5778	0.0208	0.6569	-0.0679	0.3062	-0.1646	-0.1047
					1.1735	1.3956	1.2156	1.1231	1.121	0.8461	1.3348	0.6506	1.1469	0.5787	1.4139	0.3182	1.4428	-0.0727		-0.1214	1.4671	-0.0584	1.1574	-0.0414	0.8808	-0.1127	0.6111	-0.078	0.6666	-0.0934	0.3327	-0.0849	-0.0495		-0.0579	1.4527	0.0289	1.1653	0.1619	0.8515	0.0913	0.5848	0.0345	0.6501	-0.0959	0.3068	-0.2034	-0.1081
					1.1905	1.353	1.2055	1.0901	1.1366	0.8135	1.3681	0.7169	1.139	0.5525	1.4495	0.3342	1.429	-0.0272		-0.1206	1.4674	-0.0657	1.1577	-0.0336	0.8747	-0.1053	0.6103	-0.0695	0.6597	-0.1017	0.3339	-0.1131	-0.0506		-0.084	1.4305	0.0008	1.1559	0.1552	0.8549	0.0811	0.6102	0.0358	0.6413	-0.1238	0.3088	-0.29	-0.0983
					1.1769	1.2872	1.192	1.0413	1.135	0.7573	1.3987	0.7462	1.132	0.4931	1.4795	0.3304	1.4497	0.0165		-0.1198	1.4677	-0.0642	1.1577	-0.0345	0.8725	-0.1072	0.6106	-0.0786	0.6609	-0.1116	0.3347	-0.141	-0.0515		-0.0988	1.3833	0.0242	1.1225	0.2282	0.8593	0.1279	0.614	0.0852	0.5989	-0.1717	0.2964	-0.3578	-0.0984
					1.1595	1.2235	1.1646	0.971	1.1082	0.6865	1.3723	0.6891	1.1501	0.4216	1.5064	0.3131	1.4775	0.0179		-0.119	1.4684	-0.0637	1.1583	-0.0444	0.8714	-0.1145	0.6113	-0.0696	0.6663	-0.1248	0.3299	-0.2008	-0.0545		-0.105	1.3379	0.023	1.0802	0.2882	0.8415	0.193	0.5908	0.0559	0.5361	-0.2277	0.3065	-0.4367	-0.09
					1.1108	1.1407	1.1212	0.8973	1.0885	0.592	1.3486	0.5976	1.1885	0.3501	1.5398	0.2718	1.5119	0.0141		-0.1178	1.4683	-0.0813	1.1654	-0.042	0.8747	-0.1139	0.6284	-0.0652	0.6659	-0.1434	0.3322	-0.2617	-0.0497		-0.0918	1.2744	0.0804	1.0121	0.3288	0.8025	0.243	0.5434	0.0449	0.4812	-0.2822	0.3282	-0.495	-0.0412
					1.0701	1.0584	1.0848	0.8159	1.0687	0.4969	1.299	0.405	1.2346	0.2724	1.5836	0.2059	1.5596	-0.035		-0.1025	1.4543	-0.0988	1.172	-0.0341	0.8926	-0.1221	0.6415	-0.0611	0.6563	-0.1792	0.3306	-0.296	-0.0408		-0.0744	1.236	0.085	0.9562	0.3452	0.7529	0.323	0.4821	0.0048	0.4182	-0.3094	0.3356	-0.5452	-0.024
					1.0102	0.9622	1.0501	0.6953	1.0831	0.3648	1.2488	0.2477	1.2587	0.2193	1.6238	0.1647	1.6144	-0.0503		-0.1095	1.437	-0.1232	1.1714	-0.016	0.8966	-0.1102	0.6559	-0.0599	0.6438	-0.2147	0.329	-0.3663	-0.0394		-0.0402	1.1575	0.1524	0.851	0.362	0.6754	0.3716	0.3723	0.0004	0.3545	-0.3463	0.328	-0.565	-0.0175
					0.9488	0.8382	1.009	0.5699	1.064	0.2393	1.2732	0.0813	1.3001	0.1409	1.6555	0.1603	1.666	-0.0391		-0.1182	1.4079	-0.1143	1.1488	0.0199	0.8944	-0.0922	0.6484	-0.0454	0.6206	-0.2848	0.3104	-0.4256	-0.026		-0.0046	1.0781	0.1808	0.7602	0.3685	0.5742	0.3605	0.2811	-0.0387	0.2903	-0.3516	0.3126	-0.6289	-0.007
					0.9061	0.7146	0.9974	0.4356	1.0587	0.1058	1.1843	-0.0978	1.3213	0.0797	1.6604	0.1482	1.7211	-0.0311		-0.1267	1.3729	-0.0899	1.1083	0.0572	0.8557	-0.0543	0.6113	-0.0489	0.5803	-0.365	0.3554	-0.467	-0.0098		0.0422	0.9718	0.2044	0.64	0.373	0.4664	0.4159	0.1252	-0.076	0.2149	-0.3646	0.2868	-0.6709	-0.0062
					0.8419	0.5569	0.9705	0.2977	1.0325	-0.0245	1.1616	-0.2255	1.333	0.0019	1.6508	0.1347	1.7854	-0.0341		-0.1246	1.3201	-0.0583	1.052	0.0737	0.7986	-0.016	0.5817	-0.0629	0.5317	-0.4066	0.3756	-0.4947	0.015		0.1084	0.852	0.2215	0.5212	0.3594	0.3537	0.4059	0.0203	-0.0969	0.1298	-0.3951	0.2232	-0.723	-0.0009
					0.7897	0.3928	0.9243	0.1672	0.9626	-0.1459	1.1733	-0.2455	1.363	-0.0818	1.6373	0.0959	1.8869	-0.0208		-0.1049	1.2606	-0.0448	1.0139	0.1118	0.7085	0.0213	0.4814	-0.0964	0.4758	-0.4422	0.3752	-0.5369	0.0345		0.1519	0.7194	0.246	0.4203	0.3738	0.233	0.4409	-0.1293	-0.1248	0.0211	-0.4233	0.1678	-0.864	-0.026
					0.7561	0.2553	0.8972	0.0458	0.9409	-0.2749	1.1816	-0.2692	1.3631	-0.1647	1.6303	0.0353	1.9972	0.0051		-0.065	1.1719	-0.027	0.9351	0.1267	0.6436	0.0385	0.4053	-0.135	0.4175	-0.4677	0.3664	-0.5439	0.0409		0.2165	0.5518	0.2519	0.2907	0.3698	0.1331	0.4622	-0.2876	-0.1668	-0.0704	-0.4956	0.0906	-0.9417	-0.0282
					0.7071	0.1494	0.8278	-0.0223	0.9349	-0.3068	1.1892	-0.2884	1.351	-0.1947	1.6437	-0.0138	2.0709	0.0187		-0.0175	1.0922	0.0078	0.8323	0.1373	0.5417	0.0731	0.2928	-0.1599	0.3609	-0.4928	0.3454	-0.5835	0.042		0.2498	0.4079	0.2746	0.1864	0.4427	-0.0365	0.4511	-0.3249	-0.1721	-0.157	-0.5335	0.0147	-0.9611	-0.0178
					0.616	0.058	0.77	-0.0583	0.9491	-0.3009	1.1889	-0.2782	1.3511	-0.1888	1.6853	-0.0574	2.1204	0.021		0.0244	0.9972	0.0427	0.7526	0.1547	0.4176	0.0942	0.197	-0.1748	0.2873	-0.5156	0.3042	-0.6809	0.0349		0.2474	0.3081	0.3167	0.0877	0.4939	-0.121	0.4751	-0.3192	-0.1593	-0.1869	-0.5409	-0.0523	-0.9702	-0.008
					0.5549	0.0054	0.7201	-0.081	0.9604	-0.2795	1.1956	-0.2713	1.3506	-0.1556	1.6936	-0.0945	2.146	-0.0046		0.0739	0.9056	0.0854	0.6304	0.1714	0.3277	0.1076	0.0398	-0.1915	0.2107	-0.5286	0.2594	-0.8036	0.0402		0.2931	0.2594	0.3205	0.0774	0.5393	-0.2557	0.4907	-0.3486	-0.1658	-0.1808	-0.5415	-0.0865	-0.9616	-0.0152
					0.5194	-0.0587	0.7126	-0.1083	0.9621	-0.2643	1.1888	-0.2608	1.3296	-0.1345	1.6732	-0.0956	2.0968	-0.0646		0.1215	0.7812	0.1075	0.5199	0.1759	0.2168	0.1323	-0.0499	-0.2196	0.1199	-0.5594	0.1956	-0.9105	0.0335		0.3274	0.233	0.3554	0.0806	0.5539	-0.2701	0.4627	-0.3343	-0.1591	-0.1193	-0.543	-0.0856	-0.9509	-0.0358
					0.5001	-0.0786	0.696	-0.1268	0.9401	-0.2597	1.1914	-0.27	1.3078	-0.1354	1.6413	-0.0786	2.0915	-0.1442		0.167	0.6528	0.1508	0.3753	0.2191	0.0634	0.1497	-0.1456	-0.2477	0.0322	-0.6115	0.109	-0.9765	0.0576		0.3419	0.2145	0.3621	0.0879	0.5792	-0.2425	0.5101	-0.3224	-0.1444	-0.074	-0.5262	-0.0656	-0.953	-0.0421
					0.4832	-0.0856	0.6867	-0.1478	0.9325	-0.2715	1.1933	-0.2978	1.2932	-0.1362	1.6352	-0.0946	2.0849	-0.1393		0.2045	0.5287	0.1949	0.2519	0.2878	-0.0128	0.143	-0.1703	-0.2673	-0.0601	-0.6093	0.0422	-1.0062	0.063		0.3345	0.2164	0.362	0.0954	0.5641	-0.1969	0.5538	-0.3236	-0.1271	-0.0466	-0.5016	-0.0283	-0.9491	-0.0856
					0.4613	-0.1023	0.66	-0.1731	0.9326	-0.2714	1.182	-0.2929	1.2856	-0.1368	1.6138	-0.0997	2.0719	-0.1399		0.2448	0.3463	0.2204	0.1335	0.3118	-0.1513	0.1645	-0.1883	-0.2576	-0.1134	-0.6217	-0.0321	-1.0063	0.0582		0.3444	0.2049	0.346	0.1004	0.545	-0.1805	0.572	-0.3217	-0.1117	-0.0184	-0.4851	-0.0122	-0.9261	-0.0894
					0.4532	-0.1087	0.6595	-0.1793	0.9329	-0.2767	1.1834	-0.2924	1.2784	-0.1429	1.604	-0.0884	2.0719	-0.1399		0.3205	0.2408	0.2637	0.1046	0.3237	-0.1808	0.1558	-0.2066	-0.2575	-0.107	-0.6101	-0.0422	-1.0021	0.034		0.3569	0.2014	0.3633	0.088	0.5267	-0.1626	0.6144	-0.3285	-0.1021	-0.0179	-0.4644	0.0186	-0.8935	-0.0903
					0.452	-0.115	0.6593	-0.1852	0.9331	-0.2765	1.1834	-0.2984	1.2714	-0.1436	1.5972	-0.0833	2.0506	-0.1411		0.3828	0.1853	0.3035	0.0955	0.3331	-0.1688	0.1549	-0.1928	-0.2492	-0.0828	-0.5854	-0.0081	-0.9905	0.0117		0.3595	0.1963	0.3644	0.0729	0.5284	-0.1788	0.6158	-0.329	-0.0978	-0.0021	-0.4406	0.0405	-0.8601	-0.0867
					0.4434	-0.1244	0.6594	-0.1853	0.9342	-0.2747	1.1958	-0.3017	1.2776	-0.1499	1.604	-0.083	2.0506	-0.1411		0.4244	0.1591	0.3227	0.0922	0.3314	-0.1478	0.1644	-0.1811	-0.2318	-0.0471	-0.5953	0.0295	-0.9914	0.0112		0.3617	0.2018	0.3552	0.0605	0.5244	-0.1672	0.6182	-0.3456	-0.0977	-0.0021	-0.4183	0.052	-0.8576	-0.0793
					0.4435	-0.1244	0.6597	-0.1851	0.9334	-0.2794	1.1889	-0.3026	1.2846	-0.1494	1.6176	-0.0877	2.0506	-0.1411		0.4452	0.1427	0.3426	0.0891	0.3099	-0.1098	0.179	-0.1676	-0.2065	-0.0065	-0.5561	0.0326	-0.954	-0.0135		0.3669	0.1843	0.3495	0.064	0.5381	-0.1805	0.6186	-0.3456	-0.1012	-0.0047	-0.4193	0.0714	-0.8472	-0.0779
					0.4439	-0.1186	0.6602	-0.1794	0.9337	-0.2792	1.1893	-0.3029	1.2851	-0.1438	1.6245	-0.0874	2.0571	-0.1409		0.4552	0.141	0.3525	0.0876	0.3073	-0.0817	0.19	-0.1843	-0.1896	0.0165	-0.5347	0.0608	-0.9249	-0.0177		0.3694	0.1724	0.3532	0.0675	0.5364	-0.1722	0.6192	-0.3455	-0.1089	-0.006	-0.411	0.0542	-0.8444	-0.0771
					0.4447	-0.1097	0.6679	-0.178	0.9342	-0.2786	1.1901	-0.3033	1.2918	-0.1436	1.6311	-0.0871	2.0572	-0.141		0.4651	0.1394	0.353	0.0874	0.3074	-0.0817	0.2003	-0.1862	-0.1797	0.0279	-0.5263	0.0839	-0.908	-0.0208		0.3705	0.1648	0.3531	0.0602	0.5358	-0.1721	0.6208	-0.3451	-0.1099	-0.0093	-0.4234	0.0509	-0.8454	-0.0781
					0.4458	-0.1007	0.6688	-0.1722	0.9351	-0.2725	1.1909	-0.3037	1.2915	-0.1437	1.631	-0.0872	2.0637	-0.1407		0.4653	0.1391	0.3639	0.0723	0.3202	-0.0843	0.21	-0.1946	-0.1625	0.0378	-0.4992	0.0999	-0.8912	-0.0057		0.3885	0.1487	0.354	0.053	0.5352	-0.172	0.6226	-0.3448	-0.1026	-0.0325	-0.4199	0.0185	-0.872	-0.0852
					0.4458	-0.1006	0.6765	-0.1661	0.9426	-0.2661	1.1916	-0.3034	1.2913	-0.1438	1.6309	-0.0817	2.0636	-0.1407		0.4663	0.1321	0.3649	0.0588	0.3214	-0.1086	0.2106	-0.2018	-0.1549	0.0366	-0.4879	0.1027	-0.8742	-0.0084		0.4051	0.1367	0.355	0.0533	0.5348	-0.172	0.6244	-0.3448	-0.0984	-0.0504	-0.4458	0.0072	-0.8832	-0.0925
					0.4459	-0.0949	0.6761	-0.1662	0.9419	-0.2726	1.1923	-0.3025	1.2914	-0.1438	1.631	-0.0817	2.0636	-0.1407		0.4765	0.1216	0.3812	0.0227	0.3214	-0.1111	0.2156	-0.1999	-0.1559	0.0305	-0.4701	0.1171	-0.8769	-0.0067		0.4036	0.1446	0.3566	0.0535	0.5346	-0.172	0.6338	-0.3552	-0.0881	-0.0577	-0.4459	-0.0061	-0.8806	-0.0931
					0.4456	-0.095	0.6758	-0.1663	0.942	-0.2724	1.193	-0.3016	1.2917	-0.1437	1.6312	-0.0815	2.0636	-0.1407		0.4799	0.1035	0.3814	0.0226	0.321	-0.1042	0.2157	-0.1999	-0.1639	0.0253	-0.471	0.1163	-0.8738	-0.0071		0.4038	0.1371	0.3728	0.0486	0.5347	-0.172	0.6139	-0.3492	-0.0828	-0.0675	-0.4322	-0.0181	-0.8795	-0.1002
					0.4453	-0.095	0.6754	-0.1664	0.9421	-0.2721	1.1937	-0.3007	1.2836	-0.1291	1.6312	-0.0815	2.0636	-0.1407		0.4808	0.0896	0.3818	0.0225	0.3208	-0.1042	0.2158	-0.1998	-0.1647	0.019	-0.4944	0.0879	-0.8892	-0.0052		0.4038	0.1372	0.3724	0.0485	0.5357	-0.1722	0.6126	-0.3415	-0.0728	-0.0747	-0.444	-0.0277	-0.8795	-0.1007
					0.4449	-0.095	0.6751	-0.1664	0.9422	-0.2719	1.1943	-0.2999	1.2834	-0.1291	1.6309	-0.0762	2.0571	-0.141		0.4754	0.0768	0.3824	0.0156	0.3208	-0.1109	0.2158	-0.1998	-0.1735	0.014	-0.5078	0.0701	-0.8894	-0.0115		0.404	0.1372	0.3721	0.0485	0.5345	-0.164	0.6129	-0.3423	-0.0634	-0.0824	-0.4392	-0.0431	-0.88	-0.1107
					0.4444	-0.0951	0.6747	-0.1665	0.9423	-0.2717	1.1875	-0.3054	1.283	-0.129	1.6307	-0.0708	2.0571	-0.141		0.4756	0.0701	0.3826	0.0155	0.3204	-0.1108	0.2159	-0.2002	-0.1744	0.0077	-0.511	0.053	-0.9049	-0.0147		0.4045	0.1372	0.3718	0.0484	0.5456	-0.1724	0.6144	-0.3434	-0.0589	-0.0839	-0.4244	-0.0466	-0.8791	-0.1114
					0.4438	-0.0951	0.6744	-0.1666	0.9424	-0.2715	1.1881	-0.3047	1.2826	-0.129	1.6304	-0.071	2.0571	-0.1409		0.4755	0.0702	0.383	0.0088	0.3201	-0.1107	0.2154	-0.2066	-0.1745	0.0012	-0.5111	0.0409	-0.9181	-0.0361		0.405	0.1372	0.3716	0.0484	0.5272	-0.1664	0.6159	-0.3445	-0.0532	-0.0858	-0.412	-0.0518	-0.869	-0.1163
					0.4432	-0.0952	0.674	-0.1667	0.9426	-0.2713	1.1887	-0.304	1.2822	-0.129	1.6302	-0.0763	2.057	-0.1408		0.4758	0.0701	0.3829	0.0155	0.3199	-0.1107	0.2144	-0.2062	-0.1736	-0.0117	-0.5075	0.0242	-0.9167	-0.0367		0.4055	0.1373	0.3714	0.0484	0.5508	-0.1882	0.6172	-0.3455	-0.0615	-0.0829	-0.3958	-0.0597	-0.8758	-0.1192
																				0.4764	0.0699	0.3836	0.0087	0.3197	-0.1174	0.2137	-0.2058	-0.1722	-0.0184	-0.516	0.0197	-0.9168	-0.0417		0.406	0.1373	0.3713	0.0484	0.5504	-0.1881	0.6181	-0.3466	-0.0547	-0.0852	-0.3991	-0.0598	-0.888	-0.1144
																				0.4777	0.0629	0.3842	0.0086	0.3197	-0.1173	0.2132	-0.2056	-0.1641	-0.0261	-0.5098	0.0113	-0.9139	-0.0364
																				0.4789	0.0628	0.394	0.007	0.3197	-0.1173	0.2127	-0.2055	-0.1645	-0.026	-0.5049	0.0102	-0.9132	-0.0392
																				0.4697	0.0641	0.39	0.0077	0.3198	-0.1173	0.2123	-0.2053	-0.1644	-0.0262	-0.5016	0.0098	-0.9208	-0.0378

## Sheet: Fall2_backward_pert
Fall_number	Fall_direction	Fall_type	Frame_rate (Hz)		Head_X_90degCam_right_side_of_participant	Head_Z_90degCam_right_side_of_participant	Shoulder_X_90degCam_right_side_of_participant	Shoulder_Z_90degCam_right_side_of_participant	Elbow_X_90degCam_right_side_of_participant	Elbow_Z_90degCam_right_side_of_participant	Wrist_X_90degCam_right_side_of_participant	Wrist_Z_90degCam_right_side_of_participant	GT_X_90degCam_right_side_of_participant	GT_Z_90degCam_right_side_of_participant	Knee_X_90degCam_right_side_of_participant	Knee_Z_90degCam_right_side_of_participant	Ankle_X_90degCam_right_side_of_participant	Ankle_Z_90degCam_right_side_of_participant		Head_X_60degCam_left_side_of_participant	Head_Z_60degCam_left_side_of_participant	Shoulder_X_60degCam_left_side_of_participant	Shoulder_Z_60degCam_left_side_of_participant	Elbow_X_60degCam_left_side_of_participant	Elbow_Z_60degCam_left_side_of_participant	Wrist_X_60degCam_left_side_of_participant	Wrist_Z_60degCam_left_side_of_participant	GT_X_60degCam_left_side_of_participant	GT_Z_60degCam_left_side_of_participant	Knee_X_60degCam_left_side_of_participant	Knee_Z_60degCam_left_side_of_participant	Ankle_X_60degCam_left_side_of_participant	Ankle_Z_60degCam_left_side_of_participant		Head_X_30degCam_left_side_of_participant	Head_Z_30degCam_left_side_of_participant	Shoulder_X_30degCam_left_side_of_participant	Shoulder_Z_30degCam_left_side_of_participant	Elbow_X_30degCam_left_side_of_participant	Elbow_Z_30degCam_left_side_of_participant	Wrist_X_30degCam_left_side_of_participant	Wrist_Z_30degCam_left_side_of_participant	GT_X_30degCam_left_side_of_participant	GT_Z_30degCam_left_side_of_participant	Knee_X_30degCam_left_side_of_participant	Knee_Z_30degCam_left_side_of_participant	Ankle_X_30degCam_left_side_of_participant	Ankle_Z_30degCam_left_side_of_participant
2	backward	perturbation	30		1.1876	1.4552	1.204	1.1424	1.1534	0.8369	1.2254	0.5668	1.193	0.6111	1.2034	0.2899	1.1508	-0.1227		-0.1032	1.4515	-0.0469	1.1415	-0.0117	0.8557	-0.0723	0.5857	-0.0761	0.6391	-0.0763	0.3096	-0.0601	-0.078		0.5302	0.9196	0.6771	0.6144	0.7556	0.3126	0.7032	0.0379	0.6079	0.1291	0.5635	-0.2255	0.5524	-0.6617
					1.1876	1.455	1.1971	1.1428	1.1525	0.8373	1.2248	0.5668	1.1927	0.6111	1.2029	0.2897	1.1507	-0.1229		-0.1033	1.4516	-0.0471	1.1416	-0.0112	0.8556	-0.0725	0.5856	-0.0758	0.6305	-0.0763	0.3096	-0.0601	-0.0779		0.5305	0.9195	0.6769	0.6144	0.7399	0.3219	0.7031	0.0376	0.608	0.1292	0.5636	-0.2255	0.5526	-0.6617
					1.1875	1.4549	1.1967	1.1432	1.158	0.8377	1.224	0.5667	1.1923	0.6112	1.2024	0.2894	1.1505	-0.123		-0.1034	1.4517	-0.038	1.1413	-0.0108	0.8555	-0.0726	0.5856	-0.087	0.6437	-0.0762	0.3096	-0.0601	-0.0778		0.5308	0.9194	0.6767	0.6144	0.7545	0.3195	0.7029	0.0372	0.608	0.1294	0.5636	-0.2255	0.5528	-0.6618
					1.1874	1.4547	1.2025	1.1387	1.1566	0.8381	1.2231	0.5667	1.1919	0.6112	1.2019	0.2892	1.1504	-0.1232		-0.1036	1.4518	-0.0436	1.1417	-0.0104	0.8555	-0.0728	0.5855	-0.0831	0.6359	-0.0762	0.3096	-0.0602	-0.0777		0.5311	0.9193	0.6764	0.6144	0.7541	0.3196	0.7028	0.0369	0.608	0.1295	0.5637	-0.2255	0.5529	-0.6618
					1.1873	1.4546	1.2015	1.1392	1.1549	0.8385	1.2242	0.5603	1.1914	0.6112	1.2006	0.2886	1.1503	-0.1233		-0.1038	1.4519	-0.0439	1.1418	-0.0099	0.8554	-0.073	0.5854	-0.0759	0.6426	-0.0762	0.3096	-0.0602	-0.0775		0.5314	0.9191	0.6762	0.6145	0.7537	0.3197	0.7026	0.0366	0.6081	0.1296	0.5637	-0.2255	0.5531	-0.6619
					1.1871	1.4544	1.2007	1.147	1.153	0.8338	1.2242	0.5655	1.191	0.6113	1.1993	0.2881	1.1502	-0.1235		-0.1043	1.452	-0.0442	1.1419	-0.0188	0.8559	-0.0731	0.5853	-0.0829	0.6358	-0.0761	0.3096	-0.0602	-0.0774		0.5316	0.919	0.6759	0.6145	0.7533	0.3198	0.7022	0.0433	0.6081	0.1297	0.5638	-0.2256	0.5532	-0.6619
					1.1868	1.4543	1.2002	1.1473	1.1578	0.8344	1.224	0.5655	1.1906	0.6113	1.2052	0.2878	1.15	-0.1237		-0.1048	1.4521	-0.0445	1.1421	-0.0184	0.8559	-0.0732	0.5852	-0.0791	0.6354	-0.0761	0.3096	-0.0602	-0.0773		0.5316	0.9189	0.6757	0.6145	0.7529	0.3199	0.7021	0.0431	0.6081	0.1298	0.5639	-0.2256	0.5534	-0.662
					1.1864	1.4542	1.1996	1.1475	1.1557	0.8349	1.2239	0.5655	1.1901	0.6113	1.2039	0.2872	1.1499	-0.1238		-0.1056	1.4521	-0.045	1.1423	-0.018	0.8558	-0.0732	0.5851	-0.0863	0.6384	-0.076	0.3096	-0.0603	-0.0772		0.5316	0.9187	0.6755	0.6145	0.7525	0.3201	0.7019	0.0428	0.6081	0.1299	0.5639	-0.2256	0.5536	-0.662
					1.1924	1.454	1.1989	1.1478	1.1535	0.8355	1.2238	0.5655	1.1897	0.6114	1.2026	0.2867	1.1498	-0.124		-0.1065	1.4521	-0.0454	1.1425	-0.0064	0.8514	-0.0733	0.585	-0.0751	0.6374	-0.0759	0.3096	-0.0603	-0.0771		0.5314	0.9186	0.6752	0.6146	0.7522	0.3202	0.7018	0.0426	0.6081	0.13	0.564	-0.2256	0.5526	-0.6621
					1.1878	1.4554	1.1977	1.1434	1.1514	0.8361	1.2237	0.5655	1.1892	0.6114	1.2013	0.2862	1.1497	-0.1242		-0.1076	1.4522	-0.0459	1.1427	-0.0156	0.8582	-0.0733	0.5849	-0.0823	0.6429	-0.0759	0.3096	-0.0603	-0.077		0.5305	0.9185	0.675	0.6146	0.7518	0.3204	0.7017	0.0424	0.6082	0.1302	0.564	-0.2256	0.5226	-0.6654
					1.1879	1.4552	1.2009	1.1452	1.1562	0.8367	1.2236	0.5655	1.1887	0.6114	1.2	0.2856	1.1496	-0.1243		-0.109	1.4521	-0.0465	1.1429	-0.0152	0.8581	-0.0733	0.5848	-0.0786	0.6474	-0.0758	0.3096	-0.0606	-0.0768		0.5296	0.9239	0.6747	0.6146	0.7515	0.3206	0.7015	0.0422	0.6083	0.1303	0.5492	-0.2282	0.4929	-0.662
					1.188	1.4551	1.2007	1.1453	1.1541	0.8373	1.2235	0.5656	1.1883	0.6115	1.1987	0.2851	1.1494	-0.1245		-0.1105	1.4521	-0.0472	1.1432	-0.0149	0.8581	-0.0734	0.5847	-0.0818	0.6378	-0.0851	0.3107	-0.0794	-0.0798		0.5288	0.9238	0.6731	0.6148	0.7511	0.3207	0.7012	0.0422	0.6278	0.1288	0.5341	-0.2306	0.4488	-0.6597
					1.188	1.4549	1.2005	1.1455	1.1519	0.8378	1.2236	0.5656	1.1878	0.6115	1.2046	0.2848	1.1493	-0.1246		-0.1185	1.4526	-0.0393	1.1433	-0.0146	0.8581	-0.0734	0.5847	-0.0748	0.6519	-0.1038	0.3066	-0.1072	-0.0763		0.528	0.9233	0.6634	0.6233	0.753	0.3204	0.6993	0.0491	0.6391	0.1277	0.5054	-0.229	0.3927	-0.6564
					1.1881	1.4548	1.2003	1.1456	1.1567	0.8384	1.2237	0.5656	1.1944	0.6117	1.2034	0.2897	1.1492	-0.1248		-0.1177	1.4532	-0.0413	1.1438	-0.0143	0.858	-0.0734	0.5847	-0.0748	0.657	-0.1316	0.3098	-0.1446	-0.0771		0.5334	0.9074	0.6294	0.6288	0.7794	0.3253	0.6915	0.0655	0.6267	0.1265	0.4767	-0.2274	0.3501	-0.6512
					1.1881	1.4546	1.2001	1.1457	1.1549	0.839	1.224	0.5657	1.1939	0.6117	1.202	0.2891	1.1491	-0.125		-0.1168	1.4537	-0.0506	1.1496	-0.0137	0.8567	-0.0805	0.5903	-0.0634	0.6511	-0.178	0.307	-0.1912	-0.0762		0.5235	0.8912	0.5986	0.632	0.816	0.3322	0.7072	0.0787	0.6445	0.1237	0.4211	-0.2245	0.2939	-0.6433
					1.1882	1.4544	1.1999	1.1459	1.1532	0.8347	1.2244	0.5657	1.1935	0.6117	1.2006	0.2886	1.149	-0.1251		-0.1081	1.448	-0.0686	1.156	-0.0128	0.8556	-0.0814	0.6027	-0.0528	0.6479	-0.2032	0.2991	-0.2466	-0.0736		0.5216	0.8603	0.5976	0.6144	0.8599	0.3199	0.7206	0.0758	0.6595	0.1159	0.3791	-0.2191	0.206	-0.6259
					1.1883	1.4543	1.2002	1.1459	1.152	0.8353	1.2249	0.5658	1.193	0.6118	1.1993	0.2881	1.1488	-0.1253		-0.1079	1.4357	-0.0871	1.1622	-0.0029	0.8673	-0.0913	0.6161	-0.0417	0.6336	-0.2759	0.3087	-0.3103	-0.0637		0.5193	0.8184	0.6183	0.5681	0.9078	0.2845	0.7714	0.0451	0.6487	0.0531	0.3242	-0.1998	0.1313	-0.6055
					1.1883	1.4541	1.2009	1.146	1.1579	0.836	1.2255	0.5659	1.1926	0.6118	1.205	0.2878	1.1487	-0.1254		-0.108	1.4117	-0.0955	1.1499	0.0168	0.8661	-0.1002	0.6231	-0.0309	0.6177	-0.3478	0.325	-0.3734	-0.054		0.5282	0.7688	0.6458	0.5113	0.9397	0.2205	0.8355	-0.027	0.6063	-0.0274	0.2589	-0.1798	0.049	-0.5437
					1.1885	1.4539	1.2016	1.146	1.1573	0.8368	1.2263	0.5659	1.1922	0.6119	1.2037	0.2872	1.1486	-0.1256		-0.0988	1.3697	-0.0776	1.118	0.0453	0.8517	-0.0796	0.6149	-0.0292	0.586	-0.4062	0.3575	-0.4266	-0.0457		0.5362	0.7166	0.6744	0.4382	0.9577	0.1459	0.8903	-0.1287	0.5614	-0.0779	0.2257	-0.1647	0.0171	-0.5103
					1.1888	1.4537	1.2024	1.1461	1.1567	0.8375	1.2272	0.566	1.1918	0.6119	1.2023	0.2867	1.1485	-0.1258		-0.089	1.3185	-0.0564	1.073	0.0752	0.8065	-0.0393	0.5698	-0.0697	0.5336	-0.4503	0.3748	-0.4809	-0.0275		0.5836	0.6412	0.7026	0.3498	0.9851	0.0114	0.9558	-0.258	0.5208	-0.1442	0.1758	-0.152	-0.0934	-0.4759
					1.1892	1.4535	1.2037	1.146	1.1563	0.8383	1.2282	0.5661	1.1915	0.6119	1.2009	0.2862	1.1484	-0.1259		-0.0599	1.2516	-0.0274	1.004	0.0942	0.7479	-0.0073	0.4851	-0.0954	0.48	-0.4851	0.3789	-0.5238	0.0134		0.6309	0.5525	0.752	0.2424	0.9863	-0.0449	1.0124	-0.4255	0.5025	-0.2144	0.1221	-0.1464	-0.2125	-0.4259
					1.1896	1.4533	1.1988	1.146	1.1519	0.8391	1.2293	0.5662	1.1911	0.612	1.1996	0.2856	1.1482	-0.1261		-0.0262	1.1839	-0.0013	0.9334	0.1189	0.6864	0.0464	0.3785	-0.1267	0.416	-0.5236	0.386	-0.618	0.0465		0.6696	0.4479	0.7587	0.1435	0.9824	-0.161	1.0524	-0.5612	0.4837	-0.2903	0.1215	-0.1885	-0.2795	-0.368
					1.1902	1.4531	1.2007	1.1458	1.152	0.8389	1.2235	0.5661	1.1907	0.612	1.2053	0.2853	1.1483	-0.1205		0.0127	1.1032	0.031	0.8504	0.1527	0.5855	0.0943	0.2959	-0.1587	0.3556	-0.5488	0.3646	-0.7725	0.0717		0.6931	0.3356	0.7649	0.0175	0.9797	-0.2666	1.0801	-0.6851	0.4678	-0.3851	0.0853	-0.2382	-0.3614	-0.3349
					1.191	1.4528	1.2026	1.1457	1.1523	0.8386	1.2248	0.5662	1.1904	0.6121	1.204	0.2848	1.1482	-0.1206		0.058	1.0121	0.0449	0.7444	0.1816	0.4621	0.1486	0.1408	-0.1772	0.2815	-0.557	0.3288	-0.8733	0.1306		0.7056	0.2241	0.7918	-0.0919	0.9985	-0.3894	1.087	-0.8237	0.4435	-0.4787	0.0662	-0.3326	-0.3871	-0.3023
					1.1919	1.4525	1.2069	1.1461	1.1526	0.8383	1.2261	0.5663	1.19	0.6121	1.2028	0.2897	1.148	-0.1208		0.0896	0.9114	0.0635	0.6188	0.1881	0.3372	0.1882	0.0292	-0.1841	0.2005	-0.5758	0.2591	-0.9571	0.189		0.7359	0.1007	0.8303	-0.2039	1.0628	-0.5519	1.0778	-0.8693	0.4236	-0.5722	0.0558	-0.401	-0.3813	-0.2984
					1.1978	1.4568	1.2052	1.1465	1.155	0.837	1.2274	0.5664	1.1897	0.6122	1.2014	0.2891	1.1479	-0.121		0.1182	0.7786	0.0713	0.5178	0.214	0.2583	0.2119	-0.0641	-0.2034	0.1051	-0.5785	0.2039	-1.0036	0.2265		0.7655	-0.045	0.8529	-0.2913	1.1187	-0.6072	1.0576	-0.8447	0.4014	-0.6562	0.0481	-0.4616	-0.3596	-0.3103
					1.1973	1.4567	1.2034	1.1469	1.1562	0.8372	1.2264	0.5617	1.1894	0.6122	1.2	0.2886	1.1598	-0.128		0.1617	0.6398	0.1399	0.3404	0.2516	0.0839	0.2117	-0.1485	-0.226	0.032	-0.5778	0.1514	-1.0249	0.2399		0.8032	-0.1468	0.8558	-0.3827	1.1719	-0.7229	1.0508	-0.8722	0.4139	-0.715	0.0583	-0.5089	-0.3627	-0.3297
					1.1969	1.4566	1.2083	1.1472	1.1576	0.8377	1.2284	0.5622	1.189	0.6123	1.2015	0.2869	1.1921	-0.1313		0.2049	0.5306	0.196	0.2709	0.3402	0.0218	0.2122	-0.1861	-0.2432	-0.0423	-0.577	0.0688	-1.025	0.2396		0.8339	-0.2363	0.9111	-0.4599	1.2249	-0.8341	1.0635	-0.8835	0.4263	-0.7086	0.0618	-0.5273	-0.3745	-0.3604
					1.1967	1.4565	1.2072	1.1475	1.1588	0.8383	1.224	0.561	1.188	0.6123	1.2274	0.2852	1.2359	-0.1243		0.2394	0.4015	0.2165	0.1803	0.3757	-0.0456	0.2065	-0.1939	-0.2409	-0.1177	-0.5675	0.0425	-1.0009	0.2218		0.9024	-0.297	0.9279	-0.4653	1.2538	-0.8237	1.0756	-0.8722	0.4177	-0.6783	0.0541	-0.5258	-0.3731	-0.4165
					1.1966	1.4564	1.2075	1.1475	1.1596	0.8396	1.2239	0.563	1.1813	0.6121	1.2571	0.2865	1.2807	-0.125		0.2982	0.2948	0.2733	0.08	0.3968	-0.179	0.198	-0.2251	-0.2348	-0.1356	-0.5811	0.0315	-0.9959	0.1814		0.9547	-0.353	0.9513	-0.4573	1.2535	-0.8064	1.121	-0.8783	0.4224	-0.6342	0.072	-0.5237	-0.3622	-0.4774
					1.1898	1.4514	1.2159	1.1519	1.1681	0.8403	1.2467	0.5651	1.1843	0.6017	1.2788	0.2876	1.3387	-0.122		0.3663	0.2304	0.3145	0.0634	0.428	-0.1839	0.2077	-0.2267	-0.2267	-0.1174	-0.581	0.0315	-1.0032	0.155		0.9905	-0.379	0.9838	-0.4526	1.2519	-0.7886	1.1355	-0.8757	0.4547	-0.616	0.0973	-0.5241	-0.3555	-0.5265
					1.1771	1.4334	1.2217	1.1563	1.1628	0.8451	1.2974	0.5787	1.1747	0.6	1.3331	0.303	1.397	-0.1132		0.4248	0.1764	0.355	0.0603	0.4381	-0.1786	0.2172	-0.2149	-0.2266	-0.085	-0.5522	0.0289	-0.9948	0.0977		1.0077	-0.3686	1.004	-0.4519	1.2519	-0.7886	1.1312	-0.8766	0.4794	-0.6003	0.1309	-0.5305	-0.2848	-0.6036
					1.1676	1.4159	1.2142	1.1515	1.1482	0.8454	1.3291	0.6267	1.1526	0.5918	1.4092	0.3211	1.4532	-0.0947		0.4675	0.1442	0.3757	0.0643	0.4371	-0.1647	0.2232	-0.2155	-0.2083	-0.0556	-0.5256	0.031	-0.9825	0.052		1.0248	-0.3581	1.0214	-0.4576	1.2518	-0.7886	1.1322	-0.868	0.4968	-0.5915	0.1694	-0.532	-0.2887	-0.6221
					1.1711	1.3762	1.1948	1.1181	1.1362	0.8327	1.4084	0.7075	1.1486	0.5706	1.4658	0.3489	1.5163	-0.0468		0.4886	0.1414	0.3955	0.0869	0.4219	-0.1461	0.2229	-0.215	-0.1802	-0.0406	-0.4996	0.0332	-0.9373	-0.0053		1.0423	-0.3554	1.0397	-0.4713	1.252	-0.7887	1.1401	-0.8766	0.5255	-0.612	0.1776	-0.5409	-0.2676	-0.6181
					1.1645	1.3123	1.1766	1.0726	1.1165	0.7971	1.3975	0.751	1.1459	0.529	1.4972	0.3612	1.5109	0.021		0.51	0.1388	0.4155	0.0843	0.4243	-0.1546	0.2231	-0.2148	-0.1622	-0.0307	-0.4734	0.0292	-0.9247	-0.0579		1.0528	-0.3496	1.0415	-0.4796	1.2542	-0.7981	1.14	-0.8832	0.5321	-0.6214	0.1774	-0.5408	-0.2569	-0.6161
					1.1441	1.2487	1.1536	1.0119	1.1017	0.7313	1.3526	0.695	1.1753	0.4587	1.5449	0.3545	1.4978	0.0795		0.5305	0.1497	0.4217	0.086	0.4142	-0.1491	0.2235	-0.2146	-0.1346	-0.0349	-0.4733	0.029	-0.9038	-0.061		1.0547	-0.3577	1.0605	-0.5016	1.2753	-0.8144	1.1563	-0.8862	0.5298	-0.6288	0.1998	-0.5414	-0.2569	-0.616
					1.1051	1.1739	1.1299	0.9317	1.0626	0.6361	1.3137	0.5392	1.2217	0.3802	1.597	0.3189	1.5044	0.077		0.5412	0.1484	0.422	0.0858	0.4263	-0.1548	0.2332	-0.2099	-0.125	-0.0431	-0.4644	0.0277	-0.8864	-0.0517		1.056	-0.3582	1.0601	-0.5017	1.2756	-0.8145	1.1596	-0.887	0.5296	-0.6208	0.2038	-0.5419	-0.2569	-0.616
					1.0619	1.0936	1.091	0.8355	1.0398	0.5395	1.2215	0.342	1.2698	0.3101	1.642	0.2773	1.5407	0.0067		0.5454	0.1645	0.44	0.0498	0.4269	-0.1618	0.2334	-0.2162	-0.1238	-0.056	-0.4556	0.0265	-0.8783	-0.056		1.0587	-0.3666	1.0596	-0.5018	1.2759	-0.8146	1.1549	-0.8862	0.528	-0.6198	0.1877	-0.544	-0.2564	-0.6162
					1.0235	1.005	1.064	0.7314	1.0207	0.4112	1.1716	0.1572	1.3039	0.2649	1.6675	0.2312	1.5978	-0.0449		0.5564	0.1563	0.4404	0.043	0.4276	-0.1687	0.2333	-0.2157	-0.1324	-0.0546	-0.4557	0.0265	-0.8836	-0.0583		1.0587	-0.3743	1.0587	-0.5019	1.2762	-0.8147	1.165	-0.8896	0.5242	-0.618	0.174	-0.5456	-0.2571	-0.6224
					0.9886	0.8994	1.0478	0.6083	0.9771	0.2819	1.1173	-0.0052	1.3128	0.1938	1.6846	0.2275	1.6559	-0.0453		0.5466	0.1507	0.4412	0.0362	0.4277	-0.1619	0.2272	-0.2182	-0.1322	-0.0544	-0.4644	0.0218	-0.8836	-0.0585		1.0437	-0.3775	1.0593	-0.5099	1.2956	-0.8218	1.1615	-0.8905	0.5186	-0.6156	0.1757	-0.5578	-0.2674	-0.6245
					0.9553	0.7769	1.0276	0.4851	0.9658	0.1642	1.0814	-0.0889	1.3258	0.1088	1.6865	0.2373	1.7214	-0.0286		0.5479	0.1438	0.4418	0.0362	0.4281	-0.1621	0.2269	-0.2181	-0.1331	-0.048	-0.4822	0.0041	-0.8838	-0.0588		1.0613	-0.3906	1.0409	-0.4965	1.2756	-0.8145	1.1677	-0.8914	0.5285	-0.6199	0.1746	-0.5662	-0.2673	-0.6312
					0.9144	0.643	1.0161	0.3723	0.9697	0.0351	1.0906	-0.1909	1.3372	0.0227	1.6644	0.2212	1.8224	-0.013		0.5544	0.1329	0.4422	0.0363	0.4284	-0.1622	0.2265	-0.2179	-0.1415	-0.0531	-0.4822	0.0036	-0.8834	-0.0613		1.0455	-0.3935	1.0415	-0.5051	1.2755	-0.8144	1.1606	-0.8881	0.5234	-0.6256	0.1713	-0.5737	-0.2665	-0.6317
					0.8664	0.5015	0.9772	0.2584	0.9195	-0.0708	1.1153	-0.2376	1.3641	-0.0664	1.6313	0.1559	1.9595	0.0318		0.5439	0.1274	0.4421	0.0362	0.4285	-0.1622	0.226	-0.2177	-0.1411	-0.0532	-0.4736	0.0011	-0.8738	-0.0523		1.0466	-0.3939	1.0429	-0.5134	1.2754	-0.8144	1.1636	-0.8903	0.5184	-0.624	0.1713	-0.5811	-0.2686	-0.6382
					0.8219	0.3472	0.9372	0.1469	0.8688	-0.159	1.1187	-0.2464	1.3646	-0.1529	1.628	0.0646	2.039	0.0641		0.5437	0.1205	0.4423	0.0294	0.4284	-0.1622	0.2256	-0.2174	-0.1408	-0.0597	-0.4854	-0.015	-0.8825	-0.0576		1.0477	-0.3943	1.0432	-0.5137	1.2752	-0.8144	1.171	-0.8942	0.5288	-0.6282	0.1713	-0.5891	-0.2681	-0.6386
					0.7734	0.2427	0.8929	0.0428	0.8478	-0.2625	1.1267	-0.2668	1.3621	-0.1879	1.6578	0.0056	2.0758	0.0581		0.5434	0.1137	0.4418	0.0294	0.4282	-0.1621	0.2251	-0.2172	-0.1405	-0.066	-0.4851	-0.016	-0.8825	-0.058		1.0561	-0.4056	1.044	-0.5139	1.275	-0.8144	1.1709	-0.8939	0.5256	-0.6271	0.1712	-0.5891	-0.2672	-0.6392
					0.6894	0.152	0.8197	0.0046	0.8511	-0.3162	1.1239	-0.2759	1.3618	-0.182	1.6919	-0.0366	2.116	0.05		0.5534	0.1122	0.4419	0.0226	0.4279	-0.1621	0.2246	-0.2169	-0.1402	-0.0657	-0.4764	-0.0181	-0.8869	-0.0696		1.0568	-0.4056	1.045	-0.514	1.2567	-0.8076	1.1707	-0.8936	0.5237	-0.6263	0.184	-0.5873	-0.2573	-0.6437
					0.6045	0.0769	0.7739	-0.0034	0.8495	-0.3083	1.1242	-0.2661	1.3627	-0.1536	1.6973	-0.0557	2.1236	0.0197		0.5531	0.1055	0.4417	0.0227	0.4277	-0.1621	0.2241	-0.2166	-0.14	-0.0655	-0.4763	-0.0179	-0.8906	-0.0691		1.0566	-0.3976	1.0445	-0.5061	1.2765	-0.8149	1.1707	-0.8933	0.5212	-0.6252	0.1713	-0.5821	-0.2671	-0.6391
					0.5486	0.0423	0.7425	-0.0105	0.8457	-0.2867	1.1314	-0.2605	1.3335	-0.1461	1.6723	-0.0634	2.1266	-0.0245		0.554	0.1055	0.4417	0.0227	0.4276	-0.1621	0.2235	-0.2162	-0.139	-0.0592	-0.4762	-0.0169	-0.8905	-0.0688		1.0572	-0.3976	1.0445	-0.5065	1.2764	-0.8149	1.1707	-0.8931	0.5179	-0.6235	0.184	-0.5802	-0.2663	-0.6393
					0.515	0.0173	0.7121	-0.0067	0.839	-0.2748	1.1247	-0.261	1.3027	-0.132	1.6493	-0.0561	2.1046	-0.0958		0.5547	0.1121	0.4412	0.0295	0.4272	-0.1552	0.223	-0.2158	-0.1308	-0.0603	-0.4762	-0.0153	-0.8902	-0.0684		1.0567	-0.3899	1.0445	-0.5068	1.2764	-0.8149	1.1708	-0.8929	0.5282	-0.627	0.1713	-0.5752	-0.2656	-0.6392
					0.4918	0.0161	0.6894	-0.0078	0.8321	-0.2631	1.1248	-0.2558	1.281	-0.1245	1.6269	-0.0657	2.0859	-0.1087		0.5451	0.1134	0.441	0.0295	0.4272	-0.1552	0.2225	-0.2154	-0.132	-0.0599	-0.4846	-0.0191	-0.8824	-0.064		1.0569	-0.3902	1.0445	-0.5071	1.2763	-0.8149	1.1709	-0.8928	0.5247	-0.6184	0.1787	-0.5677	-0.2653	-0.6389
					0.4698	0.0338	0.6735	-0.0173	0.825	-0.2576	1.1184	-0.2472	1.266	-0.1256	1.6149	-0.0681	2.0605	-0.11		0.5456	0.12	0.4408	0.0295	0.4272	-0.1552	0.2221	-0.2151	-0.14	-0.0586	-0.4753	-0.0056	-0.8826	-0.0641		1.057	-0.3905	1.0445	-0.5075	1.2763	-0.8149	1.1711	-0.8927	0.526	-0.6263	0.1653	-0.5629	-0.265	-0.6386
					0.4577	0.0451	0.6652	-0.0235	0.8244	-0.2633	1.1105	-0.2495	1.2516	-0.1265	1.5936	-0.0546	2.0528	-0.1145		0.5461	0.1199	0.4405	0.0294	0.4273	-0.1552	0.2217	-0.2148	-0.1389	-0.0586	-0.4754	-0.0054	-0.8904	-0.0629		1.0582	-0.3985	1.0445	-0.508	1.2762	-0.8149	1.1714	-0.8927	0.5244	-0.618	0.1646	-0.5635	-0.2649	-0.6383
					0.4505	0.0506	0.6521	-0.0346	0.8239	-0.2633	1.1044	-0.2536	1.2434	-0.1327	1.582	-0.0501	2.041	-0.1077		0.5467	0.1197	0.4402	0.0293	0.4273	-0.1552	0.2212	-0.2145	-0.1381	-0.0585	-0.4755	-0.0055	-0.8901	-0.0631		1.0586	-0.3985	1.0443	-0.5085	1.2762	-0.8149	1.1716	-0.8926	0.5223	-0.6171	0.1639	-0.5704	-0.2649	-0.6381
					0.4508	0.0506	0.6436	-0.0438	0.823	-0.269	1.1052	-0.2536	1.2363	-0.1279	1.5818	-0.0494	2.0332	-0.0999		0.5471	0.1195	0.4405	0.0226	0.4274	-0.1553	0.2208	-0.2142	-0.1374	-0.0583	-0.4756	-0.0058	-0.8898	-0.0633
					0.4507	0.045	0.6431	-0.0437	0.8228	-0.2632	1.112	-0.2524	1.2435	-0.1222	1.585	-0.0464	2.034	-0.1014		0.5476	0.1193	0.4405	0.0227	0.4275	-0.1553	0.2204	-0.2139	-0.1368	-0.0581	-0.4757	-0.0063	-0.8847	-0.0644
					0.4504	0.0386	0.6429	-0.0436	0.8224	-0.2632	1.1123	-0.2521	1.2513	-0.1161	1.5882	-0.0469	2.0415	-0.1001
					0.4501	0.032	0.6428	-0.0434	0.8223	-0.2631	1.1125	-0.2518	1.2584	-0.1103	1.6106	-0.0461	2.0489	-0.1029
					0.4558	0.0204	0.6503	-0.0373	0.8226	-0.263	1.113	-0.2513	1.2587	-0.1106	1.6124	-0.0481	2.0544	-0.1027
					0.4539	0.0087	0.6572	-0.0427	0.823	-0.2628	1.1201	-0.2505	1.2652	-0.116	1.6182	-0.0528	2.053	-0.1037
					0.4525	0.0022	0.6563	-0.0483	0.8301	-0.2681	1.1199	-0.2508	1.2649	-0.1162	1.6164	-0.0532	2.0605	-0.0993
					0.4508	-0.0043	0.649	-0.0488	0.8298	-0.2681	1.1198	-0.2511	1.2646	-0.1164	1.6167	-0.0536	2.0622	-0.1025
					0.4517	0.0008	0.6491	-0.0544	0.8293	-0.2681	1.1195	-0.2515	1.2638	-0.1168	1.6139	-0.0537	2.0546	-0.1031
					0.4516	0.0003	0.6495	-0.0488	0.8364	-0.2677	1.1192	-0.2519	1.2571	-0.1173	1.6083	-0.0517	2.0494	-0.1041
					0.4511	0.0008	0.6496	-0.0489	0.8358	-0.2677	1.1188	-0.2524	1.2572	-0.1176	1.6075	-0.0478	2.0483	-0.1051
					0.451	0.0066	0.6497	-0.0488	0.8352	-0.2677	1.1182	-0.2529	1.2569	-0.118	1.6046	-0.0494	2.0471	-0.1006
					0.4507	0.012	0.6498	-0.0487	0.8346	-0.2678	1.1177	-0.2536	1.2568	-0.1235	1.6088	-0.0507	2.046	-0.1019
					0.4501	0.0123	0.6503	-0.0486	0.8339	-0.2678	1.1247	-0.2537	1.2568	-0.1234	1.607	-0.0552	2.0446	-0.1047
					0.4504	0.0174	0.643	-0.0489	0.8333	-0.2678	1.1242	-0.2544	1.2569	-0.1235	1.6063	-0.0579	2.0459	-0.1065

## Sheet: Fall3_backward_pert
Fall_number	Fall_direction	Fall_type	Frame_rate (Hz)		Head_X_90degCam_right_side_of_participant	Head_Z_90degCam_right_side_of_participant	Shoulder_X_90degCam_right_side_of_participant	Shoulder_Z_90degCam_right_side_of_participant	Elbow_X_90degCam_right_side_of_participant	Elbow_Z_90degCam_right_side_of_participant	Wrist_X_90degCam_right_side_of_participant	Wrist_Z_90degCam_right_side_of_participant	GT_X_90degCam_right_side_of_participant	GT_Z_90degCam_right_side_of_participant	Knee_X_90degCam_right_side_of_participant	Knee_Z_90degCam_right_side_of_participant	Ankle_X_90degCam_right_side_of_participant	Ankle_Z_90degCam_right_side_of_participant		Head_X_60degCam_left_side_of_participant	Head_Z_60degCam_left_side_of_participant	Shoulder_X_60degCam_left_side_of_participant	Shoulder_Z_60degCam_left_side_of_participant	Elbow_X_60degCam_left_side_of_participant	Elbow_Z_60degCam_left_side_of_participant	Wrist_X_60degCam_left_side_of_participant	Wrist_Z_60degCam_left_side_of_participant	GT_X_60degCam_left_side_of_participant	GT_Z_60degCam_left_side_of_participant	Knee_X_60degCam_left_side_of_participant	Knee_Z_60degCam_left_side_of_participant	Ankle_X_60degCam_left_side_of_participant	Ankle_Z_60degCam_left_side_of_participant		Head_X_30degCam_left_side_of_participant	Head_Z_30degCam_left_side_of_participant	Shoulder_X_30degCam_left_side_of_participant	Shoulder_Z_30degCam_left_side_of_participant	Elbow_X_30degCam_left_side_of_participant	Elbow_Z_30degCam_left_side_of_participant	Wrist_X_30degCam_left_side_of_participant	Wrist_Z_30degCam_left_side_of_participant	GT_X_30degCam_left_side_of_participant	GT_Z_30degCam_left_side_of_participant	Knee_X_30degCam_left_side_of_participant	Knee_Z_30degCam_left_side_of_participant	Ankle_X_30degCam_left_side_of_participant	Ankle_Z_30degCam_left_side_of_participant
3	backward	perturbation	30		1.3375	1.4426	1.3671	1.1339	1.3403	0.8284	1.4193	0.5568	1.3706	0.6044	1.3622	0.2911	1.2891	-0.1136		1.1332	-0.2017	1.183	-0.5123	1.1959	-0.8031	1.0986	-1.058	1.1459	-1.0112	1.1428	-1.3492	1.1529	-1.7724		1.5208	0.6781	1.6717	0.3827	1.744	0.0816	1.6863	-0.188	1.633	-0.146	1.6197	-0.479	1.6575	-0.9307
					1.3375	1.4426	1.3638	1.134	1.3369	0.831	1.4195	0.5568	1.3705	0.6044	1.3588	0.2937	1.2891	-0.1136		1.1334	-0.2017	1.1743	-0.5118	1.1962	-0.8031	1.099	-1.0518	1.146	-1.0113	1.1306	-1.35	1.1535	-1.7723		1.5208	0.6782	1.6723	0.3829	1.7433	0.0881	1.6868	-0.1883	1.6329	-0.146	1.6197	-0.479	1.6575	-0.9307
					1.3375	1.4427	1.3637	1.1341	1.3368	0.831	1.4197	0.5569	1.3704	0.6044	1.3586	0.2937	1.2891	-0.1136		1.1336	-0.2017	1.1744	-0.5115	1.1966	-0.8032	1.1001	-1.052	1.1463	-1.0113	1.1214	-1.3489	1.154	-1.7578		1.5208	0.6783	1.6729	0.3831	1.7432	0.0881	1.6873	-0.1887	1.6329	-0.146	1.6197	-0.479	1.6575	-0.9307
					1.3375	1.4427	1.3635	1.1342	1.3367	0.8311	1.4198	0.557	1.3702	0.6044	1.3584	0.2936	1.2891	-0.1136		1.1338	-0.2016	1.1745	-0.5113	1.197	-0.8032	1.1011	-1.0523	1.1465	-1.0114	1.1213	-1.3489	1.1542	-1.7575		1.5208	0.6784	1.6735	0.3833	1.7439	0.0817	1.6879	-0.189	1.6329	-0.146	1.6197	-0.479	1.6576	-0.9307
					1.3374	1.4428	1.3634	1.1343	1.3366	0.8312	1.4198	0.557	1.37	0.6044	1.3582	0.2936	1.2891	-0.1136		1.1343	-0.2016	1.1747	-0.511	1.1976	-0.8032	1.1024	-1.0525	1.1468	-1.0115	1.1214	-1.3489	1.1544	-1.7572		1.5209	0.6785	1.6741	0.3835	1.7438	0.0817	1.6889	-0.1892	1.6329	-0.146	1.6197	-0.479	1.6576	-0.9307
					1.3374	1.4428	1.3631	1.1344	1.3363	0.8289	1.4196	0.5571	1.3698	0.6043	1.3614	0.2937	1.2891	-0.1136		1.1351	-0.2015	1.1749	-0.5108	1.1982	-0.8033	1.104	-1.0528	1.1472	-1.0116	1.1216	-1.3488	1.1546	-1.7569		1.521	0.6786	1.6746	0.3837	1.7438	0.0817	1.6898	-0.1894	1.6329	-0.146	1.6197	-0.479	1.6576	-0.9307
					1.3373	1.4429	1.363	1.1367	1.3361	0.8291	1.4193	0.5572	1.3695	0.6043	1.3611	0.2936	1.2892	-0.1137		1.1359	-0.2014	1.1754	-0.5105	1.1989	-0.8033	1.1057	-1.0532	1.1476	-1.0117	1.1218	-1.3488	1.1548	-1.7566		1.521	0.6787	1.6753	0.3839	1.7438	0.0818	1.6909	-0.1896	1.6329	-0.146	1.6197	-0.479	1.6576	-0.9307
					1.3373	1.443	1.366	1.1365	1.3391	0.8293	1.4169	0.5573	1.3663	0.6042	1.3607	0.2936	1.2892	-0.1137		1.1367	-0.2013	1.1762	-0.5103	1.1998	-0.8033	1.1075	-1.0535	1.1481	-1.0117	1.122	-1.3488	1.155	-1.7562		1.5211	0.6788	1.676	0.3842	1.7437	0.0818	1.6919	-0.1897	1.6329	-0.1459	1.6196	-0.4789	1.6576	-0.9307
					1.3372	1.443	1.3657	1.1364	1.336	0.8315	1.4175	0.5574	1.3665	0.6041	1.3603	0.2936	1.2892	-0.1138		1.1376	-0.2012	1.177	-0.51	1.2008	-0.8033	1.1003	-1.0529	1.1485	-1.0118	1.1221	-1.3487	1.1552	-1.7559		1.5211	0.6789	1.6767	0.3846	1.7437	0.0819	1.693	-0.1899	1.6329	-0.1459	1.6196	-0.4789	1.6577	-0.9307
					1.3371	1.4431	1.3654	1.1364	1.3362	0.8313	1.4179	0.5575	1.3666	0.604	1.3598	0.2935	1.2926	-0.1137		1.1385	-0.2011	1.1779	-0.5098	1.2018	-0.8033	1.1022	-1.0532	1.1489	-1.0119	1.1223	-1.3487	1.1554	-1.7556		1.5211	0.6789	1.6645	0.3865	1.7436	0.0819	1.6941	-0.19	1.6329	-0.1459	1.6196	-0.4789	1.6577	-0.9307
					1.337	1.4432	1.3624	1.1363	1.333	0.8311	1.4181	0.5576	1.3666	0.604	1.3594	0.2935	1.3069	-0.1159		1.1394	-0.2009	1.1788	-0.5095	1.1939	-0.8026	1.1041	-1.0535	1.1495	-1.012	1.1225	-1.3487	1.1556	-1.7553		1.5212	0.679	1.6656	0.3834	1.7436	0.082	1.6813	-0.1868	1.6329	-0.1459	1.6197	-0.4789	1.6577	-0.9307
					1.3369	1.4434	1.3626	1.1362	1.333	0.8334	1.418	0.5577	1.3716	0.6075	1.3628	0.291	1.3388	-0.1197		1.1403	-0.2008	1.1797	-0.5093	1.195	-0.8026	1.106	-1.0538	1.1501	-1.0121	1.1227	-1.3486	1.1558	-1.755		1.5212	0.6791	1.6655	0.3838	1.7436	0.082	1.6922	-0.1877	1.6329	-0.1459	1.6196	-0.4789	1.6441	-0.933
					1.3368	1.4455	1.3628	1.1361	1.3327	0.8333	1.4179	0.5602	1.3682	0.6075	1.3803	0.289	1.3887	-0.12		1.1412	-0.2006	1.1806	-0.509	1.196	-0.8026	1.1079	-1.0542	1.1508	-1.0122	1.1229	-1.3486	1.156	-1.7547		1.5222	0.6794	1.6745	0.3833	1.7441	0.082	1.6933	-0.1881	1.6329	-0.1459	1.6192	-0.4788	1.6287	-0.9344
					1.3335	1.4434	1.3663	1.1407	1.3363	0.8358	1.4219	0.5603	1.358	0.6072	1.4078	0.2899	1.4382	-0.1205		1.1421	-0.2005	1.1728	-0.5084	1.1971	-0.8025	1.1008	-1.0536	1.1425	-1.0115	1.1231	-1.3485	1.1562	-1.7544		1.5233	0.6796	1.675	0.3835	1.7445	0.082	1.6939	-0.1884	1.6326	-0.1419	1.603	-0.4765	1.5852	-0.9319
					1.3299	1.4343	1.3763	1.1453	1.3462	0.8409	1.4718	0.5726	1.3409	0.6068	1.4497	0.3019	1.4945	-0.1117		1.1285	-0.2042	1.1737	-0.5081	1.1982	-0.8025	1.1027	-1.0539	1.1431	-1.0116	1.1233	-1.3485	1.1564	-1.7541		1.5248	0.6745	1.6722	0.3895	1.7448	0.0882	1.6988	-0.1829	1.6328	-0.1419	1.5816	-0.4769	1.5292	-0.9314
					1.3326	1.4147	1.383	1.1477	1.3665	0.8457	1.5463	0.6061	1.3102	0.6013	1.5229	0.3192	1.5561	-0.0825		1.1285	-0.2039	1.1748	-0.5077	1.1992	-0.8025	1.1046	-1.0542	1.1438	-1.0117	1.1236	-1.3484	1.1566	-1.7537		1.5271	0.6696	1.6508	0.401	1.7568	0.0989	1.6877	-0.183	1.641	-0.1439	1.5546	-0.4756	1.4879	-0.922
					1.35	1.3776	1.4012	1.1258	1.3998	0.843	1.6365	0.6642	1.2745	0.5828	1.573	0.3415	1.5643	-0.0351		1.1284	-0.2037	1.1758	-0.5073	1.2007	-0.8023	1.1064	-1.0544	1.1446	-1.0117	1.1238	-1.3484	1.1564	-1.7603		1.519	0.6522	1.6132	0.4114	1.7833	0.1072	1.7011	-0.1544	1.6517	-0.1437	1.513	-0.476	1.4203	-0.9159
					1.3475	1.3228	1.409	1.0949	1.4526	0.8281	1.713	0.7461	1.2597	0.5461	1.596	0.3599	1.5559	0.0547		1.1283	-0.2035	1.1769	-0.5152	1.2025	-0.8018	1.0993	-1.0536	1.1456	-1.0118	1.1241	-1.3483	1.1371	-1.7626		1.5073	0.6202	1.5661	0.4032	1.8261	0.0934	1.7124	-0.1536	1.669	-0.1491	1.4499	-0.4615	1.3415	-0.9045
					1.3468	1.2576	1.3993	1.0494	1.5185	0.7964	1.778	0.7977	1.2539	0.4809	1.6097	0.3602	1.5377	0.1186		1.1286	-0.2032	1.1769	-0.5145	1.1954	-0.8007	1.1017	-1.0538	1.154	-1.0124	1.1152	-1.3473	1.0917	-1.7606		1.5046	0.5841	1.558	0.3676	1.8461	0.0831	1.7302	-0.1759	1.694	-0.186	1.4091	-0.4467	1.2398	-0.8678
					1.3296	1.1925	1.386	0.9926	1.5372	0.7561	1.7987	0.8275	1.262	0.3962	1.6324	0.3401	1.5306	0.1367		1.1289	-0.2027	1.1766	-0.5132	1.1972	-0.8002	1.1096	-1.0487	1.1543	-1.0125	1.0964	-1.351	1.0467	-1.7595		1.5033	0.5366	1.5859	0.3037	1.8508	0.0271	1.7623	-0.2307	1.7046	-0.2496	1.3842	-0.4524	1.1159	-0.8185
					1.3041	1.1186	1.3596	0.9269	1.5156	0.6804	1.752	0.7914	1.2888	0.3173	1.6628	0.3023	1.5694	0.0923		1.1298	-0.2086	1.1688	-0.5014	1.2053	-0.7888	1.1161	-1.0436	1.1632	-1.0133	1.069	-1.3477	1.001	-1.758		1.4953	0.4875	1.6027	0.2499	1.8756	-0.05	1.7943	-0.3101	1.7041	-0.282	1.3361	-0.4734	1.0545	-0.7932
					1.2587	1.0413	1.3265	0.8457	1.4642	0.5815	1.6937	0.696	1.3384	0.2321	1.7033	0.252	1.6319	-0.0038		1.1315	-0.2197	1.1688	-0.5148	1.2082	-0.7809	1.1165	-1.0252	1.1732	-1.0113	1.0582	-1.3557	0.9466	-1.7484		1.5029	0.4282	1.6489	0.1662	1.8896	-0.1668	1.8187	-0.396	1.6874	-0.3767	1.3006	-0.4883	0.9814	-0.7867
					1.2031	0.946	1.2994	0.7555	1.3986	0.4582	1.6741	0.5585	1.3731	0.1675	1.7451	0.2055	1.673	-0.0329		1.1377	-0.2465	1.1727	-0.5188	1.2252	-0.7783	1.1167	-1.004	1.1937	-1.0324	0.9832	-1.3392	0.8671	-1.7346		1.5331	0.3633	1.6523	0.1176	1.9103	-0.251	1.8323	-0.5026	1.6636	-0.4546	1.2733	-0.5154	0.9376	-0.7878
					1.1516	0.8388	1.2806	0.6233	1.3442	0.3188	1.6254	0.3591	1.4111	0.1057	1.7619	0.209	1.7071	-0.0203		1.1233	-0.2765	1.1683	-0.5176	1.2301	-0.7889	1.1173	-1.0042	1.204	-1.0586	0.9315	-1.3293	0.7969	-1.7285		1.5559	0.305	1.695	0.0061	1.9007	-0.3345	1.8604	-0.61	1.6396	-0.5332	1.252	-0.5762	0.8953	-0.8101
					1.1009	0.7275	1.2037	0.4831	1.3088	0.1875	1.5826	0.148	1.4211	0.0415	1.7583	0.214	1.7242	-0.0195		1.1216	-0.3359	1.1447	-0.5767	1.2436	-0.8178	1.1263	-1.0401	1.2132	-1.0975	0.8902	-1.3153	0.6909	-1.6669		1.6127	0.1925	1.7355	-0.1074	1.9027	-0.4346	1.8817	-0.7504	1.6203	-0.6286	1.2428	-0.6488	0.8352	-0.8592
					1.0448	0.596	1.1731	0.3407	1.2806	0.0571	1.5471	-0.0303	1.4513	-0.0282	1.7346	0.1945	1.7353	-0.0138		1.1221	-0.3887	1.1472	-0.6333	1.2515	-0.8877	1.1262	-1.1074	1.2054	-1.1551	0.8566	-1.3253	0.5827	-1.6478		1.6647	0.0939	1.771	-0.2261	1.9203	-0.5577	1.9053	-0.8828	1.6028	-0.7186	1.2331	-0.7152	0.8121	-0.8842
					0.9912	0.4514	1.1368	0.22	1.256	-0.0593	1.5016	-0.1692	1.464	-0.0856	1.689	0.1535	1.727	-0.0328		1.1321	-0.4545	1.1427	-0.7003	1.265	-0.9694	1.1473	-1.1966	1.1903	-1.2159	0.8139	-1.3323	0.5153	-1.6301		1.7017	-0.0171	1.7848	-0.2915	1.9319	-0.6894	1.935	-1.0306	1.5884	-0.8203	1.2111	-0.7863	0.7748	-0.8787
					0.9289	0.3369	1.0881	0.1123	1.2341	-0.1595	1.4796	-0.2385	1.4384	-0.1613	1.641	0.1148	1.7341	-0.0279		1.163	-0.5219	1.1791	-0.7728	1.2728	-1.0452	1.148	-1.2638	1.1723	-1.2866	0.7772	-1.355	0.4662	-1.6321		1.7506	-0.1545	1.8579	-0.446	1.9604	-0.8307	1.9302	-1.1247	1.5645	-0.9183	1.2006	-0.8322	0.7527	-0.8446
					0.8479	0.2256	0.9973	0.0071	1.203	-0.2342	1.4689	-0.2466	1.4132	-0.1854	1.6243	0.077	1.8489	-0.0101		1.1909	-0.592	1.2076	-0.8544	1.2908	-1.1543	1.1597	-1.3512	1.1505	-1.3531	0.7507	-1.3911	0.4222	-1.6509		1.7878	-0.2654	1.9112	-0.5652	1.9865	-0.9136	1.9164	-1.1273	1.5726	-0.9857	1.2138	-0.8668	0.7731	-0.827
					0.738	0.1152	0.9067	-0.0998	1.1706	-0.2738	1.4369	-0.2514	1.4078	-0.1703	1.619	0.0638	1.9089	0.0427		1.239	-0.6812	1.2241	-0.939	1.3147	-1.2475	1.1709	-1.4552	1.1128	-1.4267	0.7348	-1.4506	0.3942	-1.6748		1.8577	-0.3677	1.9565	-0.672	2.0024	-1.0263	1.9162	-1.1438	1.5769	-0.9987	1.226	-0.8721	0.8019	-0.8096
					0.6476	0.0135	0.8444	-0.1711	1.1485	-0.275	1.4117	-0.2328	1.3867	-0.1517	1.6226	0.0638	1.9972	0.1083		1.2829	-0.7894	1.2663	-1.0333	1.2962	-1.3851	1.1886	-1.607	1.1165	-1.5157	0.7535	-1.5201	0.3265	-1.7035		1.8956	-0.4427	2.0024	-0.734	1.9968	-1.0056	1.9129	-1.1253	1.5878	-0.978	1.2376	-0.8552	0.8369	-0.7972
					0.5761	-0.1219	0.8089	-0.1902	1.1227	-0.2736	1.3753	-0.2025	1.3585	-0.1362	1.6404	0.0617	2.0551	0.1166		1.3259	-0.9023	1.3116	-1.1768	1.3185	-1.5004	1.2061	-1.7181	1.0701	-1.6201	0.6845	-1.6029	0.2851	-1.7089		1.9536	-0.5117	2.0402	-0.7827	1.9953	-0.9884	1.9409	-1.0989	1.6004	-0.9139	1.2682	-0.8097	0.8771	-0.7744
					0.5498	-0.185	0.7819	-0.2008	1.0933	-0.2724	1.3468	-0.1969	1.3338	-0.1234	1.6506	0.0541	2.0511	0.133		1.384	-1.0144	1.3482	-1.2644	1.3386	-1.6063	1.2381	-1.811	1.0537	-1.7076	0.6696	-1.6453	0.271	-1.691		1.9994	-0.5805	2.059	-0.8054	2.0121	-0.9865	1.9646	-1.0446	1.6243	-0.8694	1.3082	-0.7461	0.9129	-0.7522
					0.5381	-0.1857	0.7702	-0.2044	1.0749	-0.2706	1.3324	-0.195	1.3195	-0.1215	1.6296	0.0447	2.0778	0.1189		1.4254	-1.1708	1.4001	-1.4095	1.3997	-1.7331	1.2351	-1.8682	1.0535	-1.7513	0.6783	-1.6919	0.2485	-1.6609		2.0209	-0.6183	2.0734	-0.7943	2.0434	-0.9776	1.9986	-0.9886	1.6361	-0.8355	1.3432	-0.6952	0.945	-0.7293
					0.5199	-0.1689	0.7626	-0.2048	1.0673	-0.2739	1.3317	-0.2151	1.298	-0.1216	1.6241	0.0494	2.0577	0.0895		1.4839	-1.2681	1.4467	-1.5169	1.4071	-1.8265	1.2449	-1.8837	1.056	-1.8204	0.6781	-1.6922	0.2649	-1.6359		2.022	-0.62	2.0712	-0.7774	2.0761	-0.9625	2.0253	-0.9535	1.6539	-0.807	1.379	-0.6515	0.975	-0.7061
					0.5031	-0.128	0.7589	-0.2021	1.0673	-0.2739	1.3311	-0.2321	1.2835	-0.1291	1.609	0.0464	2.0504	0.0513		1.5556	-1.3704	1.5231	-1.5926	1.4118	-1.8343	1.236	-1.8827	1.0651	-1.8155	0.6867	-1.6872	0.2893	-1.6155		2.019	-0.5957	2.0673	-0.746	2.0914	-0.9473	2.0548	-0.9396	1.6666	-0.7934	1.4072	-0.5971	1.0057	-0.6918
					0.5004	-0.1133	0.7587	-0.205	1.0635	-0.2771	1.3338	-0.2586	1.2842	-0.1222	1.6122	0.0368	2.044	-0.0223		1.6492	-1.438	1.5758	-1.6318	1.4302	-1.8219	1.2451	-1.8636	1.083	-1.7774	0.7267	-1.6624	0.3138	-1.5951		1.9996	-0.5591	2.066	-0.7375	2.1069	-0.932	2.0938	-0.9376	1.6636	-0.7832	1.4179	-0.5525	1.0342	-0.6832
					0.5094	-0.1099	0.7587	-0.2051	1.0671	-0.2769	1.3375	-0.2556	1.2953	-0.1309	1.6354	0.0162	2.0128	-0.0947		1.6929	-1.5039	1.6073	-1.6681	1.4694	-1.8147	1.2728	-1.8442	1.1085	-1.7256	0.7765	-1.6153	0.3461	-1.5759		1.9977	-0.5432	2.0644	-0.7291	2.1055	-0.9186	2.112	-0.9442	1.6622	-0.7752	1.4228	-0.5459	1.0475	-0.687
					0.5089	-0.1158	0.7586	-0.208	1.067	-0.2769	1.3412	-0.2496	1.3093	-0.1386	1.6431	-0.0145	2.0297	-0.1062		1.7479	-1.5722	1.652	-1.6744	1.4884	-1.8173	1.3188	-1.765	1.1363	-1.6931	0.8083	-1.5663	0.3855	-1.557		1.9975	-0.5431	2.0636	-0.7291	2.1159	-0.9279	2.1181	-0.955	1.6643	-0.7867	1.4231	-0.5527	1.0475	-0.6937
					0.5079	-0.1276	0.7624	-0.2079	1.0671	-0.2769	1.3414	-0.2468	1.3128	-0.147	1.6586	-0.0355	2.0528	-0.1048		1.7673	-1.6038	1.6716	-1.6635	1.5123	-1.7937	1.3676	-1.7389	1.1724	-1.662	0.855	-1.5171	0.4248	-1.5353		1.9854	-0.5539	2.0639	-0.7374	2.119	-0.9492	2.1226	-0.9816	1.6644	-0.7944	1.4111	-0.5556	1.0575	-0.7306
					0.5105	-0.1422	0.7624	-0.2079	1.0671	-0.2769	1.3415	-0.2497	1.3126	-0.1583	1.6515	-0.049	2.0625	-0.107		1.7764	-1.5911	1.6808	-1.6509	1.5099	-1.7593	1.3867	-1.7208	1.19	-1.6509	0.8699	-1.4698	0.4651	-1.5168		1.9883	-0.5625	2.0663	-0.7542	2.1325	-0.9549	2.1443	-1.0237	1.6592	-0.8109	1.4096	-0.5822	1.0576	-0.7615
					0.5102	-0.148	0.7625	-0.205	1.0672	-0.2769	1.3416	-0.2497	1.3125	-0.1583	1.648	-0.0522	2.0626	-0.1099		1.7748	-1.5628	1.6725	-1.621	1.5192	-1.7468	1.4058	-1.7098	1.2169	-1.6502	0.9134	-1.4224	0.4866	-1.5139		2.0085	-0.5915	2.0683	-0.7628	2.1326	-0.963	2.1629	-1.0737	1.6579	-0.8257	1.4004	-0.6061	1.0132	-0.7908
					0.5103	-0.1451	0.7589	-0.2023	1.0673	-0.2741	1.3417	-0.2496	1.3128	-0.1527	1.6479	-0.0492	2.0623	-0.1101		1.7736	-1.5251	1.6727	-1.6139	1.5289	-1.7346	1.4155	-1.7048	1.2167	-1.6438	0.9138	-1.4034	0.5189	-1.5133		2.0266	-0.6124	2.07	-0.7681	2.1329	-0.9632	2.1704	-1.1158	1.6597	-0.8418	1.3771	-0.657	1.0101	-0.8653
					0.5069	-0.1393	0.7593	-0.1964	1.0673	-0.2741	1.3418	-0.2468	1.3165	-0.144	1.6478	-0.038	2.0592	-0.1103		1.7725	-1.5108	1.6725	-1.6071	1.5386	-1.7363	1.4257	-1.7127	1.2141	-1.6368	0.9226	-1.3983	0.5279	-1.5211		2.0272	-0.6127	2.0903	-0.7726	2.1336	-0.9634	2.1721	-1.1254	1.6702	-0.8584	1.3595	-0.7106	0.9953	-0.9139
					0.5077	-0.1304	0.7597	-0.1905	1.0673	-0.2711	1.3418	-0.2469	1.3166	-0.1355	1.6478	-0.03	2.0588	-0.1078		1.7721	-1.5105	1.6733	-1.6142	1.4992	-1.7474	1.4155	-1.7274	1.2067	-1.6427	0.9224	-1.4047	0.543	-1.5423		2.0447	-0.6258	2.0914	-0.7728	2.1412	-0.9598	2.1695	-1.1157	1.6773	-0.8707	1.349	-0.7471	0.9937	-0.9286
					0.5083	-0.1246	0.76	-0.1877	1.0672	-0.2711	1.3419	-0.2468	1.3166	-0.1299	1.6519	-0.0228	2.0585	-0.1052		1.7725	-1.5175	1.6883	-1.6235	1.5463	-1.7545	1.4239	-1.7593	1.2062	-1.6563	0.9054	-1.4214	0.5354	-1.5735		2.0453	-0.6259	2.0814	-0.7765	2.1223	-0.9444	2.1521	-1.1003	1.6779	-0.871	1.3528	-0.7645	0.9868	-0.9311
					0.5083	-0.1245	0.76	-0.1877	1.0671	-0.271	1.3419	-0.2467	1.3165	-0.127	1.6488	-0.0123	2.0581	-0.1024		1.7736	-1.5251	1.6783	-1.6291	1.5488	-1.773	1.4248	-1.7802	1.2038	-1.6698	0.9153	-1.4544	0.5267	-1.6005		2.0447	-0.6181	2.0904	-0.7795	2.1494	-0.9628	2.1545	-1.1099	1.6929	-0.8864	1.3632	-0.7776	0.9867	-0.9308
					0.5083	-0.1246	0.7601	-0.1877	1.0635	-0.2713	1.3419	-0.2469	1.3164	-0.1242	1.6491	-0.0069	2.0578	-0.0998		1.7842	-1.5544	1.6789	-1.6363	1.568	-1.8086	1.4252	-1.8242	1.1925	-1.6978	0.883	-1.4902	0.5109	-1.6492		2.0461	-0.6186	2.0904	-0.7796	2.1494	-0.9628	2.1371	-1.1032	1.6938	-0.8869	1.3636	-0.7777	0.9866	-0.9305
					0.508	-0.1275	0.7602	-0.1877	1.0636	-0.2712	1.3419	-0.2471	1.3164	-0.1242	1.6533	-0.0008	2.0576	-0.0972		1.7856	-1.5686	1.679	-1.6364	1.5671	-1.8081	1.4324	-1.8523	1.1918	-1.7112	0.8863	-1.5269	0.4831	-1.7046		2.0633	-0.6318	2.0906	-0.7797	2.1496	-0.9629	2.139	-1.1125	1.6867	-0.8841	1.3683	-0.7753	0.9866	-0.9302
					0.5079	-0.1275	0.76	-0.1907	1.0637	-0.2712	1.3419	-0.2444	1.3165	-0.1214	1.6535	0.0047	2.0575	-0.0973		1.7851	-1.5755	1.689	-1.6451	1.5665	-1.8077	1.4316	-1.8381	1.1778	-1.7156	0.844	-1.5726	0.4673	-1.7341		2.0643	-0.6398	2.0909	-0.7798	2.1499	-0.963	2.1393	-1.1125	1.6963	-0.8895	1.3684	-0.7754	0.9866	-0.93
					0.5041	-0.1276	0.7601	-0.1907	1.0638	-0.2712	1.3419	-0.2446	1.3167	-0.1214	1.6538	0.0076	2.0574	-0.0972		1.7948	-1.577	1.6885	-1.6451	1.5661	-1.8075	1.4221	-1.8296	1.1775	-1.7221	0.8389	-1.6076	0.4592	-1.7391		2.0641	-0.6398	2.0911	-0.7799	2.1503	-0.9632	2.1395	-1.1126	1.6963	-0.8895	1.3687	-0.7755	1.0001	-0.935
					0.5043	-0.1276	0.7602	-0.1907	1.0639	-0.2711	1.3419	-0.2448	1.3169	-0.1214	1.657	0.013	2.0573	-0.0971		1.7946	-1.5769	1.688	-1.6452	1.5657	-1.8073	1.4222	-1.8297	1.1782	-1.7223	0.8392	-1.6144	0.4482	-1.7446		2.0639	-0.6397	2.0914	-0.78	2.1328	-0.9566	2.1519	-1.1113	1.6963	-0.8896	1.3689	-0.7756	1.0002	-0.9351
					0.5005	-0.1278	0.7602	-0.1907	1.064	-0.2711	1.3419	-0.245	1.3203	-0.1213	1.6567	0.0131	2.0571	-0.097		1.7947	-1.5701	1.6885	-1.6522	1.5656	-1.8073	1.4219	-1.823	1.1802	-1.723	0.8475	-1.6157	0.4479	-1.7439
					0.5006	-0.1278	0.7603	-0.1907	1.0641	-0.2711	1.3419	-0.2452	1.3202	-0.1241	1.6564	0.0157	2.0569	-0.0969		1.7951	-1.5703	1.6887	-1.6521	1.5654	-1.8073	1.4129	-1.8285	1.1881	-1.7311	0.8472	-1.6157	0.448	-1.7432
																				1.7971	-1.5779	1.688	-1.6452	1.5653	-1.8073	1.4135	-1.8287	1.1867	-1.7309	0.8473	-1.6155	0.4493	-1.7426
																				1.7885	-1.5837	1.6885	-1.6521	1.5651	-1.8074	1.4141	-1.8289	1.1947	-1.7323	0.8473	-1.6153	0.4494	-1.7432
																				1.7901	-1.584	1.6886	-1.652	1.5652	-1.8075	1.4148	-1.8291	1.1933	-1.7321	0.8474	-1.6217	0.4499	-1.744
																				1.7917	-1.5844	1.6887	-1.6519	1.5654	-1.8076	1.4242	-1.8308	1.1919	-1.7318	0.8536	-1.6119	0.4507	-1.7451
																				1.7933	-1.5847	1.6879	-1.645	1.5657	-1.8077	1.4239	-1.831	1.1905	-1.7314	0.8447	-1.6041	0.4508	-1.7457

## Sheet: Fall4_backward_pert
Fall_number	Fall_direction	Fall_type	Frame_rate (Hz)		Head_X_90degCam_right_side_of_participant	Head_Z_90degCam_right_side_of_participant	Shoulder_X_90degCam_right_side_of_participant	Shoulder_Z_90degCam_right_side_of_participant	Elbow_X_90degCam_right_side_of_participant	Elbow_Z_90degCam_right_side_of_participant	Wrist_X_90degCam_right_side_of_participant	Wrist_Z_90degCam_right_side_of_participant	GT_X_90degCam_right_side_of_participant	GT_Z_90degCam_right_side_of_participant	Knee_X_90degCam_right_side_of_participant	Knee_Z_90degCam_right_side_of_participant	Ankle_X_90degCam_right_side_of_participant	Ankle_Z_90degCam_right_side_of_participant		Head_X_60degCam_left_side_of_participant	Head_Z_60degCam_left_side_of_participant	Shoulder_X_60degCam_left_side_of_participant	Shoulder_Z_60degCam_left_side_of_participant	Elbow_X_60degCam_left_side_of_participant	Elbow_Z_60degCam_left_side_of_participant	Wrist_X_60degCam_left_side_of_participant	Wrist_Z_60degCam_left_side_of_participant	GT_X_60degCam_left_side_of_participant	GT_Z_60degCam_left_side_of_participant	Knee_X_60degCam_left_side_of_participant	Knee_Z_60degCam_left_side_of_participant	Ankle_X_60degCam_left_side_of_participant	Ankle_Z_60degCam_left_side_of_participant		Head_X_30degCam_left_side_of_participant	Head_Z_30degCam_left_side_of_participant	Shoulder_X_30degCam_left_side_of_participant	Shoulder_Z_30degCam_left_side_of_participant	Elbow_X_30degCam_left_side_of_participant	Elbow_Z_30degCam_left_side_of_participant	Wrist_X_30degCam_left_side_of_participant	Wrist_Z_30degCam_left_side_of_participant	GT_X_30degCam_left_side_of_participant	GT_Z_30degCam_left_side_of_participant	Knee_X_30degCam_left_side_of_participant	Knee_Z_30degCam_left_side_of_participant	Ankle_X_30degCam_left_side_of_participant	Ankle_Z_30degCam_left_side_of_participant
4	backward	perturbation	30		1.2233	1.4953	1.2289	1.1359	1.2163	0.8323	1.2927	0.5613	1.1678	0.6743	1.1843	0.1995	1.1542	-0.1711		-1.2427	0.8923	-1.0728	0.5191	-1.0839	0.2567	-1.157	-0.0082	-1.0986	0.073	-1.1267	-0.3828	-1.1248	-0.7673		-0.5717	1.1331	-0.2492	0.729	-0.2278	0.4484	-0.3257	0.1669	-0.3422	0.2614	-0.411	-0.2012	-0.4486	-0.5832
					1.2233	1.4953	1.2301	1.1359	1.2135	0.8309	1.2925	0.5613	1.1741	0.6759	1.1843	0.1995	1.154	-0.1711		-1.242	0.8927	-1.0739	0.5195	-1.079	0.2577	-1.1566	-0.0083	-1.0972	0.0721	-1.1287	-0.3844	-1.126	-0.7686		-0.573	1.1334	-0.2493	0.7292	-0.2277	0.4483	-0.325	0.1671	-0.3421	0.2623	-0.4104	-0.2013	-0.448	-0.5832
					1.2231	1.4954	1.2274	1.1375	1.2137	0.8307	1.2921	0.5613	1.1739	0.6759	1.1842	0.1995	1.1538	-0.1711		-1.2413	0.8931	-1.0748	0.52	-1.0836	0.2593	-1.1563	-0.0083	-1.1006	0.0729	-1.1286	-0.3845	-1.1288	-0.7665		-0.5741	1.1336	-0.2493	0.7294	-0.2275	0.4482	-0.3243	0.1673	-0.3421	0.2632	-0.4098	-0.2014	-0.4473	-0.5832
					1.2229	1.4954	1.2273	1.1377	1.2138	0.8306	1.2917	0.5614	1.1738	0.6758	1.1841	0.1996	1.1536	-0.1711		-1.2404	0.8937	-1.0758	0.5204	-1.0786	0.259	-1.1559	-0.0084	-1.0983	0.072	-1.1286	-0.3845	-1.1242	-0.7688		-0.5612	1.136	-0.2494	0.7296	-0.2274	0.448	-0.3237	0.1676	-0.3421	0.2641	-0.4092	-0.2015	-0.4466	-0.5832
					1.2227	1.4955	1.2273	1.1378	1.2136	0.8305	1.2912	0.5614	1.1736	0.6758	1.1841	0.1996	1.1534	-0.171		-1.2392	0.8941	-1.0766	0.521	-1.0815	0.2593	-1.1555	-0.0084	-1.0968	0.0749	-1.1286	-0.3846	-1.125	-0.7656		-0.5607	1.1359	-0.2486	0.7299	-0.2273	0.4479	-0.3227	0.1678	-0.3409	0.2577	-0.4086	-0.2017	-0.4459	-0.5832
					1.2225	1.4956	1.2271	1.1351	1.2134	0.8305	1.2906	0.5615	1.1734	0.6758	1.184	0.1996	1.1532	-0.171		-1.2378	0.8889	-1.0735	0.5217	-1.0819	0.2581	-1.1551	-0.0085	-1.0987	0.0732	-1.1286	-0.3847	-1.1262	-0.7641		-0.5602	1.1358	-0.2478	0.7302	-0.2272	0.4478	-0.3214	0.1679	-0.3393	0.2579	-0.408	-0.2018	-0.4453	-0.5832
					1.2223	1.4956	1.227	1.1352	1.2132	0.8305	1.29	0.5615	1.1718	0.6742	1.1839	0.1996	1.153	-0.171		-1.2365	0.8893	-1.0739	0.5221	-1.0844	0.2595	-1.1545	-0.0086	-1.0973	0.0721	-1.1286	-0.3848	-1.1275	-0.7636		-0.5597	1.1357	-0.2466	0.7306	-0.2271	0.4476	-0.3198	0.1681	-0.337	0.2578	-0.4073	-0.2019	-0.4446	-0.5832
					1.2221	1.4957	1.2269	1.1353	1.213	0.8304	1.2894	0.5616	1.1695	0.6742	1.1838	0.1996	1.1528	-0.171		-1.2349	0.8895	-1.0744	0.5224	-1.0832	0.2595	-1.1539	-0.0087	-1.0997	0.0753	-1.1285	-0.3849	-1.1245	-0.7624		-0.5591	1.1356	-0.2526	0.7286	-0.227	0.4475	-0.3177	0.1682	-0.3496	0.2605	-0.4067	-0.202	-0.4439	-0.5832
					1.2219	1.4957	1.2309	1.1368	1.2128	0.8304	1.2888	0.5616	1.1695	0.6742	1.1838	0.1996	1.1526	-0.171		-1.239	0.8934	-1.0748	0.5228	-1.0835	0.2583	-1.1531	-0.0088	-1.0998	0.075	-1.1285	-0.385	-1.1236	-0.7652		-0.5586	1.1355	-0.2527	0.7288	-0.2268	0.4473	-0.3149	0.1664	-0.3522	0.2557	-0.4102	-0.1993	-0.4432	-0.5832
					1.2217	1.4958	1.2302	1.1369	1.2126	0.8304	1.2924	0.5633	1.1695	0.6742	1.1837	0.1997	1.1524	-0.1709		-1.2404	0.8926	-1.0713	0.5242	-1.0817	0.2582	-1.1615	-0.008	-1.0958	0.0742	-1.1285	-0.3851	-1.1248	-0.7662		-0.5581	1.1354	-0.2528	0.729	-0.2266	0.4472	-0.3192	0.1662	-0.3534	0.2571	-0.4096	-0.1994	-0.4437	-0.5828
					1.2215	1.4959	1.2254	1.137	1.2124	0.8303	1.2938	0.5603	1.1695	0.6741	1.1836	0.1997	1.1522	-0.1709		-1.24	0.893	-1.0737	0.5221	-1.0838	0.2583	-1.1563	-0.0086	-1.0975	0.0766	-1.1285	-0.3851	-1.1218	-0.7654		-0.5576	1.1354	-0.2528	0.7293	-0.2263	0.447	-0.3175	0.1679	-0.3528	0.2596	-0.409	-0.1995	-0.4606	-0.5842
					1.2214	1.4959	1.2293	1.137	1.2122	0.8303	1.2917	0.5648	1.1695	0.6741	1.1836	0.1997	1.1531	-0.1709		-1.2396	0.8933	-1.0741	0.5225	-1.0784	0.258	-1.1555	-0.0087	-1.0965	0.0761	-1.1285	-0.3852	-1.1295	-0.7652		-0.557	1.1353	-0.2529	0.7295	-0.226	0.4468	-0.3168	0.1681	-0.3406	0.2564	-0.4296	-0.196	-0.494	-0.5933
					1.2231	1.4959	1.2287	1.1385	1.212	0.8302	1.2937	0.5633	1.1694	0.6741	1.1839	0.1996	1.1814	-0.1696		-1.2391	0.8937	-1.0726	0.5227	-1.0807	0.2581	-1.1548	-0.0087	-1.096	0.0743	-1.1302	-0.3855	-1.1574	-0.7644		-0.5565	1.1352	-0.253	0.7297	-0.2257	0.4466	-0.3161	0.1702	-0.3358	0.2612	-0.4464	-0.1985	-0.5311	-0.5928
					1.2231	1.496	1.2259	1.1373	1.2118	0.8308	1.2934	0.5608	1.1689	0.6741	1.2045	0.1951	1.2098	-0.1733		-1.2387	0.8943	-1.073	0.5231	-1.0798	0.258	-1.1541	-0.0088	-1.0947	0.0788	-1.1462	-0.3884	-1.2018	-0.769		-0.5593	1.1316	-0.2663	0.7332	-0.2104	0.4574	-0.3064	0.1676	-0.3134	0.256	-0.4739	-0.2064	-0.5818	-0.5837
					1.2231	1.496	1.2321	1.1374	1.2119	0.8306	1.2914	0.5639	1.1624	0.6743	1.2259	0.1959	1.2465	-0.1714		-1.2402	0.8918	-1.0747	0.5235	-1.0786	0.2586	-1.1535	-0.0087	-1.0954	0.081	-1.1703	-0.3904	-1.2396	-0.768		-0.5515	1.1202	-0.2479	0.742	-0.1709	0.448	-0.254	0.1557	-0.3184	0.257	-0.516	-0.2036	-0.6424	-0.5833
					1.223	1.4956	1.2385	1.1373	1.1979	0.8351	1.3075	0.576	1.1555	0.6745	1.2613	0.2025	1.2901	-0.169		-1.2406	0.8875	-1.0756	0.5276	-1.0678	0.2621	-1.1434	0.0091	-1.0838	0.078	-1.2086	-0.3941	-1.2868	-0.7682		-0.5643	1.1052	-0.2595	0.7435	-0.1329	0.4593	-0.116	0.1249	-0.3022	0.2503	-0.5496	-0.208	-0.7038	-0.5803
					1.2228	1.4858	1.2381	1.1378	1.1654	0.8358	1.3059	0.5805	1.1347	0.6746	1.3183	0.2151	1.3423	-0.1551		-1.2426	0.8689	-1.0677	0.538	-1.0282	0.279	-1.0701	-0.0023	-1.0532	0.0649	-1.243	-0.3924	-1.3469	-0.761		-0.5995	1.0645	-0.2606	0.7206	-0.0467	0.4626	0.1168	0.0943	-0.2837	0.2242	-0.5789	-0.2084	-0.77	-0.5706
					1.2435	1.4619	1.2426	1.1473	1.1476	0.8589	1.2855	0.5853	1.1007	0.6707	1.4096	0.2449	1.3574	-0.1053		-1.255	0.8493	-1.071	0.5306	-0.9788	0.2768	-0.964	-0.0436	-1.0422	0.0438	-1.2872	-0.3959	-1.4167	-0.7534		-0.6003	1.0254	-0.2603	0.6872	0.0067	0.4334	0.2696	0.0717	-0.2672	0.1949	-0.6075	-0.2089	-0.8209	-0.556
					1.2674	1.429	1.2452	1.126	1.1259	0.8638	1.2343	0.5693	1.0831	0.651	1.4644	0.2864	1.318	-0.0117		-1.2646	0.8049	-1.0703	0.5004	-0.9342	0.2646	-0.8366	-0.0473	-1.0326	0.0244	-1.3394	-0.3906	-1.4786	-0.7374		-0.6002	0.9713	-0.2436	0.6357	0.0192	0.4125	0.3316	0.0586	-0.2628	0.1559	-0.6184	-0.2057	-0.8711	-0.5365
					1.2761	1.3853	1.2459	1.0779	1.1184	0.8246	1.1631	0.5201	1.081	0.6108	1.4981	0.3199	1.2491	0.0509		-1.2748	0.7578	-1.0627	0.4578	-0.9018	0.2331	-0.7512	-0.0443	-1.0207	-0.005	-1.3551	-0.3878	-1.5626	-0.7193		-0.5858	0.9275	-0.2298	0.5825	0.0176	0.3449	0.3252	0.0219	-0.2567	0.108	-0.6297	-0.1937	-0.9366	-0.4789
					1.2808	1.3336	1.2514	1.0154	1.153	0.7462	1.1169	0.4496	1.1138	0.5827	1.5107	0.293	1.2294	0.0227		-1.2783	0.7052	-1.0511	0.42	-0.8838	0.1924	-0.6888	-0.0601	-1.0063	-0.0593	-1.4138	-0.3667	-1.6363	-0.6907		-0.5557	0.8727	-0.1992	0.5157	0.0202	0.28	0.3169	-0.0435	-0.2907	0.0597	-0.6292	-0.175	-0.9771	-0.43
					1.2788	1.286	1.2686	0.9613	1.1773	0.6902	1.1021	0.3909	1.1349	0.5372	1.4954	0.2107	1.2934	-0.1426		-1.2694	0.6653	-1.0153	0.3398	-0.8707	0.1381	-0.7009	-0.1089	-0.9961	-0.1257	-1.4383	-0.3474	-1.6797	-0.6315		-0.5167	0.7895	-0.1767	0.4374	0.0256	0.2034	0.2486	-0.116	-0.3012	-0.0137	-0.6025	-0.1379	-1.0108	-0.3812
					1.2631	1.2324	1.2687	0.903	1.1721	0.6491	1.1329	0.3278	1.1394	0.4877	1.5105	0.1463	1.3481	-0.1947		-1.2355	0.5924	-0.9991	0.2811	-0.8639	0.0704	-0.709	-0.1897	-1.0121	-0.1829	-1.4424	-0.3312	-1.6673	-0.5946		-0.5264	0.7233	-0.167	0.3706	0.0331	0.1092	0.2065	-0.2227	-0.2932	-0.0921	-0.5507	-0.1941	-1.04	-0.3357
					1.2454	1.163	1.2384	0.8379	1.126	0.5835	1.1219	0.2456	1.1288	0.3986	1.5801	0.186	1.4203	-0.1682		-1.2254	0.5302	-0.9791	0.1874	-0.8626	0.0306	-0.726	-0.3049	-1.0173	-0.2548	-1.4237	-0.3271	-1.6448	-0.5516		-0.5087	0.6421	-0.1416	0.2723	0.0302	0.031	0.1924	-0.3179	-0.2789	-0.173	-0.5163	-0.2465	-1.0836	-0.2968
					1.2357	1.0908	1.2053	0.76	1.0774	0.5007	1.0727	0.1519	1.1242	0.3466	1.6217	0.2295	1.4901	-0.1392		-1.216	0.4603	-0.973	0.1171	-0.8436	-0.0712	-0.7524	-0.3721	-1.0233	-0.3176	-1.4028	-0.3513	-1.6402	-0.5183		-0.487	0.546	-0.1477	0.1894	0.0389	-0.0801	0.2064	-0.4236	-0.2929	-0.2759	-0.4984	-0.3301	-1.0937	-0.3217
					1.216	1.0116	1.1898	0.6935	1.0535	0.4234	0.9966	0.0911	1.1356	0.2705	1.6235	0.2778	1.6153	-0.1273		-1.2035	0.3835	-0.9753	0.0386	-0.8378	-0.1802	-0.7594	-0.4812	-1.0175	-0.3784	-1.3904	-0.396	-1.6508	-0.5127		-0.4758	0.4549	-0.1029	0.0642	0.0603	-0.1639	0.2467	-0.5607	-0.2838	-0.3867	-0.4866	-0.4198	-1.0555	-0.3863
					1.1986	0.9279	1.1711	0.6015	1.006	0.3487	0.9092	0.0323	1.1258	0.2154	1.6059	0.2879	1.8069	-0.0749		-1.1835	0.2887	-0.9601	-0.0524	-0.8197	-0.2828	-0.7468	-0.6026	-1.0114	-0.4815	-1.3835	-0.47	-1.7126	-0.5339		-0.4307	0.3478	-0.0886	-0.0461	0.108	-0.3131	0.3076	-0.7114	-0.29	-0.4738	-0.4706	-0.5247	-1.0258	-0.497
					1.1807	0.8382	1.1414	0.505	0.9691	0.2682	0.8281	-0.0371	1.1123	0.1355	1.5849	0.2453	1.9668	0.0372		-1.1591	0.1908	-0.95	-0.1505	-0.8075	-0.3861	-0.7443	-0.7077	-1.0148	-0.5816	-1.3714	-0.5602	-1.7576	-0.6083		-0.3683	0.2245	-0.0542	-0.1631	0.1173	-0.4183	0.2947	-0.8016	-0.2931	-0.585	-0.4385	-0.6276	-1.0419	-0.5847
					1.1546	0.7199	1.1202	0.401	0.929	0.1787	0.7714	-0.1064	1.1078	0.0365	1.5714	0.1842	2.0032	0.1144		-1.1259	0.0828	-0.9228	-0.277	-0.7952	-0.4907	-0.7195	-0.8326	-1.0261	-0.6944	-1.3568	-0.6778	-1.7248	-0.7088		-0.3277	0.1303	-0.0324	-0.2399	0.1562	-0.4964	0.2784	-0.8457	-0.2777	-0.662	-0.4151	-0.7068	-1.0408	-0.6219
					1.1223	0.6196	1.1041	0.3036	0.9013	0.0834	0.7239	-0.1969	1.1244	-0.0739	1.5634	0.1451	2.0003	0.1326		-1.0886	-0.0198	-0.8946	-0.3678	-0.7462	-0.6168	-0.7076	-0.8909	-1.0336	-0.7989	-1.3558	-0.7441	-1.7516	-0.7608		-0.3105	0.0931	-0.0023	-0.2703	0.1914	-0.5285	0.2741	-0.8671	-0.2724	-0.7099	-0.4129	-0.7585	-1.0191	-0.6368
					1.0897	0.5445	1.0741	0.2208	0.8713	0.0142	0.7212	-0.2455	1.1356	-0.1513	1.5534	0.1096	1.9795	0.069		-1.0385	-0.0956	-0.8551	-0.4069	-0.7028	-0.6491	-0.7112	-0.9432	-1.0448	-0.8553	-1.3452	-0.8095	-1.7771	-0.7756		-0.292	0.1085	0.0319	-0.2567	0.1819	-0.5178	0.2793	-0.8601	-0.2812	-0.6915	-0.3943	-0.7446	-1.023	-0.6367
					1.0755	0.5086	1.058	0.2045	0.8554	-0.0036	0.7172	-0.2695	1.1339	-0.175	1.5527	0.0667	1.9642	-0.0266		-1.0149	-0.104	-0.8167	-0.4255	-0.6836	-0.6601	-0.7102	-0.9506	-1.0296	-0.8554	-1.3327	-0.8257	-1.774	-0.782		-0.2705	0.1492	0.0606	-0.2301	0.2211	-0.4976	0.2992	-0.8341	-0.276	-0.6439	-0.3964	-0.7063	-1.0223	-0.6296
					1.0629	0.5206	1.038	0.2364	0.8242	0.023	0.711	-0.2465	1.1197	-0.1646	1.5801	0.0347	1.9685	-0.1		-1.005	-0.0853	-0.792	-0.4054	-0.684	-0.6431	-0.6991	-0.9447	-1.0071	-0.8415	-1.3251	-0.8085	-1.7706	-0.7774		-0.2499	0.1973	0.0696	-0.1756	0.2376	-0.4645	0.3168	-0.8066	-0.249	-0.6074	-0.4035	-0.6605	-1.0203	-0.6164
					1.0323	0.5605	1.0113	0.2788	0.8008	0.0593	0.705	-0.2234	1.1065	-0.1315	1.5984	0.0035	1.9698	-0.126		-0.9906	-0.0417	-0.7732	-0.3645	-0.6736	-0.6062	-0.6884	-0.9174	-1.0001	-0.7998	-1.3225	-0.7698	-1.7667	-0.7743		-0.2411	0.2389	0.0756	-0.1374	0.2459	-0.435	0.3321	-0.7861	-0.2399	-0.58	-0.422	-0.6169	-1.0162	-0.5987
					1.0199	0.6072	0.9848	0.3212	0.7782	0.0865	0.6999	-0.1948	1.0933	-0.0984	1.5915	0.0032	1.9779	-0.1113		-0.9807	0.0037	-0.7636	-0.3284	-0.6684	-0.5667	-0.6829	-0.8864	-0.9781	-0.7696	-1.3213	-0.7364	-1.7596	-0.7668		-0.2422	0.2772	0.0743	-0.1107	0.2445	-0.4106	0.3349	-0.7565	-0.2228	-0.5646	-0.448	-0.5783	-1.0288	-0.5802
					0.9922	0.651	0.9652	0.3582	0.7706	0.1153	0.6982	-0.1837	1.0729	-0.0697	1.5779	0.0132	1.9685	-0.1046		-0.9693	0.0459	-0.7614	-0.2892	-0.6667	-0.5435	-0.6846	-0.8553	-0.9672	-0.7437	-1.3289	-0.7034	-1.7573	-0.7583		-0.2505	0.3064	0.0868	-0.0929	0.2438	-0.3943	0.3454	-0.7437	-0.2128	-0.5467	-0.466	-0.5447	-1.0288	-0.5652
					0.9721	0.6785	0.9475	0.3793	0.7642	0.13	0.6993	-0.1664	1.0522	-0.0466	1.5578	0.0286	1.9467	-0.1002		-0.9663	0.0769	-0.7574	-0.2651	-0.6721	-0.5219	-0.6841	-0.834	-0.9598	-0.7245	-1.3407	-0.6762	-1.7545	-0.7487		-0.2511	0.3204	0.0859	-0.0857	0.2434	-0.3863	0.3679	-0.7516	-0.1868	-0.5436	-0.4881	-0.5207	-1.034	-0.5602
					0.9623	0.6937	0.9336	0.3926	0.7641	0.1304	0.6989	-0.1665	1.0381	-0.0307	1.5469	0.0457	1.9294	-0.0968		-0.9316	0.103	-0.7654	-0.2475	-0.6744	-0.5103	-0.6777	-0.8214	-0.9511	-0.7071	-1.3455	-0.656	-1.7598	-0.735		-0.2429	0.3244	0.0855	-0.0861	0.2437	-0.3863	0.371	-0.7521	-0.1912	-0.5385	-0.5085	-0.5035	-1.0469	-0.5566
					0.9491	0.7035	0.9252	0.3873	0.7645	0.1248	0.6908	-0.1729	1.0234	-0.0313	1.5376	0.0523	1.9222	-0.0918		-0.9249	0.1099	-0.7606	-0.2443	-0.6761	-0.5099	-0.6742	-0.8134	-0.9385	-0.6991	-1.3548	-0.6403	-1.7584	-0.7293		-0.2502	0.319	0.086	-0.0936	0.244	-0.3863	0.3785	-0.7547	-0.1956	-0.5352	-0.512	-0.4991	-1.0493	-0.5555
					0.9356	0.7026	0.9195	0.3785	0.7643	0.1139	0.6826	-0.1848	1.0156	-0.0372	1.5241	0.055	1.909	-0.0925		-0.9155	0.1071	-0.7616	-0.244	-0.6806	-0.5064	-0.6718	-0.8126	-0.9372	-0.6994	-1.3556	-0.6336	-1.7647	-0.7254		-0.2372	0.3044	0.0837	-0.0935	0.2461	-0.4025	0.3869	-0.7659	-0.1952	-0.543	-0.5297	-0.4933	-1.0491	-0.5594
					0.9276	0.6917	0.9043	0.3675	0.7561	0.1079	0.6819	-0.1907	1.0078	-0.0488	1.5166	0.0494	1.9019	-0.0988		-0.9178	0.0958	-0.7606	-0.2574	-0.6803	-0.5138	-0.672	-0.8165	-0.9354	-0.7056	-1.3588	-0.6295	-1.7645	-0.732		-0.2447	0.2918	0.085	-0.1012	0.2463	-0.4004	0.3953	-0.7771	-0.1999	-0.551	-0.5278	-0.4991	-1.0491	-0.5552
					0.9202	0.676	0.8964	0.3604	0.7476	0.1016	0.6785	-0.1969	1.0068	-0.0657	1.5095	0.0384	1.9002	-0.1063		-0.9096	0.0793	-0.7591	-0.2606	-0.6797	-0.5209	-0.6721	-0.828	-0.9375	-0.7234	-1.3591	-0.6292	-1.7646	-0.7278		-0.2486	0.2821	0.0852	-0.1089	0.2418	-0.4092	0.383	-0.7816	-0.1964	-0.5655	-0.5396	-0.5025	-1.0494	-0.5563
					0.9154	0.6588	0.8881	0.3563	0.7392	0.0901	0.6723	-0.2149	1.0057	-0.0826	1.5118	0.0261	1.9063	-0.1056		-0.9068	0.0656	-0.7587	-0.272	-0.6767	-0.5283	-0.671	-0.8359	-0.938	-0.7371	-1.359	-0.6347	-1.7624	-0.7273		-0.2404	0.2718	0.0846	-0.1165	0.2464	-0.4165	0.3902	-0.7845	-0.206	-0.5699	-0.532	-0.5103	-1.055	-0.562
					0.914	0.6478	0.8932	0.3458	0.7325	0.0843	0.6723	-0.2146	1.0051	-0.094	1.5162	0.0208	1.9088	-0.1031		-0.905	0.0581	-0.7524	-0.2803	-0.6623	-0.5429	-0.6712	-0.8437	-0.9369	-0.7413	-1.359	-0.6445	-1.7645	-0.7314		-0.2409	0.2698	0.0695	-0.1113	0.2467	-0.4185	0.382	-0.7823	-0.2128	-0.5677	-0.5362	-0.5109	-1.0496	-0.5667
					0.9145	0.636	0.8949	0.3422	0.7291	0.0805	0.6722	-0.2145	1.0117	-0.1048	1.5227	0.0211	1.9092	-0.1031		-0.9045	0.0518	-0.7542	-0.2811	-0.6658	-0.5465	-0.6661	-0.8448	-0.9379	-0.743	-1.355	-0.6516	-1.771	-0.7327		-0.2417	0.2701	0.0689	-0.1113	0.2468	-0.4185	0.3783	-0.7763	-0.1993	-0.5703	-0.5367	-0.5091	-1.0546	-0.57
					0.9146	0.6356	0.8966	0.344	0.735	0.0824	0.6722	-0.2145	1.0187	-0.1045	1.5232	0.0212	1.9221	-0.1003		-0.9042	0.0519	-0.7517	-0.282	-0.6657	-0.5465	-0.667	-0.8445	-0.9398	-0.7413	-1.3555	-0.6515	-1.7655	-0.7359		-0.2473	0.2778	0.0433	-0.0942	0.2452	-0.4083	0.3831	-0.7697	-0.2009	-0.5623	-0.5424	-0.5067	-1.0599	-0.5666
					0.915	0.6358	0.9039	0.3477	0.7375	0.0847	0.6728	-0.2089	1.0189	-0.1044	1.5367	0.0272	1.9245	-0.098		-0.9097	0.0544	-0.7528	-0.2814	-0.6653	-0.5463	-0.6698	-0.8448	-0.9441	-0.7358	-1.3602	-0.6508	-1.7656	-0.7347		-0.25	0.2849	0.0417	-0.0867	0.2436	-0.4001	0.3987	-0.7666	-0.202	-0.562	-0.5492	-0.4953	-1.0588	-0.5681
					0.9156	0.6413	0.9115	0.3531	0.7444	0.0886	0.6776	-0.2102	1.0265	-0.0983	1.5373	0.0323	1.9308	-0.0966		-0.9089	0.0589	-0.7553	-0.2728	-0.6655	-0.5392	-0.6648	-0.8333	-0.9438	-0.7337	-1.365	-0.6406	-1.7679	-0.7345		-0.2596	0.2919	0.0404	-0.0867	0.2434	-0.3978	0.4	-0.7666	-0.203	-0.5616	-0.5523	-0.4872	-1.0608	-0.567
					0.9233	0.6496	0.9188	0.3535	0.7508	0.0858	0.678	-0.2098	1.0343	-0.0867	1.5443	0.0377	1.9311	-0.0915		-0.9141	0.0678	-0.7535	-0.2652	-0.666	-0.5322	-0.6623	-0.8314	-0.9469	-0.7275	-1.372	-0.6332	-1.7721	-0.7325		-0.2621	0.2924	0.0386	-0.0866	0.2336	-0.3951	0.4012	-0.7668	-0.204	-0.5613	-0.5553	-0.4841	-1.0595	-0.5673
					0.9262	0.6499	0.9262	0.354	0.7569	0.0864	0.6803	-0.2094	1.0345	-0.0867	1.5444	0.0381	1.9312	-0.0915		-0.9209	0.0717	-0.7567	-0.264	-0.6689	-0.5259	-0.6643	-0.8305	-0.9477	-0.7258	-1.3746	-0.6251	-1.77	-0.7342		-0.2738	0.2949	0.0209	-0.0824	0.2327	-0.3949	0.4024	-0.7671	-0.2048	-0.561	-0.5658	-0.4737	-1.0723	-0.5622
					0.9302	0.6512	0.9333	0.3545	0.7602	0.0866	0.6852	-0.2067	1.0415	-0.0863	1.545	0.0436	1.9314	-0.0912																	-0.287	0.2956	0.0195	-0.0825	0.2307	-0.3948	0.4025	-0.7675	-0.2061	-0.5605	-0.568	-0.4727	-1.0628	-0.5642
					0.9391	0.651	0.9376	0.3498	0.7649	0.0867	0.6808	-0.2045	1.0414	-0.0862	1.5515	0.0457	1.9317	-0.0909																	-0.2914	0.2942	0.0024	-0.0787	0.2113	-0.3816	0.4026	-0.768	-0.2078	-0.56	-0.5706	-0.4717	-1.0638	-0.5637
					0.9456	0.6465	0.9394	0.3496	0.7756	0.0818	0.6808	-0.2046	1.0414	-0.0862	1.5517	0.0457	1.9333	-0.0906																	-0.3049	0.2947	0.0037	-0.0861	0.2223	-0.3945	0.4045	-0.769	-0.2098	-0.5593	-0.5739	-0.4706	-1.0648	-0.5631
					0.9498	0.6448	0.9386	0.3444	0.7763	0.0819	0.6808	-0.2048	1.0411	-0.0917	1.5518	0.0405	1.9339	-0.0906																	-0.3066	0.2948	0.0045	-0.0859	0.2218	-0.3904	0.4063	-0.7701	-0.2122	-0.5586	-0.5778	-0.4691	-1.0659	-0.5626
																																			-0.3232	0.298	0.0044	-0.0855	0.2213	-0.3904	0.4081	-0.7712	-0.1982	-0.5631	-0.5911	-0.4645	-1.067	-0.562
																																			-0.325	0.2984	0.0043	-0.0852	0.2208	-0.3904	0.4099	-0.7723	-0.2013	-0.5621	-0.5897	-0.4647	-1.0681	-0.5614
																																			-0.3272	0.2989	0.004	-0.0848	0.2201	-0.3903	0.3917	-0.7666	-0.2126	-0.5585	-0.5815	-0.4625	-1.0696	-0.5606
																																			-0.3246	0.2988	0.0035	-0.0844	0.2239	-0.3914	0.3939	-0.7677	-0.213	-0.5583	-0.5828	-0.4618	-1.0712	-0.5597
																																			-0.3396	0.3081	0.0027	-0.084	0.2233	-0.3912	0.3962	-0.7688	-0.2136	-0.5581	-0.5851	-0.4605	-1.0731	-0.5587
																																			-0.3391	0.3076	0.0017	-0.0835	0.2226	-0.391	0.3985	-0.7699	-0.2142	-0.5579	-0.5875	-0.4591	-1.0753	-0.5576
																																			-0.3388	0.3071	-0.0016	-0.081	0.2219	-0.3908	0.4014	-0.7711	-0.2148	-0.5576	-0.5906	-0.4514	-1.0646	-0.5612
																																			-0.3388	0.3067	-0.0024	-0.0812	0.2212	-0.3907	0.4043	-0.7724	-0.2155	-0.5574	-0.5933	-0.4509	-1.0667	-0.56
																																			-0.3394	0.3064	-0.0033	-0.0813	0.2205	-0.3905	0.4066	-0.765	-0.2161	-0.5572	-0.5847	-0.4578	-1.0689	-0.5589
																																			-0.34	0.306	-0.0043	-0.0814	0.2198	-0.3903	0.4098	-0.7663	-0.2167	-0.5569	-0.5857	-0.4592	-1.0711	-0.5577
																																			-0.3408	0.3057	-0.0061	-0.074	0.219	-0.39	0.3928	-0.7611	-0.2174	-0.5567	-0.5872	-0.4586	-1.0734	-0.5564
																																			-0.3417	0.3054	0.0104	-0.0784	0.2182	-0.3898	0.3969	-0.7626	-0.218	-0.5564	-0.5887	-0.458	-1.0756	-0.5552
																																			-0.3269	0.3021	0.0004	-0.0802	0.2366	-0.3949	0.4009	-0.7642	-0.2187	-0.5562	-0.5902	-0.4574	-1.065	-0.5588
																																			-0.327	0.2958	-0.0001	-0.0804	0.2358	-0.3947	0.405	-0.7658	-0.2193	-0.556	-0.5917	-0.4568	-1.0673	-0.5576

## Sheet: Fall5_backward_pert
Fall_number	Fall_direction	Fall_type	Frame_rate (Hz)		Head_X_90degCam_right_side_of_participant	Head_Z_90degCam_right_side_of_participant	Shoulder_X_90degCam_right_side_of_participant	Shoulder_Z_90degCam_right_side_of_participant	Elbow_X_90degCam_right_side_of_participant	Elbow_Z_90degCam_right_side_of_participant	Wrist_X_90degCam_right_side_of_participant	Wrist_Z_90degCam_right_side_of_participant	GT_X_90degCam_right_side_of_participant	GT_Z_90degCam_right_side_of_participant	Knee_X_90degCam_right_side_of_participant	Knee_Z_90degCam_right_side_of_participant	Ankle_X_90degCam_right_side_of_participant	Ankle_Z_90degCam_right_side_of_participant		Head_X_60degCam_left_side_of_participant	Head_Z_60degCam_left_side_of_participant	Shoulder_X_60degCam_left_side_of_participant	Shoulder_Z_60degCam_left_side_of_participant	Elbow_X_60degCam_left_side_of_participant	Elbow_Z_60degCam_left_side_of_participant	Wrist_X_60degCam_left_side_of_participant	Wrist_Z_60degCam_left_side_of_participant	GT_X_60degCam_left_side_of_participant	GT_Z_60degCam_left_side_of_participant	Knee_X_60degCam_left_side_of_participant	Knee_Z_60degCam_left_side_of_participant	Ankle_X_60degCam_left_side_of_participant	Ankle_Z_60degCam_left_side_of_participant		Head_X_30degCam_left_side_of_participant	Head_Z_30degCam_left_side_of_participant	Shoulder_X_30degCam_left_side_of_participant	Shoulder_Z_30degCam_left_side_of_participant	Elbow_X_30degCam_left_side_of_participant	Elbow_Z_30degCam_left_side_of_participant	Wrist_X_30degCam_left_side_of_participant	Wrist_Z_30degCam_left_side_of_participant	GT_X_30degCam_left_side_of_participant	GT_Z_30degCam_left_side_of_participant	Knee_X_30degCam_left_side_of_participant	Knee_Z_30degCam_left_side_of_participant	Ankle_X_30degCam_left_side_of_participant	Ankle_Z_30degCam_left_side_of_participant
5	backward	perturbation	30		1.3138	1.5073	1.3034	1.1544	1.2585	0.8483	1.3322	0.5758	1.241	0.6891	1.2531	0.2103	1.2162	-0.1716		-0.2625	0.7571	-0.098	0.3788	-0.1114	0.1147	-0.1783	-0.1523	-0.1326	-0.077	-0.1716	-0.5255	-0.147	-0.9028		-0.5006	1.0287	-0.1816	0.6266	-0.1555	0.3345	-0.2352	0.0528	-0.286	0.1583	-0.3441	-0.32	-0.35	-0.6741
					1.3137	1.5073	1.3033	1.1545	1.2574	0.8484	1.3334	0.5743	1.2464	0.6906	1.2574	0.2121	1.216	-0.1715		-0.2644	0.7589	-0.0969	0.379	-0.1115	0.1147	-0.1779	-0.1525	-0.1356	-0.0758	-0.171	-0.5256	-0.146	-0.8993		-0.4997	1.0288	-0.1848	0.626	-0.155	0.3345	-0.2341	0.0528	-0.288	0.159	-0.3433	-0.3201	-0.3498	-0.6741
					1.3137	1.5072	1.3033	1.1545	1.2563	0.8484	1.3334	0.5742	1.2467	0.6894	1.2574	0.2121	1.2158	-0.1715		-0.2618	0.7587	-0.0958	0.3793	-0.1109	0.1147	-0.1757	-0.1538	-0.1339	-0.075	-0.1704	-0.5258	-0.1449	-0.9013		-0.4988	1.029	-0.1859	0.624	-0.1542	0.3345	-0.2348	0.0531	-0.2796	0.1551	-0.3425	-0.3203	-0.3497	-0.674
					1.3136	1.5072	1.3033	1.1545	1.2552	0.8484	1.3334	0.5742	1.2472	0.6893	1.2573	0.2121	1.2157	-0.1714		-0.2618	0.7585	-0.0959	0.3796	-0.1102	0.1147	-0.1772	-0.1536	-0.137	-0.075	-0.1698	-0.5259	-0.1455	-0.9009		-0.4979	1.0291	-0.1845	0.626	-0.1534	0.3345	-0.2341	0.053	-0.2791	0.1571	-0.3417	-0.3205	-0.3495	-0.674
					1.3136	1.5071	1.3032	1.1545	1.2548	0.8484	1.3334	0.5742	1.2456	0.6892	1.2573	0.2121	1.2155	-0.1713		-0.2617	0.7582	-0.0947	0.3798	-0.1096	0.1146	-0.1757	-0.1538	-0.1354	-0.0764	-0.171	-0.5258	-0.1444	-0.9008		-0.5018	1.0294	-0.1829	0.6248	-0.1581	0.3345	-0.2362	0.0536	-0.2802	0.1557	-0.3468	-0.319	-0.3493	-0.6739
					1.3135	1.507	1.3032	1.1546	1.2545	0.8485	1.3333	0.5741	1.2461	0.6875	1.2572	0.2121	1.2153	-0.1712		-0.2616	0.758	-0.0982	0.3803	-0.1089	0.1145	-0.1758	-0.1538	-0.1384	-0.0761	-0.1704	-0.5259	-0.1434	-0.9007		-0.5009	1.0296	-0.1833	0.625	-0.1577	0.3346	-0.2362	0.0534	-0.282	0.1546	-0.3463	-0.3191	-0.3492	-0.6739
					1.3135	1.507	1.3031	1.1546	1.254	0.8485	1.3333	0.5741	1.2466	0.6874	1.2572	0.2121	1.2151	-0.1711		-0.2616	0.7577	-0.097	0.3806	-0.1081	0.1145	-0.1758	-0.1528	-0.1384	-0.0752	-0.1698	-0.5261	-0.1473	-0.8998		-0.5	1.0297	-0.1838	0.6241	-0.1572	0.3346	-0.2364	0.0539	-0.2812	0.1567	-0.3457	-0.3192	-0.349	-0.6738
					1.3134	1.5069	1.3031	1.1546	1.2576	0.85	1.3333	0.574	1.2471	0.6873	1.2571	0.2121	1.215	-0.171		-0.2615	0.7575	-0.0958	0.3808	-0.1077	0.1144	-0.1773	-0.1537	-0.1369	-0.0753	-0.174	-0.5255	-0.1462	-0.9018		-0.4991	1.0298	-0.1825	0.6241	-0.1557	0.3343	-0.2323	0.0519	-0.2783	0.1565	-0.3451	-0.3193	-0.3488	-0.6738
					1.3136	1.5114	1.3031	1.1546	1.2565	0.8506	1.3333	0.574	1.2476	0.6872	1.257	0.2122	1.2148	-0.1709		-0.2614	0.7573	-0.0946	0.3811	-0.1093	0.1137	-0.1743	-0.153	-0.1369	-0.0754	-0.1734	-0.5257	-0.1452	-0.9017		-0.4982	1.03	-0.1858	0.6247	-0.1553	0.3343	-0.2336	0.0523	-0.2813	0.1575	-0.3444	-0.3213	-0.3487	-0.6737
					1.3135	1.5113	1.303	1.1546	1.2593	0.8481	1.3332	0.5739	1.246	0.6871	1.257	0.2122	1.2146	-0.1708		-0.2613	0.757	-0.0997	0.3807	-0.1069	0.1137	-0.1773	-0.1538	-0.1354	-0.0746	-0.1728	-0.5258	-0.1442	-0.9016		-0.4996	1.0284	-0.1845	0.6247	-0.1548	0.3343	-0.2328	0.0523	-0.2842	0.1576	-0.3436	-0.3214	-0.3485	-0.6737
					1.3135	1.5113	1.3029	1.1545	1.258	0.8511	1.3331	0.5738	1.2465	0.687	1.2569	0.2122	1.2144	-0.1707		-0.2613	0.7568	-0.0984	0.3809	-0.1085	0.114	-0.1756	-0.154	-0.1354	-0.0738	-0.1722	-0.5259	-0.1431	-0.9014		-0.4987	1.0285	-0.1832	0.6247	-0.1544	0.3343	-0.232	0.0523	-0.28	0.1572	-0.3428	-0.3216	-0.3484	-0.6736
					1.3134	1.5112	1.3028	1.1545	1.2566	0.8497	1.3329	0.5737	1.247	0.6869	1.2569	0.2122	1.2142	-0.1706		-0.2612	0.7565	-0.0972	0.3812	-0.1091	0.1142	-0.1771	-0.1528	-0.1338	-0.0752	-0.1716	-0.5261	-0.147	-0.9005		-0.4978	1.0287	-0.1865	0.6253	-0.1539	0.3342	-0.2312	0.0523	-0.277	0.1579	-0.342	-0.3218	-0.3482	-0.6736
					1.3133	1.5112	1.3027	1.1545	1.2576	0.8517	1.3327	0.5736	1.2475	0.6868	1.2568	0.2122	1.2213	-0.1701		-0.2612	0.7621	-0.099	0.3816	-0.1098	0.1143	-0.1786	-0.1537	-0.1368	-0.0761	-0.171	-0.5262	-0.146	-0.9004		-0.4969	1.0288	-0.1852	0.6253	-0.1535	0.3342	-0.2304	0.0522	-0.278	0.1576	-0.3411	-0.3219	-0.348	-0.6735
					1.3126	1.5098	1.3024	1.1544	1.2565	0.8517	1.3321	0.5735	1.2433	0.6868	1.2633	0.2124	1.2475	-0.1688		-0.2625	0.7581	-0.0984	0.3819	-0.1104	0.1145	-0.1783	-0.1537	-0.1368	-0.0762	-0.1704	-0.5263	-0.1562	-0.8993		-0.496	1.0289	-0.1839	0.6254	-0.153	0.3342	-0.2296	0.0522	-0.2732	0.1598	-0.3403	-0.3221	-0.3479	-0.6735
					1.3125	1.5087	1.3022	1.1543	1.2567	0.8488	1.3315	0.5734	1.2384	0.6866	1.2772	0.2128	1.283	-0.1714		-0.2586	0.7598	-0.0978	0.3821	-0.1095	0.1146	-0.1781	-0.1538	-0.1368	-0.0762	-0.1748	-0.5258	-0.1843	-0.9013		-0.4952	1.0291	-0.1825	0.6254	-0.1526	0.3342	-0.2329	0.0524	-0.28	0.1588	-0.3435	-0.3212	-0.3487	-0.6762
					1.3124	1.5087	1.3019	1.154	1.2541	0.8523	1.3309	0.5733	1.2326	0.6896	1.3005	0.2102	1.3216	-0.1719		-0.2585	0.7588	-0.0972	0.3795	-0.1085	0.1127	-0.1778	-0.1538	-0.1335	-0.0758	-0.1854	-0.5259	-0.2213	-0.9006		-0.4943	1.0292	-0.1858	0.6248	-0.1521	0.3342	-0.2321	0.0522	-0.2739	0.1599	-0.3427	-0.3213	-0.3701	-0.6816
					1.3111	1.5042	1.3019	1.151	1.2365	0.8601	1.3355	0.5853	1.2257	0.6906	1.3382	0.2137	1.3783	-0.1736		-0.2581	0.7579	-0.0978	0.3795	-0.1034	0.1132	-0.1754	-0.1519	-0.1329	-0.0738	-0.2106	-0.5249	-0.2673	-0.8992		-0.4934	1.0293	-0.1845	0.6248	-0.1517	0.3342	-0.231	0.0511	-0.275	0.1605	-0.3502	-0.323	-0.406	-0.685
					1.3098	1.4901	1.3085	1.1606	1.2132	0.8668	1.3015	0.5897	1.2052	0.686	1.4078	0.227	1.4355	-0.1586		-0.2496	0.7457	-0.0973	0.385	-0.0709	0.1201	-0.1421	-0.1432	-0.1153	-0.0777	-0.2642	-0.5241	-0.3233	-0.8959		-0.4996	1.0287	-0.1832	0.6249	-0.1526	0.3347	-0.2332	0.0479	-0.2669	0.1613	-0.3718	-0.324	-0.4465	-0.6859
					1.3345	1.462	1.3211	1.1529	1.1802	0.8766	1.232	0.5781	1.1916	0.6796	1.4638	0.2383	1.5137	-0.1427		-0.2668	0.7282	-0.104	0.3855	-0.0279	0.1292	-0.0854	-0.1553	-0.0768	-0.0865	-0.302	-0.5204	-0.3889	-0.8887		-0.4982	1.028	-0.1853	0.6272	-0.1239	0.3425	-0.2225	0.0539	-0.2459	0.157	-0.4095	-0.3246	-0.482	-0.6815
					1.3634	1.4232	1.3219	1.1165	1.1527	0.8664	1.1598	0.5553	1.1695	0.6506	1.5115	0.2488	1.5907	-0.1276		-0.3227	0.6974	-0.1222	0.3691	-0.0115	0.1163	-0.0367	-0.2027	-0.0492	-0.1061	-0.3309	-0.513	-0.4594	-0.8591		-0.501	1.0103	-0.1795	0.6304	-0.0592	0.346	-0.1417	0.0431	-0.227	0.1511	-0.4525	-0.3264	-0.5655	-0.6864
					1.3744	1.3723	1.315	1.0545	1.1302	0.8261	1.0697	0.5027	1.182	0.6189	1.573	0.2625	1.6608	-0.1125		-0.3354	0.6428	-0.132	0.3344	-0.0012	0.0799	0.0463	-0.2523	-0.0393	-0.13	-0.357	-0.4969	-0.511	-0.8083		-0.5169	0.9766	-0.1988	0.6204	-0.0182	0.3426	-0.0185	-0.0049	-0.2257	0.1456	-0.468	-0.3212	-0.6162	-0.6624
					1.3614	1.298	1.3093	0.9845	1.1125	0.7548	0.9958	0.4532	1.1967	0.5596	1.6186	0.2666	1.7598	-0.0996		-0.3469	0.5841	-0.1372	0.2845	-0.0004	0.0325	0.1232	-0.2825	-0.0147	-0.1717	-0.3709	-0.4741	-0.5253	-0.717		-0.5385	0.9394	-0.1998	0.5935	0.0208	0.3155	0.1328	-0.0592	-0.2094	0.1179	-0.4667	-0.3215	-0.6946	-0.5966
					1.355	1.2352	1.2905	0.8916	1.0883	0.6755	0.9413	0.3946	1.227	0.4845	1.6459	0.2514	1.8968	-0.0637		-0.3364	0.5222	-0.1474	0.2185	0.0016	-0.0305	0.1778	-0.3218	-0.0104	-0.2421	-0.3719	-0.4762	-0.5434	-0.6151		-0.5555	0.883	-0.1979	0.5371	0.0315	0.289	0.2894	-0.1193	-0.2128	0.1063	-0.4436	-0.3088	-0.7931	-0.5176
					1.3498	1.1476	1.2804	0.8185	1.0701	0.5839	0.9006	0.316	1.2265	0.408	1.6789	0.2312	1.9939	-0.0174		-0.337	0.4544	-0.1535	0.1531	0.0084	-0.0892	0.1913	-0.3538	-0.017	-0.3344	-0.3762	-0.5236	-0.5613	-0.519		-0.5616	0.8216	-0.2134	0.4696	0.0434	0.2471	0.356	-0.1449	-0.2022	0.0394	-0.4245	-0.3055	-0.851	-0.4055
					1.3347	1.0608	1.2698	0.7127	1.045	0.497	0.8636	0.2091	1.2249	0.3296	1.7118	0.2222	2.0593	0.029		-0.3302	0.3734	-0.1601	0.0777	0.0117	-0.1489	0.1963	-0.4083	-0.0343	-0.4348	-0.4013	-0.5694	-0.4036	-0.5518		-0.5571	0.7567	-0.2343	0.3918	0.0235	0.1785	0.4242	-0.2122	-0.1973	-0.0416	-0.3904	-0.3243	-0.902	-0.2919
					1.3205	0.9533	1.2313	0.6037	1.025	0.3684	0.8483	0.1017	1.2286	0.2466	1.7316	0.207	2.0786	0.0369		-0.3241	0.2848	-0.1374	-0.0128	0.0244	-0.2371	0.2122	-0.4811	-0.047	-0.5135	-0.4071	-0.6503	-0.4655	-0.6128		-0.5702	0.68	-0.2459	0.3232	0.0236	0.1276	0.4236	-0.2714	-0.1786	-0.139	-0.3781	-0.3807	-0.9911	-0.2055
					1.3038	0.8445	1.2246	0.4938	1.0128	0.2576	0.8285	-0.0127	1.2397	0.1407	1.7339	0.1752	2.1026	0.0459		-0.3133	0.195	-0.1192	-0.0985	0.042	-0.3105	0.2318	-0.5691	-0.0645	-0.6158	-0.4249	-0.7648	-0.5469	-0.7434		-0.577	0.5979	-0.2599	0.2545	0.0319	0.0269	0.4074	-0.3414	-0.1923	-0.2399	-0.3959	-0.4744	-0.9003	-0.2762
					1.2797	0.7287	1.2129	0.3577	1.019	0.1343	0.8349	-0.1304	1.2566	0.0304	1.7404	0.1329	2.1161	0.0256		-0.2922	0.094	-0.1086	-0.1934	0.0649	-0.3834	0.246	-0.6486	-0.0822	-0.7163	-0.49	-0.8778	-0.6019	-0.7715		-0.5785	0.5032	-0.2505	0.1701	0.1104	-0.127	0.3948	-0.4259	-0.2104	-0.3603	-0.4846	-0.5724	-0.8488	-0.495
					1.247	0.6084	1.2125	0.2545	1.0244	0.0326	0.8456	-0.201	1.278	-0.085	1.7403	0.0686	2.1168	-0.0277		-0.2765	-0.0209	-0.0869	-0.3135	0.0944	-0.4934	0.2718	-0.7714	-0.1008	-0.8469	-0.5133	-0.9104	-0.601	-0.7621		-0.5748	0.4018	-0.2443	0.0742	0.1114	-0.2195	0.4018	-0.5223	-0.2303	-0.4685	-0.5785	-0.6922	-0.8691	-0.5793
					1.2383	0.5276	1.2057	0.1707	1.0256	-0.0181	0.8568	-0.2545	1.2786	-0.1601	1.7468	0.0007	2.1199	-0.0615		-0.2433	-0.1339	-0.0572	-0.4155	0.1176	-0.6035	0.2917	-0.9385	-0.1003	-0.9521	-0.4998	-0.9555	-0.6099	-0.8085		-0.5543	0.2908	-0.2341	-0.0404	0.102	-0.31	0.3904	-0.6418	-0.268	-0.6334	-0.5984	-0.7506	-0.9126	-0.5682
					1.2423	0.5117	1.2237	0.1715	1.0071	-0.0139	0.8574	-0.2549	1.2644	-0.1781	1.7295	-0.0253	2.1137	-0.0721		-0.2127	-0.1803	-0.0171	-0.4824	0.1571	-0.689	0.2808	-1.0069	-0.0981	-0.9758	-0.486	-0.9802	-0.6324	-0.864		-0.5238	0.1685	-0.2084	-0.1539	0.0938	-0.4151	0.391	-0.7676	-0.2638	-0.7258	-0.5865	-0.8181	-0.9312	-0.5996
					1.2503	0.5384	1.2132	0.1956	0.9982	0.0172	0.8501	-0.2437	1.2366	-0.1572	1.7156	-0.0149	2.1025	-0.0738		-0.2	-0.1945	-0.0066	-0.4934	0.1676	-0.6904	0.2791	-1.0005	-0.0901	-0.9772	-0.4774	-0.9842	-0.6298	-0.8708		-0.5036	0.089	-0.1609	-0.2603	0.0901	-0.4984	0.3142	-0.8673	-0.2705	-0.7724	-0.5513	-0.8521	-0.9542	-0.652
					1.2519	0.5952	1.2	0.2401	0.9859	0.0615	0.846	-0.223	1.2201	-0.1271	1.7072	0.0102	2.0894	-0.0642		-0.2062	-0.1817	0.0052	-0.4689	0.1686	-0.6717	0.2777	-0.9836	-0.0863	-0.9565	-0.4674	-0.965	-0.6272	-0.8658		-0.4564	0.0488	-0.1396	-0.2885	0.0815	-0.5073	0.2909	-0.8735	-0.2711	-0.787	-0.5531	-0.8644	-0.9348	-0.6771
					1.2395	0.6413	1.1786	0.2918	0.9776	0.1026	0.8367	-0.1966	1.2059	-0.0759	1.7006	0.0315	2.0786	-0.0571		-0.1941	-0.1524	0.0024	-0.4422	0.1736	-0.6477	0.2948	-0.958	-0.0872	-0.9156	-0.4627	-0.9335	-0.6057	-0.8477		-0.4434	0.0474	-0.1402	-0.2664	0.0816	-0.4919	0.2902	-0.8642	-0.2725	-0.7742	-0.5448	-0.8511	-0.9441	-0.6523
					1.2274	0.6773	1.1603	0.3454	0.9644	0.1353	0.8358	-0.1681	1.196	-0.0453	1.6937	0.0423	2.0703	-0.0632		-0.189	-0.1082	0.006	-0.4112	0.1747	-0.6246	0.3027	-0.9365	-0.0792	-0.8785	-0.4682	-0.8866	-0.6037	-0.8258		-0.4346	0.0865	-0.114	-0.2377	0.0983	-0.4662	0.3094	-0.8376	-0.27	-0.7512	-0.5444	-0.811	-0.9471	-0.6286
					1.2216	0.7101	1.156	0.3774	0.9509	0.157	0.8358	-0.1615	1.1816	-0.013	1.6869	0.0477	2.0638	-0.0683		-0.1858	-0.0701	0.0116	-0.3904	0.1776	-0.6059	0.3066	-0.9126	-0.0753	-0.8418	-0.4791	-0.8455	-0.597	-0.8064		-0.424	0.1203	-0.0962	-0.2106	0.1169	-0.4482	0.3346	-0.805	-0.2789	-0.6995	-0.5581	-0.7593	-0.9378	-0.6033
					1.2136	0.737	1.1454	0.3948	0.9441	0.1678	0.8304	-0.1505	1.1695	0.0084	1.6804	0.0476	2.0576	-0.0687		-0.169	-0.0404	0.0291	-0.3705	0.1711	-0.5884	0.3033	-0.9099	-0.0666	-0.8171	-0.4871	-0.8095	-0.5942	-0.7869		-0.4183	0.1736	-0.0773	-0.1886	0.13	-0.4302	0.3465	-0.7776	-0.2791	-0.6536	-0.5805	-0.7115	-0.9633	-0.5626
					1.2005	0.752	1.1386	0.402	0.9444	0.1678	0.8313	-0.1506	1.1612	0.0192	1.6801	0.0474	2.057	-0.0722		-0.1433	-0.0165	0.0366	-0.3563	0.1712	-0.5883	0.3015	-0.9145	-0.0617	-0.801	-0.5009	-0.7816	-0.5752	-0.7835		-0.4089	0.2052	-0.0662	-0.1648	0.1397	-0.4142	0.3563	-0.7672	-0.2698	-0.6431	-0.6039	-0.6669	-0.966	-0.5394
					1.187	0.7566	1.1245	0.4016	0.9535	0.1555	0.8453	-0.1614	1.1534	0.0188	1.6731	0.0416	2.0507	-0.0742		-0.1285	-0.0061	0.0534	-0.3582	0.172	-0.6012	0.2998	-0.9324	-0.0546	-0.7953	-0.5048	-0.7575	-0.5766	-0.7796		-0.3868	0.2274	-0.0421	-0.1598	0.1559	-0.4154	0.3688	-0.7759	-0.2552	-0.6203	-0.6226	-0.6337	-0.9772	-0.5277
					1.1724	0.7514	1.1101	0.3958	0.9528	0.1389	0.8372	-0.1735	1.1474	0.0126	1.6727	0.0413	2.0524	-0.0746		-0.1137	-0.0051	0.0601	-0.3725	0.1724	-0.6077	0.3016	-0.9384	-0.0582	-0.8022	-0.4978	-0.7534	-0.5697	-0.7764		-0.3619	0.2403	-0.0133	-0.1583	0.174	-0.4308	0.3721	-0.7849	-0.2371	-0.6129	-0.6348	-0.6046	-0.9807	-0.5165
					1.1582	0.7407	1.1021	0.3796	0.9447	0.1275	0.8365	-0.1852	1.1478	-0.0003	1.6661	0.0355	2.0522	-0.0745		-0.1004	-0.0171	0.0706	-0.3804	0.1741	-0.614	0.3037	-0.9524	-0.0563	-0.8156	-0.4983	-0.7547	-0.5702	-0.7773		-0.3439	0.2437	-0.0002	-0.1684	0.1775	-0.4429	0.3683	-0.7964	-0.2316	-0.6107	-0.635	-0.5909	-0.9804	-0.5179
					1.1501	0.7247	1.0946	0.374	0.9298	0.1269	0.8357	-0.1909	1.1462	-0.0169	1.6662	0.0299	2.0516	-0.0757		-0.092	-0.0283	0.0794	-0.3822	0.1809	-0.6226	0.3006	-0.9558	-0.0481	-0.838	-0.4922	-0.7666	-0.5708	-0.7797		-0.3133	0.2371	0.0138	-0.1813	0.1767	-0.4445	0.3745	-0.8031	-0.2236	-0.6207	-0.6353	-0.5907	-0.9808	-0.5161
					1.1415	0.7046	1.0804	0.3736	0.9221	0.1266	0.8285	-0.1915	1.1457	-0.028	1.6619	0.0193	2.0512	-0.0753		-0.0806	-0.0449	0.0911	-0.3834	0.1808	-0.626	0.3041	-0.9655	-0.0448	-0.8518	-0.4857	-0.7896	-0.5714	-0.7806		-0.3024	0.2221	0.0164	-0.1808	0.1832	-0.4577	0.3788	-0.8175	-0.2152	-0.6441	-0.6304	-0.6012	-0.9818	-0.5163
					1.1337	0.6947	1.0802	0.3735	0.9149	0.1262	0.8286	-0.1971	1.1468	-0.0336	1.662	0.0188	2.0514	-0.0752		-0.0775	-0.0561	0.0925	-0.385	0.1861	-0.6329	0.2995	-0.9641	-0.0402	-0.8655	-0.475	-0.8107	-0.5663	-0.7929		-0.2975	0.2081	0.0227	-0.1822	0.1887	-0.4639	0.3927	-0.8288	-0.2092	-0.6619	-0.6187	-0.6199	-0.9783	-0.519
					1.1271	0.6898	1.0801	0.3714	0.915	0.1262	0.8357	-0.1965	1.145	-0.0406	1.6622	0.0133	2.0518	-0.0693		-0.0761	-0.0664	0.0947	-0.3914	0.187	-0.6393	0.2972	-0.9684	-0.0367	-0.8739	-0.4733	-0.8295	-0.5633	-0.7987		-0.2842	0.1932	0.0319	-0.1871	0.1887	-0.4682	0.387	-0.8352	-0.2116	-0.6838	-0.603	-0.6441	-0.9794	-0.5299
					1.1267	0.6902	1.0867	0.37	0.9222	0.1264	0.8351	-0.1963	1.1498	-0.0383	1.6625	0.0133	2.0523	-0.0694		-0.0737	-0.0691	0.101	-0.3921	0.1906	-0.6365	0.298	-0.9688	-0.0378	-0.874	-0.4708	-0.8355	-0.5721	-0.8008		-0.2875	0.1842	0.0339	-0.191	0.1897	-0.476	0.3731	-0.838	-0.2098	-0.6958	-0.5913	-0.6634	-0.9809	-0.5336
					1.1209	0.695	1.0869	0.3752	0.922	0.1264	0.8351	-0.1908	1.153	-0.0375	1.669	0.019	2.0548	-0.0726		-0.0719	-0.0673	0.1025	-0.3932	0.1963	-0.6393	0.2957	-0.9664	-0.0357	-0.8729	-0.4707	-0.8377	-0.572	-0.796		-0.2857	0.1784	0.0324	-0.1902	0.1898	-0.4759	0.3726	-0.8424	-0.2087	-0.7036	-0.5801	-0.6857	-0.98	-0.5377
					1.1176	0.7004	1.0848	0.3771	0.9198	0.1263	0.8349	-0.1909	1.1534	-0.0321	1.669	0.0296	2.0549	-0.0721		-0.0713	-0.0633	0.1021	-0.3874	0.198	-0.635	0.2975	-0.9633	-0.0387	-0.8717	-0.473	-0.8368	-0.5703	-0.7994		-0.2808	0.18	0.0329	-0.1916	0.1899	-0.4757	0.373	-0.8431	-0.208	-0.7037	-0.5821	-0.6856	-0.9793	-0.5384
					1.1182	0.7045	1.0848	0.3794	0.9124	0.1261	0.8346	-0.1909	1.1578	-0.0282	1.6691	0.035	2.0553	-0.071		-0.0689	-0.0583	0.1051	-0.3863	0.198	-0.6327	0.3018	-0.9607	-0.0401	-0.8674	-0.4743	-0.8303	-0.572	-0.7927		-0.2815	0.1841	0.0404	-0.1933	0.19	-0.4756	0.3733	-0.8426	-0.2059	-0.6989	-0.5832	-0.6848	-0.9818	-0.5359
					1.1156	0.7078	1.0847	0.3795	0.9123	0.1262	0.8344	-0.1908	1.1586	-0.0277	1.6755	0.0406	2.0535	-0.0696		-0.0679	-0.0533	0.1057	-0.3858	0.1981	-0.6325	0.2914	-0.959	-0.0408	-0.8599	-0.4832	-0.8163	-0.5736	-0.7843		-0.2837	0.188	0.0346	-0.1862	0.1896	-0.472	0.3737	-0.8415	-0.2063	-0.6987	-0.5963	-0.6735	-0.9842	-0.5341
					1.1145	0.7086	1.0825	0.3795	0.9123	0.1262	0.8341	-0.1908	1.1621	-0.0223	1.6753	0.0407	2.054	-0.072		-0.0668	-0.049	0.11	-0.3827	0.1976	-0.6293	0.2981	-0.9601	-0.0456	-0.855	-0.484	-0.8101	-0.5767	-0.7837		-0.2823	0.197	0.0338	-0.1807	0.1839	-0.4659	0.3784	-0.8436	-0.2072	-0.6978	-0.5981	-0.6638	-0.9849	-0.5278
					1.1137	0.7083	1.0781	0.3794	0.9123	0.1263	0.8339	-0.1907	1.1628	-0.0226	1.6753	0.0407	2.0544	-0.0716		-0.0653	-0.0497	0.1088	-0.3805	0.1975	-0.6293	0.2977	-0.959	-0.0448	-0.8548	-0.4858	-0.8046	-0.5797	-0.7861		-0.2798	0.1987	0.0353	-0.1831	0.1868	-0.4629	0.379	-0.8431	-0.2107	-0.6897	-0.6063	-0.6522	-0.9864	-0.5275
					1.1073	0.7093	1.0782	0.381	0.9125	0.1263	0.8336	-0.1908	1.1636	-0.0281	1.6756	0.0406	2.0589	-0.071		-0.0584	-0.0489	0.1092	-0.3807	0.1975	-0.6293	0.2955	-0.9577	-0.0438	-0.8546	-0.4924	-0.8012	-0.571	-0.785		-0.2787	0.1993	0.0398	-0.1849	0.1869	-0.4628	0.3797	-0.8425	-0.2164	-0.681	-0.6061	-0.6477	-0.9813	-0.5217
					1.1076	0.7039	1.0802	0.3782	0.9126	0.1262	0.8333	-0.1909	1.1633	-0.0334	1.676	0.0403	2.0591	-0.072		-0.0586	-0.0496	0.111	-0.3826	0.1974	-0.6292	0.3022	-0.9579	-0.0469	-0.8564	-0.4914	-0.8051	-0.5738	-0.7864		-0.2777	0.1992	0.0328	-0.1818	0.1869	-0.4627	0.3803	-0.8419	-0.2162	-0.6748	-0.6066	-0.6477	-0.979	-0.5226
					1.1079	0.6999	1.0803	0.3781	0.9124	0.1207	0.8329	-0.1912	1.1655	-0.0332	1.6761	0.0407	2.059	-0.0721		-0.0588	-0.0508	0.1092	-0.3843	0.1972	-0.6293	0.2982	-0.9565	-0.0465	-0.8564	-0.4906	-0.8069	-0.5738	-0.792		-0.2768	0.1992	0.0347	-0.1815	0.1864	-0.4627	0.3809	-0.8413	-0.2165	-0.6718	-0.6075	-0.6473	-0.9814	-0.5253
																				-0.0591	-0.0505	0.1065	-0.3829	0.197	-0.6293	0.2957	-0.9564	-0.045	-0.8581	-0.4892	-0.8085	-0.5741	-0.7861		-0.2764	0.1994	0.0336	-0.1825	0.1855	-0.4627	0.3812	-0.841	-0.2164	-0.6718	-0.6071	-0.6479	-0.983	-0.5238
																				-0.06	-0.0505	0.1103	-0.3833	0.1969	-0.6294	0.2951	-0.9532	-0.0443	-0.8576	-0.4873	-0.806	-0.5745	-0.7866
																				-0.0616	-0.0503	0.1061	-0.3838	0.1967	-0.6294	0.3014	-0.9567	-0.0483	-0.8572	-0.4856	-0.8065	-0.5748	-0.7871

## Sheet: Fall6_backward_pert
Fall_number	Fall_direction	Fall_type	Frame_rate (Hz)		Head_X_90degCam_right_side_of_participant	Head_Z_90degCam_right_side_of_participant	Shoulder_X_90degCam_right_side_of_participant	Shoulder_Z_90degCam_right_side_of_participant	Elbow_X_90degCam_right_side_of_participant	Elbow_Z_90degCam_right_side_of_participant	Wrist_X_90degCam_right_side_of_participant	Wrist_Z_90degCam_right_side_of_participant	GT_X_90degCam_right_side_of_participant	GT_Z_90degCam_right_side_of_participant	Knee_X_90degCam_right_side_of_participant	Knee_Z_90degCam_right_side_of_participant	Ankle_X_90degCam_right_side_of_participant	Ankle_Z_90degCam_right_side_of_participant		Head_X_60degCam_left_side_of_participant	Head_Z_60degCam_left_side_of_participant	Shoulder_X_60degCam_left_side_of_participant	Shoulder_Z_60degCam_left_side_of_participant	Elbow_X_60degCam_left_side_of_participant	Elbow_Z_60degCam_left_side_of_participant	Wrist_X_60degCam_left_side_of_participant	Wrist_Z_60degCam_left_side_of_participant	GT_X_60degCam_left_side_of_participant	GT_Z_60degCam_left_side_of_participant	Knee_X_60degCam_left_side_of_participant	Knee_Z_60degCam_left_side_of_participant	Ankle_X_60degCam_left_side_of_participant	Ankle_Z_60degCam_left_side_of_participant		Head_X_30degCam_left_side_of_participant	Head_Z_30degCam_left_side_of_participant	Shoulder_X_30degCam_left_side_of_participant	Shoulder_Z_30degCam_left_side_of_participant	Elbow_X_30degCam_left_side_of_participant	Elbow_Z_30degCam_left_side_of_participant	Wrist_X_30degCam_left_side_of_participant	Wrist_Z_30degCam_left_side_of_participant	GT_X_30degCam_left_side_of_participant	GT_Z_30degCam_left_side_of_participant	Knee_X_30degCam_left_side_of_participant	Knee_Z_30degCam_left_side_of_participant	Ankle_X_30degCam_left_side_of_participant	Ankle_Z_30degCam_left_side_of_participant
6	backward	perturbation	30		1.3959	1.5119	1.3765	1.1563	1.329	0.8558	1.3969	0.5795	1.3233	0.6889	1.3209	0.2167	1.2837	-0.1648		-0.2406	1.5321	-0.0834	1.1625	-0.0762	0.8961	-0.1281	0.6252	-0.1224	0.651	-0.1415	0.2509	-0.1197	-0.117		-0.1594	1.5287	0.1422	1.1421	0.189	0.8596	0.1163	0.5758	0.0845	0.6464	-0.0098	0.2092	-0.0279	-0.1617
					1.3928	1.5118	1.3753	1.1562	1.3288	0.8554	1.3976	0.5794	1.3235	0.6887	1.3217	0.2137	1.2792	-0.1682		-0.2403	1.5323	-0.0819	1.1628	-0.0744	0.8948	-0.1281	0.6251	-0.1225	0.6511	-0.1409	0.251	-0.118	-0.1169		-0.1589	1.5288	0.1427	1.1422	0.1888	0.8586	0.1165	0.576	0.087	0.6458	-0.0087	0.2091	-0.0275	-0.1623
					1.3925	1.5117	1.3751	1.1562	1.3285	0.855	1.3984	0.5794	1.3238	0.6885	1.3248	0.2177	1.2771	-0.1643		-0.2398	1.5325	-0.0812	1.1631	-0.0737	0.8949	-0.13	0.6253	-0.1225	0.6511	-0.1403	0.251	-0.1164	-0.1194		-0.1584	1.5289	0.1432	1.1424	0.1864	0.8579	0.1168	0.5763	0.0851	0.6462	-0.0075	0.2094	-0.0249	-0.1637
					1.3977	1.5125	1.3747	1.156	1.3283	0.8546	1.3971	0.5793	1.3239	0.6883	1.3247	0.2177	1.2771	-0.1659		-0.2392	1.5327	-0.0803	1.1635	-0.0765	0.8941	-0.13	0.6252	-0.1225	0.6511	-0.1398	0.251	-0.1166	-0.119		-0.1579	1.529	0.1437	1.1426	0.1885	0.8576	0.1171	0.5765	0.0854	0.6471	-0.0065	0.2094	-0.0243	-0.1639
					1.3967	1.5126	1.3744	1.1573	1.3281	0.8542	1.3959	0.5792	1.3241	0.6881	1.3247	0.2177	1.2772	-0.1667		-0.2385	1.533	-0.0829	1.1628	-0.0724	0.8963	-0.13	0.6252	-0.1226	0.6511	-0.1392	0.2511	-0.1187	-0.1182		-0.1573	1.5293	0.1444	1.1427	0.1884	0.8566	0.1151	0.5762	0.0858	0.644	-0.0056	0.2094	-0.0238	-0.164
					1.392	1.5128	1.3759	1.1584	1.3276	0.8536	1.3946	0.5791	1.3242	0.6879	1.3246	0.2177	1.2774	-0.1658		-0.2376	1.531	-0.083	1.1621	-0.0734	0.8941	-0.1299	0.6251	-0.1226	0.6511	-0.1386	0.2511	-0.117	-0.1207		-0.1567	1.5297	0.1453	1.1429	0.1859	0.8586	0.1154	0.5765	0.086	0.6459	-0.0046	0.2094	-0.0232	-0.1642
					1.3944	1.5101	1.3758	1.1584	1.3291	0.853	1.3943	0.5791	1.3243	0.6877	1.3245	0.2177	1.275	-0.1683		-0.239	1.5326	-0.0816	1.1614	-0.0725	0.8942	-0.1299	0.6251	-0.1226	0.6512	-0.138	0.2512	-0.1159	-0.1204		-0.156	1.5303	0.1465	1.1423	0.188	0.8582	0.1156	0.5767	0.0863	0.6448	-0.0104	0.2113	-0.0226	-0.1644
					1.3943	1.5099	1.3754	1.1584	1.3291	0.8529	1.395	0.5798	1.3244	0.6875	1.3245	0.2177	1.2752	-0.1675		-0.2385	1.5331	-0.0811	1.1617	-0.0735	0.8945	-0.1299	0.625	-0.1226	0.6512	-0.1375	0.2512	-0.1167	-0.1197		-0.1552	1.5311	0.1469	1.1425	0.1855	0.8586	0.1159	0.577	0.0866	0.6468	-0.0094	0.2113	-0.0221	-0.1646
					1.3941	1.5098	1.375	1.1583	1.329	0.8528	1.3948	0.5797	1.3245	0.6873	1.3244	0.2177	1.2753	-0.1667		-0.2399	1.5334	-0.0806	1.1621	-0.0727	0.8946	-0.1298	0.625	-0.1227	0.6512	-0.1369	0.2512	-0.1192	-0.12		-0.1543	1.5319	0.1429	1.1431	0.1877	0.8572	0.1165	0.5771	0.0897	0.6442	-0.0084	0.2114	-0.0215	-0.1648
					1.3955	1.5095	1.3762	1.1566	1.3289	0.8527	1.3945	0.5797	1.3247	0.6871	1.3243	0.2177	1.2754	-0.1675		-0.2395	1.5337	-0.0801	1.1624	-0.072	0.8959	-0.1298	0.6249	-0.1227	0.6512	-0.1363	0.2513	-0.1181	-0.1197		-0.1573	1.5279	0.1427	1.1432	0.1898	0.8568	0.1175	0.5772	0.0866	0.6459	-0.0075	0.2114	-0.0209	-0.165
					1.3944	1.5094	1.3751	1.1566	1.3287	0.8526	1.3942	0.5796	1.3248	0.6868	1.3243	0.2177	1.2756	-0.1666		-0.2391	1.5339	-0.0795	1.1629	-0.0713	0.8948	-0.1298	0.6249	-0.1227	0.6513	-0.1358	0.2513	-0.1169	-0.1194		-0.1569	1.528	0.1424	1.1433	0.1873	0.8572	0.1188	0.5772	0.0915	0.645	-0.0109	0.2105	-0.0204	-0.1652
					1.3945	1.5118	1.3749	1.1567	1.3283	0.8524	1.3959	0.5796	1.3249	0.6866	1.3242	0.2177	1.2778	-0.1673		-0.2387	1.5342	-0.0789	1.1633	-0.0724	0.8963	-0.1297	0.6248	-0.1268	0.653	-0.1369	0.2488	-0.1178	-0.1226		-0.1564	1.528	0.1422	1.1433	0.1824	0.8596	0.1205	0.5741	0.0939	0.6477	-0.0055	0.2093	-0.0413	-0.1654
					1.3946	1.5117	1.3747	1.1567	1.3276	0.852	1.3946	0.5795	1.3182	0.6863	1.3242	0.2177	1.2896	-0.1623		-0.2381	1.5298	-0.0817	1.164	-0.0716	0.8952	-0.1297	0.6248	-0.1228	0.6513	-0.1363	0.2497	-0.133	-0.1259		-0.1561	1.5299	0.1419	1.1434	0.1839	0.8583	0.1194	0.5754	0.087	0.6457	-0.0094	0.2073	-0.0701	-0.1686
					1.3946	1.5115	1.3745	1.1568	1.3269	0.8517	1.3944	0.5794	1.325	0.6898	1.3311	0.2179	1.3158	-0.1656		-0.2413	1.5324	-0.0832	1.163	-0.0709	0.8965	-0.1297	0.6247	-0.1227	0.6512	-0.146	0.2469	-0.1611	-0.1268		-0.1556	1.5299	0.1417	1.1434	0.1853	0.8581	0.1212	0.5747	0.0914	0.6455	-0.0235	0.2045	-0.1002	-0.166
					1.3946	1.5114	1.3743	1.1569	1.3278	0.8514	1.3941	0.5794	1.3179	0.6895	1.3496	0.2154	1.362	-0.1669		-0.2375	1.5327	-0.0802	1.1645	-0.0707	0.8967	-0.1289	0.6247	-0.1222	0.6512	-0.1652	0.2456	-0.1996	-0.1258		-0.1552	1.53	0.139	1.1437	0.1924	0.8613	0.1272	0.575	0.0934	0.6472	-0.0529	0.2061	-0.156	-0.1665
					1.3946	1.5107	1.3748	1.157	1.3199	0.8553	1.393	0.5842	1.3071	0.6877	1.3763	0.2157	1.4066	-0.1699		-0.2403	1.5309	-0.0869	1.1656	-0.0648	0.9021	-0.1232	0.6302	-0.1212	0.6512	-0.1946	0.2473	-0.2476	-0.1202		-0.1507	1.5233	0.1373	1.1499	0.2149	0.8694	0.1417	0.5804	0.1059	0.6545	-0.1098	0.2113	-0.2108	-0.1625
					1.3919	1.5072	1.3741	1.1614	1.2935	0.8708	1.388	0.5949	1.2973	0.6825	1.4096	0.2164	1.4626	-0.1673		-0.2358	1.5234	-0.086	1.1662	-0.038	0.9061	-0.103	0.63	-0.1163	0.6394	-0.2582	0.2564	-0.3055	-0.1084		-0.152	1.5101	0.1421	1.1495	0.2422	0.866	0.2048	0.5603	0.1265	0.6558	-0.1383	0.2128	-0.2686	-0.1558
					1.3853	1.4977	1.3681	1.1618	1.2596	0.8763	1.3475	0.5988	1.2793	0.6717	1.4628	0.2229	1.5322	-0.1562		-0.2449	1.5074	-0.0891	1.161	-0.0251	0.8971	-0.0617	0.6148	-0.1012	0.6208	-0.2845	0.2611	-0.3761	-0.0904		-0.158	1.4828	0.1294	1.1261	0.2799	0.8412	0.2864	0.5343	0.1463	0.6568	-0.1409	0.2131	-0.3662	-0.0832
					1.3972	1.4667	1.3739	1.1472	1.2223	0.8772	1.2792	0.5834	1.2702	0.6643	1.5421	0.2372	1.62	-0.1351		-0.2559	1.4766	-0.107	1.1344	-0.0233	0.8637	-0.0156	0.5773	-0.0697	0.5924	-0.3115	0.2775	-0.4314	-0.0374		-0.1699	1.4418	0.1137	1.0908	0.3062	0.8036	0.4021	0.4774	0.1472	0.6364	-0.1399	0.2295	-0.4501	-0.0023
					1.418	1.4235	1.3656	1.109	1.2014	0.8569	1.208	0.5403	1.2537	0.6399	1.5841	0.2516	1.703	-0.113		-0.2606	1.4292	-0.1148	1.1023	-0.0067	0.8417	0.015	0.5506	-0.0455	0.5534	-0.3455	0.3007	-0.4719	0.0455		-0.1716	1.3895	0.1038	1.0314	0.3266	0.76	0.4929	0.4101	0.1533	0.5818	-0.1435	0.2441	-0.5039	0.1111
					1.4206	1.3701	1.3505	1.0559	1.1787	0.8116	1.1398	0.4898	1.2468	0.595	1.6386	0.268	1.8236	-0.0736		-0.2718	1.3707	-0.1173	1.0469	0.0032	0.7777	0.0869	0.4784	-0.0173	0.523	-0.3565	0.31	-0.48	0.1284		-0.1722	1.3214	0.1064	0.9622	0.3498	0.6895	0.5695	0.3508	0.1602	0.5184	-0.1432	0.2372	-0.515	0.1727
					1.4189	1.3058	1.3346	0.9903	1.1555	0.7447	1.0803	0.4353	1.2446	0.5388	1.6757	0.2745	1.8922	-0.0391		-0.2642	1.2949	-0.1233	0.9836	-0.0078	0.7191	0.1135	0.4345	-0.0123	0.5075	-0.365	0.3052	-0.4522	0.1967		-0.1837	1.2568	0.099	0.8928	0.3675	0.6187	0.6293	0.2885	0.1562	0.4286	-0.1428	0.2436	-0.5336	0.2114
					1.4061	1.2322	1.3194	0.9183	1.1306	0.6759	1.0367	0.3655	1.2487	0.4631	1.7102	0.281	1.928	-0.0146		-0.262	1.2221	-0.1274	0.9024	0.0232	0.6268	0.1333	0.3827	-0.0097	0.433	-0.3943	0.2913	-0.4693	0.1952		-0.18	1.1821	0.09	0.8061	0.3719	0.5257	0.6975	0.1711	0.1524	0.334	-0.1835	0.2304	-0.5812	0.1671
					1.3938	1.1479	1.302	0.8227	1.1094	0.5925	1.0008	0.3059	1.257	0.3807	1.7358	0.283	1.9785	0.0121		-0.252	1.1371	-0.1255	0.8203	0.021	0.5417	0.1584	0.3042	-0.0163	0.3265	-0.4184	0.2711	-0.5153	0.1414		-0.1675	1.0772	0.1014	0.7067	0.3716	0.4481	0.6911	0.086	0.1349	0.2548	-0.2428	0.1701	-0.5951	0.0742
					1.3735	1.0513	1.2779	0.7329	1.082	0.5067	0.9476	0.1981	1.2642	0.3026	1.7454	0.2617	2.0128	0.0211		-0.2461	1.0411	-0.1144	0.7246	0.0386	0.4787	0.1754	0.2248	-0.0251	0.2354	-0.4574	0.2248	-0.5645	0.054		-0.1586	0.9823	0.1224	0.6017	0.3803	0.3671	0.7062	-0.0077	0.1216	0.1445	-0.2873	0.1174	-0.5864	-0.0291
					1.3632	0.9483	1.2632	0.6166	1.0477	0.3959	0.9056	0.1064	1.2613	0.2037	1.753	0.23	2.0515	0.0234		-0.2266	0.9463	-0.1154	0.6266	0.0992	0.3585	0.2149	0.0957	-0.0405	0.1351	-0.4817	0.1492	-0.6354	-0.0483		-0.1355	0.8734	0.1459	0.4901	0.4211	0.2454	0.711	-0.1158	0.0973	0.0345	-0.2878	0.0284	-0.6286	-0.0553
					1.3372	0.8417	1.243	0.5167	1.0182	0.3073	0.8702	0.0121	1.2743	0.0906	1.7564	0.1771	2.0836	0.0098		-0.1987	0.8405	-0.0775	0.5125	0.1375	0.2135	0.2189	0.0361	-0.061	0.0313	-0.4668	0.0967	-0.6532	-0.0557		-0.1059	0.7594	0.1787	0.3794	0.4301	0.138	0.7273	-0.2739	0.0752	-0.0763	-0.2136	-0.0355	-0.6455	-0.0481
					1.3061	0.7174	1.2089	0.3989	0.9801	0.1844	0.8302	-0.1267	1.3008	-0.0302	1.7599	0.1174	2.1034	-0.0147		-0.1648	0.7125	-0.044	0.3824	0.1468	0.1537	0.2591	-0.1248	-0.0811	-0.0906	-0.4353	0.0482	-0.6614	-0.0524		-0.0851	0.6506	0.212	0.2691	0.4295	0.0186	0.6333	-0.3464	0.083	-0.1801	-0.1378	-0.1203	-0.6622	-0.0543
					1.2764	0.6127	1.1761	0.2801	0.9608	0.0697	0.8617	-0.2426	1.3119	-0.1213	1.7739	0.0351	2.1211	-0.0474		-0.1289	0.5974	-0.0031	0.2708	0.1709	0.061	0.2597	-0.2117	-0.0835	-0.1657	-0.3861	-0.0508	-0.6901	-0.0567		-0.0368	0.5603	0.2481	0.1848	0.4442	-0.0627	0.6159	-0.3979	0.0715	-0.2601	-0.0964	-0.232	-0.6842	-0.1306
					1.2412	0.533	1.1434	0.2103	0.9575	0.0168	0.8713	-0.2751	1.3051	-0.183	1.7826	-0.0232	2.1429	-0.0668		-0.0929	0.5478	0.0508	0.2257	0.2111	0.0119	0.2653	-0.2718	-0.0819	-0.2076	-0.3777	-0.1289	-0.6667	-0.1102		0.0052	0.532	0.2844	0.1746	0.4821	-0.0713	0.6022	-0.4072	0.0743	-0.2947	-0.0922	-0.2982	-0.7116	-0.1605
					1.2196	0.5115	1.1221	0.2096	0.9187	0.0218	0.8644	-0.2775	1.2852	-0.197	1.7731	-0.0481	2.1512	-0.0794		-0.0756	0.5398	0.0914	0.2353	0.2336	0.0099	0.2656	-0.2713	-0.0782	-0.2105	-0.3784	-0.1675	-0.6628	-0.1189		0.0296	0.5405	0.3148	0.1952	0.4881	-0.0617	0.6058	-0.3987	0.0824	-0.285	-0.0891	-0.3066	-0.708	-0.1559
					1.2071	0.5424	1.095	0.2373	0.9045	0.0323	0.8553	-0.2667	1.2698	-0.1741	1.7615	-0.0435	2.1448	-0.0847		-0.0674	0.5602	0.1123	0.2583	0.2375	0.0281	0.2675	-0.2564	-0.0682	-0.1898	-0.3739	-0.1619	-0.662	-0.109		0.0475	0.5706	0.3379	0.215	0.504	-0.0376	0.6279	-0.3782	0.0976	-0.2332	-0.0765	-0.2617	-0.6886	-0.1433
					1.1887	0.5886	1.071	0.2833	0.8913	0.0539	0.8472	-0.2498	1.2612	-0.1355	1.7574	-0.0223	2.1324	-0.0752		-0.0586	0.5979	0.1212	0.2817	0.2333	0.0556	0.2856	-0.2286	-0.0513	-0.1551	-0.3603	-0.12	-0.6704	-0.0904		0.0598	0.6115	0.3451	0.2446	0.521	-0.0157	0.6388	-0.3535	0.1169	-0.1981	-0.0778	-0.194	-0.6674	-0.1266
					1.1772	0.6244	1.0616	0.3161	0.8931	0.0875	0.8384	-0.2322	1.2471	-0.0975	1.7464	0.004	2.1171	-0.0616		-0.0537	0.6311	0.1243	0.3113	0.2366	0.0752	0.2935	-0.2137	-0.034	-0.1166	-0.3576	-0.0564	-0.6651	-0.0623		0.0613	0.6516	0.3622	0.2689	0.5391	0.0039	0.6702	-0.34	0.1265	-0.1622	-0.0822	-0.1189	-0.644	-0.1068
					1.1726	0.6581	1.0562	0.3481	0.8875	0.1151	0.8204	-0.2105	1.2319	-0.0702	1.7268	0.0327	2.0977	-0.0547		-0.0521	0.6635	0.1144	0.3453	0.2338	0.0983	0.2968	-0.1925	-0.0203	-0.0882	-0.355	0.0153	-0.654	-0.0508		0.0621	0.6797	0.3605	0.2934	0.5402	0.0266	0.6795	-0.3262	0.1414	-0.1393	-0.092	-0.059	-0.63	-0.092
					1.1682	0.6896	1.057	0.3695	0.8816	0.1313	0.8184	-0.1972	1.2181	-0.0471	1.7103	0.057	2.0742	-0.0569		-0.0417	0.692	0.1199	0.3678	0.2348	0.1248	0.2989	-0.1675	-0.0083	-0.0711	-0.3513	0.0567	-0.6515	-0.041		0.0639	0.7012	0.3688	0.3123	0.5524	0.0439	0.6958	-0.3071	0.1566	-0.1223	-0.0995	-0.0176	-0.6194	-0.0789
					1.1691	0.7006	1.0569	0.3751	0.8795	0.1328	0.8166	-0.1905	1.2042	-0.036	1.6975	0.0621	2.0547	-0.0681		-0.0426	0.711	0.1223	0.3778	0.2428	0.1371	0.311	-0.1565	0.0075	-0.0566	-0.3518	0.0839	-0.6244	-0.0283		0.0636	0.7127	0.3715	0.3292	0.56	0.0534	0.7197	-0.3114	0.1766	-0.1138	-0.1179	0.0087	-0.6194	-0.0683
					1.1643	0.713	1.0498	0.375	0.8841	0.1323	0.8172	-0.1913	1.1902	-0.0361	1.6823	0.0586	2.0463	-0.0777		-0.0348	0.7219	0.1292	0.3884	0.2452	0.1409	0.3214	-0.1534	0.0167	-0.0518	-0.3481	0.1046	-0.6205	-0.0162		0.0613	0.7179	0.3678	0.3428	0.5655	0.0586	0.7238	-0.3147	0.1881	-0.1169	-0.1266	0.0174	-0.6195	-0.0618
					1.1567	0.7105	1.0492	0.3697	0.8899	0.12	0.8161	-0.1923	1.1816	-0.0364	1.6782	0.0446	2.0421	-0.083		-0.0357	0.7197	0.1324	0.3872	0.2549	0.1408	0.3259	-0.1552	0.0192	-0.0536	-0.3526	0.1067	-0.627	-0.0175		0.0554	0.7151	0.3673	0.3385	0.5658	0.0568	0.7207	-0.317	0.1721	-0.1189	-0.1337	0.0163	-0.6217	-0.0718
					1.1501	0.6987	1.0416	0.3588	0.8824	0.1141	0.8085	-0.2035	1.1741	-0.0427	1.6721	0.0337	2.0416	-0.0835		-0.0293	0.7135	0.1346	0.389	0.2534	0.1374	0.3242	-0.1624	0.0234	-0.0614	-0.3528	0.1005	-0.6226	-0.0195		0.0583	0.7039	0.367	0.3313	0.5689	0.044	0.724	-0.3236	0.1739	-0.1301	-0.1352	0.0094	-0.6217	-0.0796
					1.1396	0.6821	1.0407	0.3579	0.8747	0.1138	0.8099	-0.2105	1.1712	-0.0605	1.6723	0.0221	2.0411	-0.089		-0.0203	0.7006	0.1411	0.3722	0.2558	0.129	0.3242	-0.1685	0.0242	-0.0684	-0.3492	0.0927	-0.6277	-0.0231		0.0599	0.6935	0.3676	0.3172	0.5699	0.0375	0.71	-0.3324	0.169	-0.1392	-0.1321	0.001	-0.6132	-0.0914
					1.1394	0.6668	1.0289	0.3572	0.8667	0.1078	0.8092	-0.2163	1.1712	-0.0767	1.6732	0.0121	2.0413	-0.0893		-0.0231	0.6895	0.1416	0.3704	0.2613	0.1219	0.3251	-0.1752	0.0218	-0.0805	-0.3403	0.0846	-0.6372	-0.0307		0.0598	0.6868	0.367	0.316	0.57	0.0354	0.7113	-0.3355	0.1606	-0.1499	-0.1171	-0.01	-0.6138	-0.0931
					1.1351	0.6572	1.0215	0.3519	0.8596	0.1036	0.8091	-0.2219	1.176	-0.0873	1.673	0.012	2.0475	-0.0894		-0.0216	0.6836	0.1446	0.3626	0.2655	0.1225	0.3273	-0.1793	0.0178	-0.0815	-0.344	0.0785	-0.6358	-0.0323		0.0584	0.6816	0.3673	0.3113	0.5669	0.0321	0.7029	-0.3386	0.161	-0.1473	-0.1189	-0.0149	-0.6176	-0.092
					1.1341	0.6472	1.0213	0.347	0.8596	0.1035	0.8096	-0.2217	1.1779	-0.0924	1.6794	0.0077	2.054	-0.0885		-0.0144	0.6775	0.1426	0.3622	0.2624	0.1165	0.3262	-0.1799	0.0151	-0.0828	-0.3442	0.0769	-0.6338	-0.0363		0.0563	0.682	0.3571	0.3157	0.5662	0.0326	0.7046	-0.3418	0.153	-0.1436	-0.1209	-0.0128	-0.6178	-0.0882
					1.1345	0.6462	1.0216	0.3473	0.8597	0.1034	0.8025	-0.2222	1.1849	-0.092	1.6852	0.0085	2.06	-0.0934		-0.0149	0.6783	0.1423	0.3648	0.2666	0.116	0.324	-0.1792	0.0123	-0.0824	-0.3409	0.0747	-0.6377	-0.0333		0.0531	0.6827	0.363	0.3154	0.5535	0.0386	0.7016	-0.3396	0.1525	-0.1434	-0.1184	-0.0145	-0.6181	-0.088
					1.1352	0.6451	1.0244	0.3511	0.8597	0.1033	0.8033	-0.2221	1.1901	-0.0914	1.6926	0.0093	2.0656	-0.0928		-0.0174	0.6823	0.1397	0.3634	0.2668	0.1218	0.3268	-0.1782	0.01	-0.0814	-0.343	0.0751	-0.6315	-0.0318		0.0556	0.6887	0.3608	0.3161	0.5608	0.0342	0.7063	-0.3376	0.1542	-0.1383	-0.1239	-0.0087	-0.6186	-0.0876
					1.1409	0.6502	1.0321	0.3533	0.8602	0.1034	0.8103	-0.2161	1.1907	-0.0905	1.699	0.0103	2.0659	-0.0929		-0.0199	0.6927	0.1354	0.3695	0.2582	0.1229	0.3249	-0.1764	0.0053	-0.0741	-0.3507	0.0819	-0.6313	-0.0354		0.053	0.691	0.3455	0.3275	0.5642	0.0349	0.7059	-0.3372	0.1442	-0.1318	-0.1289	-0.0018	-0.6197	-0.087
					1.1479	0.6514	1.0382	0.3504	0.8678	0.104	0.8095	-0.2163	1.1978	-0.0839	1.6994	0.0158	2.0662	-0.0928		-0.0204	0.6959	0.131	0.3758	0.2581	0.1231	0.3268	-0.1752	0.0016	-0.068	-0.3536	0.0867	-0.6354	-0.0367		0.0506	0.6952	0.3461	0.3277	0.5562	0.0447	0.7079	-0.3399	0.1455	-0.1322	-0.1383	0.0057	-0.621	-0.0863
					1.1545	0.6521	1.042	0.3507	0.8775	0.1079	0.8163	-0.2159	1.1991	-0.0827	1.7	0.0209	2.0667	-0.0926		-0.0207	0.7008	0.1317	0.3734	0.2578	0.1259	0.3243	-0.1756	0.0052	-0.0684	-0.3554	0.0925	-0.635	-0.0368		0.0467	0.697	0.3448	0.3282	0.5567	0.0447	0.7084	-0.3364	0.1477	-0.1329	-0.1419	0.0064	-0.6199	-0.0867
					1.161	0.6529	1.049	0.3509	0.878	0.1079	0.8159	-0.216	1.2005	-0.0816	1.7014	0.0196	2.067	-0.0923		-0.0213	0.7	0.1289	0.3735	0.2577	0.126	0.3254	-0.1755	0.0038	-0.0683	-0.359	0.0972	-0.6346	-0.0369		0.0476	0.6949	0.328	0.3318	0.5567	0.0445	0.7087	-0.3378	0.1473	-0.1327	-0.1471	0.0114	-0.6207	-0.0871
					1.1674	0.6507	1.0517	0.3478	0.8854	0.1082	0.8156	-0.2161	1.2021	-0.0803	1.6985	0.0237	2.0673	-0.0919		-0.0286	0.6995	0.1206	0.3741	0.2569	0.1257	0.3163	-0.1735	0.0013	-0.0681	-0.3592	0.0964	-0.6341	-0.0371		0.0427	0.696	0.3321	0.326	0.541	0.0484	0.7049	-0.3383	0.1468	-0.1326	-0.1486	0.0112	-0.6211	-0.0898
					1.1709	0.6437	1.0576	0.3492	0.8927	0.1086	0.8156	-0.2162	1.1964	-0.0859	1.6986	0.0238	2.0676	-0.0914		-0.0278	0.7008	0.1212	0.3685	0.2471	0.1272	0.3173	-0.1737	-0.0008	-0.067	-0.3594	0.0957	-0.6336	-0.0374		0.0399	0.6978	0.3299	0.3261	0.5434	0.0434	0.7027	-0.3382	0.1462	-0.1325	-0.1501	0.0109	-0.6216	-0.0895
					1.1768	0.6456	1.0642	0.3477	0.8928	0.1085	0.8159	-0.2162	1.1977	-0.0903	1.6987	0.0239	2.068	-0.0909		-0.0279	0.6951	0.1201	0.3686	0.2471	0.127	0.3183	-0.174	-0.003	-0.0728	-0.3595	0.0949	-0.6331	-0.0378		0.0281	0.6939	0.3267	0.3233	0.5473	0.041	0.7058	-0.3392	0.1509	-0.1357	-0.1516	0.0106	-0.622	-0.0893
					1.1784	0.6397	1.0643	0.343	0.8925	0.1031	0.8168	-0.2104	1.1994	-0.0895	1.6987	0.0239	2.0683	-0.0904		-0.0355	0.696	0.1182	0.3687	0.247	0.1267	0.3188	-0.1741	-0.0052	-0.072	-0.359	0.0938	-0.6324	-0.0384		0.027	0.696	0.3256	0.3236	0.5424	0.0437	0.7006	-0.3388	0.1506	-0.1357	-0.1424	0.0077	-0.6205	-0.0887
																																			0.0197	0.6971	0.324	0.324	0.5436	0.0431	0.7068	-0.3398	0.1504	-0.1356	-0.1438	0.0074	-0.6209	-0.0885
																																			0.0192	0.6975	0.3218	0.3244	0.5419	0.0434	0.7057	-0.3407	0.1502	-0.1356	-0.1452	0.0072	-0.6214	-0.0882
																																			0.0181	0.6982	0.3356	0.3208	0.543	0.0422	0.7025	-0.341	0.15	-0.1355	-0.1467	0.0086	-0.6218	-0.0879

## Sheet: Fall7_backward_self
Fall_number	Fall_direction	Fall_type	Frame_rate (Hz)		Head_X_90degCam_right_side_of_participant	Head_Z_90degCam_right_side_of_participant	Shoulder_X_90degCam_right_side_of_participant	Shoulder_Z_90degCam_right_side_of_participant	Elbow_X_90degCam_right_side_of_participant	Elbow_Z_90degCam_right_side_of_participant	Wrist_X_90degCam_right_side_of_participant	Wrist_Z_90degCam_right_side_of_participant	GT_X_90degCam_right_side_of_participant	GT_Z_90degCam_right_side_of_participant	Knee_X_90degCam_right_side_of_participant	Knee_Z_90degCam_right_side_of_participant	Ankle_X_90degCam_right_side_of_participant	Ankle_Z_90degCam_right_side_of_participant		Head_X_60degCam_left_side_of_participant	Head_Z_60degCam_left_side_of_participant	Shoulder_X_60degCam_left_side_of_participant	Shoulder_Z_60degCam_left_side_of_participant	Elbow_X_60degCam_left_side_of_participant	Elbow_Z_60degCam_left_side_of_participant	Wrist_X_60degCam_left_side_of_participant	Wrist_Z_60degCam_left_side_of_participant	GT_X_60degCam_left_side_of_participant	GT_Z_60degCam_left_side_of_participant	Knee_X_60degCam_left_side_of_participant	Knee_Z_60degCam_left_side_of_participant	Ankle_X_60degCam_left_side_of_participant	Ankle_Z_60degCam_left_side_of_participant		Head_X_30degCam_left_side_of_participant	Head_Z_30degCam_left_side_of_participant	Shoulder_X_30degCam_left_side_of_participant	Shoulder_Z_30degCam_left_side_of_participant	Elbow_X_30degCam_left_side_of_participant	Elbow_Z_30degCam_left_side_of_participant	Wrist_X_30degCam_left_side_of_participant	Wrist_Z_30degCam_left_side_of_participant	GT_X_30degCam_left_side_of_participant	GT_Z_30degCam_left_side_of_participant	Knee_X_30degCam_left_side_of_participant	Knee_Z_30degCam_left_side_of_participant	Ankle_X_30degCam_left_side_of_participant	Ankle_Z_30degCam_left_side_of_participant
7	backward	selfinitiate	30		1.6119	1.4599	1.6562	1.1654	1.6217	0.8506	1.7041	0.5845	1.6323	0.6325	1.6367	0.3002	1.566	-0.1357		-0.0648	1.5042	-0.0071	1.1984	0.0485	0.9072	-0.0757	0.6637	-0.0385	0.681	-0.0584	0.3355	-0.0348	-0.0733		0.0216	1.5	0.1814	1.1855	0.2993	0.8779	0.1943	0.6147	0.1036	0.6697	0.0342	0.3193	0	-0.0784
					1.6117	1.4599	1.6537	1.1653	1.6209	0.8506	1.699	0.581	1.6318	0.6335	1.6344	0.3042	1.5659	-0.1356		-0.0587	1.5067	-0.0089	1.1997	0.047	0.9079	-0.0754	0.6637	-0.0384	0.6809	-0.0584	0.3355	-0.0348	-0.0733		0.0131	1.5009	0.1818	1.1855	0.2999	0.8779	0.1951	0.6146	0.1	0.6746	0.0345	0.3193	0.0001	-0.0784
					1.6076	1.4599	1.6534	1.1653	1.6196	0.8506	1.699	0.582	1.6329	0.6344	1.6344	0.3042	1.5659	-0.1356		-0.0583	1.5066	-0.0054	1.1994	0.0528	0.9075	-0.0723	0.6653	-0.038	0.6809	-0.0582	0.3355	-0.0348	-0.0733		0.0229	1.5	0.1903	1.1842	0.3103	0.8759	0.197	0.6145	0.1005	0.6746	0.0352	0.3192	0.0001	-0.0784
					1.6073	1.4599	1.6528	1.1654	1.6212	0.8507	1.7011	0.582	1.6298	0.634	1.6342	0.3042	1.5658	-0.1356		-0.0588	1.5066	-0.002	1.1991	0.055	0.9083	-0.072	0.6653	-0.0375	0.6808	-0.058	0.3355	-0.0348	-0.0733		0.0351	1.4954	0.1907	1.1841	0.3097	0.8761	0.2071	0.6119	0.1014	0.6746	0.0362	0.3191	0.0002	-0.0784
					1.6012	1.46	1.6469	1.1655	1.6155	0.851	1.7008	0.582	1.6297	0.6292	1.634	0.3043	1.5657	-0.1355		-0.0513	1.5063	-0.0011	1.199	0.0555	0.9082	-0.0714	0.6653	-0.028	0.683	-0.0578	0.3355	-0.0348	-0.0733		0.0438	1.4947	0.2005	1.1825	0.322	0.8736	0.1982	0.6156	0.1012	0.675	0.0358	0.3193	0.0004	-0.0785
					1.6011	1.46	1.6465	1.1655	1.6156	0.8513	1.7002	0.582	1.6309	0.6322	1.6341	0.3034	1.5656	-0.1355		-0.0508	1.5063	-0.0021	1.1992	0.059	0.9091	-0.0706	0.6652	-0.0278	0.6829	-0.0575	0.3354	-0.0348	-0.0734		0.044	1.4949	0.2048	1.182	0.3213	0.8794	0.2039	0.6188	0.1138	0.6774	0.0469	0.3157	0.0006	-0.0785
					1.6009	1.4601	1.646	1.1656	1.6143	0.8518	1.7028	0.5849	1.6269	0.6332	1.63	0.3049	1.5655	-0.1355		-0.0436	1.506	0.0058	1.1987	0.0625	0.9081	-0.0702	0.6651	-0.0274	0.6828	-0.0572	0.3354	-0.0347	-0.0735		0.0535	1.4943	0.2059	1.1818	0.3338	0.8767	0.2062	0.6185	0.1146	0.6774	0.0469	0.3194	0.0008	-0.0787
					1.5947	1.4602	1.6402	1.1657	1.6095	0.8525	1.6997	0.5849	1.6252	0.6327	1.6299	0.3041	1.5654	-0.1354		-0.0435	1.5061	0.0067	1.1987	0.063	0.908	-0.0653	0.6666	-0.0233	0.6829	-0.0493	0.3343	-0.0347	-0.0735		0.0547	1.4951	0.2181	1.1862	0.3449	0.8743	0.2177	0.6158	0.1148	0.679	0.0475	0.3193	0.0012	-0.0789
					1.5944	1.4603	1.6398	1.1657	1.6096	0.8532	1.6979	0.5865	1.6246	0.6337	1.6298	0.3042	1.5653	-0.1354		-0.0428	1.5049	0.0078	1.1987	0.0702	0.9072	-0.0649	0.6665	-0.023	0.6829	-0.0495	0.3343	-0.0347	-0.0736		0.0721	1.4963	0.2239	1.1832	0.3279	0.8802	0.22	0.6212	0.1264	0.6803	0.0373	0.323	0.0015	-0.0791
					1.5882	1.4604	1.6341	1.1658	1.609	0.8538	1.6988	0.5866	1.6222	0.6347	1.6298	0.3033	1.5653	-0.1354		-0.0364	1.5034	0.0116	1.1983	0.07	0.9072	-0.0641	0.6664	-0.0224	0.6828	-0.0496	0.3343	-0.0346	-0.0737		0.072	1.4964	0.2287	1.1826	0.3394	0.8779	0.2316	0.6184	0.1372	0.6775	0.0481	0.3193	0.0019	-0.0794
					1.588	1.4606	1.6279	1.1659	1.6047	0.8495	1.6935	0.5867	1.622	0.6348	1.6278	0.3017	1.5652	-0.1354		-0.0356	1.5034	0.018	1.1978	0.0776	0.9064	-0.0623	0.6674	-0.0167	0.6809	-0.0496	0.3343	-0.0346	-0.0738		0.0815	1.4957	0.2319	1.1842	0.3535	0.8794	0.2337	0.6236	0.135	0.681	0.0481	0.3196	0.0023	-0.0796
					1.5817	1.4608	1.6278	1.166	1.6025	0.8519	1.6927	0.5875	1.6146	0.6348	1.6276	0.3017	1.5651	-0.1354		-0.0287	1.5032	0.0203	1.1975	0.0785	0.9062	-0.0618	0.6673	-0.0164	0.6809	-0.0495	0.3343	-0.0345	-0.0739		0.091	1.495	0.2513	1.1792	0.3582	0.8764	0.2453	0.6204	0.1489	0.6788	0.0695	0.3137	-0.0086	-0.075
					1.5776	1.4607	1.6276	1.1662	1.598	0.852	1.692	0.5875	1.6106	0.6348	1.6272	0.3073	1.565	-0.1354		-0.0285	1.5033	0.0272	1.197	0.0862	0.9054	-0.0586	0.6682	-0.016	0.6823	-0.0493	0.3343	-0.0345	-0.0741		0.1005	1.4944	0.2662	1.177	0.3699	0.8755	0.2559	0.6179	0.168	0.677	0.0701	0.3199	-0.0081	-0.0754
					1.5714	1.4608	1.627	1.1662	1.598	0.852	1.6862	0.5875	1.6105	0.6347	1.627	0.3073	1.5649	-0.1354		-0.0213	1.5032	0.0284	1.197	0.0865	0.9053	-0.055	0.6689	-0.0157	0.6822	-0.0415	0.3331	-0.0344	-0.0742		0.1101	1.4938	0.277	1.1734	0.3802	0.8735	0.2574	0.6236	0.1727	0.6773	0.0709	0.3198	-0.0192	-0.0637
					1.5691	1.462	1.6211	1.1662	1.596	0.8519	1.688	0.5876	1.6096	0.6347	1.6259	0.3073	1.5648	-0.1354		-0.0207	1.5035	0.0363	1.1964	0.0942	0.9044	-0.049	0.6703	-0.0081	0.6815	-0.0417	0.3332	-0.0361	-0.072		0.12	1.4933	0.2795	1.1731	0.4008	0.8681	0.2698	0.6206	0.1837	0.6774	0.0705	0.3201	-0.0138	-0.0725
					1.5629	1.462	1.6149	1.1647	1.5895	0.8519	1.6812	0.5885	1.604	0.6346	1.6208	0.3056	1.5647	-0.1354		-0.013	1.5034	0.0433	1.1958	0.0988	0.9055	-0.0482	0.6702	-0.0079	0.6815	-0.0418	0.3332	-0.0361	-0.072		0.1299	1.4921	0.3036	1.1695	0.4056	0.8672	0.2809	0.6236	0.1945	0.6777	0.0708	0.3262	-0.0138	-0.0725
					1.5568	1.462	1.6089	1.1647	1.5839	0.8518	1.6818	0.5869	1.6039	0.6346	1.6245	0.3065	1.5645	-0.1355		-0.0054	1.5034	0.0443	1.1957	0.0994	0.9051	-0.0391	0.6702	-0.0004	0.6808	-0.0418	0.3332	-0.0361	-0.072		0.1485	1.4915	0.319	1.1727	0.4164	0.8707	0.2915	0.6266	0.1951	0.6776	0.0856	0.3139	-0.0137	-0.0724
					1.5565	1.462	1.6023	1.1647	1.5822	0.8516	1.6785	0.5884	1.5981	0.6345	1.6176	0.3041	1.5644	-0.1355		0.0019	1.5034	0.0524	1.1951	0.1049	0.9059	-0.0322	0.6696	-0.0002	0.6808	-0.0416	0.3332	-0.0361	-0.072		0.1609	1.4937	0.3302	1.1767	0.4324	0.8695	0.3015	0.6242	0.2099	0.6783	0.0745	0.3179	-0.0135	-0.0724
					1.5441	1.462	1.598	1.1654	1.5742	0.8511	1.6708	0.5869	1.5975	0.6344	1.6203	0.3025	1.5642	-0.1356		0.0091	1.5034	0.0602	1.1945	0.1123	0.906	-0.0304	0.6705	0.0116	0.6841	-0.0413	0.3332	-0.036	-0.0721		0.1716	1.4926	0.353	1.1734	0.4522	0.8673	0.3042	0.6299	0.2193	0.6774	0.0751	0.3178	-0.0133	-0.0724
					1.538	1.462	1.592	1.1655	1.567	0.8508	1.6658	0.5883	1.5907	0.6342	1.6113	0.3048	1.564	-0.1357		0.0206	1.503	0.0679	1.1939	0.116	0.9064	-0.0233	0.6699	0.0191	0.6833	-0.0333	0.3321	-0.036	-0.0722		0.1922	1.4879	0.3648	1.1718	0.486	0.8666	0.3265	0.6301	0.2353	0.6785	0.0757	0.3178	-0.0129	-0.0724
					1.5318	1.462	1.5856	1.1656	1.5664	0.8504	1.6643	0.5868	1.5828	0.6335	1.6084	0.3047	1.5638	-0.1358		0.0284	1.5028	0.0755	1.1934	0.1221	0.9062	-0.0228	0.6698	0.0194	0.6833	-0.0332	0.3321	-0.0359	-0.0722		0.2117	1.4865	0.3878	1.1683	0.4987	0.864	0.3371	0.6331	0.2545	0.6751	0.0806	0.3186	-0.0124	-0.0724
					1.5255	1.4621	1.5789	1.1657	1.5591	0.8501	1.6517	0.5882	1.58	0.6356	1.6019	0.3046	1.5636	-0.1359		0.0365	1.5026	0.0832	1.1928	0.13	0.9068	-0.0105	0.6725	0.0277	0.6824	-0.0254	0.3318	-0.0359	-0.0723		0.2325	1.4797	0.3994	1.1664	0.5121	0.8611	0.3506	0.6298	0.2619	0.6748	0.0807	0.3201	-0.0118	-0.0724
					1.5131	1.4621	1.5722	1.1657	1.5474	0.8508	1.6523	0.5867	1.5758	0.6326	1.604	0.3038	1.5634	-0.136		0.0515	1.502	0.0916	1.1922	0.138	0.9071	-0.0028	0.6747	0.0357	0.6816	-0.0252	0.3317	-0.0358	-0.0725		0.2435	1.4735	0.4114	1.1594	0.5386	0.8495	0.3744	0.6237	0.3063	0.6671	0.0811	0.3184	-0.011	-0.0723
					1.5068	1.4621	1.5598	1.1657	1.5394	0.8505	1.6435	0.5866	1.5691	0.6335	1.5988	0.3045	1.5632	-0.1361		0.0593	1.5016	0.1005	1.1916	0.1461	0.9063	0.0051	0.6739	0.0437	0.6808	-0.0172	0.3306	-0.0357	-0.0726		0.2705	1.4628	0.4188	1.1562	0.5657	0.8381	0.3984	0.6172	0.3307	0.6607	0.0875	0.3001	-0.0008	-0.0698
					1.4944	1.4621	1.5531	1.1656	1.5276	0.8504	1.6307	0.5865	1.5601	0.6343	1.5997	0.3013	1.5629	-0.1363		0.0743	1.5008	0.116	1.1905	0.1548	0.9054	0.0144	0.673	0.0502	0.682	-0.0171	0.3306	-0.0356	-0.0728		0.2985	1.444	0.4422	1.141	0.5928	0.8255	0.4245	0.6044	0.3556	0.6481	0.1073	0.3002	-0.0023	-0.0684
					1.4819	1.4621	1.5403	1.1655	1.5196	0.8494	1.6265	0.5864	1.5463	0.6341	1.5923	0.3044	1.5626	-0.1364		0.0822	1.5003	0.13	1.1895	0.1705	0.904	0.0226	0.6722	0.0605	0.6822	-0.0091	0.3295	-0.0355	-0.073		0.334	1.421	0.4683	1.115	0.625	0.809	0.4619	0.5883	0.3973	0.6243	0.0955	0.3107	-0.0035	-0.0609
					1.4695	1.462	1.5278	1.1654	1.5071	0.8455	1.6172	0.5864	1.5478	0.6324	1.5867	0.3028	1.5694	-0.1365		0.0977	1.4993	0.144	1.1859	0.1791	0.9032	0.0338	0.672	0.0688	0.6813	-0.0091	0.3296	-0.0354	-0.0732		0.3466	1.399	0.4927	1.089	0.66	0.7894	0.4997	0.5593	0.416	0.593	0.0838	0.3274	-0.0144	-0.0563
					1.457	1.4617	1.5153	1.1652	1.4944	0.8461	1.6041	0.5877	1.537	0.6316	1.5877	0.3068	1.563	-0.1367		0.1131	1.4986	0.162	1.1794	0.1989	0.9014	0.0423	0.6711	0.0849	0.6855	-0.0091	0.3296	-0.0353	-0.0735		0.3764	1.3753	0.5123	1.0679	0.6809	0.7638	0.5275	0.5386	0.4398	0.5669	0.0851	0.3458	-0.0139	-0.0563
					1.4445	1.4615	1.5024	1.165	1.4817	0.8461	1.5949	0.5877	1.5206	0.6307	1.5792	0.3051	1.5629	-0.1367		0.1304	1.4977	0.1763	1.1812	0.218	0.8979	0.0584	0.6753	0.0932	0.6846	-0.009	0.3296	-0.0352	-0.0737		0.4105	1.3389	0.551	1.0301	0.7204	0.7238	0.581	0.4913	0.4502	0.5308	0.1024	0.3558	-0.003	-0.0542
					1.4199	1.4598	1.4766	1.1618	1.4636	0.8454	1.5861	0.5877	1.51	0.6274	1.5726	0.3051	1.5628	-0.1367		0.1522	1.4953	0.194	1.184	0.2335	0.8917	0.0745	0.6793	0.1096	0.682	-0.009	0.3296	-0.035	-0.0739		0.4453	1.2963	0.5761	0.9874	0.7624	0.6826	0.6291	0.4382	0.4849	0.4744	0.1311	0.3648	0.0068	-0.0236
					1.4071	1.4597	1.466	1.1618	1.4434	0.8409	1.5713	0.5876	1.4966	0.6279	1.5729	0.3051	1.5627	-0.1367		0.1701	1.4932	0.2089	1.1818	0.2543	0.8877	0.0902	0.6776	0.1184	0.6785	-0.009	0.3296	-0.0349	-0.0741		0.4832	1.2505	0.6266	0.9222	0.8199	0.6252	0.6856	0.3744	0.5256	0.4232	0.1707	0.3713	0.003	-0.0044
					1.3945	1.4566	1.4448	1.1583	1.4228	0.8401	1.5553	0.5905	1.483	0.624	1.5731	0.3051	1.5697	-0.1366		0.1863	1.4873	0.2267	1.179	0.2734	0.8876	0.1062	0.6759	0.1348	0.6713	-0.0036	0.3283	-0.035	-0.0777		0.5166	1.2033	0.6651	0.8693	0.8523	0.5647	0.7454	0.2946	0.5576	0.3714	0.2071	0.3717	0.0066	0.012
					1.3697	1.4519	1.4235	1.155	1.4082	0.8406	1.5423	0.5905	1.4688	0.6232	1.5802	0.3052	1.5635	-0.1347		0.2087	1.4782	0.2434	1.1723	0.298	0.8856	0.1228	0.674	0.1535	0.6625	-0.0116	0.3295	-0.035	-0.0737		0.5656	1.1298	0.7024	0.8117	0.907	0.48	0.8145	0.1938	0.6108	0.3063	0.2554	0.3618	0.0113	0.0274
					1.3448	1.4472	1.3974	1.1533	1.382	0.8356	1.5287	0.5913	1.4426	0.6125	1.5874	0.3156	1.5678	-0.1341		0.2309	1.464	0.2622	1.1627	0.3227	0.8776	0.1513	0.665	0.167	0.65	-0.0143	0.325	-0.0351	-0.0732		0.6083	1.0563	0.7711	0.7174	0.9423	0.4079	0.8803	0.0998	0.6657	0.2296	0.3143	0.3387	0.023	0.0402
					1.3201	1.4379	1.3725	1.1483	1.3549	0.8293	1.5025	0.5912	1.4168	0.6016	1.5944	0.3213	1.5679	-0.1319		0.2551	1.4514	0.2843	1.1497	0.3519	0.8622	0.1763	0.656	0.1919	0.6397	-0.0069	0.3234	-0.0353	-0.0727		0.6645	0.9721	0.8282	0.6197	1.0114	0.2886	0.9515	0.002	0.717	0.152	0.3687	0.3111	0.0348	0.0419
					1.2914	1.4285	1.3468	1.1384	1.3221	0.8183	1.4863	0.5866	1.3965	0.5907	1.6015	0.3214	1.5698	-0.1246		0.2868	1.4333	0.3148	1.1359	0.3854	0.8492	0.2122	0.642	0.2174	0.6289	-0.0069	0.3233	-0.0352	-0.0694		0.7265	0.8929	0.8803	0.5335	1.0493	0.2044	1.0406	-0.1213	0.7838	0.0413	0.4323	0.2643	0.0463	0.0439
					1.2605	1.4144	1.3153	1.1204	1.2894	0.8025	1.4599	0.5809	1.37	0.5743	1.598	0.3197	1.57	-0.1242		0.3113	1.4153	0.3475	1.116	0.4276	0.8273	0.2457	0.6259	0.2509	0.6059	-0.0175	0.3361	-0.0415	-0.0575		0.805	0.7902	0.9464	0.4334	1.1222	0.0996	1.0787	-0.1846	0.8083	-0.0377	0.4904	0.2191	0.0577	0.0461
					1.2295	1.3959	1.2813	1.1023	1.251	0.7819	1.4332	0.5659	1.3436	0.5575	1.5876	0.3053	1.5701	-0.1186		0.3517	1.3793	0.3726	1.0905	0.468	0.7982	0.2877	0.6027	0.2929	0.5687	-0.0229	0.3508	-0.0514	-0.038		0.8916	0.6654	1.0333	0.3207	1.1909	0.0023	1.0912	-0.2169	0.8325	-0.1168	0.5566	0.1548	0.0813	0.0499
					1.1923	1.377	1.2494	1.0824	1.2183	0.7603	1.4026	0.5443	1.3045	0.5353	1.5718	0.3036	1.571	-0.1251		0.3845	1.3433	0.4063	1.0583	0.5116	0.7633	0.3301	0.5728	0.3354	0.5387	-0.0091	0.3668	-0.0661	-0.0134		0.9704	0.5592	1.1097	0.2347	1.2545	-0.1141	1.1079	-0.2792	0.8915	-0.2107	0.6308	0.1091	0.1251	0.0566
					1.1551	1.3441	1.2071	1.0526	1.1801	0.7284	1.3627	0.5167	1.2718	0.5079	1.558	0.298	1.5712	-0.1247		0.4259	1.3064	0.4488	1.0133	0.5439	0.7302	0.3734	0.5302	0.3527	0.5201	0.0073	0.3769	-0.0662	-0.0133		1.0472	0.4981	1.2053	0.1528	1.3046	-0.2175	1.111	-0.288	0.907	-0.2169	0.675	0.1188	0.1654	0.0673
					1.1176	1.3108	1.1689	1.0126	1.1474	0.6912	1.3235	0.4782	1.2387	0.4748	1.5517	0.2921	1.5711	-0.119		0.468	1.2575	0.4891	0.9652	0.6035	0.6697	0.4385	0.4606	0.3755	0.4939	0.0238	0.3915	-0.0733	0.0152		1.1356	0.4475	1.2965	0.1083	1.3048	-0.2158	1.1123	-0.2788	0.9058	-0.1934	0.7435	0.2217	0.2353	0.094
					1.07	1.2632	1.1305	0.9723	1.1079	0.6433	1.2843	0.4339	1.1994	0.4306	1.5252	0.2757	1.5716	-0.1247		0.5047	1.2143	0.5321	0.8989	0.6469	0.6157	0.5024	0.391	0.432	0.4229	0.0565	0.3927	-0.0696	0.0248		1.2588	0.3789	1.3267	0.0852	1.3049	-0.2158	1.1153	-0.2664	0.9306	-0.1465	0.7852	0.2665	0.2892	0.1542
					1.0256	1.215	1.0812	0.9097	1.0672	0.5898	1.2448	0.3728	1.1613	0.3861	1.5099	0.2628	1.5719	-0.1246		0.5571	1.1459	0.5737	0.8298	0.693	0.5533	0.5571	0.3064	0.4775	0.358	0.0988	0.3927	-0.0563	0.036		1.3192	0.2837	1.3708	0.052	1.3226	-0.2141	1.1663	-0.2352	0.9654	-0.0959	0.8119	0.3036	0.3017	0.2734
					0.964	1.1486	1.0355	0.8481	1.0139	0.5248	1.1895	0.3145	1.1216	0.3201	1.4879	0.2528	1.5718	-0.1246		0.6166	1.073	0.6187	0.7636	0.7403	0.4719	0.6311	0.198	0.5406	0.2783	0.1485	0.3798	-0.0434	0.048		1.3807	0.1876	1.3994	-0.0315	1.3274	-0.2167	1.1738	-0.2091	0.9952	-0.0687	0.8547	0.331	0.3391	0.3978
					0.908	1.0797	0.9893	0.7858	0.9598	0.4536	1.1284	0.2518	1.083	0.2617	1.4602	0.2468	1.5714	-0.1247		0.6708	0.9964	0.6688	0.6821	0.7883	0.3945	0.7051	0.0873	0.5825	0.2092	0.2081	0.3585	-0.0267	0.0572		1.413	0.123	1.4125	-0.0429	1.333	-0.2203	1.1877	-0.1749	0.9905	-0.0551	0.8709	0.3496	0.4052	0.5434
					0.8408	1	0.9361	0.7121	0.9042	0.3816	1.0694	0.166	1.0333	0.1839	1.4155	0.2271	1.5708	-0.1249		0.7346	0.9115	0.7138	0.6034	0.8467	0.3014	0.7758	0.0123	0.6291	0.1363	0.2801	0.3142	-0.002	0.0531		1.4256	0.0804	1.4138	-0.0515	1.3402	-0.2208	1.1841	-0.1502	1.026	-0.059	0.8958	0.3698	0.4813	0.6658
					0.7807	0.9189	0.882	0.6323	0.8349	0.3023	0.9883	0.11	0.9922	0.1281	1.3709	0.2021	1.5637	-0.1252		0.7911	0.8258	0.7897	0.4856	0.893	0.2191	0.8552	-0.1075	0.6695	0.0619	0.3376	0.2764	0.0144	0.0431		1.4424	0.0783	1.4342	-0.0485	1.3402	-0.2206	1.1708	-0.1338	1.0268	-0.0492	0.9287	0.3825	0.5634	0.7354
					0.7196	0.8314	0.8203	0.5405	0.7641	0.2165	0.9046	0.0102	0.9411	0.057	1.3182	0.1699	1.569	-0.1252		0.8598	0.7326	0.8474	0.4069	0.9659	0.1284	0.8713	-0.1791	0.7179	-0.033	0.3979	0.2241	0.0378	0.046		1.4207	0.1083	1.4341	-0.0482	1.3402	-0.2204	1.1545	-0.1283	1.0285	-0.0471	0.952	0.3888	0.6587	0.7848
					0.6445	0.7223	0.7485	0.4416	0.6919	0.1181	0.8343	-0.1402	0.8965	-0.0211	1.2588	0.119	1.562	-0.1312		0.9331	0.6162	0.9145	0.3263	1.0555	0.0347	0.8759	-0.2079	0.7594	-0.1287	0.4511	0.1772	0.088	0.0444		1.4307	0.1326	1.4336	-0.0404	1.3399	-0.2202	1.1389	-0.1385	1.048	-0.0438	0.9911	0.4015	0.7476	0.8307
					0.5742	0.621	0.6777	0.3354	0.6115	0.0119	0.7646	-0.1839	0.8483	-0.1145	1.1965	0.072	1.5765	-0.137		1.0279	0.5193	1.0184	0.2077	1.1085	-0.0756	0.8862	-0.2308	0.7801	-0.1529	0.547	0.141	0.1387	0.0426		1.4084	0.1662	1.4339	-0.0408	1.3395	-0.2201	1.1246	-0.1566	1.0432	-0.0274	0.999	0.4122	0.8163	0.8546
					0.4957	0.4935	0.6056	0.2329	0.5583	-0.078	0.725	-0.2379	0.8191	-0.206	1.1314	-0.0109	1.5762	-0.1369		1.1242	0.4555	1.1483	0.1431	1.1298	-0.156	0.8861	-0.226	0.7893	-0.1476	0.5913	0.1757	0.1898	0.0603		1.3979	0.1913	1.4339	-0.0412	1.3391	-0.2201	1.1248	-0.1802	1.0399	-0.011	1.0281	0.4257	0.8717	0.8798
					0.4097	0.3921	0.5253	0.1344	0.512	-0.175	0.7259	-0.2755	0.7978	-0.2402	1.0892	-0.0401	1.5481	-0.1488		1.2392	0.3913	1.2239	0.1078	1.1321	-0.1569	0.8836	-0.1972	0.7941	-0.1167	0.6381	0.2402	0.274	0.1179		1.3969	0.1993	1.434	-0.0418	1.3218	-0.2162	1.125	-0.204	1.0358	0.0051	1.0426	0.4291	0.8959	0.8881
					0.3162	0.3241	0.4213	0.0573	0.4636	-0.253	0.7174	-0.271	0.7874	-0.2376	1.0675	-0.0165	1.5126	-0.1492		1.3671	0.2884	1.2706	0.0663	1.1299	-0.1558	0.8825	-0.1636	0.8119	-0.0844	0.6914	0.2854	0.3217	0.1973		1.3962	0.1995	1.4264	-0.0412	1.322	-0.2164	1.124	-0.2118	1.0327	0.0063	1.0444	0.4289	0.9156	0.8887
					0.2079	0.2609	0.3289	0.0248	0.4636	-0.2533	0.7274	-0.2509	0.7788	-0.201	1.0427	0.0261	1.4512	-0.0943		1.4289	0.192	1.3046	0.0332	1.143	-0.1556	0.8814	-0.1489	0.8394	-0.0613	0.7474	0.326	0.3633	0.2911		1.3956	0.1997	1.4273	-0.042	1.3223	-0.2166	1.1225	-0.2109	1.0308	0.014	1.0756	0.4273	0.9441	0.894
					0.0979	0.1963	0.2507	-0.0175	0.4699	-0.248	0.7425	-0.2321	0.7647	-0.1586	0.9949	0.089	1.366	-0.0417		1.4642	0.1259	1.338	-0.0015	1.1497	-0.1585	0.8996	-0.117	0.8819	-0.0422	0.7714	0.3409	0.4	0.4536		1.395	0.1999	1.4278	-0.0348	1.3227	-0.2169	1.1339	-0.2146	1.0411	0.0043	1.0772	0.4274	0.9586	0.8914
					0.0118	0.0862	0.2175	-0.0556	0.455	-0.2538	0.7236	-0.1882	0.742	-0.1291	0.9383	0.1522	1.2993	0.0288		1.4884	0.0713	1.3518	-0.0203	1.1517	-0.1582	0.9099	-0.0874	0.9042	-0.0373	0.832	0.3748	0.4678	0.5704		1.3948	0.2	1.4294	-0.036	1.3231	-0.2172	1.1341	-0.2151	1.0421	0.0035	1.093	0.4237	0.9745	0.8883
					-0.0373	0.0047	0.1901	-0.0906	0.4403	-0.2542	0.6954	-0.1638	0.7163	-0.1098	0.8685	0.209	1.2441	0.1461		1.4999	0.0468	1.3581	-0.0353	1.1615	-0.1594	0.9093	-0.0667	0.9136	-0.0326	0.869	0.3853	0.5111	0.6556		1.3951	0.1998	1.4409	-0.0465	1.3235	-0.2175	1.1343	-0.2155	1.0421	0.0018	1.0946	0.4231	0.9744	0.8818
					-0.0507	-0.0685	0.1644	-0.121	0.4258	-0.2546	0.6684	-0.1357	0.6997	-0.0963	0.7731	0.2454	1.1907	0.2565		1.4999	0.0539	1.3567	-0.0282	1.1612	-0.1526	0.9335	-0.0398	0.9415	-0.0258	0.8859	0.3785	0.6202	0.7218		1.3968	0.1918	1.4405	-0.0385	1.3239	-0.2178	1.135	-0.2165	1.0422	-0.0055	1.1097	0.4132	0.9742	0.8752
					-0.059	-0.0805	0.156	-0.1392	0.4256	-0.2548	0.653	-0.126	0.6761	-0.0897	0.6965	0.2545	1.1246	0.4267		1.4909	0.0783	1.3553	-0.0226	1.1613	-0.1529	0.9239	-0.0453	0.9465	-0.0179	0.9107	0.3841	0.6697	0.7761		1.3975	0.1917	1.4408	-0.0388	1.3245	-0.2181	1.1357	-0.2174	1.0406	-0.0123	1.1068	0.397	0.9793	0.8633
					-0.0572	-0.0804	0.1511	-0.1392	0.4253	-0.2545	0.6528	-0.1258	0.6513	-0.0838	0.6413	0.2656	1.0278	0.5584		1.4824	0.1183	1.3491	-0.0215	1.1537	-0.1552	0.9162	-0.0568	0.9351	-0.0068	0.9375	0.3955	0.7488	0.8185
					-0.0741	-0.0632	0.1516	-0.1312	0.4249	-0.2449	0.6667	-0.1363	0.642	-0.0737	0.598	0.2887	0.9172	0.6563		1.4785	0.1435	1.3461	-0.0209	1.1491	-0.1554	0.9107	-0.0803	0.9251	0.0085	0.9558	0.4094	0.8137	0.8472
					-0.074	-0.0386	0.1592	-0.1251	0.4322	-0.2442	0.6987	-0.1536	0.6317	-0.0586	0.5711	0.3109	0.7664	0.7405		1.4673	0.1589	1.3376	-0.0195	1.1424	-0.1556	0.9066	-0.1014	0.9203	0.0173	0.9743	0.4203	0.8675	0.8674
					-0.0644	-0.014	0.1714	-0.1229	0.4393	-0.2436	0.7036	-0.1715	0.6293	-0.0404	0.5576	0.3278	0.7056	0.8236		1.4625	0.1665	1.3385	-0.0211	1.1425	-0.1538	0.9027	-0.1169	0.9216	0.0328	0.993	0.4247	0.9005	0.8729
					-0.0554	0.0049	0.179	-0.1168	0.4395	-0.2431	0.7151	-0.1951	0.6256	-0.0222	0.5385	0.3413	0.6258	0.855		1.4552	0.1695	1.3383	-0.0211	1.1426	-0.1547	0.9015	-0.1204	0.9218	0.0329	1.0025	0.4242	0.9245	0.8759
					-0.0447	0.0163	0.1793	-0.1168	0.4466	-0.2425	0.7154	-0.1888	0.6189	0.0003	0.511	0.3577	0.5732	0.8693		1.459	0.1689	1.3387	-0.0293	1.1427	-0.1572	0.9013	-0.1199	0.9225	0.0329	1.0142	0.4228	0.9435	0.873
					-0.0376	0.0165	0.1794	-0.1168	0.4465	-0.242	0.7155	-0.1711	0.612	0.0064	0.4832	0.3576	0.5362	0.8802		1.4599	0.1688	1.3376	-0.026	1.143	-0.1575	0.9015	-0.1264	0.9316	0.0316	1.0315	0.4116	0.9617	0.8713
					-0.0377	0.0165	0.1795	-0.1168	0.4463	-0.2415	0.7152	-0.1656	0.6068	0.0069	0.469	0.3577	0.5138	0.8793		1.4698	0.1673	1.3394	-0.0311	1.1432	-0.1578	0.9015	-0.126	0.9317	0.0314	1.0412	0.4059	0.9709	0.8642
					-0.0377	0.0165	0.1794	-0.1168	0.4475	-0.2409	0.7082	-0.1654	0.6023	0.0058	0.4553	0.3576	0.4935	0.8792		1.4707	0.1602	1.344	-0.0318	1.1434	-0.158	0.9017	-0.1259	0.932	0.025	1.0507	0.4026	0.9714	0.8578
																				1.4711	0.1601	1.3405	-0.0313	1.1437	-0.1584	0.902	-0.1262	0.9321	0.025	1.0508	0.3959	0.9717	0.8513
																				1.4715	0.1599	1.3403	-0.0312	1.144	-0.1588	0.9023	-0.1264	0.9342	0.012	1.0418	0.3837	0.9715	0.8448
																				1.4714	0.1598	1.3398	-0.0309	1.1427	-0.1601	0.9026	-0.1267	0.9299	0.0043	1.0326	0.3782	0.9538	0.8336
																				1.4707	0.16	1.3412	-0.0261	1.1427	-0.1601	0.9029	-0.1271	0.9279	-0.0066	1.0235	0.3726	0.9359	0.8225
																				1.4607	0.1684	1.3382	-0.0221	1.1428	-0.1601	0.903	-0.1272	0.9214	-0.0105	1.0143	0.3665	0.9091	0.8123
																				1.4605	0.1686	1.3344	-0.0197	1.1428	-0.1601	0.903	-0.1273	0.9129	-0.0202	1.0049	0.361	0.8777	0.8054

## Sheet: Fall8_backward_self
Fall_number	Fall_direction	Fall_type	Frame_rate (Hz)		Head_X_90degCam_right_side_of_participant	Head_Z_90degCam_right_side_of_participant	Shoulder_X_90degCam_right_side_of_participant	Shoulder_Z_90degCam_right_side_of_participant	Elbow_X_90degCam_right_side_of_participant	Elbow_Z_90degCam_right_side_of_participant	Wrist_X_90degCam_right_side_of_participant	Wrist_Z_90degCam_right_side_of_participant	GT_X_90degCam_right_side_of_participant	GT_Z_90degCam_right_side_of_participant	Knee_X_90degCam_right_side_of_participant	Knee_Z_90degCam_right_side_of_participant	Ankle_X_90degCam_right_side_of_participant	Ankle_Z_90degCam_right_side_of_participant		Head_X_60degCam_left_side_of_participant	Head_Z_60degCam_left_side_of_participant	Shoulder_X_60degCam_left_side_of_participant	Shoulder_Z_60degCam_left_side_of_participant	Elbow_X_60degCam_left_side_of_participant	Elbow_Z_60degCam_left_side_of_participant	Wrist_X_60degCam_left_side_of_participant	Wrist_Z_60degCam_left_side_of_participant	GT_X_60degCam_left_side_of_participant	GT_Z_60degCam_left_side_of_participant	Knee_X_60degCam_left_side_of_participant	Knee_Z_60degCam_left_side_of_participant	Ankle_X_60degCam_left_side_of_participant	Ankle_Z_60degCam_left_side_of_participant		Head_X_30degCam_left_side_of_participant	Head_Z_30degCam_left_side_of_participant	Shoulder_X_30degCam_left_side_of_participant	Shoulder_Z_30degCam_left_side_of_participant	Elbow_X_30degCam_left_side_of_participant	Elbow_Z_30degCam_left_side_of_participant	Wrist_X_30degCam_left_side_of_participant	Wrist_Z_30degCam_left_side_of_participant	GT_X_30degCam_left_side_of_participant	GT_Z_30degCam_left_side_of_participant	Knee_X_30degCam_left_side_of_participant	Knee_Z_30degCam_left_side_of_participant	Ankle_X_30degCam_left_side_of_participant	Ankle_Z_30degCam_left_side_of_participant
8	backward	selfinitiate	30		1.6249	1.4742	1.6737	1.1773	1.6399	0.8672	1.7377	0.5997	1.6606	0.6436	1.6497	0.3224	1.5699	-0.1036		-0.1266	1.4929	-0.0839	1.1843	-0.0364	0.899	-0.123	0.641	-0.1037	0.6969	-0.1007	0.338	-0.0775	-0.086		-0.0574	1.4868	0.0885	1.165	0.181	0.8652	0.1231	0.5743	0.049	0.668	0.0092	0.3142	0.0098	-0.1204
					1.6188	1.4742	1.6735	1.1773	1.6359	0.866	1.7391	0.6011	1.6604	0.6436	1.6497	0.3224	1.5699	-0.1036		-0.1259	1.493	-0.0835	1.1842	-0.0381	0.9009	-0.1291	0.6416	-0.1042	0.697	-0.1006	0.338	-0.0776	-0.086		-0.0569	1.4865	0.0887	1.1649	0.1807	0.8655	0.122	0.5745	0.0488	0.6682	0.0061	0.3119	0.01	-0.1205
					1.6158	1.4741	1.6732	1.1773	1.6357	0.8659	1.7359	0.5997	1.6572	0.6434	1.6514	0.3197	1.57	-0.1051		-0.1189	1.4927	-0.0828	1.1841	-0.0401	0.899	-0.1319	0.6453	-0.1074	0.6974	-0.1004	0.338	-0.0776	-0.0859		-0.0531	1.4881	0.089	1.1649	0.1804	0.8659	0.1109	0.5778	0.0486	0.6685	0.0014	0.31	0.0101	-0.1205
					1.6158	1.474	1.6676	1.176	1.6328	0.8657	1.7359	0.5983	1.657	0.6433	1.648	0.3196	1.5717	-0.105		-0.1185	1.4928	-0.0792	1.1857	-0.0373	0.8998	-0.1327	0.6456	-0.1081	0.6975	-0.1002	0.338	-0.0776	-0.0858		-0.0508	1.4883	0.0791	1.1666	0.1805	0.8661	0.1102	0.578	0.0483	0.6687	0.0109	0.3066	0.0103	-0.1206
					1.6127	1.4739	1.6623	1.1747	1.6312	0.8657	1.7357	0.5983	1.654	0.6407	1.6478	0.3223	1.5717	-0.105		-0.112	1.4927	-0.074	1.1887	-0.0362	0.9024	-0.1399	0.6465	-0.107	0.6974	-0.1	0.338	-0.0776	-0.0858		-0.05	1.4883	0.1001	1.1632	0.181	0.8663	0.1001	0.5867	0.0479	0.669	0.011	0.3066	0.0105	-0.1207
					1.6098	1.4717	1.6615	1.1738	1.6294	0.8655	1.7325	0.5982	1.6553	0.6448	1.6462	0.3209	1.5717	-0.1051		-0.1123	1.493	-0.0719	1.188	-0.0335	0.9025	-0.1392	0.6522	-0.1071	0.6975	-0.0998	0.338	-0.0776	-0.0857		-0.0454	1.488	0.1045	1.1663	0.1817	0.8665	0.1	0.5868	0.0479	0.6693	0.011	0.3066	0.0106	-0.1209
					1.6098	1.4718	1.6597	1.1738	1.6293	0.8654	1.7326	0.5956	1.6508	0.6408	1.6461	0.3209	1.5717	-0.1051		-0.1115	1.4935	-0.0715	1.1879	-0.0297	0.9031	-0.139	0.6523	-0.1045	0.6974	-0.0995	0.338	-0.0776	-0.0857		-0.0434	1.4845	0.1089	1.1638	0.1825	0.8667	0.0998	0.5903	0.0573	0.6675	0.011	0.3066	0.0109	-0.121
					1.6067	1.4718	1.658	1.1726	1.6266	0.8629	1.7294	0.5955	1.6507	0.6408	1.6461	0.3195	1.5716	-0.1052		-0.0987	1.4921	-0.064	1.1881	-0.0225	0.9027	-0.1385	0.658	-0.1045	0.6975	-0.0992	0.3381	-0.0775	-0.0857		-0.0412	1.4895	0.109	1.1638	0.1923	0.8649	0.0948	0.6012	0.0572	0.6676	0.0112	0.3066	0.0111	-0.1211
					1.6089	1.4718	1.6578	1.1725	1.6265	0.8629	1.7294	0.5955	1.6477	0.6407	1.6443	0.3221	1.5716	-0.1052		-0.0979	1.4922	-0.0635	1.188	-0.0223	0.9046	-0.1383	0.6579	-0.0976	0.6968	-0.0988	0.3381	-0.0775	-0.0858		-0.0317	1.4821	0.1094	1.1638	0.184	0.8692	0.0998	0.6026	0.0572	0.6678	0.0116	0.3065	0.0113	-0.1212
					1.6007	1.4717	1.6549	1.1724	1.6236	0.8627	1.7261	0.598	1.6477	0.6407	1.6427	0.3207	1.5715	-0.1053		-0.0907	1.492	-0.0592	1.1903	-0.0205	0.9044	-0.1381	0.658	-0.096	0.6967	-0.0984	0.3381	-0.0774	-0.0859		-0.0349	1.486	0.1098	1.1639	0.1879	0.8687	0.0954	0.6007	0.0576	0.6735	0.012	0.3064	0.0115	-0.1214
					1.603	1.4703	1.655	1.1712	1.6233	0.8625	1.7261	0.598	1.6475	0.6408	1.6444	0.3207	1.5715	-0.1054		-0.0903	1.4922	-0.0575	1.1911	-0.0126	0.9039	-0.1379	0.6581	-0.0945	0.6965	-0.098	0.3381	-0.0773	-0.086		-0.0349	1.4856	0.1196	1.1674	0.1886	0.8689	0.091	0.6047	0.0642	0.67	0.0124	0.3063	0.0118	-0.1216
					1.5982	1.4722	1.6547	1.1712	1.62	0.8601	1.723	0.5979	1.6427	0.6394	1.6444	0.3206	1.5715	-0.1054		-0.0893	1.4926	-0.0517	1.1917	-0.0116	0.904	-0.1377	0.6641	-0.0941	0.6965	-0.0976	0.3381	-0.0772	-0.0861		-0.021	1.4875	0.1191	1.1674	0.1912	0.8699	0.0945	0.6068	0.0628	0.6706	0.0128	0.3062	0.012	-0.1218
					1.5955	1.4721	1.6471	1.1699	1.6167	0.8601	1.7229	0.5979	1.6396	0.638	1.6411	0.3205	1.5714	-0.1055		-0.0819	1.4927	-0.0493	1.1917	-0.0111	0.9029	-0.1374	0.6641	-0.0938	0.6964	-0.0972	0.3381	-0.0771	-0.0863		-0.0236	1.4842	0.1189	1.1674	0.194	0.8735	0.097	0.6105	0.0645	0.6702	0.0132	0.3061	0.0123	-0.1221
					1.5912	1.4713	1.6437	1.1699	1.6134	0.86	1.7196	0.5978	1.6366	0.6392	1.6394	0.3191	1.5714	-0.1056		-0.0814	1.4933	-0.0464	1.1924	-0.002	0.9021	-0.1366	0.6642	-0.0932	0.698	-0.0968	0.3382	-0.0769	-0.0834		-0.0164	1.4857	0.1189	1.1675	0.1987	0.8646	0.1029	0.609	0.0696	0.6723	0.0026	0.31	0.0126	-0.1223
					1.585	1.4712	1.6406	1.1698	1.61	0.8598	1.7163	0.5977	1.6334	0.6377	1.641	0.3204	1.5713	-0.1056		-0.0746	1.4935	-0.045	1.1942	-0.0031	0.9041	-0.1286	0.669	-0.0927	0.6969	-0.0938	0.3401	-0.077	-0.0833		-0.0167	1.4802	0.1191	1.1726	0.2014	0.8679	0.1041	0.6088	0.0699	0.6724	0.0031	0.3099	0.0128	-0.1226
					1.5789	1.471	1.6344	1.1697	1.6041	0.8572	1.713	0.5976	1.6301	0.6402	1.6359	0.3216	1.5713	-0.1057		-0.0742	1.4942	-0.0433	1.194	0.0048	0.9054	-0.1218	0.6683	-0.0921	0.6968	-0.0987	0.3385	-0.077	-0.0832		-0.0172	1.4803	0.1194	1.1725	0.2074	0.8688	0.1052	0.6103	0.0797	0.6756	0.0113	0.3113	0.0131	-0.1229
					1.5781	1.4708	1.6283	1.1674	1.6009	0.8572	1.7098	0.595	1.6267	0.6401	1.6342	0.3215	1.5712	-0.1058		-0.0674	1.4947	-0.0373	1.1945	0.004	0.9061	-0.1218	0.6683	-0.0844	0.6961	-0.0934	0.3401	-0.077	-0.0831		-0.0074	1.4796	0.1294	1.1709	0.209	0.8673	0.1127	0.6126	0.0791	0.6758	0.0074	0.3115	0.0134	-0.1231
					1.5691	1.468	1.6219	1.1673	1.595	0.8571	1.7032	0.5974	1.6233	0.6399	1.6326	0.3187	1.5711	-0.1059		-0.0673	1.4969	-0.0347	1.1935	0.012	0.9072	-0.1147	0.6677	-0.0837	0.696	-0.0906	0.342	-0.077	-0.0831		-0.0069	1.4841	0.1291	1.1709	0.2139	0.8703	0.1141	0.6123	0.0791	0.676	0.0061	0.3133	0.0137	-0.1234
					1.5634	1.4679	1.6216	1.1662	1.5916	0.857	1.7	0.5947	1.6169	0.6397	1.6342	0.3201	1.5711	-0.106		-0.066	1.497	-0.0339	1.1953	0.013	0.9051	-0.1145	0.6677	-0.0758	0.6952	-0.0905	0.3382	-0.0771	-0.083		-0.0153	1.4848	0.1291	1.1711	0.2226	0.8705	0.1248	0.6093	0.0797	0.6759	0.0141	0.3118	0.0139	-0.1237
					1.5594	1.4678	1.6123	1.1661	1.5851	0.8567	1.6935	0.5945	1.6151	0.6397	1.634	0.3215	1.571	-0.1061		-0.0582	1.497	-0.0254	1.1959	0.0193	0.907	-0.1035	0.6686	-0.0707	0.6953	-0.0877	0.3382	-0.0771	-0.0829		-0.0066	1.4838	0.1291	1.1763	0.2356	0.8733	0.1256	0.6149	0.0904	0.6789	0.0144	0.3117	0.0142	-0.1239
					1.5532	1.4677	1.6061	1.1661	1.5785	0.8564	1.687	0.5944	1.607	0.6369	1.634	0.3215	1.571	-0.1061		-0.0532	1.497	-0.0243	1.1954	0.0257	0.9084	-0.1005	0.6687	-0.0633	0.6946	-0.0876	0.3386	-0.0771	-0.0828		-0.0066	1.4837	0.1394	1.1746	0.2371	0.873	0.1363	0.6119	0.0844	0.6806	0.0168	0.3122	0.0145	-0.1242
					1.544	1.4675	1.5998	1.1648	1.5722	0.8551	1.6804	0.5942	1.6085	0.637	1.6338	0.3242	1.5709	-0.1062		-0.0462	1.497	-0.0172	1.195	0.0388	0.9078	-0.094	0.6688	-0.063	0.6946	-0.0824	0.3363	-0.0771	-0.0827		-0.0056	1.4837	0.1394	1.1745	0.2382	0.8729	0.1371	0.6174	0.0895	0.6794	0.0194	0.3139	0.0149	-0.1178
					1.5348	1.4661	1.5904	1.1635	1.5626	0.8537	1.6707	0.594	1.602	0.6368	1.6308	0.3187	1.5708	-0.1063		-0.0451	1.4973	-0.0103	1.1958	0.0445	0.9078	-0.0863	0.6709	-0.0635	0.6963	-0.0822	0.3367	-0.077	-0.0826		0.0034	1.483	0.1498	1.1766	0.2501	0.876	0.1478	0.6144	0.0949	0.6814	0.0221	0.3139	0.0152	-0.1181
					1.5256	1.466	1.5811	1.1632	1.5529	0.8534	1.6642	0.5938	1.6002	0.6367	1.6308	0.3214	1.5708	-0.1064		-0.037	1.4974	-0.0031	1.1954	0.0462	0.9095	-0.0812	0.6726	-0.0613	0.6946	-0.0871	0.3397	-0.077	-0.0826		0.0038	1.4876	0.1503	1.1766	0.2564	0.8759	0.1488	0.6199	0.0988	0.6805	0.0227	0.3136	0.0155	-0.1183
					1.5133	1.4658	1.5698	1.1654	1.5431	0.853	1.6544	0.5936	1.592	0.6366	1.6308	0.3214	1.5707	-0.1065		-0.029	1.4976	-0.0024	1.1953	0.0591	0.9084	-0.0728	0.6764	-0.0496	0.6931	-0.0815	0.3331	-0.077	-0.0825		0.0129	1.4822	0.1514	1.1767	0.2704	0.8759	0.1604	0.6167	0.0917	0.6848	0.0235	0.3133	0.0158	-0.1186
					1.498	1.4635	1.5574	1.164	1.5334	0.8528	1.643	0.5933	1.5824	0.6338	1.6308	0.3214	1.5707	-0.1066		-0.0213	1.4974	0.0127	1.1958	0.0691	0.9075	-0.0681	0.6781	-0.0493	0.6931	-0.0813	0.3331	-0.0769	-0.0825		0.0134	1.4869	0.1621	1.1811	0.2747	0.8763	0.1617	0.6225	0.102	0.6879	0.0254	0.3151	0.0161	-0.1189
					1.4857	1.4634	1.5448	1.1615	1.5191	0.8489	1.6365	0.5918	1.5728	0.631	1.6291	0.3227	1.5707	-0.1067		-0.0136	1.4973	0.0192	1.1963	0.0763	0.9094	-0.0639	0.6806	-0.0492	0.6933	-0.0758	0.3344	-0.0769	-0.0824		0.0229	1.486	0.1762	1.1803	0.2886	0.8786	0.1728	0.6254	0.0995	0.6876	0.0252	0.3138	0.0164	-0.1192
					1.4673	1.461	1.5261	1.1612	1.5097	0.8452	1.622	0.5888	1.5646	0.6283	1.629	0.3241	1.5707	-0.1067		-0.0054	1.4974	0.0285	1.1966	0.0826	0.9094	-0.0598	0.6842	-0.033	0.6952	-0.0757	0.3344	-0.0767	-0.0825		0.0321	1.4852	0.1664	1.1819	0.2965	0.8775	0.1731	0.6313	0.1011	0.6857	0.0323	0.3138	0.0168	-0.1196
					1.4488	1.4587	1.5104	1.1585	1.486	0.8422	1.6088	0.5872	1.555	0.6254	1.6291	0.324	1.5709	-0.1067		0.0054	1.4972	0.0437	1.1964	0.1014	0.9149	-0.0567	0.689	-0.0245	0.6934	-0.0754	0.3344	-0.0766	-0.0824		0.0509	1.4836	0.1925	1.1819	0.2973	0.8774	0.1737	0.6371	0.1111	0.6855	0.0417	0.3131	0.0173	-0.1201
					1.4274	1.4562	1.4915	1.1558	1.467	0.8391	1.5925	0.5842	1.542	0.6199	1.6357	0.3243	1.5741	-0.1035		0.0199	1.4966	0.0519	1.1959	0.1049	0.9176	-0.0555	0.6966	-0.0188	0.6919	-0.0753	0.3344	-0.0766	-0.0824		0.0516	1.4882	0.2046	1.1839	0.3093	0.8805	0.173	0.6433	0.1223	0.6851	0.0424	0.312	0.0178	-0.1206
					1.4059	1.4514	1.4696	1.1506	1.445	0.8334	1.5762	0.5811	1.5305	0.617	1.6377	0.3225	1.5758	-0.102		0.0281	1.4966	0.0673	1.1951	0.1132	0.9167	-0.0479	0.7016	-0.0097	0.6928	-0.0649	0.3369	-0.0765	-0.0823		0.0622	1.4871	0.2149	1.1824	0.3214	0.8819	0.1705	0.6591	0.1242	0.6855	0.0428	0.3119	0.0069	-0.1158
					1.3813	1.4464	1.4445	1.1454	1.4193	0.8253	1.5598	0.578	1.5112	0.6113	1.6441	0.3227	1.5759	-0.1019		0.0433	1.4961	0.0795	1.1952	0.1292	0.9151	-0.0403	0.7035	0.0095	0.6904	-0.0647	0.337	-0.0764	-0.0822		0.0713	1.4861	0.2256	1.1809	0.3336	0.8795	0.1721	0.6654	0.1478	0.6834	0.0433	0.3168	0.0154	-0.1198
					1.3537	1.4369	1.4195	1.1353	1.3906	0.8168	1.5402	0.5749	1.4918	0.6029	1.6442	0.3254	1.5791	-0.0989		0.0544	1.4953	0.0946	1.1944	0.1451	0.9135	-0.0323	0.7072	0.0175	0.6897	-0.0646	0.337	-0.0764	-0.082		0.0821	1.4852	0.2368	1.1795	0.346	0.8787	0.1743	0.6664	0.1609	0.6772	0.0438	0.3178	0.0235	-0.1213
					1.3262	1.4249	1.3822	1.1226	1.3587	0.8022	1.5092	0.5649	1.4627	0.5864	1.6475	0.3255	1.579	-0.096		0.0704	1.4946	0.1096	1.1924	0.1534	0.9125	-0.0238	0.7082	0.022	0.6889	-0.0642	0.3431	-0.0765	-0.0835		0.1015	1.4835	0.2482	1.178	0.3589	0.8787	0.1865	0.6672	0.1774	0.6752	0.0516	0.316	0.0236	-0.1211
					1.2955	1.4082	1.351	1.1051	1.3266	0.7813	1.4835	0.5522	1.4369	0.5725	1.6458	0.3254	1.5839	-0.0901		0.0863	1.4936	0.1255	1.1914	0.1717	0.9077	-0.0155	0.7075	0.0422	0.6869	-0.0641	0.3411	-0.0767	-0.0844		0.1122	1.4826	0.2705	1.1751	0.3794	0.8771	0.2067	0.6685	0.1815	0.6712	0.0502	0.3165	0.0237	-0.1208
					1.2516	1.3816	1.3198	1.0849	1.288	0.7599	1.4564	0.5316	1.4079	0.5506	1.6455	0.3255	1.5837	-0.0873		0.1095	1.4875	0.1415	1.1847	0.187	0.9036	0.0133	0.7042	0.0586	0.6819	-0.0639	0.3473	-0.0769	-0.082		0.1319	1.4806	0.2821	1.1714	0.3947	0.8728	0.2193	0.6653	0.1946	0.673	0.0459	0.3131	0.0236	-0.1203
					1.2094	1.3478	1.2808	1.0535	1.2526	0.7308	1.4243	0.5042	1.3725	0.5231	1.6419	0.3254	1.5904	-0.0813		0.1327	1.4814	0.164	1.1778	0.2178	0.8974	0.0374	0.7007	0.0841	0.6718	-0.0667	0.3438	-0.0773	-0.0824		0.1518	1.4738	0.2936	1.1696	0.4149	0.8662	0.2427	0.6649	0.218	0.6664	0.0543	0.3122	0.0236	-0.1198
					1.1692	1.3094	1.2368	1.0156	1.2141	0.6935	1.3909	0.4645	1.3371	0.4874	1.6289	0.3222	1.5904	-0.0799		0.1558	1.475	0.1874	1.1707	0.244	0.8904	0.0616	0.6982	0.1013	0.6629	-0.0747	0.3429	-0.0775	-0.0819		0.1717	1.467	0.3166	1.1659	0.4302	0.8627	0.2665	0.6584	0.2419	0.6598	0.0473	0.3139	0.0234	-0.1186
					1.1257	1.2658	1.1912	0.9663	1.1754	0.6408	1.3523	0.4203	1.3113	0.4531	1.6124	0.3136	1.5938	-0.0783		0.1797	1.4635	0.2115	1.1578	0.2732	0.8756	0.0938	0.6888	0.1173	0.6587	-0.0826	0.3483	-0.0813	-0.0771		0.1918	1.4599	0.328	1.164	0.4573	0.8535	0.2794	0.6491	0.2669	0.6526	0.0371	0.3171	0.0239	-0.1126
					1.0788	1.2121	1.1435	0.9125	1.1316	0.5845	1.3103	0.3648	1.2692	0.4006	1.5947	0.3021	1.5904	-0.0784		0.2106	1.4508	0.2434	1.1443	0.3017	0.867	0.1238	0.6676	0.15	0.6431	-0.0907	0.3494	-0.0815	-0.0687		0.2127	1.4476	0.3632	1.1537	0.4801	0.8426	0.3158	0.6334	0.2763	0.6436	0.0259	0.3229	0.024	-0.1125
					1.0278	1.146	1.0955	0.8532	1.0856	0.5249	1.2646	0.3087	1.2286	0.3422	1.5704	0.2794	1.5856	-0.0887		0.2418	1.4274	0.2679	1.1283	0.3352	0.8522	0.1565	0.6438	0.1814	0.6139	-0.0987	0.3566	-0.0951	-0.0521		0.2476	1.4287	0.3933	1.1272	0.5211	0.8236	0.3524	0.6113	0.2978	0.6305	0.0167	0.334	0.0237	-0.1117
					0.9735	1.0787	1.0379	0.773	1.0325	0.4589	1.209	0.2304	1.1856	0.2915	1.5347	0.2563	1.5857	-0.0915		0.2735	1.3984	0.3007	1.1029	0.3689	0.8209	0.199	0.6106	0.2089	0.5799	-0.0961	0.361	-0.0992	-0.0468		0.2792	1.4032	0.4203	1.0926	0.5574	0.7951	0.3893	0.5825	0.3227	0.6069	0.0054	0.344	0.0157	-0.0841
					0.9134	0.9934	0.9854	0.6965	0.9724	0.3735	1.1522	0.1644	1.1323	0.2234	1.5019	0.2346	1.5826	-0.1018		0.3066	1.3638	0.3339	1.0658	0.4053	0.7796	0.2327	0.5821	0.2353	0.5524	-0.0908	0.37	-0.1014	-0.0447		0.2997	1.378	0.4437	1.0579	0.5957	0.747	0.416	0.5496	0.3449	0.5777	0.0051	0.3501	-0.0007	-0.0693
					0.8511	0.909	0.929	0.611	0.9111	0.2946	1.0913	0.0889	1.0715	0.1458	1.4489	0.2107	1.5794	-0.1048		0.3479	1.3227	0.3808	1.0238	0.4469	0.7185	0.2726	0.5254	0.2694	0.505	-0.0826	0.3751	-0.1092	-0.0327		0.329	1.3244	0.487	1.0214	0.639	0.7081	0.4557	0.5066	0.3694	0.5353	0.0176	0.3474	-0.0012	-0.0685
					0.7911	0.8157	0.8752	0.5217	0.8422	0.2089	1.0211	0.0049	1.0188	0.0632	1.3789	0.1709	1.5793	-0.1048		0.3969	1.2701	0.4256	0.9756	0.4833	0.6559	0.3187	0.4642	0.3048	0.4705	-0.0666	0.367	-0.1093	-0.0324		0.3739	1.2912	0.5235	0.9824	0.6638	0.6622	0.4959	0.4496	0.3947	0.4838	0.0401	0.3432	-0.0023	-0.0673
					0.723	0.6881	0.8136	0.4145	0.7651	0.1104	0.9393	-0.0878	0.9728	-0.0309	1.3189	0.1254	1.5759	-0.105		0.4467	1.2099	0.4651	0.9225	0.5252	0.5979	0.3621	0.3976	0.3404	0.4314	-0.0424	0.3559	-0.1094	-0.0323		0.4113	1.2424	0.5523	0.927	0.7002	0.603	0.5372	0.3846	0.4213	0.4311	0.0511	0.3391	-0.0035	-0.0657
					0.6572	0.5753	0.7544	0.3029	0.6848	0.0054	0.8474	-0.1957	0.924	-0.1259	1.2383	0.0518	1.5825	-0.0989		0.4968	1.1416	0.5071	0.8573	0.5613	0.5479	0.4066	0.3343	0.3843	0.3623	-0.01	0.3393	-0.0978	-0.0448		0.4487	1.1821	0.6079	0.857	0.7419	0.5395	0.5797	0.3114	0.471	0.3627	0.0832	0.3189	-0.004	-0.0648
					0.5935	0.4577	0.6835	0.1776	0.6117	-0.0956	0.808	-0.2463	0.8922	-0.2067	1.1807	-0.0103	1.5736	-0.095		0.549	1.0675	0.5496	0.7924	0.6187	0.4739	0.4645	0.2523	0.4097	0.3037	0.028	0.3156	-0.0901	-0.0643		0.473	1.1321	0.6428	0.7907	0.7741	0.4706	0.6237	0.2359	0.5103	0.2931	0.1169	0.2943	0.0052	-0.0767
					0.5214	0.3622	0.6014	0.0811	0.5466	-0.2169	0.7899	-0.2769	0.8815	-0.2414	1.1378	-0.0422	1.5497	-0.0987		0.6015	0.9919	0.6099	0.7013	0.6761	0.3843	0.5194	0.1723	0.4434	0.2254	0.0665	0.2854	-0.0903	-0.0702		0.5552	1.0461	0.675	0.7196	0.8226	0.3887	0.6691	0.1582	0.557	0.2128	0.1499	0.2763	0.0048	-0.0825
					0.4126	0.2865	0.4774	0.0126	0.5214	-0.2794	0.7721	-0.2745	0.871	-0.221	1.1203	-0.0341	1.5324	-0.0965		0.6646	0.9022	0.6595	0.6198	0.7419	0.2963	0.5581	0.0821	0.4964	0.1408	0.1217	0.2587	-0.0926	-0.0693		0.6005	0.9761	0.7368	0.6226	0.8885	0.2854	0.736	0.0577	0.6075	0.1251	0.1849	0.2508	0.0001	-0.1012
					0.2952	0.2296	0.3757	-0.0112	0.5142	-0.2766	0.7671	-0.2403	0.8658	-0.1812	1.113	-0.0099	1.5246	-0.0783		0.72	0.8112	0.7179	0.5282	0.8077	0.1851	0.6227	0.0028	0.5519	0.0592	0.1829	0.2188	-0.0985	-0.0583		0.6574	0.876	0.8112	0.5059	0.9566	0.1781	0.7852	-0.0419	0.6531	0.0319	0.2364	0.2194	-0.0083	-0.1017
					0.1726	0.1691	0.3125	-0.0395	0.5181	-0.2644	0.7677	-0.1853	0.8483	-0.1348	1.0987	0.0313	1.5098	-0.05		0.7769	0.712	0.7904	0.3911	0.8585	0.0721	0.7339	-0.1223	0.5981	-0.0486	0.2476	0.1713	-0.0986	-0.0513		0.6966	0.7774	0.8617	0.3963	0.9951	0.0921	0.8925	-0.1825	0.6874	-0.0565	0.302	0.176	-0.0079	-0.0863
					0.0741	0.0828	0.2697	-0.0678	0.5036	-0.2661	0.7362	-0.1511	0.8167	-0.1111	1.081	0.0649	1.4894	-0.018		0.8556	0.5625	0.8675	0.2785	0.9253	-0.0371	0.7535	-0.1535	0.6276	-0.1152	0.2987	0.1184	-0.0985	-0.0443		0.8081	0.6318	0.9486	0.2681	1.0766	-0.0352	0.9107	-0.2164	0.7338	-0.144	0.3751	0.1018	0.0002	-0.0784
					0.0356	0.0186	0.2436	-0.0873	0.4892	-0.2665	0.7117	-0.1314	0.794	-0.0828	1.0479	0.0937	1.4506	0.008		0.9384	0.4911	0.9497	0.1849	0.9876	-0.1313	0.7731	-0.1779	0.6533	-0.1425	0.3246	0.0972	-0.0742	-0.036		0.8519	0.5572	0.9838	0.2027	1.1098	-0.166	0.928	-0.2539	0.7654	-0.1941	0.3963	0.0734	0.0049	-0.0602
					0.0039	-0.0292	0.2171	-0.1107	0.482	-0.2682	0.694	-0.1291	0.7551	-0.0814	0.9994	0.1232	1.4057	0.0179		1.0268	0.445	1.0521	0.1308	1.0167	-0.1725	0.7619	-0.182	0.6624	-0.1207	0.3421	0.0929	-0.0681	-0.0353		0.9298	0.4897	1.1045	0.1167	1.1485	-0.2148	0.9442	-0.2602	0.763	-0.1855	0.4247	0.0666	0.0049	-0.0536
					-0.0031	-0.0596	0.2054	-0.1289	0.4783	-0.2684	0.6869	-0.1323	0.7356	-0.0894	0.9544	0.1416	1.3507	0.0216		1.1451	0.4047	1.1396	0.0996	1.0167	-0.1652	0.7557	-0.156	0.6661	-0.0923	0.3509	0.1113	-0.0505	-0.0114		1.0252	0.4441	1.1727	0.0946	1.1679	-0.2393	0.9495	-0.2376	0.7739	-0.1576	0.4371	0.0825	-0.0029	-0.0355
					-0.0107	-0.0658	0.2014	-0.1379	0.4748	-0.2656	0.6868	-0.1382	0.7248	-0.0955	0.9008	0.1553	1.2885	0.0308		1.2667	0.3496	1.1743	0.0812	1.026	-0.1524	0.7666	-0.0992	0.6966	-0.0402	0.3683	0.1481	-0.0301	0.0141		1.1742	0.3876	1.258	0.0642	1.1929	-0.2356	0.963	-0.1818	0.7755	-0.1081	0.4214	0.1177	0.023	-0.0058
					-0.0083	-0.0607	0.2014	-0.1379	0.4748	-0.2656	0.6937	-0.1527	0.721	-0.1088	0.868	0.1641	1.2332	0.0345		1.3518	0.2775	1.2143	0.054	1.0238	-0.1466	0.787	-0.0385	0.7018	-0.0348	0.3835	0.1806	0.0052	0.0464		1.2612	0.3178	1.3103	0.039	1.1919	-0.2192	0.985	-0.1188	0.7967	-0.0588	0.4385	0.1523	0.0281	0.0219
					-0.0069	-0.0464	0.2053	-0.1318	0.4784	-0.2625	0.7111	-0.1786	0.7222	-0.1396	0.8248	0.1712	1.1779	0.0412		1.4015	0.1903	1.236	0.0297	1.0336	-0.1409	0.8239	-0.0036	0.7364	-0.0243	0.4216	0.2019	0.0431	0.0693		1.3283	0.2128	1.3195	0.0178	1.2002	-0.2142	1.0218	-0.0721	0.8134	-0.0534	0.463	0.1844	0.051	0.0529
					-0.0059	-0.04	0.2128	-0.1256	0.482	-0.2623	0.7265	-0.2107	0.7311	-0.1406	0.7816	0.1782	1.1382	0.0469		1.4324	0.1257	1.2579	-0.0017	1.0379	-0.145	0.8427	0.0076	0.7586	-0.0237	0.457	0.223	0.094	0.0937		1.3677	0.1628	1.3495	-0.0163	1.1994	-0.2136	1.0401	-0.0537	0.8361	-0.0544	0.5017	0.2185	0.0975	0.0732
					-0.0037	-0.0366	0.2166	-0.1226	0.4855	-0.2621	0.7404	-0.2399	0.7256	-0.1451	0.7436	0.1826	1.1069	0.0572		1.4492	0.0692	1.2689	-0.0176	1.0376	-0.1449	0.8546	0.0088	0.7684	-0.032	0.5407	0.2586	0.1453	0.1181		1.4108	0.1028	1.3657	-0.0545	1.1996	-0.2134	1.0569	-0.0517	0.8483	-0.0587	0.5731	0.251	0.1449	0.1069
					-0.0076	-0.0418	0.22	-0.1254	0.4856	-0.2621	0.7455	-0.2562	0.7292	-0.1449	0.7193	0.1847	1.0895	0.0708		1.4532	0.0415	1.2783	-0.0308	1.0433	-0.1538	0.8551	0.002	0.7752	-0.0351	0.5854	0.2789	0.214	0.1466		1.4256	0.08	1.4009	-0.0749	1.198	-0.2076	1.073	-0.0648	0.8448	-0.057	0.6376	0.2649	0.2225	0.1441
					-0.0073	-0.0447	0.2198	-0.1284	0.4857	-0.2621	0.7456	-0.2531	0.7257	-0.1465	0.6986	0.1869	1.079	0.0847		1.4536	0.0413	1.2783	-0.0308	1.0435	-0.154	0.851	-0.0108	0.7726	-0.0373	0.6528	0.2934	0.2828	0.1791		1.4271	0.0797	1.3897	-0.0716	1.2006	-0.2199	1.0789	-0.0846	0.8531	-0.0634	0.6919	0.2762	0.261	0.1573
					-0.0051	-0.0592	0.2195	-0.1343	0.4857	-0.2621	0.7457	-0.2442	0.7113	-0.1499	0.6848	0.1893	1.0753	0.1016		1.4539	0.0414	1.2779	-0.0238	1.0435	-0.1542	0.8318	-0.0431	0.7749	-0.0388	0.6944	0.3094	0.3177	0.1999		1.4434	0.0824	1.3898	-0.0716	1.1827	-0.2135	1.0597	-0.1071	0.8569	-0.0622	0.7504	0.2905	0.298	0.1769
					-0.0091	-0.064	0.2159	-0.1344	0.4858	-0.2621	0.7458	-0.2353	0.7059	-0.1501	0.6743	0.1917	1.0753	0.1115		1.4533	0.0557	1.2679	-0.0223	1.0433	-0.1541	0.819	-0.0734	0.7806	-0.039	0.7218	0.3191	0.3352	0.2104		1.4414	0.0833	1.3896	-0.0715	1.2011	-0.2126	1.0455	-0.1436	0.8729	-0.0724	0.7897	0.3083	0.3485	0.2058
					-0.013	-0.0688	0.2159	-0.1344	0.4858	-0.2621	0.7422	-0.2354	0.7058	-0.1532	0.6675	0.1944	1.0752	0.1185		1.4521	0.0719	1.2673	-0.0175	1.043	-0.154	0.8044	-0.1115	0.7906	-0.0428	0.7401	0.3233	0.36	0.2254		1.4434	0.0877	1.4086	-0.0756	1.1901	-0.2089	1.0303	-0.1789	0.8911	-0.0769	0.8174	0.3137	0.3736	0.2301
					-0.0125	-0.0688	0.2159	-0.1345	0.4858	-0.2621	0.7423	-0.2354	0.7058	-0.1547	0.6676	0.1972	1.0752	0.124		1.4512	0.0719	1.266	-0.0172	1.0388	-0.1569	0.7954	-0.1186	0.7907	-0.0439	0.7492	0.3288	0.3687	0.2372		1.4424	0.0881	1.4083	-0.0756	1.1973	-0.2091	1.0227	-0.2004	0.8969	-0.0858	0.817	0.3208	0.3865	0.2429
					-0.0098	-0.067	0.2159	-0.1344	0.4859	-0.2621	0.7458	-0.2382	0.7058	-0.1576	0.671	0.2001	1.0752	0.1241		1.4502	0.0718	1.266	-0.0173	1.0396	-0.1498	0.7994	-0.1145	0.7905	-0.0435	0.7584	0.3276	0.3775	0.249		1.4404	0.0887	1.4078	-0.0756	1.1792	-0.2024	1.02	-0.1914	0.8953	-0.0853	0.8185	0.3204	0.3991	0.2519
					-0.0098	-0.067	0.216	-0.1315	0.4859	-0.262	0.7492	-0.2411	0.7094	-0.1605	0.6745	0.2003	1.0802	0.1286		1.4498	0.0648	1.266	-0.0198	1.0292	-0.1408	0.799	-0.1073	0.7886	-0.041	0.7675	0.3265	0.3862	0.2543		1.4391	0.0815	1.4073	-0.0756	1.1784	-0.2019	1.0098	-0.1854	0.8994	-0.0861	0.836	0.3172	0.4129	0.256
																				1.4489	0.0647	1.2662	-0.02	1.0291	-0.1406	0.8008	-0.1071	0.7886	-0.042	0.7673	0.3266	0.3861	0.2544		1.4222	0.0868	1.4068	-0.0759	1.1775	-0.2013	1.0169	-0.1789	0.9014	-0.0909	0.8258	0.3202	0.4256	0.2584
																				1.4481	0.0646	1.2662	-0.019	1.029	-0.1403	0.8007	-0.107	0.7887	-0.0456	0.7672	0.3266	0.3861	0.2545		1.4241	0.0864	1.4073	-0.084	1.1766	-0.2006	1.0172	-0.1791	0.9014	-0.091	0.8367	0.317	0.4255	0.2583
																				1.4474	0.0648	1.2662	-0.0189	1.0289	-0.14	0.8007	-0.1072	0.7887	-0.0457	0.767	0.3266	0.3861	0.2546		1.4258	0.086	1.4059	-0.0759	1.1757	-0.2	1.0177	-0.1794	0.901	-0.091	0.8302	0.3188	0.4257	0.2582
																				1.4466	0.0649	1.2661	-0.0188	1.0287	-0.1398	0.8007	-0.1077	0.7886	-0.0459	0.7578	0.3213	0.386	0.2482
																				1.4463	0.0592	1.2661	-0.0187	1.0311	-0.1447	0.8007	-0.1081	0.7884	-0.046	0.7486	0.3225	0.3775	0.2429
																				1.4462	0.0591	1.2659	-0.0186	1.0345	-0.1452	0.8007	-0.1086	0.7882	-0.0461	0.7486	0.3225	0.3775	0.2366
																				1.4459	0.0591	1.2656	-0.0185	1.0344	-0.1451	0.8004	-0.1022	0.7879	-0.0464	0.7485	0.3225	0.3776	0.2362
																				1.445	0.0591	1.2652	-0.0184	1.0344	-0.1452	0.8	-0.1084	0.7788	-0.0517	0.7394	0.3171	0.3689	0.2246
																				1.4436	0.0591	1.2553	-0.0169	1.0343	-0.1452	0.7993	-0.1076	0.779	-0.0516	0.7393	0.3171	0.369	0.2244
																				1.442	0.0591	1.2555	-0.017	1.0343	-0.1452	0.7902	-0.1126	0.7791	-0.0513	0.7302	0.3183	0.3628	0.2172
																				1.4413	0.0591	1.2556	-0.0171	1.0341	-0.1452	0.7992	-0.1076	0.7792	-0.051	0.7302	0.3183	0.363	0.2136
																				1.4403	0.0592	1.2557	-0.0171	1.034	-0.1451	0.7986	-0.1078	0.7793	-0.0517	0.7302	0.3183	0.3548	0.2145
																				1.4391	0.0593	1.2557	-0.0172	1.0339	-0.1451	0.798	-0.108	0.7792	-0.0517	0.7301	0.3183	0.3568	0.2111
																				1.4378	0.0594	1.2557	-0.0172	1.0337	-0.145	0.7973	-0.1081	0.7792	-0.0516	0.721	0.3129	0.3567	0.2111

## Sheet: Fall9_backward_self
Fall_number	Fall_direction	Fall_type	Frame_rate (Hz)		Head_X_90degCam_right_side_of_participant	Head_Z_90degCam_right_side_of_participant	Shoulder_X_90degCam_right_side_of_participant	Shoulder_Z_90degCam_right_side_of_participant	Elbow_X_90degCam_right_side_of_participant	Elbow_Z_90degCam_right_side_of_participant	Wrist_X_90degCam_right_side_of_participant	Wrist_Z_90degCam_right_side_of_participant	GT_X_90degCam_right_side_of_participant	GT_Z_90degCam_right_side_of_participant	Knee_X_90degCam_right_side_of_participant	Knee_Z_90degCam_right_side_of_participant	Ankle_X_90degCam_right_side_of_participant	Ankle_Z_90degCam_right_side_of_participant		Head_X_60degCam_left_side_of_participant	Head_Z_60degCam_left_side_of_participant	Shoulder_X_60degCam_left_side_of_participant	Shoulder_Z_60degCam_left_side_of_participant	Elbow_X_60degCam_left_side_of_participant	Elbow_Z_60degCam_left_side_of_participant	Wrist_X_60degCam_left_side_of_participant	Wrist_Z_60degCam_left_side_of_participant	GT_X_60degCam_left_side_of_participant	GT_Z_60degCam_left_side_of_participant	Knee_X_60degCam_left_side_of_participant	Knee_Z_60degCam_left_side_of_participant	Ankle_X_60degCam_left_side_of_participant	Ankle_Z_60degCam_left_side_of_participant		Head_X_30degCam_left_side_of_participant	Head_Z_30degCam_left_side_of_participant	Shoulder_X_30degCam_left_side_of_participant	Shoulder_Z_30degCam_left_side_of_participant	Elbow_X_30degCam_left_side_of_participant	Elbow_Z_30degCam_left_side_of_participant	Wrist_X_30degCam_left_side_of_participant	Wrist_Z_30degCam_left_side_of_participant	GT_X_30degCam_left_side_of_participant	GT_Z_30degCam_left_side_of_participant	Knee_X_30degCam_left_side_of_participant	Knee_Z_30degCam_left_side_of_participant	Ankle_X_30degCam_left_side_of_participant	Ankle_Z_30degCam_left_side_of_participant
9	backward	selfinitiate	30		1.6556	1.461	1.679	1.1579	1.646	0.8427	1.7352	0.5702	1.6934	0.6233	1.6797	0.3038	1.608	-0.1302		-0.1337	1.4986	-0.0873	1.1971	-0.0554	0.9057	-0.1676	0.6631	-0.1257	0.6868	-0.1219	0.3417	-0.0848	-0.0663		-0.0871	1.4914	0.0509	1.1941	0.1348	0.8862	0.0446	0.6201	-0.0257	0.6801	-0.0523	0.3252	-0.033	-0.0961
					1.653	1.4623	1.6794	1.1615	1.6471	0.8449	1.7348	0.5702	1.691	0.6261	1.6797	0.3038	1.6078	-0.1301		-0.1364	1.4977	-0.0867	1.197	-0.0553	0.9082	-0.1675	0.6631	-0.1253	0.6868	-0.1241	0.3386	-0.0849	-0.0663		-0.087	1.4914	0.0514	1.1942	0.1349	0.8861	0.0446	0.6201	-0.0257	0.6801	-0.0522	0.3252	-0.033	-0.0961
					1.6479	1.4639	1.6768	1.1611	1.6463	0.8446	1.7338	0.5725	1.6883	0.6246	1.6796	0.3038	1.6076	-0.1301		-0.1347	1.4966	-0.0857	1.1969	-0.0507	0.9089	-0.164	0.6639	-0.1248	0.6868	-0.1238	0.3386	-0.0849	-0.0662		-0.0844	1.4912	0.0519	1.1943	0.1351	0.8861	0.0446	0.6202	-0.0257	0.6801	-0.0521	0.3252	-0.033	-0.096
					1.6472	1.4639	1.6743	1.1595	1.6415	0.8443	1.7333	0.5725	1.6877	0.6251	1.678	0.3043	1.6074	-0.13		-0.1345	1.4967	-0.0843	1.1969	-0.0473	0.9078	-0.1623	0.6649	-0.124	0.6868	-0.1234	0.3387	-0.085	-0.0662		-0.0843	1.4912	0.0534	1.1933	0.1355	0.886	0.0446	0.6202	-0.0256	0.6801	-0.052	0.3252	-0.033	-0.0959
					1.641	1.4636	1.6731	1.1595	1.6407	0.8424	1.732	0.5724	1.6868	0.6249	1.6782	0.3006	1.6072	-0.13		-0.1339	1.4969	-0.0807	1.1946	-0.0472	0.9078	-0.159	0.6646	-0.1231	0.6868	-0.122	0.3441	-0.085	-0.0661		-0.0841	1.4912	0.0525	1.192	0.1337	0.8889	0.0449	0.626	-0.0253	0.6858	-0.0519	0.3252	-0.0331	-0.0959
					1.6357	1.4633	1.667	1.1594	1.6397	0.8443	1.7292	0.5752	1.6808	0.6245	1.6781	0.3006	1.6085	-0.1301		-0.1335	1.497	-0.08	1.1945	-0.0486	0.9079	-0.1588	0.6646	-0.1219	0.6867	-0.1216	0.3441	-0.085	-0.0661		-0.0838	1.4913	0.0557	1.1938	0.1367	0.8894	0.0451	0.6259	-0.0252	0.6857	-0.0517	0.3252	-0.0331	-0.0958
					1.6358	1.463	1.6647	1.158	1.6358	0.8437	1.7288	0.5715	1.6802	0.6224	1.6733	0.3018	1.6083	-0.13		-0.13	1.497	-0.082	1.1986	-0.0483	0.9079	-0.1585	0.6646	-0.1186	0.6852	-0.121	0.3441	-0.0851	-0.0661		-0.0834	1.4914	0.0568	1.1939	0.1301	0.8921	0.0453	0.6259	-0.025	0.6857	-0.0515	0.3252	-0.0331	-0.0957
					1.63	1.4625	1.6592	1.1576	1.6295	0.843	1.7233	0.569	1.6775	0.6227	1.6749	0.3006	1.6082	-0.1299		-0.1206	1.4958	-0.0817	1.1985	-0.0476	0.9079	-0.1582	0.6645	-0.1149	0.6876	-0.1192	0.3482	-0.0851	-0.066		-0.0706	1.4903	0.0514	1.1983	0.1351	0.8934	0.0455	0.6258	-0.0248	0.6857	-0.0514	0.3313	-0.0332	-0.0956
					1.6243	1.4624	1.6537	1.1571	1.6283	0.8412	1.7226	0.5689	1.6746	0.6206	1.6718	0.298	1.608	-0.1298		-0.1201	1.4959	-0.0811	1.1984	-0.0465	0.9078	-0.1576	0.6645	-0.1145	0.6866	-0.1214	0.3464	-0.0852	-0.066		-0.0684	1.4901	0.0564	1.1988	0.1351	0.8921	0.0458	0.6258	-0.0245	0.6856	-0.0515	0.3313	-0.0332	-0.0956
					1.6185	1.4622	1.6498	1.158	1.6246	0.8404	1.7215	0.5688	1.6705	0.6192	1.6716	0.2989	1.6078	-0.1298		-0.1193	1.4962	-0.0748	1.1982	-0.0398	0.9094	-0.1567	0.6644	-0.1139	0.6865	-0.1192	0.3468	-0.0852	-0.0659		-0.0681	1.4911	0.0554	1.1992	0.1378	0.8951	0.0462	0.6316	-0.0241	0.6913	-0.0515	0.3313	-0.0332	-0.0955
					1.6125	1.4632	1.6442	1.1548	1.6189	0.8354	1.7152	0.5686	1.6688	0.6159	1.6679	0.2989	1.6077	-0.1298		-0.1152	1.4952	-0.0754	1.1984	-0.0378	0.9106	-0.154	0.6675	-0.1117	0.6864	-0.1177	0.3487	-0.0852	-0.0659		-0.0653	1.49	0.0566	1.2037	0.1358	0.898	0.0465	0.6315	-0.0238	0.6911	-0.0515	0.3313	-0.0332	-0.0954
					1.6097	1.4625	1.6415	1.1559	1.614	0.8372	1.7143	0.5685	1.663	0.6157	1.667	0.2979	1.6075	-0.1297		-0.1148	1.4954	-0.0753	1.1985	-0.0338	0.9106	-0.1552	0.6664	-0.1078	0.6901	-0.1199	0.3477	-0.0853	-0.0658		-0.0651	1.49	0.0507	1.2016	0.134	0.9008	0.0469	0.6314	-0.0236	0.6865	-0.0514	0.3313	-0.0333	-0.0954
					1.6016	1.4622	1.6352	1.1542	1.6098	0.8362	1.7081	0.5679	1.6629	0.6152	1.6669	0.2978	1.6074	-0.1297		-0.108	1.4953	-0.0723	1.1984	-0.0329	0.9104	-0.1495	0.667	-0.1073	0.6901	-0.1167	0.3493	-0.0853	-0.0658		-0.0617	1.4898	0.0557	1.2021	0.1372	0.9001	0.0575	0.6342	-0.0213	0.6962	-0.0514	0.3313	-0.0333	-0.0953
					1.5927	1.4606	1.6287	1.1539	1.6034	0.8352	1.7058	0.5655	1.6586	0.6136	1.6638	0.2983	1.6072	-0.1298		-0.108	1.4956	-0.0649	1.2011	-0.0318	0.9127	-0.1474	0.6692	-0.1064	0.69	-0.12	0.3484	-0.0854	-0.0657		-0.0526	1.4889	0.055	1.2037	0.1432	0.9024	0.0572	0.6343	-0.0257	0.6974	-0.0512	0.3313	-0.0333	-0.0952
					1.5862	1.46	1.6223	1.1525	1.5953	0.8316	1.7051	0.5654	1.6546	0.6127	1.6588	0.2947	1.6059	-0.131		-0.1073	1.496	-0.0634	1.201	-0.032	0.9118	-0.1469	0.6691	-0.099	0.6921	-0.1148	0.3513	-0.0854	-0.0657		-0.0524	1.4889	0.055	1.2076	0.1436	0.9024	0.0569	0.6344	-0.0257	0.702	-0.0511	0.3313	-0.0333	-0.0951
					1.5797	1.4596	1.612	1.1521	1.5901	0.8317	1.6972	0.5623	1.6498	0.6129	1.6548	0.2918	1.6059	-0.1333		-0.0997	1.4963	-0.0557	1.2007	-0.0284	0.9128	-0.1429	0.6711	-0.0969	0.6949	-0.1162	0.3508	-0.0855	-0.0656		-0.0519	1.489	0.0598	1.2088	0.1498	0.9082	0.0568	0.6403	-0.0136	0.6941	-0.051	0.3374	-0.0334	-0.0951
					1.5681	1.4577	1.6055	1.1492	1.58	0.8266	1.6915	0.5586	1.6418	0.607	1.6531	0.2923	1.607	-0.1308		-0.0928	1.4966	-0.0547	1.2009	-0.0255	0.9139	-0.1376	0.6706	-0.0998	0.6952	-0.1159	0.3508	-0.0855	-0.0656		-0.0423	1.4927	0.0574	1.2091	0.145	0.9085	0.0567	0.6403	-0.0135	0.6999	-0.0511	0.3374	-0.0334	-0.095
					1.5564	1.4572	1.5966	1.1465	1.5768	0.8262	1.6872	0.5561	1.6365	0.6076	1.6485	0.2903	1.607	-0.1342		-0.0925	1.4974	-0.0471	1.2041	-0.0253	0.9128	-0.1369	0.6705	-0.0957	0.6947	-0.1155	0.3508	-0.0855	-0.0655		-0.0421	1.4926	0.0603	1.2089	0.1457	0.9085	0.0567	0.6404	-0.0135	0.6999	-0.0512	0.3374	-0.0334	-0.0949
					1.546	1.4565	1.5859	1.1462	1.5682	0.8225	1.6801	0.5555	1.6283	0.6028	1.6454	0.2895	1.6056	-0.1364		-0.087	1.4986	-0.0456	1.2039	-0.0178	0.9144	-0.1359	0.6713	-0.0974	0.695	-0.1151	0.3509	-0.0856	-0.0655		-0.0388	1.4933	0.0659	1.2108	0.1541	0.9099	0.057	0.6462	-0.0131	0.7056	-0.0513	0.3375	-0.0335	-0.0948
					1.536	1.4544	1.572	1.1444	1.5591	0.8194	1.6715	0.554	1.6194	0.601	1.6404	0.2839	1.6056	-0.1365		-0.0851	1.4982	-0.0419	1.2037	-0.0096	0.9137	-0.1354	0.6713	-0.0951	0.6962	-0.1144	0.351	-0.0856	-0.0654		-0.0386	1.4954	0.0753	1.2091	0.1552	0.9098	0.0677	0.6491	-0.0153	0.7062	-0.0514	0.3375	-0.0337	-0.1015
					1.5236	1.4537	1.5632	1.1409	1.5475	0.8175	1.6643	0.5539	1.6052	0.5985	1.6306	0.2819	1.6055	-0.1367		-0.0763	1.5001	-0.0369	1.2067	-0.0099	0.9127	-0.1278	0.6762	-0.0943	0.6961	-0.112	0.3526	-0.0857	-0.0654		-0.0319	1.4941	0.0719	1.212	0.161	0.9087	0.0675	0.6491	-0.0027	0.7085	-0.0515	0.3398	-0.034	-0.1012
					1.5071	1.4491	1.5488	1.139	1.5359	0.8133	1.6534	0.55	1.5952	0.5921	1.6224	0.2787	1.6055	-0.1393		-0.0694	1.4998	-0.0291	1.2062	-0.0056	0.9148	-0.1256	0.6759	-0.0931	0.696	-0.1127	0.352	-0.0857	-0.0653		-0.0232	1.4958	0.0792	1.2122	0.1627	0.9103	0.0678	0.6549	0.0016	0.7063	-0.0539	0.3409	-0.0345	-0.1007
					1.4964	1.4474	1.5412	1.134	1.5242	0.8095	1.6432	0.5445	1.5822	0.5914	1.6156	0.2774	1.6055	-0.1404		-0.0688	1.5	-0.0251	1.2062	0.0031	0.9177	-0.1214	0.6802	-0.0824	0.7018	-0.1114	0.3567	-0.0802	-0.0677		-0.0137	1.4948	0.0868	1.2127	0.1699	0.9124	0.0786	0.6578	0.008	0.7114	-0.0641	0.3543	-0.0351	-0.1001
					1.4779	1.4426	1.5279	1.1289	1.5124	0.8064	1.6323	0.5426	1.5693	0.5861	1.6047	0.2748	1.6056	-0.1438		-0.0607	1.5002	-0.0151	1.2058	0.0092	0.9187	-0.1125	0.6814	-0.0813	0.7008	-0.1103	0.3525	-0.0885	-0.0662		-0.0044	1.4939	0.0973	1.2109	0.1734	0.9137	0.0788	0.6577	0.0185	0.7143	-0.0747	0.3582	-0.0353	-0.0934
					1.4595	1.4379	1.507	1.1252	1.4947	0.8014	1.6193	0.5371	1.5556	0.5855	1.5985	0.2729	1.6044	-0.1473		-0.0526	1.5005	-0.0106	1.2053	0.0125	0.9183	-0.1055	0.6808	-0.0764	0.7018	-0.1112	0.3533	-0.083	-0.0656		-0.0041	1.4939	0.1191	1.2075	0.1856	0.9123	0.0899	0.6605	0.0188	0.7178	-0.0852	0.362	-0.0356	-0.0934
					1.441	1.4367	1.4878	1.1225	1.4766	0.7965	1.6054	0.5314	1.5363	0.5802	1.5877	0.2702	1.6043	-0.1472		-0.0378	1.5006	0.0027	1.2051	0.0245	0.9184	-0.0982	0.6802	-0.0708	0.7032	-0.1107	0.3553	-0.0831	-0.0654		0.0059	1.493	0.1193	1.2077	0.1979	0.9104	0.1011	0.6633	0.0297	0.7171	-0.0855	0.3559	-0.0353	-0.0827
					1.4184	1.4323	1.463	1.1194	1.461	0.7937	1.5873	0.5317	1.5189	0.5799	1.5823	0.2708	1.6042	-0.1471		-0.0305	1.5011	0.011	1.2046	0.0323	0.9177	-0.0909	0.6805	-0.0611	0.7082	-0.1208	0.3582	-0.0832	-0.0651		0.016	1.492	0.1307	1.2061	0.2094	0.9106	0.1166	0.666	0.0407	0.7199	-0.0957	0.3658	-0.0349	-0.0696
					1.3931	1.4295	1.444	1.118	1.4402	0.7918	1.5668	0.53	1.4979	0.5768	1.5769	0.2707	1.6042	-0.147		-0.0227	1.5016	0.0197	1.204	0.0402	0.917	-0.0864	0.6801	-0.053	0.709	-0.1257	0.361	-0.0835	-0.0646		0.0354	1.4901	0.1495	1.2033	0.2301	0.9069	0.1344	0.666	0.0623	0.7177	-0.0957	0.3658	-0.0439	-0.0575
					1.3688	1.4256	1.4127	1.1142	1.4103	0.7892	1.5459	0.528	1.4723	0.5757	1.5697	0.2736	1.604	-0.1455		-0.008	1.5018	0.0307	1.2051	0.0483	0.9162	-0.0783	0.6794	-0.0482	0.7075	-0.1327	0.3613	-0.0911	-0.0538		0.0455	1.4891	0.1656	1.2022	0.2542	0.9068	0.1411	0.6641	0.0967	0.7097	-0.0957	0.3658	-0.061	-0.0183
					1.3379	1.4208	1.3812	1.1098	1.3782	0.7831	1.5164	0.5262	1.439	0.57	1.5607	0.2747	1.6049	-0.1383		-0.0002	1.5018	0.0456	1.2009	0.0671	0.9152	-0.07	0.6786	-0.0438	0.707	-0.1433	0.3676	-0.0927	-0.0483		0.0652	1.4872	0.1873	1.2021	0.2718	0.9066	0.1571	0.6657	0.1058	0.7061	-0.0849	0.3761	-0.0546	-0.0157
					1.3021	1.4134	1.3441	1.1	1.3451	0.7734	1.4893	0.5203	1.4117	0.5643	1.5599	0.2752	1.6092	-0.1343		0.0148	1.5011	0.0546	1.1981	0.0842	0.9146	-0.0544	0.6829	-0.0289	0.7055	-0.1496	0.3684	-0.0943	-0.0422		0.0851	1.4853	0.2087	1.1991	0.2925	0.9059	0.1801	0.6654	0.128	0.7014	-0.0845	0.3821	-0.0505	-0.0173
					1.2647	1.3992	1.3101	1.0871	1.3056	0.7632	1.4612	0.5158	1.3782	0.5533	1.5648	0.281	1.6085	-0.1332		0.0298	1.5001	0.0706	1.1969	0.1046	0.9134	-0.039	0.6872	-0.0135	0.704	-0.1631	0.3739	-0.0923	-0.038		0.1052	1.4833	0.2311	1.1959	0.3184	0.9023	0.2032	0.6638	0.1504	0.6966	-0.0633	0.3806	-0.0529	-0.0108
					1.2331	1.3844	1.2719	1.0714	1.2576	0.7426	1.4281	0.5046	1.3458	0.5418	1.5798	0.291	1.6087	-0.1212		0.0451	1.4947	0.0867	1.1904	0.1204	0.912	-0.0238	0.6857	0.002	0.7024	-0.1642	0.3796	-0.0919	-0.0263		0.1256	1.4812	0.2545	1.1923	0.3512	0.8952	0.238	0.6617	0.1732	0.6904	-0.0527	0.3768	-0.053	-0.0107
					1.1903	1.3549	1.2331	1.0463	1.2098	0.7206	1.3868	0.488	1.2989	0.5196	1.5802	0.296	1.6085	-0.1094		0.0621	1.4932	0.11	1.1892	0.1399	0.9066	-0.0085	0.6842	0.0178	0.7008	-0.1639	0.3854	-0.0915	-0.0117		0.1464	1.4742	0.2874	1.187	0.3913	0.8856	0.2616	0.6552	0.1894	0.685	-0.0313	0.3692	-0.0533	-0.0104
					1.1528	1.3257	1.1885	1.0156	1.1602	0.6881	1.347	0.4644	1.2633	0.4936	1.566	0.297	1.6079	-0.0976		0.0792	1.4913	0.1354	1.1914	0.1564	0.9053	0.0158	0.6851	0.0345	0.6989	-0.1575	0.3903	-0.0927	-0.0013		0.1773	1.4611	0.3113	1.178	0.4249	0.8774	0.2972	0.6455	0.2011	0.6818	0.0012	0.3576	-0.0536	-0.01
					1.1091	1.2868	1.1504	0.9799	1.1085	0.6526	1.3007	0.431	1.214	0.4543	1.5447	0.2978	1.5971	-0.0846		0.0872	1.4909	0.1641	1.1903	0.1839	0.9054	0.0395	0.6827	0.0588	0.6964	-0.1442	0.3907	-0.0819	0.0089		0.2086	1.4476	0.3351	1.1634	0.462	0.8633	0.3359	0.6263	0.2357	0.6664	0.021	0.3405	-0.0418	-0.0586
					1.0656	1.2426	1.1036	0.9308	1.0615	0.6099	1.2543	0.3865	1.1642	0.4145	1.5151	0.2899	1.5761	-0.0799		0.1227	1.4867	0.1881	1.1882	0.2096	0.9032	0.0633	0.6802	0.0836	0.6927	-0.1377	0.3901	-0.0741	0.0048		0.2304	1.4298	0.3593	1.143	0.5023	0.8446	0.3731	0.6036	0.2709	0.6446	0.0453	0.3293	-0.052	-0.0545
					1.0213	1.1887	1.0573	0.8801	1.0162	0.5518	1.201	0.3304	1.1167	0.366	1.4789	0.2756	1.4738	-0.0662		0.1528	1.4816	0.2068	1.1822	0.2426	0.8945	0.0874	0.6777	0.1008	0.6898	-0.1155	0.3874	-0.0756	-0.0079		0.2625	1.4055	0.3963	1.1175	0.5391	0.8109	0.4112	0.5739	0.3069	0.6162	0.0456	0.329	-0.0511	-0.0554
					0.9709	1.1291	1.0119	0.818	0.9692	0.4905	1.1341	0.2624	1.073	0.3099	1.4405	0.2443	1.3602	-0.06		0.1766	1.4755	0.2265	1.1737	0.2693	0.89	0.1136	0.6715	0.1195	0.682	-0.0942	0.3761	-0.0703	-0.0272		0.2846	1.3817	0.4227	1.0885	0.5723	0.783	0.4628	0.5272	0.3439	0.5745	0.0659	0.3203	-0.0503	-0.0562
					0.9205	1.0544	0.9667	0.7499	0.915	0.4205	1.0679	0.184	1.0214	0.2469	1.4066	0.2076	1.2662	-0.0561		0.2079	1.4636	0.2586	1.1605	0.3077	0.8773	0.1494	0.6616	0.1463	0.6688	-0.0634	0.3597	-0.0697	-0.0391		0.3183	1.3458	0.4541	1.0433	0.6112	0.7446	0.5031	0.4829	0.3941	0.5282	0.0775	0.3171	-0.0499	-0.0567
					0.8666	0.9736	0.921	0.6706	0.8633	0.3528	1.0056	0.101	0.9853	0.1657	1.3708	0.1611	1.2432	-0.0832		0.232	1.4461	0.2831	1.1476	0.3432	0.8622	0.1824	0.646	0.1794	0.6532	-0.0305	0.3427	-0.065	-0.0493		0.3529	1.3036	0.4891	0.9895	0.6558	0.676	0.5714	0.4159	0.446	0.4676	0.0999	0.3026	-0.0499	-0.0566
					0.8014	0.8814	0.8746	0.5797	0.8064	0.2635	0.9408	-0.0676	0.9596	0.1013	1.3344	0.1427	1.2398	-0.0889		0.2639	1.4229	0.3078	1.1285	0.3777	0.8411	0.227	0.6166	0.2206	0.6246	-0.0188	0.341	-0.065	-0.0498		0.3961	1.2487	0.5105	0.9477	0.6911	0.6233	0.6172	0.3544	0.4864	0.4092	0.1229	0.2953	-0.0505	-0.056
					0.7417	0.7827	0.8237	0.4832	0.7388	0.1724	0.8391	-0.1509	0.9149	0.0061	1.2654	0.1375	1.2371	-0.0923		0.298	1.3939	0.3409	1.0915	0.4124	0.8137	0.2739	0.5771	0.2622	0.5955	-0.0088	0.3355	-0.065	-0.0498		0.431	1.1909	0.576	0.863	0.7359	0.5517	0.6908	0.255	0.5275	0.3561	0.1416	0.2857	-0.0509	-0.0556
					0.6813	0.6822	0.7528	0.371	0.6716	0.0711	0.7402	-0.2205	0.8816	-0.0705	1.1997	0.1236	1.2361	-0.0947		0.3311	1.3589	0.374	1.054	0.4479	0.7704	0.3167	0.5352	0.3048	0.5536	-0.0005	0.3282	-0.0654	-0.0492		0.4863	1.1045	0.6191	0.7831	0.7682	0.4887	0.7575	0.1772	0.5595	0.2859	0.1791	0.2742	-0.0497	-0.0566
					0.6103	0.5645	0.6812	0.2739	0.6001	-0.0139	0.6935	-0.248	0.843	-0.14	1.1165	0.0934	1.2355	-0.1028		0.3756	1.3149	0.4161	1.0078	0.4781	0.7303	0.3713	0.4811	0.3564	0.5039	0.0266	0.3211	-0.0652	-0.0433		0.5438	1.0261	0.6615	0.6984	0.8155	0.3985	0.8183	0.0594	0.6032	0.2157	0.2245	0.2456	-0.0495	-0.0633
					0.534	0.4658	0.613	0.2042	0.5177	-0.1035	0.6851	-0.2814	0.8092	-0.2169	1.0331	0.0502	1.2523	-0.1106		0.4224	1.2643	0.4507	0.9575	0.541	0.6696	0.4396	0.4095	0.3886	0.4593	0.0402	0.3123	-0.0655	-0.0492		0.5747	0.9521	0.7038	0.6089	0.8746	0.3132	0.9031	-0.0197	0.6484	0.1292	0.2735	0.2008	-0.0387	-0.0614
					0.4523	0.3828	0.52	0.1194	0.4533	-0.1841	0.6727	-0.3106	0.7673	-0.2704	0.9544	0.0022	1.2637	-0.0928		0.4664	1.2086	0.4941	0.8999	0.5772	0.616	0.5086	0.3376	0.4251	0.4107	0.0634	0.3079	-0.0657	-0.0487		0.6296	0.8672	0.7957	0.4992	0.9252	0.2397	0.9644	-0.0797	0.6633	0.063	0.3241	0.155	-0.0495	-0.0565
					0.3631	0.3423	0.4278	0.0832	0.4162	-0.2462	0.6623	-0.3062	0.7458	-0.253	0.9184	-0.0065	1.256	-0.0722		0.5116	1.1425	0.5381	0.8353	0.6318	0.5469	0.5848	0.261	0.4603	0.3537	0.0888	0.2957	-0.0655	-0.0413		0.6866	0.7854	0.879	0.3964	1.0207	0.137	1.0093	-0.1563	0.673	-0.0177	0.399	0.099	-0.0614	-0.0439
					0.2402	0.3082	0.3291	0.0298	0.3788	-0.2893	0.6478	-0.2854	0.7466	-0.2172	0.8969	0.0221	1.2479	-0.0377		0.5522	1.0783	0.5768	0.7686	0.6692	0.473	0.6498	0.1809	0.4961	0.2847	0.1315	0.277	-0.0658	-0.0471		0.7659	0.6669	0.9485	0.2941	1.0919	0.0825	1.0115	-0.19	0.706	-0.1054	0.4236	0.0475	-0.0347	-0.0181
					0.1194	0.2499	0.2555	-0.004	0.3743	-0.2992	0.6481	-0.2737	0.7297	-0.1934	0.8871	0.054	1.2565	-0.0025		0.609	0.9963	0.6133	0.695	0.7313	0.3858	0.7321	0.078	0.5329	0.2212	0.178	0.2512	-0.0658	-0.0467		0.8504	0.5947	1.0005	0.2197	1.1526	-0.0215	1.0013	-0.2025	0.7373	-0.1406	0.4508	0.0227	-0.0021	-0.018
					0.024	0.1636	0.1837	-0.0285	0.3821	-0.2932	0.6552	-0.2675	0.7008	-0.1728	0.8765	0.087	1.269	0.0383		0.6675	0.9005	0.6678	0.5914	0.7858	0.3243	0.7985	-0.0145	0.5876	0.1246	0.2286	0.2106	-0.0577	-0.0418		0.9326	0.5442	1.0751	0.206	1.1807	-0.0725	1.0033	-0.2035	0.7525	-0.1391	0.4776	0.0265	0.033	-0.0281
					-0.049	0.0826	0.1346	-0.0724	0.37	-0.2855	0.6525	-0.2487	0.6608	-0.156	0.8702	0.1155	1.283	0.0753		0.7322	0.8023	0.7428	0.4807	0.8787	0.2098	0.8635	-0.0977	0.6187	0.0352	0.2799	0.171	-0.0659	-0.0339		1.0061	0.5174	1.1348	0.1938	1.1991	-0.1266	1.0185	-0.1936	0.7522	-0.1237	0.4905	0.0499	0.0455	-0.0205
					-0.0948	0.0221	0.0841	-0.1259	0.3551	-0.3016	0.624	-0.2432	0.6232	-0.1413	0.8543	0.1277	1.2883	0.0939		0.7981	0.7082	0.8116	0.3871	0.9352	0.1567	0.886	-0.1335	0.6524	-0.0565	0.3322	0.101	-0.0659	-0.027		1.0715	0.4933	1.1836	0.1872	1.202	-0.1385	1.0341	-0.1838	0.7796	-0.0792	0.4892	0.1049	0.0613	-0.0044
					-0.138	-0.037	0.0455	-0.1796	0.337	-0.3094	0.6021	-0.2493	0.5869	-0.1426	0.8333	0.1331	1.284	0.0995		0.8652	0.6186	0.8814	0.3067	1.0491	0.0773	0.8962	-0.1496	0.6784	-0.1087	0.3705	0.0514	-0.0492	-0.019		1.1556	0.4492	1.2273	0.1741	1.2165	-0.1353	1.051	-0.1748	0.8045	-0.0322	0.5021	0.1352	0.1079	0.0239
					-0.173	-0.0905	0.0276	-0.2099	0.3208	-0.3137	0.5703	-0.2631	0.5664	-0.1512	0.8129	0.127	1.2659	0.089		0.9518	0.547	0.9875	0.2335	1.0948	0.0136	0.9127	-0.1761	0.6999	-0.1321	0.4018	0.0472	-0.0256	-0.0153		1.1954	0.3828	1.2643	0.1393	1.2165	-0.1352	1.084	-0.1715	0.8434	-0.014	0.5284	0.1607	0.1196	0.0632
					-0.1935	-0.1383	0.0133	-0.2159	0.3095	-0.3173	0.5562	-0.2753	0.5479	-0.1773	0.7878	0.117	1.2385	0.0653		1.0431	0.5107	1.0801	0.2073	1.1273	-0.0837	0.9194	-0.17	0.7207	-0.1176	0.4146	0.0708	-0.0056	-0.0142		1.2454	0.3275	1.3033	0.088	1.2268	-0.1376	1.1	-0.1632	0.8648	0.0049	0.5546	0.1932	0.1437	0.0883
					-0.2016	-0.152	0.0104	-0.21	0.3043	-0.3186	0.5562	-0.2874	0.5557	-0.19	0.7689	0.1053	1.1986	0.0195		1.1435	0.4744	1.1596	0.1895	1.1367	-0.1008	0.9091	-0.1462	0.7228	-0.0895	0.4221	0.098	0.0091	-0.0077		1.2842	0.2788	1.3199	0.0415	1.2254	-0.1357	1.1164	-0.1613	0.8802	0.0069	0.5869	0.2	0.168	0.1188
					-0.2056	-0.14	0.0128	-0.2039	0.3043	-0.3189	0.5629	-0.3055	0.5631	-0.1934	0.7687	0.0996	1.1534	-0.0382		1.2278	0.438	1.2201	0.1743	1.1464	-0.0954	0.9105	-0.1346	0.7485	-0.0407	0.4397	0.1281	0.0334	0.0204		1.3052	0.2499	1.3277	0.0145	1.2422	-0.1371	1.1322	-0.1592	0.8951	0.0091	0.6003	0.2092	0.1923	0.1428
					-0.195	-0.1337	0.0206	-0.193	0.3011	-0.3121	0.577	-0.3232	0.5789	-0.1933	0.7751	0.0914	1.1146	-0.0845		1.3214	0.3768	1.2707	0.1426	1.1449	-0.0962	0.9217	-0.1241	0.7831	-0.0089	0.4749	0.1555	0.0672	0.0532		1.3207	0.1669	1.3296	0.0069	1.2417	-0.1333	1.1317	-0.1512	0.8949	0.0093	0.6596	0.2485	0.2166	0.1536
					-0.1973	-0.134	0.0281	-0.1868	0.3086	-0.3116	0.5843	-0.311	0.5847	-0.1963	0.7822	0.0857	1.0754	-0.1324		1.3775	0.3194	1.3132	0.1038	1.1513	-0.0981	0.9405	-0.1094	0.8101	0.0139	0.5101	0.183	0.1009	0.0734		1.3217	0.1593	1.3469	0.0297	1.2411	-0.1297	1.1375	-0.1517	0.908	-0.0072	0.6836	0.2723	0.2536	0.1529
					-0.1913	-0.1428	0.043	-0.1817	0.3156	-0.3111	0.5916	-0.3047	0.5913	-0.1999	0.7962	0.0789	1.0651	-0.1528		1.4109	0.2738	1.3465	0.057	1.1636	-0.1027	0.9557	-0.0924	0.8471	0.0152	0.5366	0.2054	0.1263	0.0951		1.3216	0.1596	1.3419	0.0334	1.2447	-0.1311	1.1374	-0.1518	0.9085	-0.0164	0.7178	0.2778	0.301	0.1287
					-0.1894	-0.1479	0.0481	-0.1863	0.3227	-0.3108	0.5988	-0.2986	0.5922	-0.1993	0.8098	0.0753	1.0848	-0.1407		1.4564	0.2125	1.3689	0.0255	1.1739	-0.1053	0.975	-0.0886	0.877	0.011	0.5653	0.2309	0.1602	0.1155		1.3198	0.1677	1.3412	0.041	1.24	-0.126	1.1376	-0.1583	0.9084	-0.0195	0.7408	0.2733	0.3391	0.1142
					-0.1894	-0.1479	0.0507	-0.2003	0.3279	-0.306	0.5991	-0.2985	0.5928	-0.1936	0.8168	0.0755	1.1063	-0.139		1.4909	0.166	1.3776	0.0079	1.1816	-0.1022	0.9866	-0.095	0.8905	0.0073	0.6168	0.2353	0.2027	0.1347		1.3195	0.1679	1.3329	0.0453	1.2377	-0.1205	1.1166	-0.1567	0.908	-0.0193	0.7406	0.2803	0.3648	0.0975
					-0.1894	-0.148	0.0468	-0.2039	0.3278	-0.3061	0.6061	-0.2982	0.5929	-0.1933	0.8216	0.077	1.1023	-0.1405		1.5151	0.1202	1.3879	0.0066	1.1913	-0.0954	0.9961	-0.0963	0.8931	0.0032	0.661	0.2553	0.2369	0.1424		1.3189	0.168	1.3298	0.0447	1.2368	-0.1201	1.1029	-0.1609	0.893	-0.0214	0.74	0.2805	0.3776	0.0788
					-0.1895	-0.1481	0.049	-0.1989	0.3277	-0.306	0.6059	-0.2981	0.5928	-0.1877	0.825	0.0823	1.1033	-0.1403		1.5155	0.1062	1.3899	0.0274	1.1928	-0.0874	0.9961	-0.1007	0.8923	0.0001	0.6793	0.2659	0.2811	0.1414		1.3188	0.1607	1.3304	0.0445	1.2344	-0.1204	1.1019	-0.1604	0.893	-0.0214	0.7256	0.278	0.378	0.0717
					-0.1895	-0.1482	0.0493	-0.1957	0.3276	-0.3058	0.6057	-0.298	0.599	-0.1876	0.8265	0.0888	1.1029	-0.1402		1.5152	0.1088	1.3836	0.0304	1.193	-0.0898	0.9869	-0.1061	0.8887	-0.0078	0.6955	0.2805	0.3391	0.1136		1.336	0.1555	1.3303	0.0429	1.2342	-0.1203	1.1016	-0.1601	0.8929	-0.0213	0.712	0.2683	0.3841	0.0324
																				1.5089	0.1211	1.3733	0.032	1.1831	-0.0881	0.9776	-0.1114	0.8847	-0.0139	0.7123	0.2766	0.3653	0.0966		1.3348	0.1558	1.3153	0.0427	1.2343	-0.1203	1.1014	-0.1599	0.8929	-0.0212	0.685	0.249	0.3747	0.0083
																				1.5082	0.1212	1.3712	0.0385	1.1751	-0.0857	0.9715	-0.1117	0.8912	-0.0235	0.7074	0.2853	0.3881	0.0829		1.3336	0.1562	1.3152	0.041	1.2345	-0.1204	1.1014	-0.1598	0.8929	-0.0212	0.6619	0.247	0.3627	-0.001
																				1.509	0.1228	1.3649	0.0394	1.1749	-0.0855	0.9622	-0.1105	0.8822	-0.0141	0.7007	0.2823	0.3884	0.0697		1.3324	0.1566	1.3219	0.0453	1.2349	-0.1205	1.1015	-0.1598	0.8929	-0.0212	0.6455	0.2291	0.3497	0.0041
																				1.5068	0.1187	1.3592	0.0341	1.1746	-0.0852	0.9624	-0.1107	0.8729	-0.0133	0.6921	0.2783	0.3884	0.05		1.3311	0.157	1.311	0.0441	1.2352	-0.1207	1.1018	-0.1599	0.893	-0.0213	0.6452	0.229	0.3367	0.0027
																				1.4984	0.1197	1.3591	0.0341	1.1745	-0.0851	0.9627	-0.1109	0.8718	-0.0093	0.6645	0.2694	0.3709	0.0265		1.3299	0.1574	1.3106	0.0443	1.2357	-0.121	1.1022	-0.1601	0.8932	-0.0214	0.6459	0.2357	0.3493	0.0045
																				1.4984	0.1197	1.3589	0.0341	1.1744	-0.085	0.9631	-0.1112	0.8753	-0.0098	0.6433	0.2561	0.3629	0.0116		1.3287	0.1576	1.3181	0.042	1.2367	-0.1214	1.1028	-0.1604	0.8938	-0.0218	0.6489	0.236	0.3503	0.004
																				1.4983	0.1197	1.3587	0.034	1.1742	-0.0849	0.9635	-0.1115	0.8746	-0.0099	0.6255	0.2454	0.3511	-0.019		1.3276	0.1579	1.3113	0.0426	1.2376	-0.1219	1.1036	-0.1608	0.8945	-0.0221	0.6611	0.2377	0.3646	0.0045
																				1.4982	0.1197	1.3586	0.034	1.1742	-0.0848	0.9641	-0.112	0.8736	-0.0102	0.6168	0.2335	0.3424	-0.0181		1.3269	0.158	1.3112	0.0428	1.2387	-0.1225	1.1046	-0.1612	0.8953	-0.0226	0.6616	0.2376	0.3766	0.0004
																				1.4982	0.1197	1.3584	0.0339	1.1742	-0.0848	0.9634	-0.1132	0.8723	-0.0108	0.6172	0.2335	0.3405	-0.0198		1.3266	0.1579	1.3113	0.0429	1.2398	-0.123	1.1055	-0.1617	0.8961	-0.023	0.6622	0.2375	0.3758	0.0013
																				1.4981	0.1198	1.3583	0.0339	1.1742	-0.0849	0.9635	-0.1132	0.8715	-0.0116	0.6264	0.2323	0.3407	-0.0197		1.3265	0.1578	1.3116	0.0429	1.2409	-0.1236	1.1065	-0.1621	0.897	-0.0234	0.6627	0.2303	0.3751	0.0022
																				1.4981	0.1198	1.3582	0.0338	1.1743	-0.0851	0.9636	-0.1133	0.8749	-0.0123	0.635	0.2376	0.3494	-0.0205		1.3264	0.1577	1.312	0.0429	1.2298	-0.119	1.1075	-0.1626	0.8979	-0.0239	0.6623	0.2302	0.3739	0.0034
																				1.4984	0.1197	1.3581	0.0338	1.1745	-0.0852	0.9639	-0.1135	0.8751	-0.0124	0.635	0.2377	0.3585	-0.0161

## Sheet: Fall10_backward_self
Fall_number	Fall_direction	Fall_type	Frame_rate (Hz)		Head_X_90degCam_right_side_of_participant	Head_Z_90degCam_right_side_of_participant	Shoulder_X_90degCam_right_side_of_participant	Shoulder_Z_90degCam_right_side_of_participant	Elbow_X_90degCam_right_side_of_participant	Elbow_Z_90degCam_right_side_of_participant	Wrist_X_90degCam_right_side_of_participant	Wrist_Z_90degCam_right_side_of_participant	GT_X_90degCam_right_side_of_participant	GT_Z_90degCam_right_side_of_participant	Knee_X_90degCam_right_side_of_participant	Knee_Z_90degCam_right_side_of_participant	Ankle_X_90degCam_right_side_of_participant	Ankle_Z_90degCam_right_side_of_participant		Head_X_60degCam_left_side_of_participant	Head_Z_60degCam_left_side_of_participant	Shoulder_X_60degCam_left_side_of_participant	Shoulder_Z_60degCam_left_side_of_participant	Elbow_X_60degCam_left_side_of_participant	Elbow_Z_60degCam_left_side_of_participant	Wrist_X_60degCam_left_side_of_participant	Wrist_Z_60degCam_left_side_of_participant	GT_X_60degCam_left_side_of_participant	GT_Z_60degCam_left_side_of_participant	Knee_X_60degCam_left_side_of_participant	Knee_Z_60degCam_left_side_of_participant	Ankle_X_60degCam_left_side_of_participant	Ankle_Z_60degCam_left_side_of_participant		Head_X_30degCam_left_side_of_participant	Head_Z_30degCam_left_side_of_participant	Shoulder_X_30degCam_left_side_of_participant	Shoulder_Z_30degCam_left_side_of_participant	Elbow_X_30degCam_left_side_of_participant	Elbow_Z_30degCam_left_side_of_participant	Wrist_X_30degCam_left_side_of_participant	Wrist_Z_30degCam_left_side_of_participant	GT_X_30degCam_left_side_of_participant	GT_Z_30degCam_left_side_of_participant	Knee_X_30degCam_left_side_of_participant	Knee_Z_30degCam_left_side_of_participant	Ankle_X_30degCam_left_side_of_participant	Ankle_Z_30degCam_left_side_of_participant
10	backward	selfinitiate	30		1.6488	1.5296	1.7161	1.1884	1.7169	0.8944	1.7864	0.6215	1.6712	0.734	1.7009	0.2522	1.6506	-0.1523		0.0778	0.8369	0.2247	0.1474	0.2072	-0.3288	0.1216	-0.8032	0.1789	-0.6373	0.1447	-1.4177	0.175	-2.0144		0.0379	1.5387	0.2779	1.1272	0.2945	0.8304	0.2067	0.543	0.1767	0.6421	0.1085	0.1658	0.1068	-0.2372
					1.6459	1.5321	1.7126	1.1898	1.715	0.8899	1.7852	0.6245	1.6711	0.734	1.7026	0.2538	1.6515	-0.1522		0.0783	0.8364	0.2234	0.1454	0.207	-0.3333	0.1293	-0.8015	0.1807	-0.6395	0.1426	-1.4188	0.1763	-2.0165		0.038	1.5389	0.2796	1.1275	0.2934	0.8315	0.2113	0.5388	0.1758	0.6427	0.105	0.167	0.1063	-0.2358
					1.6477	1.5309	1.7157	1.1898	1.7144	0.8899	1.7861	0.6229	1.6709	0.7339	1.7017	0.2539	1.6543	-0.1521		0.0789	0.8359	0.2225	0.1457	0.2047	-0.3342	0.1249	-0.7997	0.1797	-0.6466	0.1404	-1.4199	0.1775	-2.0186		0.0363	1.5412	0.2818	1.1276	0.2946	0.832	0.2114	0.5395	0.175	0.643	0.1028	0.1681	0.1058	-0.2344
					1.6487	1.5292	1.7142	1.1897	1.7136	0.8898	1.7867	0.6244	1.6707	0.7339	1.7009	0.254	1.6542	-0.152		0.0796	0.8354	0.2288	0.1486	0.2049	-0.3304	0.1243	-0.801	0.1805	-0.6488	0.1431	-1.4162	0.1787	-2.0207		0.0388	1.5399	0.2839	1.1278	0.2915	0.8324	0.211	0.5402	0.1742	0.6433	0.1055	0.1673	0.1052	-0.2357
					1.6478	1.5291	1.7135	1.1897	1.7124	0.8898	1.7876	0.6244	1.6702	0.7339	1.7011	0.2542	1.6541	-0.1519		0.0755	0.835	0.2277	0.1464	0.2054	-0.3291	0.1275	-0.7992	0.1783	-0.641	0.141	-1.4173	0.1775	-2.0176		0.0394	1.54	0.2792	1.1268	0.2955	0.8299	0.2107	0.5397	0.1734	0.6436	0.1081	0.1665	0.1046	-0.2343
					1.6485	1.5317	1.7126	1.1896	1.7107	0.8898	1.7874	0.6243	1.6695	0.7338	1.7022	0.2543	1.654	-0.1518		0.0762	0.8346	0.2268	0.1441	0.2056	-0.3311	0.1219	-0.803	0.1792	-0.6434	0.1437	-1.4184	0.1787	-2.0197		0.0381	1.5392	0.2809	1.1271	0.297	0.8315	0.2079	0.5411	0.1725	0.644	0.1071	0.1668	0.1041	-0.2329
					1.6439	1.5311	1.7117	1.1896	1.7155	0.8899	1.7871	0.6243	1.6686	0.7337	1.701	0.2544	1.6539	-0.1517		0.077	0.8347	0.225	0.1498	0.2069	-0.3337	0.1271	-0.8031	0.1818	-0.6444	0.1416	-1.4195	0.18	-2.0194		0.0408	1.538	0.2827	1.1275	0.2936	0.8296	0.2099	0.5399	0.1717	0.6443	0.1061	0.1711	0.106	-0.2342
					1.6438	1.5308	1.7141	1.1896	1.7101	0.8898	1.7865	0.6243	1.6723	0.7322	1.6999	0.2545	1.6538	-0.1516		0.0779	0.8353	0.225	0.1486	0.2104	-0.331	0.1268	-0.8029	0.1783	-0.639	0.1419	-1.4158	0.1763	-2.0215		0.0439	1.5389	0.2847	1.1266	0.2963	0.829	0.2118	0.5399	0.178	0.6401	0.105	0.17	0.1055	-0.2343
					1.6436	1.5305	1.7132	1.1897	1.7109	0.8899	1.7856	0.6242	1.672	0.7322	1.6985	0.2545	1.6537	-0.1516		0.079	0.8365	0.2255	0.1487	0.2113	-0.3301	0.128	-0.7974	0.18	-0.6397	0.1397	-1.4169	0.1748	-2.0215		0.044	1.5388	0.28	1.128	0.2989	0.8285	0.2138	0.5387	0.1749	0.6427	0.1077	0.1692	0.1074	-0.2355
					1.643	1.5305	1.7117	1.1898	1.7112	0.89	1.7798	0.6243	1.667	0.7339	1.6964	0.253	1.6536	-0.1515		0.0797	0.8367	0.2288	0.1516	0.2142	-0.3282	0.1265	-0.8006	0.1809	-0.641	0.1435	-1.4183	0.1733	-2.0216		0.0462	1.5375	0.2849	1.1268	0.2944	0.8307	0.2133	0.5395	0.1742	0.6433	0.1084	0.1665	0.1069	-0.2341
					1.6424	1.5306	1.7119	1.1898	1.7044	0.8902	1.7805	0.6244	1.6664	0.7339	1.6948	0.2532	1.6535	-0.1514		0.0805	0.837	0.2333	0.1496	0.2093	-0.3302	0.1293	-0.7971	0.1829	-0.6431	0.1442	-1.4175	0.1718	-2.0217		0.0429	1.5363	0.2806	1.1261	0.2956	0.8313	0.2128	0.5402	0.1735	0.644	0.1097	0.1658	0.1064	-0.2328
					1.6366	1.5303	1.7078	1.1896	1.704	0.892	1.7806	0.6245	1.6652	0.7339	1.693	0.2533	1.6534	-0.1513		0.0807	0.8369	0.2347	0.1482	0.2171	-0.3268	0.132	-0.7968	0.1801	-0.6362	0.1429	-1.4149	0.1727	-2.0169		0.0414	1.5381	0.2829	1.1253	0.2945	0.8347	0.2146	0.5403	0.1752	0.6402	0.1111	0.1652	0.1059	-0.2335
					1.6368	1.5301	1.7082	1.1895	1.7044	0.8908	1.7796	0.6245	1.6591	0.7337	1.6938	0.2534	1.6533	-0.1512		0.0811	0.837	0.2386	0.1463	0.2189	-0.3292	0.1395	-0.7991	0.1859	-0.637	0.1433	-1.4154	0.1739	-2.0191		0.0432	1.5367	0.2828	1.1261	0.2912	0.8339	0.2117	0.5393	0.1745	0.6409	0.11	0.1668	0.1054	-0.2321
					1.6365	1.5302	1.706	1.1893	1.704	0.8924	1.7734	0.6245	1.6584	0.7335	1.6933	0.2535	1.6536	-0.1512		0.0859	0.833	0.2368	0.152	0.2239	-0.3263	0.1339	-0.7943	0.186	-0.6373	0.1463	-1.414	0.1739	-2.0223		0.0392	1.5379	0.2827	1.1258	0.2971	0.8334	0.2138	0.5393	0.1747	0.6415	0.1065	0.168	0.1073	-0.2346
					1.6364	1.5312	1.6994	1.1892	1.6988	0.8937	1.7729	0.6245	1.6523	0.7333	1.6926	0.2535	1.6595	-0.1508		0.0866	0.8329	0.2464	0.1499	0.2274	-0.3235	0.1478	-0.7985	0.1881	-0.6302	0.1453	-1.4139	0.1704	-2.0145		0.0484	1.5379	0.2839	1.1264	0.3	0.8311	0.2117	0.5418	0.1752	0.6423	0.1079	0.1673	0.1068	-0.2332
					1.6308	1.5323	1.699	1.1922	1.6937	0.8939	1.7642	0.628	1.6514	0.7335	1.6918	0.2535	1.6592	-0.1504		0.0896	0.839	0.2536	0.1517	0.2336	-0.3226	0.1568	-0.7974	0.1913	-0.6302	0.1405	-1.4126	0.1707	-2.0153		0.049	1.5376	0.2851	1.1262	0.3026	0.8319	0.2146	0.542	0.1764	0.643	0.1069	0.1689	0.1112	-0.2383
					1.6234	1.5388	1.6935	1.1944	1.6873	0.8985	1.7592	0.6285	1.6437	0.7387	1.6916	0.2593	1.6651	-0.1441		0.1001	0.842	0.2542	0.1593	0.2488	-0.3132	0.1677	-0.7848	0.1984	-0.619	0.1327	-1.4072	0.1653	-2.0084		0.0482	1.5376	0.2848	1.1272	0.2986	0.8307	0.214	0.5404	0.1772	0.641	0.1082	0.1683	0.1107	-0.2369
					1.6254	1.5381	1.6865	1.1988	1.6806	0.9031	1.7498	0.6368	1.6307	0.7435	1.6974	0.2649	1.6651	-0.1381		0.1031	0.8544	0.2675	0.1647	0.2619	-0.2994	0.1883	-0.7783	0.2113	-0.6284	0.1294	-1.401	0.1672	-2.0085		0.0501	1.5383	0.2857	1.1261	0.298	0.8321	0.2161	0.5405	0.1799	0.6411	0.1097	0.1679	0.1051	-0.2331
					1.6186	1.5424	1.6782	1.203	1.6726	0.9077	1.746	0.6421	1.6237	0.7469	1.6972	0.2703	1.6658	-0.1379		0.1141	0.8546	0.2838	0.1751	0.2827	-0.2873	0.2166	-0.7644	0.2279	-0.6166	0.1276	-1.3953	0.1675	-2.0067		0.0509	1.5383	0.2877	1.127	0.2962	0.8335	0.216	0.5439	0.1775	0.6412	0.1062	0.1706	0.107	-0.2344
					1.6065	1.546	1.6639	1.2071	1.659	0.9123	1.7388	0.644	1.6112	0.7516	1.6975	0.2756	1.6722	-0.1318		0.1347	0.8595	0.3022	0.1815	0.3046	-0.2785	0.2499	-0.7611	0.2378	-0.6071	0.1233	-1.389	0.1568	-2.0002		0.047	1.5398	0.2899	1.127	0.308	0.833	0.2191	0.544	0.181	0.6397	0.1077	0.17	0.0998	-0.2285
					1.5938	1.5459	1.6444	1.2113	1.644	0.9172	1.7305	0.6461	1.5958	0.7555	1.6975	0.2776	1.6726	-0.1316		0.154	0.8598	0.3292	0.1879	0.3428	-0.2715	0.3025	-0.7525	0.2647	-0.6049	0.119	-1.3794	0.1511	-1.9907		0.0494	1.5389	0.2952	1.1265	0.3058	0.8316	0.2218	0.5434	0.1815	0.6408	0.1091	0.1696	0.103	-0.2315
					1.5692	1.5507	1.6241	1.2202	1.6232	0.922	1.7158	0.649	1.5824	0.7545	1.701	0.2804	1.6787	-0.1197		0.1844	0.8618	0.3564	0.2004	0.3728	-0.2569	0.3565	-0.7485	0.2743	-0.5955	0.1178	-1.3784	0.1428	-1.9874		0.0537	1.5402	0.3016	1.1272	0.3176	0.8328	0.2295	0.5444	0.1861	0.6429	0.1064	0.1714	0.1	-0.2283
					1.5444	1.5503	1.5984	1.2241	1.604	0.9267	1.6967	0.6488	1.5728	0.7502	1.6988	0.2822	1.6788	-0.1199		0.2243	0.8619	0.4017	0.1919	0.4372	-0.2545	0.4361	-0.7383	0.2908	-0.5941	0.1165	-1.3696	0.1435	-1.9865		0.0574	1.5411	0.3042	1.1285	0.3297	0.8363	0.2418	0.548	0.1871	0.6445	0.1032	0.1742	0.0985	-0.2259
					1.5136	1.5495	1.5726	1.224	1.5772	0.9315	1.669	0.6483	1.5572	0.7518	1.6927	0.2822	1.6794	-0.1201		0.2572	0.8613	0.442	0.1925	0.4952	-0.2413	0.5158	-0.7279	0.3019	-0.6	0.1136	-1.3676	0.1371	-1.9775		0.0663	1.5426	0.3125	1.1345	0.3378	0.8459	0.2591	0.5547	0.2055	0.6485	0.0983	0.1782	0.0953	-0.2178
					1.4824	1.548	1.5403	1.2286	1.5445	0.9371	1.6441	0.6498	1.5415	0.7445	1.6919	0.2838	1.6799	-0.1218		0.2913	0.8537	0.4916	0.2021	0.5546	-0.229	0.6088	-0.7117	0.3202	-0.5974	0.1104	-1.3644	0.1261	-1.9721		0.0763	1.5442	0.3219	1.1422	0.3532	0.8538	0.2799	0.5551	0.2176	0.6583	0.0934	0.1827	0.0931	-0.2208
					1.4334	1.5387	1.5074	1.2332	1.5049	0.9466	1.5888	0.6513	1.5329	0.7422	1.6897	0.2845	1.6792	-0.1218		0.3512	0.8432	0.551	0.2029	0.6476	-0.2081	0.7214	-0.6848	0.3391	-0.6039	0.1049	-1.3585	0.1236	-1.9581		0.0873	1.5496	0.3396	1.141	0.3694	0.8563	0.3171	0.5522	0.2315	0.6695	0.0921	0.1879	0.0904	-0.2135
					1.3902	1.5335	1.4617	1.2427	1.4589	0.9563	1.5366	0.6577	1.5264	0.7384	1.6897	0.2821	1.6846	-0.1218		0.4161	0.8288	0.5976	0.2055	0.7302	-0.1968	0.8417	-0.6548	0.3613	-0.5992	0.0929	-1.3513	0.1144	-1.9462		0.0987	1.5506	0.3525	1.1479	0.4011	0.8628	0.3655	0.5468	0.2388	0.6783	0.0893	0.1892	0.0925	-0.2114
					1.3405	1.524	1.4116	1.2402	1.4063	0.9654	1.4824	0.664	1.5074	0.73	1.6895	0.2857	1.6881	-0.1215		0.4759	0.8078	0.6742	0.203	0.8078	-0.1982	0.9495	-0.6254	0.3971	-0.6059	0.0729	-1.3278	0.0979	-1.9159		0.1179	1.5516	0.3774	1.1509	0.4403	0.8589	0.4342	0.5371	0.2531	0.6789	0.0817	0.1983	0.077	-0.2012
					1.2916	1.5096	1.354	1.2381	1.3476	0.9649	1.4149	0.6685	1.4773	0.7186	1.7084	0.2934	1.699	-0.1154		0.5337	0.7804	0.7336	0.184	0.8968	-0.188	1.0748	-0.6076	0.4346	-0.6211	0.056	-1.2975	0.0723	-1.8856		0.1459	1.5523	0.4023	1.1527	0.4764	0.8682	0.512	0.5283	0.2633	0.6765	0.082	0.1981	0.0703	-0.2006
					1.2364	1.4905	1.3066	1.2278	1.289	0.9589	1.3481	0.6627	1.4576	0.7086	1.7401	0.3163	1.7151	-0.0941		0.6024	0.7288	0.8127	0.1529	0.9847	-0.2109	1.1584	-0.6042	0.474	-0.6316	0.0503	-1.2762	0.0413	-1.8896		0.1752	1.5483	0.4248	1.1523	0.5372	0.8664	0.6172	0.5161	0.2722	0.6774	0.0838	0.1985	0.0679	-0.1993
					1.194	1.4664	1.2519	1.2024	1.2242	0.9384	1.2788	0.6463	1.4259	0.687	1.7713	0.3556	1.7374	-0.0645		0.6652	0.6722	0.8694	0.1319	1.0476	-0.2322	1.2495	-0.6123	0.5281	-0.6734	0.065	-1.273	-0.0332	-1.8787		0.2072	1.5465	0.4587	1.159	0.5871	0.8717	0.7299	0.5144	0.2866	0.677	0.0734	0.2079	0.0597	-0.1956
					1.1567	1.4317	1.1919	1.172	1.1518	0.9082	1.1926	0.6138	1.3874	0.6656	1.7953	0.3994	1.773	-0.0247		0.7167	0.5999	0.921	0.0877	1.1034	-0.2528	1.314	-0.6493	0.5742	-0.7229	0.0783	-1.2907	-0.094	-1.847		0.2549	1.542	0.5	1.1611	0.6693	0.8594	0.8576	0.5107	0.2984	0.6749	0.0782	0.2079	0.0487	-0.1895
					1.1076	1.3775	1.1353	1.1278	1.0844	0.8522	1.118	0.5607	1.3515	0.6223	1.7993	0.4271	1.8224	0.0058		0.7639	0.5166	0.9707	0.0117	1.1673	-0.3293	1.3737	-0.7032	0.6194	-0.8088	0.089	-1.3088	-0.1836	-1.8665		0.3007	1.5352	0.5514	1.1514	0.7502	0.8584	0.9923	0.5122	0.3248	0.6709	0.067	0.2157	0.0346	-0.1759
					1.0686	1.3111	1.0981	1.0682	1.022	0.8026	1.038	0.4947	1.3138	0.5767	1.7861	0.4308	1.912	0.0254		0.8039	0.4072	1.0434	-0.1016	1.2219	-0.4252	1.4141	-0.7631	0.6639	-0.9095	0.1138	-1.3574	-0.2297	-1.8577		0.3497	1.5158	0.5962	1.1491	0.8447	0.8545	1.1196	0.5099	0.345	0.6662	0.0626	0.2286	0.0235	-0.1665
					1.0389	1.2437	1.0471	0.9892	0.9469	0.734	0.9572	0.4118	1.2777	0.5068	1.7606	0.4092	2.0188	0.0721		0.8457	0.2838	1.0719	-0.1937	1.2696	-0.5265	1.4557	-0.8766	0.704	-1.0481	0.1306	-1.4076	-0.2684	-1.8488		0.3976	1.5017	0.6339	1.143	0.9344	0.8539	1.2537	0.5155	0.3672	0.6582	0.0557	0.2454	-0.0084	-0.1362
					1.0093	1.1643	1.0017	0.9012	0.8961	0.6527	0.8754	0.323	1.2413	0.4361	1.7366	0.3705	2.0888	0.1485		0.8887	0.1392	1.1141	-0.3333	1.3207	-0.6538	1.4863	-0.9857	0.7315	-1.1813	0.144	-1.4677	-0.2786	-1.8578		0.4536	1.479	0.6757	1.1292	0.9804	0.8486	1.355	0.5091	0.4092	0.6448	0.0558	0.2599	-0.0337	-0.12
					0.9763	1.0623	0.9634	0.8074	0.8229	0.5414	0.7926	0.2218	1.2136	0.349	1.7178	0.3375	2.1016	0.2106		0.9286	-0.0596	1.17	-0.4804	1.3457	-0.7468	1.5114	-1.0914	0.7528	-1.3338	0.1698	-1.5467	-0.2865	-1.8774		0.5041	1.4491	0.7456	1.0918	1.0614	0.8191	1.4372	0.4901	0.4436	0.6248	0.0588	0.2719	-0.0736	-0.1092
					0.9487	0.9506	0.92	0.6762	0.782	0.4657	0.7035	0.1085	1.1739	0.2472	1.6787	0.3039	2.0752	0.2665		0.9716	-0.2427	1.2068	-0.6676	1.4153	-0.9523	1.5534	-1.3053	0.7686	-1.5017	0.188	-1.6512	-0.293	-1.9061		0.5479	1.4136	0.8014	1.0474	1.1441	0.7847	1.4958	0.4688	0.4843	0.5896	0.0743	0.2589	-0.1528	-0.0906
					0.8982	0.817	0.8765	0.5466	0.7215	0.3071	0.6446	-0.0429	1.1438	0.1349	1.632	0.2758	2.035	0.2924		0.997	-0.4197	1.2668	-0.869	1.4597	-1.2104	1.5781	-1.5115	0.7889	-1.7014	0.2142	-1.7903	-0.3158	-1.9181		0.5888	1.3556	0.8577	0.9933	1.1813	0.7437	1.5449	0.4333	0.5215	0.5378	0.0864	0.2418	-0.1998	-0.072
					0.8697	0.6874	0.8411	0.4038	0.6806	0.1666	0.595	-0.1715	1.1281	0.0149	1.5717	0.2417	1.9752	0.2875		1.0506	-0.6612	1.2686	-1.0454	1.4553	-1.3422	1.5362	-1.7012	0.8069	-1.8936	0.2423	-1.9002	-0.2838	-1.9432		0.6257	1.2915	0.9025	0.9451	1.2657	0.6536	1.5638	0.394	0.5531	0.4729	0.0988	0.2167	-0.2219	-0.0452
					0.8398	0.5518	0.8177	0.2511	0.6325	0.009	0.5909	-0.2946	1.0981	-0.1162	1.5114	0.1832	1.9075	0.27		1.0923	-0.8878	1.2733	-1.2561	1.435	-1.4098	1.539	-1.782	0.8363	-2.0075	0.277	-1.9862	-0.2324	-2.0292		0.6579	1.2222	0.945	0.8751	1.2899	0.589	1.6168	0.3103	0.5866	0.394	0.1088	0.1871	-0.2653	-0.0409
					0.7981	0.46	0.7769	0.2026	0.5793	-0.025	0.5801	-0.3423	1.0806	-0.2098	1.4786	0.1432	1.8689	0.2321		1.1397	-0.9861	1.2958	-1.2954	1.4554	-1.4103	1.5385	-1.7923	0.8469	-2.0622	0.3045	-2.0061	-0.2007	-2.0807		0.6898	1.1355	0.9921	0.7828	1.3073	0.5148	1.6221	0.2228	0.6114	0.2934	0.1188	0.1441	-0.2703	-0.0385
					0.7703	0.4383	0.7157	0.202	0.5369	-0.0262	0.5858	-0.3458	1.0713	-0.2194	1.4529	0.1193	1.8501	0.1934		1.1817	-0.9977	1.344	-1.2907	1.503	-1.4314	1.5536	-1.8095	0.8484	-2.061	0.322	-2.0002	-0.1854	-2.0627		0.7423	1.0212	1.0591	0.658	1.3341	0.4227	1.6185	0.1343	0.6252	0.1731	0.1375	0.0917	-0.273	-0.051
					0.7349	0.4683	0.6965	0.233	0.5231	-0.0205	0.5718	-0.3397	1.0608	-0.1814	1.4601	0.1377	1.8579	0.1432		1.232	-0.9502	1.3761	-1.2373	1.5165	-1.4067	1.5575	-1.8099	0.863	-2.01	0.341	-1.9431	-0.166	-2.0097		0.777	0.9051	1.103	0.5245	1.3469	0.3255	1.6448	0.0065	0.6382	0.0637	0.1492	0.0317	-0.2666	-0.0622
					0.6802	0.5317	0.6896	0.2705	0.5306	0.0028	0.5686	-0.3169	1.0469	-0.1341	1.4585	0.166	1.8464	0.0999		1.2776	-0.8864	1.4033	-1.199	1.5235	-1.3795	1.5621	-1.7815	0.8797	-1.9629	0.3564	-1.8853	-0.1608	-1.9343		0.8147	0.7792	1.118	0.4022	1.3622	0.1949	1.6263	-0.1307	0.64	-0.0498	0.171	-0.0691	-0.2638	-0.0723
					0.655	0.5755	0.6932	0.3047	0.5523	0.0311	0.5665	-0.2954	1.0328	-0.087	1.4513	0.1829	1.8413	0.0799		1.3009	-0.812	1.4234	-1.1267	1.5215	-1.3468	1.5645	-1.763	0.8989	-1.9103	0.3936	-1.8201	-0.1544	-1.8782		0.838	0.6379	1.1545	0.2565	1.3437	0.0823	1.5555	-0.2736	0.6692	-0.2077	0.1846	-0.158	-0.2564	-0.0907
					0.6492	0.6186	0.7004	0.3378	0.5768	0.0552	0.5668	-0.2791	1.0171	-0.0516	1.4499	0.1925	1.8339	0.0794		1.3091	-0.7506	1.426	-1.0781	1.527	-1.332	1.5659	-1.7446	0.9158	-1.8675	0.4188	-1.7751	-0.0833	-1.8709		0.9002	0.4901	1.1636	0.1034	1.3083	-0.0218	1.4782	-0.3267	0.7276	-0.3375	0.2036	-0.2306	-0.2321	-0.1482
					0.6549	0.6513	0.715	0.3632	0.6014	0.076	0.5666	-0.2668	0.9955	-0.0284	1.4471	0.1901	1.832	0.0685		1.3001	-0.6813	1.4261	-1.0387	1.5293	-1.3114	1.5709	-1.7411	0.9497	-1.8271	0.4541	-1.7317	-0.0511	-1.8825		0.948	0.3737	1.1796	0.0155	1.3185	-0.0476	1.4747	-0.3443	0.7302	-0.3976	0.2468	-0.2707	-0.2463	-0.1778
					0.6648	0.6721	0.7269	0.3697	0.6146	0.0719	0.5665	-0.2608	0.9812	-0.0228	1.4393	0.1845	1.8214	0.0555		1.2898	-0.6457	1.4315	-1.0148	1.5393	-1.3003	1.5661	-1.7303	0.967	-1.8035	0.4736	-1.7242	-0.0215	-1.9011		1.0204	0.3256	1.2271	-0.0172	1.3413	-0.0712	1.4803	-0.3595	0.7261	-0.4029	0.2669	-0.2728	-0.2189	-0.1738
					0.6736	0.6836	0.7327	0.3665	0.6238	0.0697	0.5663	-0.261	0.9675	-0.0288	1.4251	0.1731	1.8067	0.0214		1.2785	-0.6233	1.4251	-0.997	1.5399	-1.2978	1.5721	-1.7298	0.9884	-1.7957	0.4923	-1.7348	0.0125	-1.9712		1.0858	0.3434	1.2352	0.0089	1.3372	-0.0479	1.4805	-0.3596	0.7354	-0.3799	0.2704	-0.2479	-0.2198	-0.1473
					0.681	0.6833	0.7323	0.361	0.6231	0.064	0.5658	-0.267	0.9597	-0.0406	1.4126	0.1499	1.7954	-0.0121		1.264	-0.6191	1.4246	-0.9957	1.5402	-1.2973	1.5744	-1.7299	1.0065	-1.7966	0.4969	-1.7504	0.0308	-2.0099		1.1285	0.3758	1.2565	0.0401	1.3417	-0.037	1.4648	-0.3257	0.7436	-0.3321	0.284	-0.2149	-0.2104	-0.1055
					0.6879	0.6732	0.7319	0.3502	0.6097	0.0526	0.5659	-0.2748	0.9452	-0.0528	1.4074	0.116	1.7854	-0.0528		1.2621	-0.6238	1.4281	-0.9958	1.5409	-1.2995	1.5762	-1.7299	1.02	-1.8133	0.5101	-1.7932	0.0321	-2.014		1.1585	0.4177	1.2541	0.0669	1.3405	-0.0166	1.4742	-0.3106	0.7509	-0.287	0.3052	-0.1779	-0.1785	-0.0959
					0.6935	0.6499	0.7272	0.3363	0.6026	0.0468	0.5681	-0.286	0.9316	-0.0709	1.4076	0.0881	1.785	-0.0833		1.2536	-0.6403	1.4267	-1.0044	1.5418	-1.3016	1.5775	-1.731	1.0277	-1.8362	0.5092	-1.8063	0.0407	-2.0038		1.1576	0.4749	1.2516	0.11	1.3485	-0.0088	1.4785	-0.3007	0.7528	-0.2647	0.3427	-0.1447	-0.1538	-0.1001
					0.7065	0.6268	0.724	0.3273	0.5909	0.0403	0.5638	-0.2977	0.9314	-0.0887	1.4075	0.0714	1.792	-0.0782		1.2429	-0.6547	1.4214	-1.0104	1.5455	-1.3153	1.5747	-1.7333	1.0237	-1.851	0.5038	-1.8146	0.0325	-2.0153		1.1411	0.5217	1.2615	0.1422	1.3521	0.0048	1.4937	-0.2922	0.7654	-0.2375	0.3798	-0.1142	-0.1299	-0.0991
					0.713	0.606	0.7171	0.3144	0.5833	0.0288	0.5584	-0.3096	0.9321	-0.1007	1.41	0.0695	1.7986	-0.0716		1.2435	-0.6689	1.4208	-1.0301	1.5466	-1.3243	1.5732	-1.7348	1.0199	-1.8616	0.5053	-1.8022	0.0182	-1.9945		1.1255	0.555	1.2503	0.1776	1.3708	0.0104	1.5013	-0.2888	0.8038	-0.2215	0.3968	-0.0984	-0.1051	-0.1132
					0.7136	0.5899	0.7103	0.3096	0.5736	0.0247	0.5595	-0.3117	0.9457	-0.112	1.4151	0.0667	1.7996	-0.071		1.242	-0.6743	1.4201	-1.0409	1.5476	-1.3333	1.5714	-1.7449	1.018	-1.8587	0.495	-1.7849	0.0127	-1.9779		1.0992	0.5776	1.2648	0.1903	1.3809	0.0115	1.5085	-0.292	0.8197	-0.2169	0.4165	-0.1061	-0.0506	-0.1659
					0.7139	0.5844	0.7036	0.3094	0.5661	0.0245	0.5594	-0.3117	0.9522	-0.1062	1.4218	0.0777	1.8065	-0.0705		1.2521	-0.6761	1.4222	-1.0522	1.5491	-1.3424	1.5687	-1.745	1.0117	-1.8536	0.4938	-1.7755	0.0168	-1.9747		1.0842	0.582	1.2628	0.1982	1.4167	0.0061	1.5281	-0.305	0.8327	-0.2157	0.4252	-0.1177	-0.0206	-0.2166
					0.7132	0.5842	0.7033	0.3092	0.5552	0.0293	0.5593	-0.3116	0.9545	-0.1043	1.4286	0.078	1.8074	-0.0702		1.2541	-0.6747	1.4215	-1.0522	1.5502	-1.3417	1.575	-1.745	1.0073	-1.8488	0.4813	-1.7641	0.0166	-1.9796		1.0504	0.5901	1.2673	0.1936	1.4022	0.0109	1.5202	-0.2989	0.8469	-0.2292	0.4342	-0.1432	-0.0168	-0.2198
					0.7008	0.5874	0.6965	0.3144	0.5551	0.0294	0.5592	-0.311	0.959	-0.1001	1.4348	0.0832	1.8141	-0.0699		1.2635	-0.6587	1.4204	-1.0433	1.5432	-1.3354	1.5723	-1.7443	0.9989	-1.8429	0.4779	-1.762	0.0268	-1.9885		1.0291	0.5867	1.2625	0.195	1.4044	0.0098	1.526	-0.311	0.8501	-0.2357	0.4354	-0.1626	-0.0177	-0.2227
					0.696	0.5929	0.6966	0.3143	0.5552	0.0296	0.5598	-0.3056	0.9599	-0.0944	1.4348	0.0832	1.8139	-0.07		1.2626	-0.6443	1.4191	-1.0428	1.5457	-1.3343	1.5703	-1.7425	0.9945	-1.8386	0.4792	-1.7614	0.0276	-1.9888		1.0126	0.5763	1.2572	0.1926	1.3968	0.0092	1.5157	-0.3057	0.857	-0.2515	0.4316	-0.1624	-0.014	-0.2296
					0.6961	0.5932	0.6966	0.3141	0.5553	0.0298	0.5603	-0.3061	0.9608	-0.0945	1.4344	0.0838	1.8136	-0.0701		1.2647	-0.6357	1.4187	-1.0346	1.5469	-1.3338	1.5683	-1.7405	0.9959	-1.8367	0.4792	-1.7578	0.0272	-1.9908		1.0014	0.5729	1.2441	0.1866	1.3912	0.0139	1.5223	-0.3097	0.8492	-0.2519	0.4265	-0.1577	-0.0194	-0.2216
					0.6971	0.5926	0.7032	0.3133	0.5597	0.0256	0.5608	-0.3067	0.9618	-0.0945	1.4339	0.0846	1.8129	-0.0701		1.2656	-0.6318	1.4181	-1.0357	1.5415	-1.3267	1.5762	-1.7386	1.0013	-1.828	0.4796	-1.7551	0.0346	-1.9943		0.9951	0.5676	1.2457	0.1711	1.3876	0.0134	1.5231	-0.3133	0.846	-0.257	0.4204	-0.1458	-0.021	-0.2148
					0.6981	0.5924	0.7098	0.3124	0.5641	0.0322	0.5612	-0.3072	0.9627	-0.0947	1.433	0.0856	1.807	-0.0702		1.2613	-0.632	1.4171	-1.0366	1.5407	-1.3265	1.5764	-1.7418	0.996	-1.8339	0.4783	-1.754	0.0276	-1.9879		0.997	0.5653	1.2434	0.1643	1.376	0.0088	1.5162	-0.3104	0.8445	-0.2513	0.4227	-0.1413	-0.0319	-0.2104
					0.7048	0.5895	0.7125	0.3115	0.5642	0.0321	0.5617	-0.3078	0.9593	-0.0959	1.4319	0.0809	1.8081	-0.0702		1.2603	-0.6362	1.4157	-1.03	1.5393	-1.3267	1.5754	-1.7407	0.9987	-1.8392	0.4732	-1.7414	0.0295	-1.9869		1.0034	0.5651	1.2392	0.1655	1.3774	0.0079	1.5145	-0.3048	0.8414	-0.2525	0.4114	-0.1283	-0.0331	-0.212
					0.7116	0.5882	0.7097	0.3097	0.5646	0.0321	0.5622	-0.3084	0.9592	-0.0987	1.4334	0.081	1.8092	-0.0701		1.2562	-0.6367	1.415	-1.03	1.5477	-1.3269	1.5742	-1.7394	0.9946	-1.8366	0.4765	-1.7436	0.0225	-1.995		0.9968	0.5729	1.2326	0.1711	1.3773	0.0079	1.5406	-0.327	0.8341	-0.2487	0.4033	-0.122	-0.0326	-0.2116
					0.7124	0.5909	0.71	0.3097	0.5651	0.032	0.5628	-0.3029	0.9591	-0.0988	1.4277	0.0806	1.8031	-0.0699		1.252	-0.6336	1.4143	-1.0399	1.5462	-1.3271	1.5733	-1.7397	0.9906	-1.834	0.48	-1.7511	0.0203	-2.0006		0.9999	0.5807	1.2426	0.165	1.3754	0.015	1.519	-0.3168	0.8288	-0.2462	0.4039	-0.121	-0.0363	-0.2118
					0.7156	0.5899	0.7102	0.3097	0.5656	0.0318	0.5561	-0.3036	0.9589	-0.099	1.4291	0.0803	1.8041	-0.0698		1.2496	-0.6336	1.4137	-1.0399	1.5443	-1.3282	1.5755	-1.7339	0.9929	-1.8378	0.4797	-1.7455	0.0185	-1.9964		1.0003	0.5885	1.2427	0.1653	1.3735	0.0154	1.5185	-0.3149	0.83	-0.2431	0.4019	-0.1229	-0.0369	-0.2083
					0.7166	0.5865	0.7104	0.3097	0.5661	0.0317	0.5566	-0.3042	0.9584	-0.0992	1.4304	0.08	1.805	-0.0696		1.2499	-0.6287	1.4129	-1.0398	1.5417	-1.33	1.5744	-1.7343	0.9931	-1.8353	0.4796	-1.7455	0.0239	-1.9932		1.001	0.59	1.2308	0.1691	1.389	0.0124	1.5181	-0.3152	0.8276	-0.2421	0.4027	-0.1201	-0.0328	-0.2113
					0.7155	0.5898	0.7104	0.3099	0.5667	0.0316	0.5571	-0.3049	0.9578	-0.0994	1.4318	0.0797	1.8058	-0.0694		1.2522	-0.6299	1.4122	-1.0398	1.5391	-1.3219	1.5734	-1.7346	0.9894	-1.8387	0.4795	-1.7456	0.0219	-1.9891		0.986	0.5982	1.2406	0.1665	1.3773	0.0151	1.5176	-0.3178	0.8276	-0.2422	0.4	-0.1202	-0.0328	-0.2107
					0.7144	0.5884	0.7102	0.3102	0.5672	0.0315	0.5576	-0.3055	0.9572	-0.0995	1.4331	0.0794	1.8066	-0.0692		1.2498	-0.6253	1.4115	-1.0396	1.5464	-1.3261	1.5723	-1.7349	0.9896	-1.8384	0.4793	-1.7457	0.0247	-1.9885		0.9823	0.5951	1.2377	0.1674	1.3708	0.0138	1.5169	-0.3179	0.8295	-0.2433	0.3974	-0.1217	-0.0385	-0.2092
																				1.2516	-0.6262	1.4109	-1.0395	1.5454	-1.3256	1.5713	-1.7353	0.9899	-1.8381	0.4793	-1.7462	0.021	-1.9907		0.9771	0.5987	1.2387	0.1677	1.3682	0.0095	1.5222	-0.3202	0.8324	-0.245	0.3969	-0.1183	-0.0346	-0.2095
																																			0.9679	0.6002	1.2389	0.168	1.3703	0.0084	1.5211	-0.3202	0.8295	-0.2417	0.3981	-0.1195	-0.0305	-0.2134
																																			0.9686	0.6006	1.239	0.1683	1.3724	0.0072	1.5197	-0.3201	0.8284	-0.2413	0.3967	-0.1218	-0.0329	-0.2114

[truncated: 26 more sheets: Fall11_backward_self, Fall12_backward_self, Fall13_forward_pert, Fall14_forward_pert, Fall15_forward_pert, Fall16_forward_pert, Fall17_forward_pert, Fall18_forward_pert, Fall19_forward_self, Fall20_forward_self, Fall21_forward_self, Fall22_forward_self, Fall23_forward_self, Fall24_forward_self, Fall25_sideways_pert, Fall26_sideways_pert, Fall27_sideways_pert, Fall28_sideways_pert, Fall29_sideways_pert, Fall30_sideways_pert …]
