# Supplementary material for: Accuracy of Kinovea software in estimating body segment movements during falls captured on standard video: Effects of fall direction, camera perspective and video calibration technique
Source: PLoS One. 2021 Oct 25;16(10):e0258923. doi: 10.1371/journal.pone.0258923 (PMC8544843; doi:10.1371/journal.pone.0258923)
Supplement: S3 Table — The table shows time-varying 3D positions (in meters) for all body parts during backward falls. The X axis represents horizontal position in the plane of the fall, Y represents horizontal position perpendicular to the plane of the fall, and Z represent vertical position. Each sheet in the table is a single fall. Frames corresponding to fall initiation and end of the fall are noted. (XLSX) [file pone.0258923.s003.xlsx]

## Sheet: Fall1_backward_pert
Fall_number	Fall_initiation_frame	End_of_fall_frame	Fall_direction	Fall_type	Frame_rate (Hz)	Head_X_right_side_of_participant	Head_Y_right_side_of_participant	Head_Z_right_side_of_participant	Shoulder_X_right_side_of_participant	Shoulder_Y_right_side_of_participant	Shoulder_Z_right_side_of_participant	Elbow_X_right_side_of_participant	Elbow_Y_right_side_of_participant	Elbow_Z_right_side_of_participant	Wrist_X_right_side_of_participant	Wrist_Y_right_side_of_participant	Wrist_Z_right_side_of_participant	GT_X_right_side_of_participant	GT_Y_right_side_of_participant	GT_Z_right_side_of_participant	Knee_X_right_side_of_participant	Knee_Y_right_side_of_participant	Knee_Z_right_side_of_participant	Ankle_X_right_side_of_participant	Ankle_Y_right_side_of_participant	Ankle_Z_right_side_of_participant		Head_X_left_side_of_participant	Head_Y_left_side_of_participant	Head_Z_left_side_of_participant	Shoulder_X_left_side_of_participant	Shoulder_Y_left_side_of_participant	Shoulder_Z_left_side_of_participant	Elbow_X_left_side_of_participant	Elbow_Y_left_side_of_participant	Elbow_Z_left_side_of_participant	Wrist_X_left_side_of_participant	Wrist_Y_left_side_of_participant	Wrist_Z_left_side_of_participant	GT_X_left_side_of_participant	GT_Y_left_side_of_participant	GT_Z_left_side_of_participant	Knee_X_left_side_of_participant	Knee_Y_left_side_of_participant	Knee_Z_left_side_of_participant	Ankle_X_left_side_of_participant	Ankle_Y_left_side_of_participant	Ankle_Z_left_side_of_participant
1	2111	2798	backward	perturbation	600	-0.114446	-0.150872	1.51612	-0.0789424	-0.234967	1.24288	-0.111763	-0.27428	0.972815	-0.0379367	-0.300046	0.733881	-0.0652949	-0.211175	0.748893	-0.0612151	-0.160279	0.422656	-0.122381	-0.134473	-0.0108759		-0.0996542	0.0727521	1.52992	-0.0769022	0.187011	1.23788	-0.0813993	0.223838	0.969306	0.0119145	0.239535	0.736405	-0.0708718	0.156206	0.754676	-0.0756069	0.12206	0.409098	-0.110282	0.104428	-0.00265637
						-0.114386	-0.150094	1.51609	-0.0806558	-0.235114	1.24357	-0.111759	-0.2743	0.972771	-0.0379399	-0.300056	0.733831	-0.065276	-0.211173	0.748885	-0.0611982	-0.160241	0.42262	-0.122391	-0.134561	-0.0108153		-0.0997037	0.0727757	1.52991	-0.0768987	0.187019	1.23784	-0.0814046	0.223817	0.969264	0.0119433	0.239574	0.736402	-0.0709063	0.156194	0.75467	-0.0755632	0.122057	0.409079	-0.110267	0.104476	-0.00267207
						-0.114447	-0.150903	1.51612	-0.080449	-0.235205	1.24352	-0.111776	-0.274308	0.972772	-0.0380046	-0.300083	0.733879	-0.0653302	-0.211174	0.748868	-0.0612599	-0.160292	0.422646	-0.12244	-0.134531	-0.0108608		-0.0997047	0.0727638	1.52992	-0.0769342	0.187045	1.23784	-0.0814016	0.22385	0.969298	0.0119197	0.239604	0.736423	-0.0709055	0.156191	0.754632	-0.0755603	0.122074	0.409078	-0.110253	0.104476	-0.00265276
						-0.114474	-0.150872	1.51613	-0.0805012	-0.23521	1.24353	-0.111804	-0.274322	0.972769	-0.0379475	-0.300047	0.733865	-0.0652932	-0.211189	0.748888	-0.0612108	-0.160289	0.422605	-0.122465	-0.134531	-0.0108469		-0.0997473	0.0727996	1.52991	-0.0769786	0.186985	1.23786	-0.0814193	0.22387	0.969295	0.0119162	0.239593	0.736391	-0.0708954	0.15619	0.754637	-0.0755554	0.122056	0.409041	-0.110256	0.10449	-0.00267356
						-0.114457	-0.150079	1.51604	-0.0807212	-0.235117	1.24353	-0.111785	-0.274264	0.972806	-0.0379595	-0.300044	0.733852	-0.0652952	-0.211183	0.74887	-0.0612067	-0.160277	0.422652	-0.122434	-0.134502	-0.0108686		-0.0997713	0.0727901	1.52993	-0.0769746	0.18703	1.23785	-0.081425	0.223855	0.969309	0.0119219	0.239614	0.736426	-0.0709642	0.156204	0.754643	-0.0755737	0.122071	0.409081	-0.11029	0.104491	-0.00265707
						-0.114505	-0.150895	1.51613	-0.0807664	-0.235115	1.24355	-0.111798	-0.274315	0.972789	-0.0379907	-0.300127	0.733919	-0.0653426	-0.211145	0.748874	-0.0612264	-0.16026	0.422645	-0.122467	-0.134479	-0.0109025		-0.0998966	0.0727557	1.52991	-0.0769612	0.187015	1.23784	-0.0814328	0.223855	0.969279	0.0118387	0.240426	0.736313	-0.0709179	0.156176	0.754653	-0.0755845	0.122079	0.409038	-0.110261	0.104484	-0.00265307
						-0.114497	-0.15086	1.51609	-0.0805675	-0.23521	1.24351	-0.111864	-0.274294	0.97276	-0.0379332	-0.300022	0.733869	-0.0652394	-0.211126	0.748784	-0.061241	-0.160263	0.42264	-0.12241	-0.134507	-0.0108556		-0.0998472	0.0727891	1.52993	-0.0770003	0.187011	1.23786	-0.0814661	0.223851	0.969314	0.0117953	0.240415	0.736311	-0.070908	0.156203	0.754632	-0.0755577	0.122075	0.409077	-0.11028	0.104476	-0.00268859
						-0.11449	-0.150054	1.51606	-0.0807822	-0.23516	1.24355	-0.111817	-0.274282	0.972757	-0.0379732	-0.300051	0.733905	-0.0653161	-0.21118	0.748872	-0.0612361	-0.160218	0.42263	-0.122489	-0.134521	-0.0109025		-0.0998421	0.0727788	1.5299	-0.0770623	0.187046	1.23784	-0.0814514	0.22383	0.969229	0.0118887	0.239654	0.736417	-0.0709367	0.156182	0.754636	-0.0755881	0.12207	0.409076	-0.110272	0.104468	-0.00269344
						-0.114505	-0.150059	1.51608	-0.0808013	-0.235087	1.24356	-0.111843	-0.274265	0.97274	-0.0379753	-0.300055	0.733877	-0.0652913	-0.21112	0.748844	-0.0612638	-0.160302	0.422637	-0.122479	-0.134509	-0.0108985		-0.099946	0.0728159	1.5299	-0.0770911	0.187066	1.23785	-0.0815243	0.223877	0.969277	0.0117747	0.24045	0.736291	-0.0709299	0.156165	0.75462	-0.0755385	0.122095	0.409106	-0.110321	0.104488	-0.00265442
						-0.114531	-0.150031	1.51604	-0.0808389	-0.235136	1.24353	-0.111875	-0.274264	0.972755	-0.0379429	-0.300093	0.733897	-0.0653198	-0.211178	0.748859	-0.0612421	-0.16026	0.422605	-0.122497	-0.134513	-0.0108771		-0.0999946	0.0728175	1.5299	-0.0771574	0.187024	1.23783	-0.0814782	0.223833	0.969262	0.0118168	0.239679	0.736381	-0.0709807	0.156185	0.75465	-0.0755236	0.122111	0.40907	-0.11029	0.104502	-0.00266812
						-0.114532	-0.150068	1.51605	-0.0806373	-0.235161	1.24351	-0.112303	-0.274006	0.972885	-0.0379451	-0.300061	0.7339	-0.0652549	-0.211113	0.748816	-0.0612372	-0.160262	0.422609	-0.122501	-0.134528	-0.0108621		-0.100018	0.0728281	1.5299	-0.0771298	0.187008	1.23784	-0.0815151	0.223886	0.969299	0.01182	0.239645	0.736395	-0.0709192	0.156149	0.754636	-0.0755446	0.122088	0.409043	-0.110275	0.10452	-0.00263349
						-0.114603	-0.150829	1.5161	-0.0806741	-0.235167	1.24348	-0.111872	-0.274274	0.972738	-0.0379655	-0.300064	0.733876	-0.0653073	-0.211123	0.748876	-0.0612492	-0.160245	0.422639	-0.122416	-0.134475	-0.0109019		-0.0999919	0.0727945	1.52989	-0.0771545	0.187068	1.23782	-0.0815008	0.223879	0.969283	0.0117442	0.240499	0.736309	-0.0709763	0.15617	0.754643	-0.0755333	0.122099	0.409059	-0.110289	0.104483	-0.00265099
						-0.114573	-0.150025	1.51602	-0.0808907	-0.235145	1.24353	-0.111884	-0.274248	0.972784	-0.0379781	-0.300061	0.733883	-0.0652866	-0.211117	0.748853	-0.061253	-0.160247	0.422613	-0.122484	-0.134489	-0.0109272		-0.10003	0.0727788	1.52989	-0.0772186	0.187009	1.23782	-0.0815207	0.223857	0.969272	0.0118503	0.23969	0.736343	-0.0709883	0.156173	0.75462	-0.0755094	0.122073	0.409063	-0.110299	0.104504	-0.00264929
						-0.114576	-0.150056	1.51606	-0.0809221	-0.235115	1.24355	-0.111902	-0.274266	0.972749	-0.0379789	-0.300046	0.733922	-0.0653249	-0.211098	0.748813	-0.0612377	-0.160278	0.422649	-0.122406	-0.134494	-0.0108479		-0.100037	0.0727912	1.52989	-0.0772817	0.186982	1.23783	-0.081499	0.223815	0.96918	0.01175	0.240549	0.73632	-0.0709923	0.156175	0.754623	-0.0755466	0.122083	0.409044	-0.110264	0.104522	-0.002669
						-0.114634	-0.150876	1.51608	-0.0809331	-0.235153	1.24353	-0.111891	-0.274261	0.972731	-0.0379696	-0.300069	0.733932	-0.0653126	-0.211126	0.748816	-0.0612382	-0.160221	0.422609	-0.122485	-0.134514	-0.0109046		-0.100172	0.0728133	1.52989	-0.0772808	0.186989	1.23782	-0.0815173	0.223866	0.969235	0.0116798	0.24055	0.736334	-0.0709883	0.156173	0.75462	-0.0754849	0.122095	0.409066	-0.110274	0.10449	-0.00267264
						-0.114604	-0.150042	1.51604	-0.0809811	-0.235135	1.24352	-0.111972	-0.274302	0.97274	-0.0380732	-0.300123	0.73396	-0.065342	-0.211147	0.748845	-0.0612597	-0.160275	0.42261	-0.122424	-0.134453	-0.0108703		-0.100151	0.0728201	1.52988	-0.0772771	0.187027	1.23777	-0.0815708	0.223876	0.969277	0.0116822	0.240543	0.736295	-0.0709943	0.15619	0.754594	-0.0755152	0.122085	0.409024	-0.110292	0.104508	-0.00266489
						-0.114632	-0.15004	1.51605	-0.0810056	-0.235148	1.24352	-0.111985	-0.274292	0.972747	-0.0380121	-0.300025	0.733893	-0.0653406	-0.211098	0.748852	-0.0612551	-0.160248	0.422633	-0.122479	-0.134482	-0.010925		-0.100291	0.07285	1.52991	-0.0773306	0.18702	1.23781	-0.081576	0.223854	0.969268	0.0117128	0.240539	0.736297	-0.0709959	0.156171	0.754607	-0.0754629	0.122084	0.409053	-0.110245	0.104509	-0.00266256
						-0.114633	-0.150042	1.51604	-0.0808886	-0.235192	1.24349	-0.111969	-0.274285	0.972729	-0.0379825	-0.30002	0.73392	-0.0653255	-0.211131	0.748814	-0.0612631	-0.160233	0.422642	-0.122475	-0.134468	-0.0109139		-0.100162	0.0728125	1.52988	-0.0774427	0.187001	1.23787	-0.0815679	0.223855	0.969187	0.0117064	0.240571	0.736303	-0.0709972	0.156138	0.754595	-0.0755087	0.122112	0.409059	-0.110303	0.104512	-0.00267373
						-0.114648	-0.150029	1.51605	-0.0810384	-0.235128	1.24349	-0.112007	-0.274298	0.972726	-0.0379688	-0.300021	0.733897	-0.0653054	-0.2111	0.748832	-0.0612394	-0.160226	0.422615	-0.122425	-0.134478	-0.01092		-0.100315	0.0728519	1.52991	-0.07742	0.187007	1.23784	-0.081573	0.223863	0.969251	0.0116789	0.240584	0.736294	-0.0710271	0.156156	0.754616	-0.075505	0.122108	0.409041	-0.110286	0.104486	-0.00269354
						-0.114677	-0.150003	1.51607	-0.0810628	-0.235129	1.24351	-0.11198	-0.274252	0.972732	-0.0380123	-0.300033	0.733879	-0.0653142	-0.211085	0.748827	-0.0612468	-0.160235	0.422614	-0.122443	-0.134466	-0.0109065		-0.100261	0.0728096	1.52988	-0.0774237	0.187004	1.23784	-0.0816114	0.223843	0.969176	0.0116499	0.240572	0.736281	-0.071004	0.156148	0.754616	-0.0754928	0.12212	0.409045	-0.110307	0.104506	-0.00267135
						-0.114684	-0.150054	1.51606	-0.080931	-0.235184	1.24346	-0.111992	-0.274312	0.972753	-0.0379874	-0.299957	0.733877	-0.0653646	-0.211101	0.748857	-0.0612187	-0.160191	0.422578	-0.12251	-0.134463	-0.0109209		-0.100313	0.0728376	1.52986	-0.0774853	0.187001	1.2378	-0.0816243	0.223816	0.969211	0.01163	0.240581	0.736264	-0.0710167	0.156132	0.754564	-0.0754432	0.122146	0.409062	-0.11028	0.104488	-0.00266992
						-0.114691	-0.150003	1.51604	-0.0810963	-0.23515	1.24349	-0.112008	-0.274203	0.97275	-0.037932	-0.299954	0.733845	-0.065399	-0.211121	0.748854	-0.0612328	-0.160232	0.422636	-0.122484	-0.134509	-0.0108601		-0.10042	0.0728741	1.5299	-0.0775323	0.186984	1.23785	-0.0815985	0.223834	0.969167	0.0116409	0.24058	0.736302	-0.0710523	0.156177	0.7546	-0.0754589	0.122112	0.40908	-0.110281	0.104456	-0.00269726
						-0.114704	-0.149974	1.51603	-0.0793429	-0.234917	1.24286	-0.112014	-0.27427	0.97274	-0.0379985	-0.30001	0.733885	-0.065388	-0.211095	0.748835	-0.061263	-0.160238	0.422642	-0.122467	-0.134446	-0.010919		-0.100478	0.0728587	1.52991	-0.0775161	0.186993	1.23784	-0.0816534	0.223869	0.969249	0.0116081	0.240601	0.736276	-0.0710023	0.156166	0.754603	-0.0754929	0.122114	0.409042	-0.110315	0.104529	-0.00266901
						-0.114711	-0.150045	1.51607	-0.0809764	-0.235198	1.24347	-0.112061	-0.274272	0.972778	-0.0380164	-0.299974	0.733916	-0.0654256	-0.211117	0.748847	-0.061213	-0.160196	0.422604	-0.122451	-0.134438	-0.0109484		-0.10046	0.0728629	1.52988	-0.0778615	0.186999	1.23787	-0.0816427	0.223875	0.969244	0.0116401	0.240612	0.736297	-0.0710492	0.156117	0.754617	-0.0754584	0.122142	0.409038	-0.11027	0.104522	-0.00264663
						-0.11474	-0.15	1.51603	-0.0811838	-0.235115	1.24349	-0.112068	-0.274299	0.972737	-0.0379887	-0.299897	0.733827	-0.065229	-0.210987	0.748671	-0.0612217	-0.160245	0.422611	-0.122492	-0.134472	-0.0109261		-0.100526	0.0728708	1.52987	-0.0776452	0.186976	1.23783	-0.081625	0.223885	0.969215	0.0116129	0.240641	0.736318	-0.0710135	0.156148	0.754584	-0.0754832	0.122132	0.409052	-0.110309	0.104518	-0.00266002
						-0.114758	-0.150022	1.51607	-0.0812174	-0.235167	1.24349	-0.112091	-0.274223	0.9727	-0.0380021	-0.299905	0.733849	-0.0654263	-0.211089	0.748866	-0.0612129	-0.160186	0.422607	-0.122421	-0.134456	-0.0108625		-0.100581	0.0728802	1.52989	-0.0777379	0.186986	1.23784	-0.0816471	0.223869	0.969179	0.0116047	0.24061	0.736286	-0.0710415	0.156161	0.754603	-0.0754929	0.122139	0.409027	-0.110269	0.10449	-0.0026763
						-0.114774	-0.150002	1.51604	-0.0812333	-0.23514	1.24346	-0.112106	-0.27429	0.972714	-0.0380273	-0.300015	0.73396	-0.0653942	-0.211055	0.748842	-0.0612074	-0.160233	0.422611	-0.122434	-0.13445	-0.0109438		-0.100521	0.0728774	1.52991	-0.0779862	0.186999	1.23786	-0.0816924	0.2239	0.969232	0.0116046	0.240626	0.736264	-0.0710643	0.156154	0.754603	-0.0754927	0.122129	0.409027	-0.11029	0.104516	-0.00266556
						-0.114793	-0.150026	1.51607	-0.0812195	-0.235168	1.24347	-0.112103	-0.274277	0.972711	-0.0380302	-0.299943	0.73389	-0.0654069	-0.211086	0.748839	-0.0612004	-0.160182	0.422619	-0.122438	-0.134458	-0.0108905		-0.100655	0.072874	1.52987	-0.078002	0.18699	1.23784	-0.0817145	0.223832	0.969143	0.0115718	0.240711	0.736277	-0.0710751	0.156148	0.754621	-0.075476	0.122139	0.409027	-0.110288	0.104517	-0.00268555
						-0.114822	-0.150026	1.51608	-0.0812898	-0.235112	1.24348	-0.11215	-0.274284	0.972701	-0.0380128	-0.29992	0.73387	-0.0654116	-0.211081	0.748814	-0.0611798	-0.160191	0.422617	-0.122435	-0.134475	-0.0108925		-0.100699	0.0728778	1.52991	-0.0780295	0.186994	1.23787	-0.0817057	0.223872	0.969134	0.0115773	0.240688	0.73626	-0.0710852	0.156169	0.754609	-0.0755134	0.122146	0.40905	-0.110278	0.104529	-0.00268323
						-0.114864	-0.150019	1.51606	-0.0812596	-0.23516	1.24349	-0.112159	-0.274227	0.972742	-0.0380197	-0.299897	0.733828	-0.0654023	-0.211082	0.748847	-0.0611853	-0.16021	0.422622	-0.122473	-0.134455	-0.0109237		-0.100693	0.0728715	1.52989	-0.0780344	0.186978	1.23789	-0.0817263	0.223844	0.969238	0.0115646	0.240723	0.736249	-0.0711072	0.156077	0.754561	-0.0755344	0.122159	0.409055	-0.110322	0.104498	-0.002679
						-0.114879	-0.149993	1.51606	-0.0813163	-0.235159	1.24346	-0.112111	-0.274221	0.9727	-0.0380324	-0.299882	0.73388	-0.0653498	-0.210999	0.748705	-0.0611769	-0.160184	0.422602	-0.122464	-0.134455	-0.0109579		-0.100805	0.0728944	1.53001	-0.07804	0.186971	1.23773	-0.0816995	0.223934	0.969242	0.0115426	0.240729	0.73626	-0.0710983	0.156133	0.754566	-0.0755032	0.122148	0.409063	-0.11029	0.10451	-0.00266566
						-0.114863	-0.150008	1.51603	-0.0813128	-0.235157	1.24347	-0.112154	-0.274304	0.972692	-0.0380173	-0.299914	0.733907	-0.065437	-0.211055	0.748831	-0.0611595	-0.160181	0.422614	-0.122491	-0.134454	-0.010914		-0.100841	0.0728775	1.52991	-0.0780391	0.187023	1.23788	-0.0817739	0.223828	0.96916	0.0115351	0.240758	0.736278	-0.0710844	0.156164	0.754598	-0.0755025	0.122152	0.409056	-0.110321	0.104499	-0.00269881
						-0.114924	-0.15	1.51607	-0.0794309	-0.234935	1.24284	-0.112191	-0.274295	0.972686	-0.0380432	-0.299872	0.733867	-0.0654683	-0.211103	0.748882	-0.061185	-0.160173	0.42262	-0.122433	-0.134455	-0.010915		-0.100832	0.0728991	1.52989	-0.0780704	0.186975	1.23774	-0.081773	0.223853	0.969181	0.0115109	0.240736	0.73627	-0.071114	0.156067	0.75459	-0.075461	0.122165	0.409028	-0.110322	0.104483	-0.00269837
						-0.114909	-0.150011	1.51606	-0.0814101	-0.235161	1.24349	-0.112165	-0.274214	0.972673	-0.0380375	-0.299928	0.733897	-0.0654664	-0.211092	0.748848	-0.0611734	-0.16017	0.422603	-0.122468	-0.134474	-0.0108267		-0.100817	0.0728874	1.52987	-0.0781041	0.186977	1.23775	-0.0818145	0.223793	0.96915	0.0115119	0.240736	0.736283	-0.0711241	0.156135	0.754586	-0.0755284	0.122143	0.409058	-0.110281	0.10447	-0.0026821
						-0.114993	-0.149994	1.51605	-0.0814485	-0.235191	1.24347	-0.112208	-0.274258	0.972697	-0.0380452	-0.299898	0.733909	-0.0654792	-0.21107	0.748871	-0.0611394	-0.160175	0.422618	-0.122527	-0.134446	-0.0109526		-0.100857	0.0729105	1.52989	-0.078493	0.186991	1.23795	-0.0818259	0.223806	0.96917	0.011508	0.24074	0.736282	-0.0711151	0.156179	0.754601	-0.0755128	0.122161	0.409076	-0.110314	0.104533	-0.00268093
						-0.114963	-0.150022	1.51608	-0.0814832	-0.235197	1.24345	-0.112179	-0.27426	0.972677	-0.0380367	-0.299859	0.733915	-0.0655219	-0.211112	0.748871	-0.0611281	-0.160139	0.4226	-0.122483	-0.134444	-0.0109134		-0.101021	0.0728986	1.52988	-0.0785942	0.186989	1.23795	-0.0818215	0.223825	0.969148	0.0114993	0.240771	0.736296	-0.0711197	0.156158	0.754603	-0.075515	0.122162	0.40905	-0.110319	0.10452	-0.00265938
						-0.115027	-0.149997	1.51605	-0.0812928	-0.235228	1.24344	-0.112673	-0.273944	0.972844	-0.0380633	-0.299892	0.733881	-0.0654842	-0.211079	0.748854	-0.0611229	-0.160174	0.422615	-0.122492	-0.134461	-0.0109556		-0.101071	0.0729206	1.53	-0.0785863	0.187001	1.23793	-0.082217	0.223879	0.969218	0.0115014	0.240799	0.736257	-0.0711117	0.156118	0.754555	-0.0755698	0.122168	0.409092	-0.110336	0.104493	-0.00267926
						-0.115057	-0.150018	1.51605	-0.0814553	-0.235166	1.24347	-0.112264	-0.274269	0.972687	-0.0381392	-0.29997	0.734009	-0.0654894	-0.211048	0.748891	-0.0610995	-0.160169	0.422611	-0.122408	-0.134472	-0.010916		-0.10102	0.0729255	1.52988	-0.0786635	0.187012	1.23796	-0.0818496	0.223866	0.969213	0.0114331	0.240797	0.736266	-0.0711776	0.156077	0.75455	-0.0755163	0.122152	0.409045	-0.11034	0.104516	-0.0026985
						-0.115057	-0.150013	1.51607	-0.0797118	-0.234936	1.24283	-0.112257	-0.274245	0.972692	-0.0380441	-0.299858	0.73387	-0.0654945	-0.211067	0.748904	-0.0610733	-0.160143	0.422619	-0.122497	-0.134453	-0.0109294		-0.101059	0.0729565	1.52999	-0.0786585	0.187004	1.23782	-0.0822621	0.223865	0.96924	0.011498	0.240839	0.736262	-0.071174	0.156099	0.754574	-0.0755523	0.122165	0.409073	-0.11032	0.104513	-0.00268846
						-0.115091	-0.150062	1.51605	-0.0795826	-0.234877	1.24283	-0.112266	-0.274261	0.972686	-0.0380907	-0.299868	0.733919	-0.0654771	-0.21106	0.748887	-0.0611266	-0.160147	0.422618	-0.122448	-0.134497	-0.0109227		-0.101225	0.0729685	1.53001	-0.0787702	0.187006	1.23796	-0.0823002	0.223926	0.969321	0.0114716	0.240827	0.736298	-0.0711279	0.156178	0.754573	-0.07554	0.122167	0.409049	-0.110304	0.104496	-0.00269232
						-0.115138	-0.15005	1.51606	-0.0815612	-0.235138	1.24346	-0.112272	-0.274227	0.972666	-0.0380951	-0.299838	0.733896	-0.0653715	-0.210976	0.748716	-0.061055	-0.160175	0.422617	-0.122476	-0.134499	-0.0108898		-0.101273	0.0729268	1.53001	-0.0787615	0.186981	1.2378	-0.0818759	0.223894	0.969223	0.0114391	0.240874	0.736271	-0.0711345	0.156174	0.754595	-0.0755868	0.122177	0.40906	-0.110284	0.104509	-0.00266443
						-0.115165	-0.150053	1.51605	-0.0815796	-0.235157	1.24346	-0.11231	-0.274242	0.972673	-0.03811	-0.299799	0.733891	-0.0655067	-0.211062	0.748879	-0.0610859	-0.160132	0.42259	-0.122411	-0.134478	-0.0108968		-0.101341	0.0729381	1.52993	-0.0788116	0.187005	1.2378	-0.0823609	0.22395	0.969345	0.0114334	0.240842	0.736282	-0.0711483	0.156167	0.754577	-0.0755594	0.122164	0.409082	-0.11027	0.10453	-0.00268042
						-0.115224	-0.150038	1.51611	-0.0815907	-0.235177	1.24348	-0.112365	-0.274225	0.972699	-0.0380821	-0.299821	0.733905	-0.0654819	-0.21106	0.748868	-0.0611219	-0.16019	0.422627	-0.122434	-0.134484	-0.01089		-0.10138	0.0729534	1.53	-0.0788902	0.186967	1.23793	-0.0823451	0.223892	0.969236	0.0114081	0.240855	0.736265	-0.0711405	0.156175	0.754584	-0.0755891	0.122166	0.409087	-0.110306	0.104507	-0.00268736
						-0.115234	-0.150067	1.5161	-0.0814649	-0.235241	1.24346	-0.112357	-0.274248	0.972695	-0.038103	-0.299876	0.73393	-0.0654841	-0.211033	0.748856	-0.0610984	-0.160154	0.422634	-0.122477	-0.134481	-0.0108514		-0.101415	0.0729523	1.52999	-0.0789493	0.186975	1.23785	-0.0824034	0.223948	0.969334	0.0113985	0.240868	0.736278	-0.0711492	0.156194	0.754581	-0.0755512	0.12217	0.409088	-0.110284	0.104487	-0.0026878
						-0.115274	-0.150045	1.51608	-0.0816592	-0.235204	1.24346	-0.112404	-0.274228	0.972688	-0.0381529	-0.299849	0.733919	-0.0655386	-0.211051	0.748902	-0.0610475	-0.160124	0.422618	-0.12243	-0.134429	-0.0109311		-0.101434	0.0729913	1.53003	-0.0789646	0.186985	1.23784	-0.0823767	0.223944	0.969356	0.0114261	0.240906	0.736307	-0.0711608	0.156161	0.754566	-0.0755625	0.122203	0.409048	-0.110311	0.104518	-0.00265205
						-0.115257	-0.150062	1.51611	-0.0796433	-0.23493	1.24281	-0.112353	-0.274228	0.972667	-0.0380861	-0.299828	0.733905	-0.0654306	-0.210942	0.748718	-0.0610903	-0.160177	0.422624	-0.122451	-0.13451	-0.0108671		-0.10145	0.0729469	1.53001	-0.0790193	0.186988	1.23797	-0.0824165	0.223949	0.969374	0.0113944	0.240917	0.736286	-0.0711741	0.156163	0.754602	-0.0755842	0.122195	0.409061	-0.110324	0.104541	-0.00263616
						-0.115351	-0.150099	1.51607	-0.0817173	-0.235176	1.24344	-0.112385	-0.274213	0.972686	-0.0381099	-0.299796	0.733835	-0.0655675	-0.211055	0.748906	-0.0610613	-0.160145	0.422635	-0.122403	-0.134461	-0.0109044		-0.101544	0.0729444	1.53001	-0.079093	0.186968	1.23784	-0.0824361	0.223999	0.969339	0.011396	0.240904	0.73628	-0.0712048	0.156098	0.754568	-0.0755761	0.122206	0.409047	-0.110331	0.104532	-0.00267129
						-0.115418	-0.150059	1.5161	-0.0817095	-0.235188	1.24346	-0.112386	-0.274212	0.972694	-0.0381192	-0.299808	0.733874	-0.0655411	-0.211063	0.748912	-0.0610306	-0.160193	0.422681	-0.12248	-0.134498	-0.0108857		-0.10149	0.0729462	1.52993	-0.0791324	0.186994	1.23784	-0.0824671	0.223986	0.969357	0.0113369	0.240919	0.736326	-0.0711898	0.156143	0.754568	-0.0755596	0.122192	0.409014	-0.110292	0.104518	-0.00266763
						-0.115406	-0.150046	1.51611	-0.0817429	-0.235178	1.24346	-0.11242	-0.274244	0.972672	-0.0381546	-0.299809	0.733896	-0.0654389	-0.210938	0.748765	-0.0610042	-0.160174	0.422649	-0.122442	-0.134493	-0.0108497		-0.101612	0.0729725	1.52993	-0.0791333	0.186966	1.23793	-0.0824761	0.224	0.969345	0.0113605	0.240956	0.736279	-0.0711355	0.156146	0.754551	-0.0755935	0.122169	0.40906	-0.110333	0.104514	-0.00268402
						-0.115472	-0.150059	1.51609	-0.0817987	-0.235196	1.24347	-0.112481	-0.274222	0.972705	-0.0381351	-0.299752	0.733882	-0.0655773	-0.211058	0.748923	-0.0610299	-0.160164	0.422628	-0.122466	-0.134465	-0.0108865		-0.101713	0.0729899	1.53003	-0.079269	0.186966	1.23795	-0.0825001	0.223922	0.96929	0.0113996	0.240955	0.736292	-0.0712046	0.156201	0.754619	-0.0755992	0.122185	0.409091	-0.110262	0.104532	-0.00267372
						-0.115476	-0.150061	1.51609	-0.0811509	-0.235123	1.2431	-0.112491	-0.274218	0.972697	-0.0382264	-0.299898	0.733995	-0.065472	-0.210965	0.748765	-0.0610066	-0.160167	0.422638	-0.122438	-0.134483	-0.0109026		-0.101702	0.0729811	1.53001	-0.0792795	0.187011	1.23785	-0.0825388	0.223987	0.969377	0.0113524	0.240972	0.736245	-0.0711888	0.156168	0.75459	-0.0755754	0.122195	0.409074	-0.110338	0.104509	-0.0026733
						-0.115512	-0.150082	1.51611	-0.0816096	-0.235197	1.24343	-0.112467	-0.274188	0.97265	-0.0382372	-0.299887	0.733941	-0.0654589	-0.210929	0.748724	-0.06101	-0.160179	0.422663	-0.122519	-0.134548	-0.0108756		-0.101726	0.072975	1.53004	-0.0793044	0.186962	1.23786	-0.082639	0.224042	0.969404	0.0113533	0.240984	0.736288	-0.0711932	0.156182	0.754596	-0.0755808	0.122196	0.40905	-0.110384	0.10446	-0.00270546
						-0.115579	-0.150126	1.51612	-0.0818107	-0.235142	1.24349	-0.112511	-0.274185	0.972692	-0.0381898	-0.299771	0.733898	-0.0655174	-0.211042	0.748944	-0.0609879	-0.160135	0.42265	-0.122472	-0.134519	-0.0108665		-0.101781	0.07296	1.53002	-0.0793601	0.186977	1.23795	-0.0825815	0.224006	0.969393	0.0113255	0.241002	0.736284	-0.0712148	0.156096	0.754541	-0.0755627	0.122205	0.409049	-0.110289	0.10451	-0.00267564
						-0.115608	-0.150101	1.51613	-0.0816427	-0.235228	1.24345	-0.112554	-0.274203	0.972701	-0.0381673	-0.299694	0.733819	-0.0655302	-0.210959	0.748745	-0.0610262	-0.160156	0.42266	-0.122435	-0.1345	-0.0108706		-0.101861	0.0729681	1.53001	-0.0793794	0.186985	1.23785	-0.0826316	0.224018	0.969404	0.0112915	0.241007	0.73628	-0.0712417	0.156135	0.754578	-0.0755619	0.122213	0.409052	-0.110342	0.104495	-0.00265059
						-0.115663	-0.150109	1.5161	-0.0818408	-0.235159	1.24347	-0.112527	-0.274203	0.972682	-0.0382265	-0.299771	0.733895	-0.0655814	-0.211037	0.748937	-0.0610251	-0.160146	0.422655	-0.122462	-0.134507	-0.0109077		-0.101891	0.0730114	1.53	-0.0794201	0.187006	1.23787	-0.0826573	0.224032	0.969426	0.0113201	0.241038	0.73628	-0.0712038	0.156155	0.754546	-0.0755759	0.122208	0.409069	-0.110296	0.104506	-0.00268107
						-0.115682	-0.15012	1.51611	-0.0811864	-0.235071	1.2431	-0.112546	-0.27418	0.972691	-0.0382341	-0.299839	0.733948	-0.0654618	-0.210948	0.748774	-0.0610107	-0.160136	0.422619	-0.122466	-0.134453	-0.010901		-0.102156	0.0729742	1.53019	-0.0794347	0.186999	1.23784	-0.0827594	0.224039	0.969449	0.0112896	0.241042	0.736272	-0.0712314	0.156141	0.754575	-0.0755739	0.122234	0.409078	-0.110317	0.104521	-0.00268415
						-0.115746	-0.150126	1.51612	-0.081926	-0.235184	1.24346	-0.112541	-0.274159	0.972662	-0.0382485	-0.299858	0.733974	-0.0655979	-0.211025	0.748921	-0.0609922	-0.160181	0.422671	-0.122443	-0.134479	-0.0109105		-0.102178	0.0729707	1.53021	-0.0794979	0.186985	1.23785	-0.0827108	0.224026	0.969451	0.0112683	0.241054	0.736299	-0.0711904	0.156155	0.754572	-0.075589	0.122212	0.409069	-0.110332	0.104555	-0.00265076
						-0.115787	-0.150134	1.51611	-0.0819571	-0.235175	1.24348	-0.112554	-0.274195	0.972668	-0.0381937	-0.299725	0.733883	-0.0654198	-0.210887	0.748724	-0.0609618	-0.160183	0.422693	-0.122514	-0.134523	-0.0108877		-0.102086	0.0729974	1.53001	-0.0795339	0.186965	1.23786	-0.0827131	0.224039	0.969447	0.011321	0.241067	0.736308	-0.0712342	0.156158	0.754584	-0.0755449	0.122226	0.409074	-0.110347	0.104499	-0.00266511
						-0.115807	-0.150142	1.51613	-0.0799406	-0.23488	1.24283	-0.112579	-0.274168	0.972685	-0.0381931	-0.299612	0.73379	-0.0655962	-0.211023	0.748944	-0.0609666	-0.16014	0.422665	-0.122508	-0.134537	-0.010916		-0.102258	0.0729797	1.53019	-0.0795191	0.186981	1.23786	-0.0827762	0.224073	0.96946	0.0112608	0.241084	0.736293	-0.0712432	0.156186	0.754599	-0.0755355	0.122222	0.409021	-0.11031	0.104508	-0.00269495
						-0.115858	-0.150174	1.51615	-0.0799812	-0.234941	1.24285	-0.11259	-0.274171	0.972691	-0.0382464	-0.299712	0.733861	-0.0655851	-0.210994	0.748955	-0.060963	-0.160175	0.422674	-0.122416	-0.134494	-0.0108613		-0.102312	0.0729702	1.53019	-0.079609	0.186992	1.23788	-0.0827858	0.224053	0.969445	0.011467	0.241223	0.736559	-0.0712091	0.156115	0.754546	-0.0755356	0.122209	0.40906	-0.110292	0.10452	-0.00267794
						-0.115922	-0.150196	1.51616	-0.0798518	-0.234882	1.24285	-0.112619	-0.27418	0.972682	-0.0383374	-0.29982	0.733968	-0.0655835	-0.211	0.748941	-0.060985	-0.160139	0.42267	-0.122464	-0.134518	-0.010895		-0.10231	0.0729521	1.5302	-0.0796117	0.187007	1.23789	-0.0828012	0.224061	0.969442	0.0112553	0.241089	0.73631	-0.0712204	0.156105	0.754519	-0.0755604	0.12223	0.409072	-0.110344	0.104511	-0.00268854
						-0.115945	-0.150237	1.51614	-0.0817823	-0.23523	1.24343	-0.112614	-0.274176	0.972672	-0.0383023	-0.299817	0.733977	-0.0655887	-0.211003	0.748932	-0.0609798	-0.160161	0.422674	-0.122399	-0.134517	-0.0108914		-0.102334	0.0729377	1.53018	-0.0796852	0.186975	1.23789	-0.0828658	0.224076	0.969465	0.0114156	0.241224	0.73659	-0.0712453	0.15614	0.754552	-0.0755544	0.122237	0.409075	-0.110344	0.104491	-0.00269228
						-0.115969	-0.150206	1.51616	-0.0801356	-0.234946	1.24286	-0.112578	-0.274163	0.972657	-0.0383036	-0.299656	0.73385	-0.0656297	-0.211013	0.74894	-0.0609682	-0.160191	0.422676	-0.122789	-0.134304	-0.010219		-0.102372	0.0729245	1.53019	-0.0796885	0.187003	1.2379	-0.0828813	0.224085	0.969467	0.0112545	0.24111	0.736314	-0.0712062	0.156151	0.75456	-0.0755501	0.122207	0.409071	-0.110339	0.104513	-0.00270271
						-0.11602	-0.150191	1.51614	-0.0813182	-0.23503	1.24309	-0.112639	-0.274158	0.972657	-0.0382968	-0.299664	0.733851	-0.0656453	-0.21102	0.748959	-0.0609411	-0.160166	0.422686	-0.122472	-0.134494	-0.0108982		-0.102588	0.0729675	1.53024	-0.0796702	0.186997	1.23784	-0.0828803	0.224063	0.969472	0.0114156	0.241225	0.736604	-0.0712414	0.156107	0.754527	-0.0755159	0.122241	0.40904	-0.110363	0.104492	-0.00270633
						-0.116137	-0.150245	1.51616	-0.082092	-0.235179	1.24348	-0.112602	-0.274157	0.972659	-0.0383025	-0.299672	0.733876	-0.0656417	-0.211013	0.748938	-0.0609525	-0.160194	0.422681	-0.122463	-0.134523	-0.0108809		-0.102581	0.0729642	1.53019	-0.0797336	0.187005	1.23788	-0.0829357	0.224112	0.969474	0.0114159	0.241279	0.736589	-0.0712332	0.156191	0.754597	-0.0755171	0.122247	0.409056	-0.110363	0.104503	-0.00267976
						-0.116158	-0.150255	1.51611	-0.0820773	-0.235161	1.24346	-0.112654	-0.274137	0.972664	-0.0382764	-0.299637	0.733845	-0.0656229	-0.210995	0.748925	-0.0609379	-0.16017	0.422689	-0.122454	-0.134491	-0.0109258		-0.102663	0.0729484	1.53019	-0.0797782	0.187011	1.23788	-0.0829822	0.224127	0.969524	0.011405	0.241286	0.736593	-0.0712893	0.156143	0.754566	-0.0755542	0.122257	0.409031	-0.110369	0.104517	-0.0027078
						-0.116197	-0.150247	1.51616	-0.0799522	-0.234897	1.24284	-0.112619	-0.274113	0.972661	-0.0383372	-0.299616	0.733845	-0.0656436	-0.210997	0.748961	-0.0609589	-0.160143	0.422673	-0.122464	-0.134466	-0.0108955		-0.102713	0.0729436	1.5302	-0.0797719	0.187027	1.23789	-0.0829555	0.224106	0.969502	0.0112179	0.241146	0.736309	-0.0712676	0.156166	0.754581	-0.0755578	0.122224	0.409068	-0.110299	0.104489	-0.00268546
						-0.116226	-0.15027	1.51616	-0.0798671	-0.234885	1.24277	-0.112625	-0.274124	0.97265	-0.0383169	-0.299641	0.733838	-0.0656129	-0.210968	0.748937	-0.0609029	-0.160128	0.422655	-0.122425	-0.134494	-0.0108594		-0.102748	0.072957	1.5302	-0.0798096	0.187059	1.23789	-0.0830524	0.224131	0.969525	0.0113796	0.241267	0.736598	-0.0712503	0.156195	0.754547	-0.0755411	0.122231	0.409064	-0.110322	0.10453	-0.00268251
						-0.116236	-0.150242	1.51614	-0.0820874	-0.235181	1.24348	-0.112662	-0.274149	0.972648	-0.0382738	-0.299512	0.733756	-0.065629	-0.210991	0.748992	-0.0609429	-0.160177	0.422689	-0.122458	-0.134512	-0.0108768		-0.102829	0.0729144	1.53021	-0.0798494	0.187063	1.23789	-0.0830214	0.224118	0.969508	0.0111892	0.241205	0.736315	-0.0712613	0.156136	0.754542	-0.0755188	0.122229	0.409055	-0.110338	0.104504	-0.0026824
						-0.116301	-0.150291	1.51613	-0.0799933	-0.234827	1.24285	-0.11269	-0.27411	0.972663	-0.038349	-0.29962	0.733826	-0.0655685	-0.210884	0.748786	-0.0609046	-0.160129	0.422658	-0.122458	-0.134475	-0.0108734		-0.102838	0.0729218	1.53022	-0.0798926	0.187065	1.23789	-0.0831408	0.224149	0.969526	0.0113762	0.241322	0.736602	-0.0712537	0.156208	0.754589	-0.0755425	0.122227	0.409038	-0.110329	0.104497	-0.0027158
						-0.116351	-0.15026	1.51615	-0.0799078	-0.234854	1.2428	-0.112731	-0.274119	0.97267	-0.038328	-0.299616	0.733869	-0.0656535	-0.210996	0.748965	-0.0609099	-0.160154	0.422707	-0.122454	-0.134473	-0.0109217		-0.102863	0.0729286	1.53018	-0.0798919	0.187059	1.23789	-0.0831422	0.224172	0.969553	0.011389	0.241316	0.736604	-0.0712985	0.156128	0.754534	-0.0755473	0.122237	0.409082	-0.110328	0.104518	-0.00270995
						-0.116363	-0.150252	1.51614	-0.0821342	-0.235141	1.24348	-0.112674	-0.274109	0.972642	-0.0383695	-0.299616	0.733809	-0.0656455	-0.211001	0.748946	-0.0609171	-0.160157	0.422642	-0.122496	-0.13451	-0.0109116		-0.102935	0.072912	1.53022	-0.0799263	0.18704	1.23789	-0.0831062	0.224153	0.969488	0.0113827	0.241371	0.736611	-0.0712772	0.156172	0.754544	-0.0754883	0.122235	0.409062	-0.110352	0.104501	-0.00269566
						-0.116383	-0.150286	1.51614	-0.0800074	-0.234852	1.24287	-0.112732	-0.274095	0.97263	-0.0383613	-0.2996	0.733831	-0.0656955	-0.210987	0.748999	-0.0608943	-0.160167	0.422679	-0.122429	-0.134544	-0.0108571		-0.102992	0.0729254	1.53022	-0.0799627	0.187048	1.23791	-0.0831527	0.224207	0.969543	0.0113345	0.241327	0.736616	-0.071256	0.156176	0.754541	-0.0754832	0.122248	0.409008	-0.110342	0.104538	-0.00266711
						-0.116415	-0.150268	1.51614	-0.0821545	-0.235183	1.24348	-0.112716	-0.274083	0.97265	-0.0383577	-0.299549	0.733803	-0.0656314	-0.210947	0.748976	-0.0608515	-0.160109	0.422628	-0.122454	-0.13449	-0.0108665		-0.103077	0.0728556	1.53021	-0.0799551	0.187063	1.2379	-0.0831728	0.22422	0.96952	0.0113416	0.241382	0.736633	-0.0712563	0.156197	0.754536	-0.0754875	0.122251	0.409053	-0.110283	0.104476	-0.00270364
						-0.116442	-0.150309	1.51613	-0.0820249	-0.235209	1.24341	-0.112723	-0.274067	0.97264	-0.0383948	-0.299613	0.733848	-0.0655306	-0.210881	0.74878	-0.0608299	-0.160117	0.42269	-0.12248	-0.13449	-0.010917		-0.103025	0.0729058	1.53021	-0.0799921	0.187053	1.23788	-0.08321	0.224219	0.969556	0.0112994	0.241377	0.73666	-0.0712589	0.15614	0.754527	-0.0754641	0.122257	0.409014	-0.110363	0.104494	-0.00268863
						-0.116468	-0.150279	1.51611	-0.0800055	-0.234821	1.2428	-0.112685	-0.274053	0.972658	-0.0383656	-0.299528	0.733775	-0.0655474	-0.210888	0.748768	-0.0608606	-0.160129	0.422708	-0.122477	-0.134509	-0.0109078		-0.103172	0.0728497	1.53019	-0.0800477	0.187071	1.23789	-0.0832151	0.224197	0.969565	0.011306	0.241386	0.736596	-0.0713128	0.156177	0.754555	-0.0754702	0.12224	0.409037	-0.110295	0.104532	-0.00269353
						-0.116522	-0.150274	1.51611	-0.0822208	-0.235142	1.24344	-0.112743	-0.27408	0.972625	-0.0384841	-0.299657	0.733863	-0.0655528	-0.210881	0.748813	-0.0608922	-0.160198	0.422695	-0.122443	-0.134499	-0.010897		-0.103188	0.072873	1.53021	-0.0800287	0.187103	1.23789	-0.0832821	0.224225	0.969587	0.0113321	0.241423	0.736628	-0.0712403	0.156201	0.754546	-0.075485	0.122262	0.409034	-0.110328	0.104527	-0.00268781
						-0.116565	-0.150297	1.51613	-0.0822143	-0.235126	1.24345	-0.112755	-0.274075	0.972621	-0.0384559	-0.29961	0.733796	-0.0655647	-0.210873	0.748813	-0.0608317	-0.160106	0.422664	-0.122473	-0.134468	-0.0109646		-0.103233	0.0728894	1.53021	-0.080064	0.187071	1.2379	-0.0832551	0.224244	0.969535	0.0113186	0.241412	0.73663	-0.0713046	0.156157	0.754584	-0.0754666	0.122217	0.409036	-0.11035	0.104514	-0.00271043
						-0.116592	-0.150281	1.51611	-0.0802318	-0.234855	1.24284	-0.112754	-0.274067	0.972613	-0.0384895	-0.299663	0.733875	-0.0656162	-0.210936	0.748955	-0.0608509	-0.160101	0.422663	-0.122474	-0.13454	-0.0109059		-0.103221	0.072871	1.5302	-0.0801322	0.187084	1.2379	-0.0833319	0.224268	0.969576	0.0113213	0.241417	0.736638	-0.0713081	0.156162	0.754559	-0.0754525	0.122273	0.409032	-0.110324	0.104493	-0.00270556
						-0.116624	-0.150336	1.51607	-0.0820767	-0.235177	1.24342	-0.112763	-0.274026	0.972609	-0.0383753	-0.2995	0.733746	-0.0656578	-0.210973	0.748942	-0.060812	-0.160127	0.422648	-0.122489	-0.134457	-0.0108768		-0.103295	0.072855	1.53021	-0.0801158	0.187097	1.23788	-0.0833134	0.224278	0.969567	0.0113312	0.241461	0.736652	-0.0712599	0.156202	0.75451	-0.0754609	0.122255	0.409043	-0.110314	0.104514	-0.00270204
						-0.116664	-0.150302	1.51608	-0.0822969	-0.235135	1.24343	-0.112747	-0.274056	0.972586	-0.0384209	-0.299493	0.733747	-0.0655449	-0.210882	0.748791	-0.0607806	-0.160083	0.422639	-0.122437	-0.134488	-0.0108808		-0.103333	0.0728782	1.53023	-0.0801037	0.187111	1.23791	-0.0833154	0.224299	0.969589	0.0113067	0.241455	0.736648	-0.0712918	0.156137	0.754518	-0.0754405	0.122258	0.409021	-0.110349	0.104509	-0.00268021
						-0.11668	-0.150308	1.51609	-0.0801416	-0.234815	1.24279	-0.112813	-0.274067	0.972623	-0.0384168	-0.299492	0.73374	-0.0657365	-0.21099	0.748981	-0.0607575	-0.1601	0.42265	-0.122453	-0.134496	-0.010921		-0.103351	0.0728657	1.53019	-0.080137	0.187091	1.2379	-0.0833856	0.224311	0.969603	0.0113189	0.241456	0.736661	-0.0712918	0.156137	0.754518	-0.0754509	0.122266	0.409035	-0.110338	0.104508	-0.00270196
						-0.116731	-0.150312	1.51607	-0.0801534	-0.234828	1.24286	-0.112791	-0.274033	0.972586	-0.0384049	-0.299495	0.73374	-0.0655774	-0.210885	0.748823	-0.0607856	-0.160108	0.422658	-0.122485	-0.134533	-0.010873		-0.103426	0.0728613	1.53019	-0.0801961	0.187105	1.23791	-0.0833927	0.224303	0.969592	0.011311	0.241488	0.736648	-0.0712943	0.156177	0.754494	-0.0754283	0.122251	0.409031	-0.11033	0.104505	-0.00271113
						-0.116742	-0.150296	1.51608	-0.0801528	-0.234805	1.24282	-0.112813	-0.274029	0.972608	-0.0384971	-0.299484	0.733729	-0.0655955	-0.210897	0.748795	-0.0607825	-0.160085	0.422661	-0.122497	-0.134499	-0.0109038		-0.103439	0.0728617	1.53022	-0.0802023	0.187101	1.23789	-0.0834175	0.224354	0.969618	0.0112849	0.241476	0.736665	-0.0713195	0.15622	0.754531	-0.0753973	0.122248	0.409016	-0.110354	0.104537	-0.00270218
						-0.116812	-0.15031	1.51606	-0.0821469	-0.235145	1.24338	-0.112802	-0.273998	0.972574	-0.0385743	-0.299617	0.733852	-0.0657145	-0.210981	0.748996	-0.0607115	-0.160087	0.422635	-0.122463	-0.134473	-0.0108897		-0.103472	0.0728677	1.53021	-0.0802276	0.187121	1.2379	-0.0834434	0.224312	0.969583	0.0113035	0.241525	0.736671	-0.0712992	0.156169	0.754522	-0.0754322	0.122269	0.409004	-0.110362	0.104506	-0.00271366
						-0.116845	-0.150333	1.51606	-0.0823299	-0.235136	1.24342	-0.112812	-0.274007	0.972563	-0.0385465	-0.299432	0.733706	-0.0657246	-0.210969	0.748984	-0.0607902	-0.160102	0.422646	-0.122498	-0.134483	-0.0109073		-0.103527	0.0728497	1.53019	-0.0802115	0.187157	1.23789	-0.083425	0.224344	0.96961	0.0112983	0.241522	0.736693	-0.0713271	0.156113	0.754506	-0.0754308	0.122281	0.40902	-0.110336	0.104533	-0.0026761
						-0.116833	-0.150327	1.51606	-0.0823474	-0.235074	1.2434	-0.112859	-0.273996	0.972584	-0.0385141	-0.299455	0.733694	-0.0656801	-0.210931	0.748931	-0.060766	-0.160108	0.422645	-0.122448	-0.134473	-0.0108795		-0.103582	0.0728512	1.53019	-0.0802541	0.18712	1.23789	-0.083435	0.224318	0.969602	0.011306	0.241521	0.736683	-0.0713429	0.156158	0.754536	-0.0754189	0.122267	0.408982	-0.110326	0.104507	-0.00272285
						-0.116895	-0.150358	1.51603	-0.0823408	-0.235107	1.24341	-0.112846	-0.274011	0.972573	-0.0385743	-0.299595	0.733773	-0.0656682	-0.210942	0.748932	-0.060725	-0.160088	0.422634	-0.122448	-0.134491	-0.0108933		-0.103589	0.0728759	1.53013	-0.0802599	0.18707	1.238	-0.0834289	0.224368	0.969594	0.0112935	0.241553	0.736701	-0.07136	0.156156	0.754491	-0.0753824	0.12229	0.409013	-0.110335	0.104509	-0.0026945
						-0.11694	-0.150347	1.51604	-0.0823661	-0.235136	1.24341	-0.112871	-0.273999	0.972548	-0.0386223	-0.29958	0.733797	-0.0657006	-0.210949	0.748947	-0.0607272	-0.160066	0.422636	-0.122482	-0.134513	-0.0108487		-0.10365	0.0728752	1.53019	-0.0802595	0.187073	1.23798	-0.0834831	0.224359	0.969613	0.0112692	0.241567	0.736749	-0.0713602	0.15612	0.754514	-0.0754	0.122256	0.40903	-0.110305	0.104511	-0.00268546
						-0.116963	-0.150305	1.51603	-0.0801789	-0.234781	1.24274	-0.112848	-0.273965	0.97255	-0.0386431	-0.29958	0.733775	-0.0656533	-0.210961	0.748913	-0.06072	-0.16009	0.42266	-0.12248	-0.134477	-0.0108916		-0.103772	0.0729071	1.53006	-0.0802855	0.187074	1.238	-0.0834831	0.224397	0.96962	0.0112929	0.241584	0.736727	-0.0713251	0.1562	0.754526	-0.0753414	0.12227	0.408985	-0.110305	0.104511	-0.00270813
						-0.116973	-0.150279	1.51602	-0.0817693	-0.234976	1.24302	-0.112861	-0.273989	0.972556	-0.0385562	-0.299437	0.733671	-0.0655988	-0.210869	0.748763	-0.0607043	-0.160078	0.422653	-0.122416	-0.134479	-0.0109122		-0.103738	0.072891	1.5302	-0.080264	0.187095	1.23799	-0.0835176	0.224375	0.969577	0.0112781	0.241594	0.736713	-0.0713376	0.156198	0.754536	-0.0752971	0.122281	0.408987	-0.110293	0.104509	-0.00269774
						-0.116995	-0.150348	1.51602	-0.0818141	-0.235001	1.24301	-0.1129	-0.273949	0.972551	-0.0386044	-0.299567	0.733799	-0.0656307	-0.210882	0.748797	-0.0607184	-0.160063	0.422633	-0.122447	-0.134504	-0.0108993		-0.103902	0.0729071	1.53009	-0.0803529	0.187108	1.238	-0.0834798	0.224424	0.969582	0.0112762	0.241594	0.736703	-0.0713521	0.156143	0.754505	-0.075358	0.122291	0.408983	-0.110352	0.104497	-0.00273336
						-0.117052	-0.150302	1.51599	-0.0823661	-0.235076	1.24338	-0.112854	-0.273867	0.972503	-0.0386351	-0.299563	0.733745	-0.0655996	-0.210867	0.748767	-0.0606552	-0.160075	0.422636	-0.122424	-0.134458	-0.0109211		-0.103777	0.0728524	1.53012	-0.0803615	0.187083	1.238	-0.0835536	0.224415	0.969596	0.0112666	0.241605	0.736702	-0.0713455	0.15621	0.754522	-0.0753501	0.122305	0.409015	-0.110305	0.104514	-0.0027117
						-0.117074	-0.150312	1.51601	-0.0803065	-0.234765	1.24277	-0.112847	-0.273891	0.972494	-0.0386296	-0.299524	0.733745	-0.0656138	-0.210873	0.748771	-0.060659	-0.160082	0.422658	-0.122484	-0.134494	-0.0109136		-0.103975	0.0729056	1.53008	-0.0803497	0.187075	1.23801	-0.0835544	0.224415	0.9696	0.0112324	0.241635	0.736726	-0.0713581	0.156138	0.754499	-0.0753299	0.122302	0.409011	-0.110333	0.104488	-0.00269371
						-0.117103	-0.15036	1.51597	-0.0824603	-0.235072	1.24342	-0.112892	-0.273874	0.972511	-0.0386816	-0.299541	0.733747	-0.0656327	-0.21086	0.748806	-0.060615	-0.160057	0.422601	-0.122443	-0.134495	-0.0108636		-0.103914	0.0728885	1.52997	-0.0803561	0.187104	1.23795	-0.0835401	0.224418	0.969608	0.0112687	0.241638	0.736739	-0.0713681	0.156133	0.7545	-0.0753171	0.1223	0.408981	-0.110356	0.104491	-0.00272339
						-0.117146	-0.150335	1.51596	-0.0824669	-0.235094	1.2434	-0.11292	-0.273944	0.972544	-0.0386686	-0.299533	0.733748	-0.0658102	-0.210997	0.748954	-0.0605937	-0.160049	0.422579	-0.122488	-0.13451	-0.0109398		-0.104002	0.0728879	1.53007	-0.0803857	0.18711	1.23799	-0.0836246	0.224443	0.969635	0.0112533	0.241641	0.736729	-0.0713461	0.156202	0.754534	-0.0753374	0.122256	0.408977	-0.110328	0.104497	-0.00271244
						-0.117171	-0.150293	1.51597	-0.0818653	-0.234967	1.24299	-0.112961	-0.273944	0.972526	-0.0386893	-0.29954	0.733756	-0.0656596	-0.210833	0.748782	-0.0606403	-0.160057	0.422614	-0.122457	-0.134478	-0.0109036		-0.103995	0.0729056	1.53003	-0.0804091	0.187109	1.238	-0.0835808	0.224451	0.969589	0.0112693	0.241666	0.736718	-0.0713528	0.156184	0.754493	-0.0752908	0.122276	0.408969	-0.110356	0.104484	-0.00271575
						-0.1172	-0.150337	1.51595	-0.0824787	-0.23506	1.24334	-0.112962	-0.273905	0.972512	-0.0386261	-0.299417	0.73364	-0.0657047	-0.210944	0.748936	-0.0606128	-0.160062	0.422609	-0.122513	-0.134503	-0.0109506		-0.103954	0.072792	1.52983	-0.0804103	0.187098	1.23801	-0.0836038	0.224498	0.969626	0.0111992	0.241657	0.736754	-0.0713572	0.156192	0.754505	-0.0753276	0.122267	0.408974	-0.110341	0.104472	-0.00273098
						-0.11724	-0.150337	1.51587	-0.0824771	-0.235018	1.24337	-0.112944	-0.273908	0.9725	-0.0386487	-0.299416	0.733641	-0.0657368	-0.210958	0.74894	-0.0605695	-0.16004	0.422597	-0.122414	-0.134473	-0.0109388		-0.104086	0.0728895	1.52998	-0.0804387	0.187098	1.23798	-0.0836095	0.224452	0.969609	0.0112725	0.241683	0.736775	-0.0713455	0.15621	0.754522	-0.0753176	0.122286	0.408999	-0.110323	0.104491	-0.00272574
						-0.117311	-0.150314	1.51596	-0.0823655	-0.235081	1.2433	-0.112926	-0.273928	0.972476	-0.0386984	-0.299523	0.733753	-0.0656225	-0.210884	0.748783	-0.0606031	-0.16005	0.422613	-0.122527	-0.134485	-0.0109692		-0.10418	0.0729353	1.53002	-0.0804953	0.187108	1.238	-0.0836158	0.224513	0.969603	0.0112639	0.241728	0.736738	-0.0713916	0.156167	0.754489	-0.0752696	0.12228	0.408974	-0.11035	0.104475	-0.00273797
						-0.117293	-0.150328	1.51593	-0.0825545	-0.235012	1.24336	-0.112951	-0.273787	0.972469	-0.0387175	-0.299479	0.733701	-0.065668	-0.210872	0.748774	-0.0605851	-0.160028	0.422626	-0.122475	-0.134461	-0.0109713		-0.104072	0.0728047	1.52987	-0.0805048	0.187112	1.23799	-0.0836363	0.224536	0.9696	0.0112361	0.241729	0.736757	-0.0713572	0.156192	0.754505	-0.0752537	0.122277	0.40899	-0.110364	0.104483	-0.00272191
						-0.117329	-0.150315	1.51589	-0.080491	-0.234759	1.24276	-0.11295	-0.27381	0.972469	-0.0387291	-0.299524	0.733716	-0.0656291	-0.210854	0.748754	-0.0605579	-0.160024	0.422597	-0.122463	-0.134503	-0.0109055		-0.104188	0.0727981	1.52985	-0.0805105	0.187135	1.23799	-0.0836399	0.224534	0.969598	0.0112287	0.241714	0.736758	-0.0713669	0.156163	0.754491	-0.075284	0.122299	0.408966	-0.110308	0.10447	-0.00272469
						-0.117377	-0.150271	1.51591	-0.0824032	-0.235064	1.24332	-0.113501	-0.273381	0.972647	-0.0387096	-0.299482	0.733663	-0.0656517	-0.210869	0.748748	-0.0605251	-0.160032	0.422594	-0.122455	-0.134475	-0.0109311		-0.104198	0.0728078	1.52985	-0.0805275	0.187115	1.23799	-0.0836752	0.224534	0.969606	0.0112332	0.241727	0.736763	-0.0713803	0.156206	0.7545	-0.0752808	0.122301	0.408947	-0.110369	0.104445	-0.00274724
						-0.117409	-0.150296	1.51591	-0.0804588	-0.234726	1.24272	-0.113014	-0.273843	0.972465	-0.0387443	-0.299474	0.733666	-0.0657842	-0.210951	0.748895	-0.0605197	-0.160039	0.422593	-0.122492	-0.134464	-0.0109727		-0.10415	0.0727791	1.52985	-0.0806106	0.187105	1.238	-0.0836844	0.224537	0.96959	0.0112629	0.241769	0.73676	-0.0713632	0.156193	0.754494	-0.0752369	0.122303	0.40897	-0.110339	0.104475	-0.0027174
						-0.117407	-0.15032	1.5159	-0.0804786	-0.234749	1.24272	-0.113005	-0.273766	0.97245	-0.0387283	-0.299478	0.733684	-0.0657552	-0.210967	0.74892	-0.0605217	-0.160007	0.422586	-0.12253	-0.134498	-0.0109055		-0.104224	0.0728202	1.52982	-0.0805554	0.18713	1.23798	-0.0836346	0.224531	0.969579	0.0112219	0.241752	0.736764	-0.0713787	0.156161	0.754485	-0.0752499	0.122289	0.408974	-0.11035	0.104509	-0.00275935
						-0.117442	-0.1503	1.51591	-0.0826763	-0.235056	1.24334	-0.112999	-0.273725	0.972439	-0.038643	-0.29932	0.733576	-0.0656707	-0.210863	0.748759	-0.0605303	-0.160049	0.42259	-0.122438	-0.134472	-0.0109348		-0.104222	0.0728242	1.52982	-0.0806319	0.187157	1.23798	-0.0836415	0.224557	0.969595	0.0112175	0.241765	0.736762	-0.0714089	0.15613	0.754467	-0.0752273	0.122316	0.408976	-0.110343	0.104484	-0.00273119
						-0.117514	-0.150314	1.51589	-0.0826911	-0.235031	1.24335	-0.113021	-0.273739	0.972428	-0.0387129	-0.299354	0.733567	-0.0656189	-0.210824	0.748684	-0.0605275	-0.160019	0.422584	-0.122502	-0.134468	-0.0109458		-0.104311	0.072811	1.52992	-0.0806092	0.187131	1.23798	-0.0836676	0.224555	0.969595	0.0112385	0.241818	0.73677	-0.0714106	0.156123	0.754443	-0.075214	0.122291	0.408963	-0.110351	0.104495	-0.00271313
						-0.117551	-0.15032	1.5159	-0.0807405	-0.234739	1.24274	-0.113019	-0.273749	0.972422	-0.0388193	-0.299451	0.733639	-0.0656728	-0.21083	0.748737	-0.0604821	-0.160014	0.422579	-0.12247	-0.134491	-0.0109805		-0.104429	0.0728068	1.52984	-0.0805959	0.187163	1.23797	-0.0836816	0.224567	0.969595	0.0112152	0.241804	0.736771	-0.0714001	0.156171	0.754487	-0.0752156	0.122295	0.408928	-0.110323	0.104485	-0.00272978
						-0.117583	-0.150297	1.51579	-0.0821054	-0.23501	1.24284	-0.113036	-0.273717	0.972411	-0.038745	-0.29933	0.73355	-0.0656186	-0.210825	0.748722	-0.0604958	-0.160001	0.422564	-0.122441	-0.13447	-0.0109091		-0.104394	0.0728213	1.52981	-0.0806017	0.187153	1.23796	-0.083711	0.224573	0.969596	0.0111972	0.241767	0.736776	-0.0713693	0.156141	0.75446	-0.075221	0.1223	0.408963	-0.11038	0.104468	-0.00274565
						-0.117636	-0.150358	1.51578	-0.0805105	-0.234735	1.24266	-0.113038	-0.273731	0.972414	-0.0388011	-0.299453	0.733655	-0.0656503	-0.210845	0.748728	-0.0604631	-0.159996	0.422554	-0.122449	-0.134464	-0.010943		-0.104394	0.0728339	1.52979	-0.0806627	0.187153	1.23797	-0.0837459	0.224587	0.969612	0.0112256	0.241846	0.736782	-0.071391	0.156114	0.754423	-0.0751722	0.122314	0.408919	-0.110288	0.10446	-0.00271495
						-0.117627	-0.150303	1.51574	-0.0805001	-0.234706	1.24269	-0.113058	-0.273731	0.9724	-0.0387968	-0.299483	0.733642	-0.0656318	-0.210815	0.74866	-0.0604719	-0.159998	0.422535	-0.122456	-0.134478	-0.0109366		-0.104431	0.0728128	1.52982	-0.080721	0.187182	1.23799	-0.0836874	0.224589	0.969575	0.0112038	0.241838	0.736796	-0.0714015	0.156194	0.754446	-0.0751943	0.122318	0.408917	-0.110333	0.104494	-0.00274001
						-0.11768	-0.150316	1.51576	-0.0828706	-0.235098	1.24321	-0.113075	-0.273698	0.972405	-0.0388391	-0.299445	0.733583	-0.0656683	-0.21083	0.748707	-0.06047	-0.159988	0.422531	-0.122427	-0.134422	-0.0109875		-0.104394	0.0727877	1.52979	-0.0806908	0.187158	1.23796	-0.0836507	0.224611	0.969563	0.0111677	0.241857	0.736789	-0.0713587	0.156221	0.754459	-0.0751757	0.122328	0.408935	-0.110369	0.104488	-0.00275822
						-0.117733	-0.150317	1.51573	-0.0828616	-0.235085	1.24318	-0.113079	-0.273705	0.972415	-0.0388415	-0.299412	0.733592	-0.0656869	-0.210834	0.748748	-0.0604504	-0.159984	0.42253	-0.122471	-0.1345	-0.0109521		-0.104459	0.0728026	1.52981	-0.0807022	0.187192	1.23796	-0.0837153	0.22462	0.969563	0.0112214	0.241866	0.736769	-0.0713929	0.1562	0.754489	-0.0751505	0.122287	0.408921	-0.110356	0.104492	-0.0027486
						-0.117754	-0.150316	1.51573	-0.0805669	-0.234694	1.24266	-0.11308	-0.273694	0.972389	-0.0388484	-0.299441	0.733582	-0.0656634	-0.210832	0.748704	-0.0604768	-0.160007	0.422538	-0.12247	-0.134443	-0.0110237		-0.10451	0.0727983	1.52977	-0.0807536	0.187191	1.23797	-0.0836817	0.22463	0.969577	0.0111562	0.241862	0.736777	-0.0714044	0.156157	0.754432	-0.0751665	0.122294	0.408945	-0.110386	0.104464	-0.00277122
						-0.117762	-0.150326	1.51571	-0.0828373	-0.235022	1.24317	-0.113192	-0.273752	0.97243	-0.0388263	-0.299425	0.733602	-0.0656695	-0.210858	0.748712	-0.0604138	-0.159996	0.422523	-0.122506	-0.134466	-0.0109893		-0.104535	0.0727932	1.5298	-0.0807119	0.187174	1.23798	-0.0836855	0.224619	0.969563	0.0112558	0.241886	0.736784	-0.0714385	0.15619	0.754484	-0.0751526	0.122323	0.408949	-0.110358	0.104465	-0.00275475
						-0.117797	-0.150309	1.51572	-0.0806687	-0.234693	1.24267	-0.11313	-0.27368	0.972402	-0.0388598	-0.299409	0.73357	-0.0656524	-0.210856	0.74866	-0.0604267	-0.159992	0.422527	-0.12251	-0.13448	-0.0110121		-0.104662	0.0727923	1.5298	-0.0807849	0.187165	1.23799	-0.0837145	0.224628	0.969553	0.0112147	0.241896	0.736809	-0.0714271	0.156204	0.754456	-0.0751872	0.122303	0.408921	-0.110372	0.104481	-0.00276566
						-0.117837	-0.150264	1.5157	-0.0811917	-0.234822	1.2426	-0.113153	-0.273683	0.972395	-0.038858	-0.299442	0.73358	-0.065678	-0.210821	0.748707	-0.0604294	-0.159998	0.422533	-0.1225	-0.134429	-0.0110126		-0.104688	0.0728053	1.52978	-0.0807166	0.187155	1.23796	-0.0836922	0.224636	0.969565	0.0111974	0.241893	0.736807	-0.071444	0.156146	0.754439	-0.0751365	0.122311	0.408901	-0.11038	0.104472	-0.00275765
						-0.117857	-0.15033	1.51564	-0.0829339	-0.235145	1.24307	-0.113173	-0.273656	0.972403	-0.0388755	-0.299421	0.73359	-0.0656977	-0.21082	0.748684	-0.0604476	-0.160003	0.422532	-0.122465	-0.134445	-0.0109622		-0.104632	0.0728003	1.5298	-0.0807816	0.187186	1.23798	-0.0836833	0.224684	0.969567	0.0111842	0.241934	0.736815	-0.0714174	0.156134	0.754465	-0.0751583	0.122322	0.408895	-0.110402	0.104456	-0.00277936
						-0.117955	-0.15032	1.51564	-0.0827252	-0.235119	1.24305	-0.113184	-0.27365	0.972391	-0.0388953	-0.299391	0.733542	-0.065708	-0.210856	0.74866	-0.0603814	-0.159964	0.422541	-0.122485	-0.134469	-0.0110087		-0.104737	0.0728235	1.52977	-0.0808033	0.187172	1.23796	-0.0837319	0.224681	0.969563	0.0111794	0.241926	0.736827	-0.0714381	0.156151	0.754445	-0.0750512	0.122282	0.40872	-0.110391	0.104478	-0.00276477
						-0.117983	-0.150283	1.51563	-0.0827811	-0.235151	1.24303	-0.11321	-0.273604	0.972374	-0.0388849	-0.299387	0.733546	-0.0657053	-0.210842	0.74865	-0.0603767	-0.15998	0.422522	-0.122527	-0.134458	-0.0110388		-0.104765	0.0728252	1.52976	-0.0807989	0.187196	1.23798	-0.0837476	0.224703	0.96957	0.0112009	0.241984	0.736844	-0.0714381	0.156145	0.75445	-0.0750439	0.122281	0.4087	-0.110348	0.104443	-0.00279107
						-0.117985	-0.150325	1.51563	-0.0814041	-0.234872	1.24261	-0.113205	-0.27363	0.972363	-0.0388935	-0.299362	0.733525	-0.0657491	-0.210852	0.748659	-0.0604016	-0.159982	0.422522	-0.122527	-0.134472	-0.0109513		-0.104763	0.0728181	1.52975	-0.0808319	0.187155	1.23798	-0.0837325	0.22467	0.969575	0.0111798	0.241933	0.736809	-0.0714101	0.156138	0.754427	-0.0751166	0.122312	0.408872	-0.110395	0.104469	-0.00277305
						-0.117997	-0.150299	1.51561	-0.0812877	-0.234894	1.24259	-0.113217	-0.273602	0.972367	-0.0388476	-0.299283	0.733466	-0.0657211	-0.210804	0.748646	-0.0603524	-0.159959	0.422602	-0.122511	-0.134428	-0.0110225		-0.104853	0.0728228	1.52978	-0.0808239	0.187173	1.23797	-0.0837614	0.224706	0.969567	0.0111915	0.241949	0.7368	-0.0714336	0.156172	0.754416	-0.0751336	0.122302	0.4089	-0.110355	0.104482	-0.00277457
						-0.11805	-0.15026	1.51558	-0.0830693	-0.235096	1.24304	-0.11321	-0.273599	0.972364	-0.0387269	-0.299231	0.733564	-0.0656915	-0.210817	0.74865	-0.0603643	-0.159955	0.422497	-0.122512	-0.134488	-0.010988		-0.104793	0.0728423	1.52975	-0.0808653	0.187195	1.23797	-0.0837508	0.224738	0.969573	0.0112221	0.241949	0.73682	-0.0714533	0.156131	0.754408	-0.0750741	0.122307	0.408871	-0.110357	0.104486	-0.00276003
						-0.11809	-0.150257	1.51556	-0.0830651	-0.235117	1.24306	-0.113235	-0.273615	0.972365	-0.038896	-0.299363	0.733504	-0.0656944	-0.210863	0.748633	-0.0603672	-0.159984	0.422503	-0.122555	-0.134499	-0.0110236		-0.104857	0.0727953	1.52975	-0.080871	0.187193	1.23797	-0.0837427	0.224736	0.969563	0.0111984	0.24201	0.736848	-0.0714217	0.15612	0.75441	-0.0750615	0.12232	0.40887	-0.110375	0.104462	-0.00276686
						-0.118151	-0.150239	1.51557	-0.0813355	-0.234851	1.24256	-0.113283	-0.273681	0.972375	-0.0389624	-0.299344	0.733545	-0.065736	-0.210841	0.748648	-0.060369	-0.15998	0.422508	-0.122424	-0.134456	-0.0109865		-0.104908	0.072825	1.52976	-0.0808481	0.187197	1.23795	-0.0837088	0.224727	0.969558	0.0111307	0.241959	0.736803	-0.07145	0.156147	0.754428	-0.0750808	0.122314	0.408872	-0.110369	0.104467	-0.00276794
						-0.118132	-0.150256	1.51552	-0.0831554	-0.235092	1.24307	-0.113276	-0.27355	0.972357	-0.0389279	-0.299323	0.733503	-0.0657456	-0.210822	0.748627	-0.0603813	-0.159997	0.422523	-0.122579	-0.134459	-0.0110641		-0.104953	0.0728198	1.52977	-0.0808972	0.187195	1.23793	-0.0837754	0.224754	0.969587	0.0111652	0.242043	0.736849	-0.071444	0.156146	0.754439	-0.0750529	0.122327	0.408881	-0.110371	0.104459	-0.00277742
						-0.118161	-0.150235	1.51552	-0.0831564	-0.235088	1.24305	-0.11333	-0.273642	0.972385	-0.03898	-0.299315	0.733545	-0.0657709	-0.210806	0.74867	-0.0603637	-0.159969	0.422513	-0.122529	-0.134488	-0.0109967		-0.104974	0.0728395	1.52976	-0.0808929	0.187185	1.23795	-0.0837443	0.224747	0.969569	0.0111942	0.242034	0.736875	-0.0714557	0.156134	0.754417	-0.0749904	0.122297	0.408678	-0.110384	0.104466	-0.00280047
						-0.118213	-0.150238	1.51544	-0.083151	-0.235152	1.24304	-0.113353	-0.273656	0.972378	-0.0389701	-0.299347	0.733551	-0.0657532	-0.210822	0.748667	-0.0602947	-0.159971	0.42258	-0.122551	-0.134464	-0.0110259		-0.104954	0.0728244	1.52974	-0.0809078	0.187221	1.23794	-0.0837292	0.22477	0.969555	0.0112218	0.24207	0.736873	-0.0714533	0.156131	0.754408	-0.0749554	0.122278	0.408678	-0.110406	0.104449	-0.00280012
						-0.118248	-0.150216	1.51552	-0.081352	-0.23482	1.24254	-0.113405	-0.27362	0.972388	-0.0389789	-0.299321	0.733535	-0.0658178	-0.210922	0.748817	-0.060288	-0.159855	0.422362	-0.122529	-0.13442	-0.0110006		-0.105035	0.0728237	1.52974	-0.0809146	0.187201	1.23794	-0.083751	0.224761	0.969569	0.011231	0.242079	0.736875	-0.0714582	0.156131	0.754431	-0.0750441	0.122335	0.408865	-0.110397	0.104455	-0.00278742
						-0.118273	-0.150229	1.51546	-0.0832235	-0.235094	1.24305	-0.11335	-0.273566	0.972337	-0.0388574	-0.299268	0.733543	-0.0657529	-0.210854	0.748633	-0.0603803	-0.159966	0.422486	-0.122488	-0.134418	-0.0110196		-0.105075	0.0728537	1.52974	-0.0809251	0.187211	1.23792	-0.0837042	0.224787	0.969555	0.0112092	0.242041	0.736823	-0.0714489	0.156117	0.754401	-0.0749756	0.12232	0.408668	-0.110376	0.104484	-0.00278664
						-0.118316	-0.150227	1.51545	-0.0830343	-0.235121	1.24305	-0.113416	-0.273603	0.972381	-0.0389932	-0.299307	0.733511	-0.065771	-0.210809	0.748663	-0.0603444	-0.159978	0.422525	-0.122514	-0.13453	-0.0110254		-0.105121	0.0728584	1.52976	-0.0809184	0.18718	1.23791	-0.0836991	0.224791	0.96956	0.011162	0.242076	0.736863	-0.0714617	0.156135	0.754405	-0.0749308	0.122293	0.408666	-0.110364	0.104454	-0.00276823
						-0.118344	-0.150213	1.51543	-0.0832523	-0.235113	1.24305	-0.113415	-0.273593	0.972352	-0.0388172	-0.299211	0.733525	-0.0657847	-0.210827	0.748633	-0.0603413	-0.15998	0.422501	-0.122549	-0.134463	-0.0110074		-0.105114	0.0728219	1.52973	-0.0809634	0.187176	1.2379	-0.0837468	0.224825	0.969549	0.0111636	0.242059	0.736841	-0.0714128	0.156134	0.754368	-0.0749987	0.122317	0.408681	-0.110369	0.104461	-0.00278658
						-0.118344	-0.15018	1.51546	-0.0832701	-0.235118	1.24306	-0.113457	-0.273595	0.972354	-0.0390192	-0.299273	0.73349	-0.0657524	-0.210784	0.748613	-0.0603057	-0.159955	0.422485	-0.122451	-0.134476	-0.0110009		-0.105124	0.0728725	1.52973	-0.0809584	0.187207	1.23794	-0.0837523	0.22481	0.969552	0.0112186	0.242124	0.736856	-0.0714609	0.156126	0.754373	-0.0750027	0.122343	0.408854	-0.110357	0.104429	-0.00280498
						-0.118382	-0.150169	1.51538	-0.0833928	-0.235087	1.24318	-0.113447	-0.273575	0.972361	-0.0388459	-0.299033	0.733314	-0.0657008	-0.210762	0.748588	-0.0603127	-0.159948	0.422491	-0.122476	-0.134479	-0.0109882		-0.105199	0.0728745	1.52975	-0.080974	0.187194	1.23793	-0.0837234	0.224807	0.96956	0.011218	0.242102	0.736856	-0.0714767	0.156166	0.754397	-0.0749186	0.12231	0.408669	-0.1104	0.104483	-0.00280297
						-0.118396	-0.15018	1.51538	-0.0813928	-0.234789	1.24257	-0.113478	-0.273584	0.972351	-0.0390027	-0.299288	0.733496	-0.0657989	-0.210854	0.748637	-0.0603225	-0.159964	0.422508	-0.122528	-0.134465	-0.0110247		-0.105179	0.0728869	1.52974	-0.0809534	0.187203	1.2379	-0.0837396	0.224814	0.969551	0.011194	0.242123	0.736854	-0.0714424	0.156197	0.754408	-0.0750441	0.122335	0.408841	-0.110384	0.104457	-0.00278075
						-0.118423	-0.150146	1.51536	-0.0814372	-0.234809	1.24258	-0.113522	-0.273558	0.972389	-0.0389867	-0.299268	0.733482	-0.0657545	-0.210832	0.748606	-0.0603336	-0.159989	0.422542	-0.122448	-0.134441	-0.0110304		-0.105152	0.0728387	1.5297	-0.0809444	0.187204	1.23793	-0.0837332	0.224849	0.969564	0.0111958	0.242131	0.736852	-0.0714676	0.15613	0.754399	-0.0750314	0.12236	0.408831	-0.110385	0.104427	-0.00281015
						-0.118453	-0.15011	1.51534	-0.0834141	-0.235057	1.24318	-0.113517	-0.273578	0.972391	-0.0389022	-0.299209	0.733531	-0.0657882	-0.210816	0.748595	-0.0602994	-0.159956	0.42249	-0.122536	-0.134442	-0.0110258		-0.105184	0.0728607	1.52972	-0.0810012	0.187209	1.23794	-0.083743	0.224887	0.969552	0.011167	0.242136	0.736864	-0.0714737	0.156138	0.754383	-0.0749298	0.12233	0.408687	-0.110396	0.104439	-0.00279476
						-0.118485	-0.150147	1.51536	-0.0827166	-0.234949	1.24276	-0.113532	-0.273519	0.972375	-0.0390656	-0.299268	0.733497	-0.0657705	-0.210802	0.74859	-0.0603058	-0.159984	0.422479	-0.122377	-0.134475	-0.0111552		-0.10524	0.0728713	1.52971	-0.0809966	0.187209	1.23792	-0.0837619	0.224868	0.969557	0.0112219	0.242171	0.736852	-0.0714588	0.156144	0.754358	-0.0749354	0.122336	0.408669	-0.110423	0.104452	-0.00280336
						-0.118516	-0.150137	1.51533	-0.08348	-0.235094	1.24318	-0.11353	-0.273555	0.972346	-0.0388241	-0.299154	0.733511	-0.0658027	-0.210802	0.748623	-0.0602823	-0.159875	0.422308	-0.122542	-0.134412	-0.0110597		-0.105282	0.0728445	1.52971	-0.0810118	0.187207	1.23792	-0.083723	0.224872	0.969527	0.0111929	0.242167	0.736878	-0.0714921	0.156187	0.75441	-0.074971	0.122355	0.408809	-0.110373	0.104454	-0.00280074
						-0.118529	-0.15011	1.51532	-0.0816117	-0.234779	1.24261	-0.113572	-0.273541	0.972385	-0.0390909	-0.299249	0.733489	-0.0657288	-0.210778	0.748574	-0.0603052	-0.159973	0.422452	-0.122523	-0.134485	-0.0110398		-0.105325	0.072893	1.52968	-0.0810765	0.187202	1.23788	-0.0837383	0.224878	0.969545	0.0111874	0.242175	0.736902	-0.0714665	0.156177	0.754401	-0.0749077	0.122315	0.408651	-0.110382	0.104447	-0.00278445
						-0.118603	-0.150134	1.51534	-0.0832885	-0.235135	1.24316	-0.113567	-0.273557	0.97231	-0.0390567	-0.299225	0.733465	-0.0657762	-0.210787	0.748592	-0.0602768	-0.159907	0.422459	-0.122523	-0.134463	-0.0110699		-0.10534	0.0728733	1.52969	-0.0810952	0.187182	1.23787	-0.0837465	0.224884	0.969533	0.0111954	0.242204	0.736915	-0.0714607	0.156161	0.75435	-0.0748879	0.122331	0.408647	-0.110377	0.104467	-0.00281967
						-0.118629	-0.150081	1.51531	-0.0835367	-0.235068	1.24318	-0.113626	-0.273539	0.972367	-0.0390467	-0.299248	0.733493	-0.0657445	-0.210815	0.748599	-0.0602994	-0.159959	0.422462	-0.122451	-0.134432	-0.0111052		-0.10533	0.0728777	1.52966	-0.0810205	0.187089	1.238	-0.0837339	0.224894	0.969526	0.0112517	0.242224	0.736907	-0.0714953	0.156171	0.75439	-0.074919	0.122307	0.408625	-0.110364	0.104453	-0.00280278
						-0.118625	-0.150081	1.5153	-0.0835418	-0.235069	1.24319	-0.113641	-0.273563	0.972348	-0.0390404	-0.299219	0.73344	-0.0658195	-0.210841	0.748608	-0.0601878	-0.159927	0.422521	-0.122442	-0.134423	-0.0110642		-0.105397	0.0729165	1.52972	-0.081082	0.187172	1.23795	-0.0836922	0.224941	0.969534	0.0112289	0.242233	0.736891	-0.0714831	0.156194	0.754374	-0.0748908	0.122326	0.408662	-0.110351	0.104452	-0.00280238
						-0.118667	-0.150131	1.51528	-0.0833612	-0.235146	1.24312	-0.114053	-0.273189	0.972522	-0.0388873	-0.299135	0.733521	-0.0658776	-0.210831	0.748602	-0.0602539	-0.15994	0.422442	-0.122515	-0.134459	-0.0110904		-0.105386	0.0728936	1.52971	-0.0811577	0.187209	1.23792	-0.0837622	0.224915	0.969541	0.0112175	0.242252	0.736892	-0.0714864	0.156178	0.754354	-0.0748949	0.122346	0.40866	-0.110369	0.104464	-0.00281275
						-0.11871	-0.150026	1.51529	-0.0835585	-0.235065	1.24321	-0.113684	-0.273482	0.972376	-0.0390838	-0.299219	0.733443	-0.065855	-0.210823	0.7486	-0.0601175	-0.159867	0.42256	-0.122463	-0.134434	-0.0110635		-0.105543	0.0729341	1.52966	-0.0810749	0.187185	1.23791	-0.0837827	0.224951	0.969544	0.0111912	0.242251	0.73687	-0.0714888	0.156175	0.754369	-0.074901	0.122322	0.408644	-0.110368	0.10444	-0.00279676
						-0.118703	-0.150015	1.51532	-0.0835817	-0.235066	1.24318	-0.113677	-0.273561	0.972337	-0.0391151	-0.299204	0.733451	-0.0657686	-0.210764	0.74857	-0.0602695	-0.159941	0.422449	-0.122534	-0.134441	-0.0110574		-0.105559	0.0729421	1.52966	-0.0810664	0.187145	1.23796	-0.0837118	0.224917	0.969566	0.0112303	0.242298	0.736881	-0.0714559	0.156169	0.754321	-0.0748785	0.122334	0.408612	-0.110367	0.104429	-0.00283693
						-0.118779	-0.150027	1.51531	-0.0836195	-0.235087	1.2432	-0.113649	-0.273511	0.972268	-0.0391047	-0.299184	0.733418	-0.0658272	-0.210805	0.748606	-0.0602341	-0.159922	0.422419	-0.122519	-0.134442	-0.0110372		-0.105585	0.0729332	1.5297	-0.0811894	0.187179	1.2379	-0.0837251	0.224942	0.969531	0.0112295	0.24229	0.736904	-0.0714483	0.156247	0.754363	-0.0748631	0.122322	0.408641	-0.110369	0.104444	-0.00278047
						-0.118805	-0.15001	1.5153	-0.0836638	-0.235057	1.24318	-0.113694	-0.273494	0.972312	-0.0389912	-0.299127	0.733476	-0.065866	-0.21079	0.748547	-0.0602425	-0.159965	0.422458	-0.122542	-0.134485	-0.0110655		-0.105633	0.0729323	1.52966	-0.081112	0.187175	1.2379	-0.0836899	0.224934	0.969525	0.0112261	0.24229	0.73689	-0.0714603	0.156183	0.754328	-0.0748844	0.122307	0.408651	-0.11037	0.104452	-0.00280096
						-0.118822	-0.150004	1.51529	-0.0836772	-0.235037	1.2432	-0.113698	-0.273511	0.972318	-0.0391102	-0.299204	0.733463	-0.0658381	-0.210796	0.74859	-0.0602392	-0.159941	0.422456	-0.122468	-0.134435	-0.0110811		-0.105639	0.0729625	1.52964	-0.0811624	0.187114	1.23797	-0.0837446	0.224969	0.969548	0.0112007	0.242271	0.736873	-0.0714635	0.156185	0.754353	-0.0748874	0.122323	0.408657	-0.1104	0.104465	-0.00281256
						-0.118894	-0.150013	1.51529	-0.0836748	-0.235046	1.24318	-0.113745	-0.273486	0.972341	-0.0391115	-0.299186	0.733467	-0.0658435	-0.210792	0.748579	-0.0602727	-0.15992	0.42245	-0.122863	-0.134252	-0.0104645		-0.105634	0.0729314	1.52962	-0.0812371	0.187217	1.23789	-0.083724	0.224949	0.96953	0.0112238	0.242287	0.73688	-0.071526	0.156167	0.754361	-0.0748683	0.122318	0.408621	-0.110343	0.104411	-0.00279415
						-0.118936	-0.14998	1.51531	-0.0817095	-0.234751	1.24255	-0.11376	-0.273511	0.972283	-0.0391311	-0.29918	0.73344	-0.0658839	-0.210823	0.74863	-0.0602215	-0.1599	0.422442	-0.122483	-0.13446	-0.0110495		-0.10569	0.0729641	1.52962	-0.0811696	0.187204	1.23786	-0.0836862	0.224957	0.969534	0.0112455	0.242337	0.736905	-0.0714898	0.156176	0.754334	-0.0748987	0.122332	0.408632	-0.110363	0.104451	-0.00280781
						-0.118988	-0.149978	1.51531	-0.0835466	-0.235078	1.24312	-0.11376	-0.273508	0.972267	-0.039143	-0.299144	0.733419	-0.0658702	-0.2108	0.748592	-0.0601343	-0.159808	0.422254	-0.122494	-0.134458	-0.0110417		-0.105704	0.0729545	1.52964	-0.081165	0.187094	1.23796	-0.0837472	0.224975	0.969547	0.0111988	0.242301	0.736864	-0.0714867	0.156199	0.754348	-0.0748988	0.122329	0.408628	-0.110366	0.104428	-0.00283586
						-0.119054	-0.149999	1.51532	-0.0837593	-0.235045	1.24322	-0.113789	-0.273471	0.972306	-0.0389228	-0.299027	0.733456	-0.065832	-0.210763	0.748529	-0.0602242	-0.159941	0.422455	-0.122512	-0.134395	-0.0110855		-0.105766	0.0729661	1.52964	-0.0812125	0.187204	1.23793	-0.0836947	0.224979	0.96952	0.0112251	0.242319	0.736911	-0.0714683	0.15616	0.754337	-0.0748643	0.122322	0.408632	-0.11036	0.104452	-0.0028191
						-0.119047	-0.149941	1.5153	-0.0837744	-0.23504	1.2432	-0.113786	-0.273504	0.972288	-0.0391459	-0.299185	0.733453	-0.0658817	-0.21078	0.748539	-0.0601991	-0.159935	0.422441	-0.122511	-0.134434	-0.0110403		-0.105749	0.0729854	1.52961	-0.0811792	0.187205	1.23788	-0.0837084	0.224958	0.96955	0.0112287	0.242338	0.736887	-0.0714975	0.156203	0.754382	-0.0748645	0.122331	0.408627	-0.110365	0.104411	-0.00281981
						-0.119106	-0.14994	1.5153	-0.0837718	-0.235029	1.24319	-0.113813	-0.273473	0.972271	-0.0391605	-0.299157	0.73343	-0.0658454	-0.210795	0.748573	-0.0601941	-0.159964	0.422431	-0.122503	-0.134423	-0.0110761		-0.105807	0.0729899	1.5296	-0.0811758	0.187134	1.23797	-0.0836913	0.224988	0.969526	0.0112339	0.24234	0.736882	-0.0714907	0.156186	0.754366	-0.0748671	0.122301	0.408616	-0.11037	0.104455	-0.00283454
						-0.119118	-0.149968	1.51531	-0.0838389	-0.235036	1.24318	-0.113868	-0.273392	0.972289	-0.0391864	-0.299157	0.733417	-0.065888	-0.210815	0.748565	-0.0601921	-0.159926	0.422445	-0.122556	-0.134433	-0.0111034		-0.105781	0.0730003	1.5296	-0.0812373	0.187147	1.23798	-0.0836781	0.224987	0.969551	0.0112322	0.242366	0.736863	-0.0714947	0.156176	0.754357	-0.074907	0.122313	0.408628	-0.110374	0.10443	-0.00281788
						-0.119196	-0.149967	1.51529	-0.083883	-0.235011	1.24321	-0.113846	-0.273456	0.97226	-0.0390332	-0.299089	0.733447	-0.0658228	-0.210776	0.748527	-0.0601956	-0.159933	0.422435	-0.122876	-0.134248	-0.0104795		-0.105846	0.0729916	1.5296	-0.0812754	0.18723	1.23791	-0.0837182	0.22498	0.969535	0.0112325	0.242351	0.736904	-0.0714871	0.15616	0.754325	-0.0748949	0.122351	0.408621	-0.110363	0.104423	-0.00284821
						-0.119254	-0.149998	1.51533	-0.0838709	-0.235035	1.24319	-0.113883	-0.273456	0.972277	-0.0391894	-0.299132	0.73337	-0.0658934	-0.210803	0.748559	-0.0601952	-0.15993	0.422452	-0.12253	-0.134443	-0.0111015		-0.105846	0.0729857	1.52958	-0.081236	0.187146	1.23799	-0.0836317	0.225042	0.969523	0.011238	0.24236	0.73692	-0.0714851	0.156155	0.754343	-0.0749147	0.122329	0.408633	-0.110313	0.104437	-0.00282117
						-0.119247	-0.149918	1.51531	-0.0838693	-0.235016	1.24319	-0.113871	-0.273458	0.972252	-0.0391829	-0.299109	0.733425	-0.065948	-0.210834	0.748579	-0.0601549	-0.159913	0.422406	-0.122525	-0.134424	-0.0110671		-0.105927	0.0730084	1.52959	-0.0812475	0.187171	1.23798	-0.0836821	0.22507	0.969549	0.011239	0.242386	0.736902	-0.0714979	0.156223	0.754376	-0.0749147	0.122321	0.408621	-0.11035	0.104416	-0.00283283
						-0.119311	-0.149959	1.51531	-0.0837694	-0.235062	1.24313	-0.113925	-0.273433	0.972278	-0.0390195	-0.29904	0.733431	-0.0658563	-0.210796	0.748541	-0.0601994	-0.159948	0.422416	-0.122454	-0.134454	-0.0109819		-0.105954	0.0730321	1.52961	-0.0812814	0.187163	1.238	-0.0836251	0.225058	0.969546	0.0112665	0.242392	0.736918	-0.0715	0.156184	0.754324	-0.0749029	0.122327	0.408621	-0.11037	0.104448	-0.00281458
						-0.119299	-0.149914	1.51532	-0.0839573	-0.235042	1.2432	-0.113928	-0.273463	0.972253	-0.0391859	-0.299124	0.733401	-0.0658893	-0.210785	0.748577	-0.060186	-0.159934	0.42243	-0.122515	-0.134482	-0.0110759		-0.106015	0.0730669	1.52957	-0.0813251	0.18718	1.23797	-0.0836341	0.225083	0.96954	0.0113106	0.242428	0.736923	-0.0715351	0.156209	0.754364	-0.0749303	0.122337	0.408656	-0.110392	0.104452	-0.00280285
						-0.119411	-0.149953	1.51533	-0.0839989	-0.234991	1.2432	-0.113937	-0.273408	0.972251	-0.0392443	-0.299118	0.733378	-0.065912	-0.210799	0.748581	-0.0601955	-0.159935	0.422423	-0.122893	-0.134246	-0.0104703		-0.105973	0.0730363	1.52958	-0.0812744	0.187177	1.23797	-0.083615	0.225036	0.969544	0.0112685	0.242402	0.736919	-0.0715124	0.156169	0.754345	-0.0749505	0.122323	0.408656	-0.110385	0.104485	-0.00281373
						-0.119453	-0.149976	1.51534	-0.0839735	-0.234997	1.24323	-0.113979	-0.273414	0.972243	-0.0392181	-0.29911	0.733384	-0.0659416	-0.21081	0.748581	-0.0601898	-0.159942	0.422414	-0.122461	-0.134476	-0.011187		-0.106063	0.0730169	1.52959	-0.0813411	0.187194	1.23799	-0.0835813	0.225051	0.969535	0.0112482	0.242422	0.736927	-0.0714967	0.1562	0.754344	-0.0748816	0.122312	0.408634	-0.110409	0.10444	-0.00284749
						-0.119514	-0.149983	1.51532	-0.0838747	-0.235069	1.2431	-0.11442	-0.273085	0.972468	-0.0392132	-0.299112	0.733389	-0.0661059	-0.210912	0.748827	-0.0601669	-0.15995	0.422406	-0.122478	-0.134415	-0.0110678		-0.106065	0.0730507	1.52959	-0.0813642	0.187173	1.23799	-0.0836058	0.225058	0.969562	0.0112711	0.242421	0.736939	-0.0715278	0.156178	0.754359	-0.0749501	0.122323	0.408655	-0.110402	0.104465	-0.00279813
						-0.11954	-0.149979	1.51533	-0.084002	-0.235006	1.24318	-0.113984	-0.273425	0.972243	-0.0392146	-0.29909	0.733373	-0.0658606	-0.210748	0.748504	-0.0601962	-0.159947	0.422415	-0.122604	-0.134445	-0.0111109		-0.106075	0.0730691	1.52957	-0.0813096	0.187175	1.23799	-0.0836003	0.225069	0.969549	0.0112791	0.242453	0.736915	-0.0715236	0.156205	0.754403	-0.0749271	0.122342	0.40863	-0.110402	0.104454	-0.00281431
						-0.11958	-0.149953	1.51531	-0.0839916	-0.234966	1.24318	-0.114023	-0.273405	0.972247	-0.0392363	-0.299054	0.733376	-0.0661966	-0.210964	0.74884	-0.0601824	-0.159919	0.422411	-0.122391	-0.134507	-0.0111383		-0.106066	0.0730697	1.52962	-0.081382	0.187284	1.23798	-0.0835921	0.22509	0.969557	0.0112803	0.242439	0.736922	-0.0715179	0.15619	0.754352	-0.0749637	0.122354	0.408629	-0.110373	0.104422	-0.00281823
						-0.119663	-0.149928	1.51533	-0.0840297	-0.235012	1.24321	-0.114026	-0.273406	0.972239	-0.0391162	-0.299034	0.733448	-0.0661368	-0.210909	0.748847	-0.0600739	-0.159861	0.422529	-0.122492	-0.134436	-0.0110547		-0.10618	0.0730151	1.52958	-0.0813186	0.187208	1.238	-0.0836011	0.225073	0.969569	0.011289	0.242466	0.736973	-0.0715096	0.156142	0.75432	-0.0749968	0.122347	0.408644	-0.110389	0.104436	-0.00280641
						-0.119684	-0.149922	1.51532	-0.0839964	-0.234968	1.24319	-0.114054	-0.273399	0.972214	-0.0392332	-0.29905	0.733354	-0.0659741	-0.210804	0.748578	-0.0601804	-0.159942	0.422437	-0.122485	-0.134399	-0.0110796		-0.106222	0.0730648	1.5296	-0.0813315	0.18718	1.23803	-0.0836059	0.2251	0.969563	0.0113086	0.242452	0.7369	-0.0715359	0.156155	0.754368	-0.074975	0.122319	0.40865	-0.110383	0.104448	-0.00280051
						-0.119789	-0.149957	1.51531	-0.084114	-0.235008	1.24323	-0.114063	-0.273385	0.972221	-0.038771	-0.298618	0.733239	-0.0659807	-0.210848	0.748588	-0.0602124	-0.159942	0.422425	-0.122485	-0.134464	-0.01104		-0.106264	0.0731191	1.52959	-0.0813547	0.18722	1.23811	-0.0835734	0.225074	0.969553	0.0112571	0.242465	0.736964	-0.071535	0.156187	0.754307	-0.0749502	0.122347	0.408656	-0.110387	0.104436	-0.00279678
						-0.119792	-0.149973	1.51534	-0.0840002	-0.23504	1.24314	-0.114551	-0.273022	0.972483	-0.0392982	-0.299075	0.733396	-0.0659849	-0.210833	0.748603	-0.060186	-0.159919	0.42243	-0.12251	-0.134457	-0.0110863		-0.106203	0.0730803	1.52961	-0.0813869	0.187227	1.23803	-0.0835736	0.22512	0.969575	0.0113227	0.242494	0.736958	-0.0715258	0.15623	0.7544	-0.0749867	0.122331	0.408631	-0.110367	0.104422	-0.00284262
						-0.119847	-0.149935	1.51533	-0.0841352	-0.234977	1.24324	-0.114106	-0.273391	0.97223	-0.0393313	-0.299055	0.733357	-0.0661337	-0.210922	0.748827	-0.0601743	-0.159906	0.422446	-0.122521	-0.134455	-0.0111045		-0.106252	0.0730847	1.52958	-0.0814334	0.187324	1.23796	-0.0835709	0.225096	0.969591	0.0113434	0.24249	0.736985	-0.0715034	0.156176	0.754309	-0.0749909	0.122332	0.40868	-0.110351	0.104471	-0.00280097
						-0.119889	-0.149947	1.51531	-0.0841959	-0.234973	1.24326	-0.114121	-0.273367	0.972227	-0.0392846	-0.299025	0.73339	-0.0659704	-0.210764	0.748604	-0.0601287	-0.159903	0.422449	-0.122411	-0.134476	-0.0111602		-0.106277	0.0730691	1.52961	-0.0813663	0.187227	1.23802	-0.0835677	0.225096	0.969576	0.0112923	0.242495	0.736978	-0.0714955	0.156164	0.754323	-0.0749836	0.122345	0.408643	-0.110384	0.104463	-0.00281539
						-0.11989	-0.149974	1.5153	-0.0841773	-0.234982	1.24325	-0.114123	-0.27334	0.972206	-0.0392282	-0.298961	0.733414	-0.0659987	-0.210823	0.748602	-0.0601757	-0.159917	0.422433	-0.122484	-0.134427	-0.0110278		-0.106298	0.0730845	1.52961	-0.0814048	0.187221	1.23805	-0.0835524	0.225112	0.969588	0.0113168	0.242495	0.736976	-0.0715235	0.15617	0.754347	-0.0749742	0.122321	0.408621	-0.110368	0.10442	-0.00283351
						-0.119937	-0.149976	1.51533	-0.0841637	-0.235013	1.24323	-0.114151	-0.273323	0.972216	-0.0392072	-0.298962	0.733414	-0.066176	-0.2109	0.74884	-0.0600927	-0.15985	0.422551	-0.122531	-0.134453	-0.0110583		-0.1062	0.0729968	1.5298	-0.0813908	0.187228	1.23805	-0.0835529	0.225105	0.969595	0.0113818	0.242497	0.736957	-0.0715363	0.156188	0.754351	-0.0750105	0.122296	0.408642	-0.110365	0.104426	-0.00281273
						-0.120044	-0.149975	1.51531	-0.0842147	-0.235005	1.24325	-0.114154	-0.273323	0.97219	-0.039327	-0.299021	0.733368	-0.0661354	-0.210875	0.748837	-0.0601465	-0.159912	0.422424	-0.122499	-0.134404	-0.0111046		-0.106241	0.0730477	1.52985	-0.0813892	0.187206	1.23805	-0.083554	0.22512	0.969591	0.0113554	0.242527	0.73701	-0.0715328	0.156183	0.754377	-0.075	0.122325	0.408644	-0.11037	0.104441	-0.00282642
						-0.120023	-0.149939	1.51532	-0.0842018	-0.234991	1.24325	-0.114161	-0.273297	0.972209	-0.0393521	-0.298991	0.733391	-0.0661559	-0.210883	0.748846	-0.0601962	-0.159933	0.422422	-0.122463	-0.134441	-0.0110724		-0.106246	0.0730197	1.52982	-0.0814552	0.187227	1.23816	-0.0835256	0.225126	0.969581	0.0113883	0.24253	0.73701	-0.0715407	0.156196	0.754363	-0.0750008	0.122332	0.408634	-0.110321	0.104467	-0.00280338
						-0.120124	-0.149972	1.51532	-0.0841802	-0.234979	1.24316	-0.114174	-0.27332	0.972209	-0.0392712	-0.298977	0.733426	-0.0661793	-0.210899	0.748838	-0.0601059	-0.159889	0.422511	-0.122536	-0.134446	-0.0110699		-0.106286	0.0730317	1.52984	-0.0814818	0.187267	1.23815	-0.0835485	0.225135	0.969599	0.0113576	0.242548	0.736979	-0.0715298	0.156202	0.754346	-0.0751226	0.122348	0.408827	-0.110365	0.104448	-0.00278734
						-0.120171	-0.150026	1.5153	-0.0842841	-0.23497	1.24324	-0.114181	-0.27332	0.972215	-0.0392631	-0.298937	0.733382	-0.0660052	-0.210779	0.748636	-0.0601199	-0.159884	0.422549	-0.122478	-0.134446	-0.0110417		-0.106292	0.0730405	1.52984	-0.0814347	0.187267	1.23813	-0.0835192	0.225115	0.969588	0.011367	0.242552	0.736993	-0.0715035	0.156141	0.754332	-0.0750393	0.122316	0.408663	-0.110409	0.104446	-0.0028328
						-0.120181	-0.149971	1.51532	-0.0842081	-0.234955	1.24316	-0.114217	-0.273281	0.972181	-0.0392266	-0.298932	0.733457	-0.0661732	-0.210911	0.748855	-0.0602486	-0.159999	0.422475	-0.122561	-0.134482	-0.0110714		-0.10633	0.0729838	1.52985	-0.0814821	0.187272	1.23809	-0.0835073	0.225137	0.969607	0.011392	0.242557	0.737005	-0.0715875	0.156209	0.75437	-0.0750234	0.122314	0.40864	-0.110382	0.104439	-0.00279639
						-0.120244	-0.149989	1.51533	-0.0843118	-0.234906	1.24324	-0.114228	-0.273275	0.972199	-0.0394193	-0.298996	0.733406	-0.0662066	-0.210919	0.748855	-0.0601386	-0.159877	0.42254	-0.122509	-0.134462	-0.0110599		-0.10632	0.0730317	1.52985	-0.0814524	0.187268	1.23807	-0.0834882	0.225171	0.969667	0.011395	0.242559	0.737006	-0.0715363	0.156188	0.754351	-0.0750768	0.122332	0.408665	-0.110377	0.104456	-0.00278891
						-0.120247	-0.149979	1.5153	-0.0843292	-0.234964	1.24326	-0.114276	-0.273271	0.972186	-0.0393896	-0.299006	0.733393	-0.0662445	-0.210941	0.748879	-0.0601111	-0.15989	0.422547	-0.122433	-0.134465	-0.0110184		-0.106604	0.0731613	1.52965	-0.0817193	0.187283	1.23811	-0.0834724	0.225139	0.969597	0.0113935	0.242565	0.737035	-0.0715319	0.156168	0.75435	-0.075083	0.122342	0.40867	-0.110325	0.104454	-0.00282173
						-0.120319	-0.149949	1.51531	-0.0843407	-0.23494	1.24324	-0.114244	-0.273236	0.9722	-0.0392836	-0.298949	0.733448	-0.0662694	-0.210916	0.748901	-0.060221	-0.15991	0.422414	-0.122518	-0.134461	-0.0110756		-0.106409	0.0730269	1.52988	-0.0815026	0.187265	1.23818	-0.0835255	0.225161	0.969616	0.0114272	0.242591	0.737015	-0.071542	0.156175	0.75434	-0.0750744	0.122305	0.408684	-0.110361	0.104485	-0.00277597
						-0.120333	-0.149956	1.51533	-0.0843524	-0.234946	1.24325	-0.11428	-0.273265	0.972222	-0.0394287	-0.298955	0.733373	-0.066214	-0.210887	0.748852	-0.0601162	-0.159909	0.42255	-0.122509	-0.134451	-0.0110083		-0.106603	0.0731426	1.52965	-0.0814568	0.187268	1.23805	-0.0834863	0.225193	0.969666	0.011428	0.242592	0.737043	-0.0715507	0.156202	0.754405	-0.0750758	0.122311	0.4087	-0.110337	0.104504	-0.00285043
						-0.120399	-0.149989	1.51536	-0.0843527	-0.234938	1.24326	-0.114265	-0.273229	0.97222	-0.0393014	-0.298927	0.733427	-0.0662255	-0.210884	0.748891	-0.0602067	-0.15994	0.422478	-0.122492	-0.13444	-0.0110177		-0.10676	0.0731626	1.52968	-0.0815256	0.187294	1.23818	-0.0834673	0.225154	0.969623	0.0114269	0.242582	0.737015	-0.0715294	0.156165	0.754341	-0.0751716	0.122339	0.408854	-0.110401	0.104464	-0.00277394
						-0.120426	-0.149962	1.51532	-0.0844004	-0.234903	1.24325	-0.11432	-0.273216	0.972213	-0.0392884	-0.298883	0.733435	-0.0662201	-0.210919	0.748893	-0.0602352	-0.159934	0.422475	-0.122459	-0.134464	-0.0110146		-0.106679	0.073163	1.52966	-0.0817829	0.187296	1.23812	-0.0834851	0.225193	0.969705	0.0114335	0.242568	0.737038	-0.0715436	0.156184	0.754389	-0.0751111	0.122315	0.408688	-0.110383	0.104472	-0.00278174
						-0.120448	-0.149985	1.51536	-0.0844454	-0.234928	1.24328	-0.114305	-0.273244	0.972202	-0.0393447	-0.298873	0.733446	-0.0662206	-0.210937	0.7489	-0.0601945	-0.159886	0.422551	-0.122486	-0.134469	-0.010987		-0.106733	0.0731665	1.52967	-0.0818009	0.187329	1.23823	-0.0834465	0.225171	0.969622	0.0113976	0.242586	0.737016	-0.071508	0.156161	0.754333	-0.0751156	0.122342	0.408685	-0.110346	0.104478	-0.00280223
						-0.120469	-0.149978	1.51531	-0.0844407	-0.234914	1.24322	-0.114335	-0.273249	0.972211	-0.0393259	-0.298913	0.733453	-0.0662547	-0.210905	0.748903	-0.0602522	-0.159916	0.422482	-0.122544	-0.134455	-0.0110296		-0.106789	0.0731529	1.52967	-0.081754	0.187347	1.23821	-0.083422	0.22522	0.969682	0.0114054	0.242598	0.73702	-0.0715384	0.156164	0.754372	-0.0751207	0.122312	0.408704	-0.11035	0.104481	-0.00275694
						-0.120507	-0.149925	1.51537	-0.084472	-0.234899	1.24331	-0.114345	-0.273207	0.972219	-0.0393662	-0.298897	0.733433	-0.0662259	-0.210902	0.748878	-0.060185	-0.159903	0.422549	-0.122523	-0.134484	-0.0110269		-0.106815	0.0731619	1.52971	-0.0817983	0.187352	1.23822	-0.0834148	0.225216	0.969682	0.0114718	0.242627	0.737022	-0.0715468	0.156162	0.754375	-0.0751533	0.122324	0.408704	-0.110352	0.104439	-0.00279141
						-0.120524	-0.149942	1.51534	-0.0844917	-0.234923	1.24325	-0.114367	-0.273221	0.972233	-0.0393596	-0.298895	0.733443	-0.0662855	-0.210931	0.748884	-0.0602774	-0.159917	0.422484	-0.122496	-0.134427	-0.0110249		-0.106805	0.0731799	1.5297	-0.0815551	0.187314	1.23819	-0.0834288	0.225192	0.969618	0.0114745	0.242616	0.737041	-0.0715582	0.156159	0.75433	-0.075161	0.122303	0.408698	-0.11034	0.104483	-0.00278081
						-0.120532	-0.149937	1.51533	-0.0845392	-0.234888	1.24329	-0.114385	-0.273224	0.972259	-0.0393215	-0.298858	0.733454	-0.0662416	-0.210871	0.748901	-0.0602109	-0.159892	0.422561	-0.122539	-0.134456	-0.0110561		-0.106911	0.0731911	1.52969	-0.0817787	0.187322	1.23823	-0.0834478	0.225212	0.969622	0.0114979	0.242604	0.737046	-0.0715591	0.156182	0.754352	-0.0751685	0.122315	0.408687	-0.110397	0.10446	-0.00275522
						-0.120537	-0.149938	1.51532	-0.0845454	-0.234895	1.24331	-0.114354	-0.273196	0.972218	-0.0395213	-0.298916	0.733405	-0.0662495	-0.210898	0.748872	-0.0602737	-0.159943	0.422505	-0.122507	-0.134434	-0.0110202		-0.106933	0.0732064	1.52969	-0.0818214	0.187341	1.23821	-0.0834274	0.225247	0.969672	0.0115068	0.242652	0.737076	-0.0715535	0.156201	0.754368	-0.0751312	0.122328	0.4087	-0.110375	0.104448	-0.00278163
						-0.120611	-0.149959	1.51537	-0.0845495	-0.234903	1.24331	-0.114386	-0.273172	0.972234	-0.0393642	-0.298855	0.733476	-0.0662905	-0.210905	0.748903	-0.0603176	-0.159935	0.422504	-0.122481	-0.134499	-0.0110081		-0.106919	0.0732344	1.52972	-0.0816186	0.187327	1.23818	-0.083421	0.225251	0.969689	0.0115093	0.242652	0.73705	-0.0715576	0.156208	0.75437	-0.0751755	0.122316	0.408695	-0.110374	0.104466	-0.00276008
						-0.120644	-0.149934	1.51539	-0.0845312	-0.234895	1.24333	-0.114402	-0.273184	0.972239	-0.0390054	-0.298484	0.733315	-0.0662348	-0.210892	0.748926	-0.0603101	-0.159981	0.422514	-0.122504	-0.134457	-0.0110182		-0.106861	0.0731935	1.52968	-0.0818278	0.187333	1.23825	-0.0834022	0.22524	0.969682	0.0115161	0.242663	0.737086	-0.071538	0.156198	0.754349	-0.0752548	0.122274	0.408727	-0.110338	0.10447	-0.00275635
						-0.120671	-0.149905	1.51536	-0.0845934	-0.234885	1.24332	-0.114407	-0.273138	0.972263	-0.0395507	-0.298942	0.733459	-0.0663906	-0.211001	0.749098	-0.0603586	-0.159953	0.422525	-0.122492	-0.134478	-0.010988		-0.106943	0.0732	1.52971	-0.0817544	0.187351	1.2381	-0.0833861	0.22526	0.969684	0.0115041	0.242633	0.73706	-0.0715608	0.156185	0.754355	-0.075233	0.122312	0.408698	-0.110368	0.104463	-0.00277286
						-0.120653	-0.149888	1.51538	-0.0846465	-0.234858	1.24333	-0.114433	-0.273145	0.972257	-0.0395425	-0.298914	0.733427	-0.0662615	-0.210894	0.748924	-0.0603429	-0.159908	0.422489	-0.122482	-0.134493	-0.0109159		-0.107018	0.0732088	1.52971	-0.0818151	0.187369	1.23812	-0.0833702	0.225248	0.969665	0.011517	0.242692	0.737094	-0.0715852	0.156213	0.754404	-0.0752318	0.122315	0.408719	-0.110376	0.104456	-0.00278217
						-0.120734	-0.149864	1.51538	-0.0846946	-0.234894	1.24329	-0.114871	-0.272753	0.972512	-0.0394467	-0.298849	0.733473	-0.0662766	-0.210888	0.748924	-0.0602909	-0.159924	0.422619	-0.122493	-0.134454	-0.0110072		-0.107004	0.0732242	1.52971	-0.0817985	0.187361	1.23821	-0.0833583	0.225285	0.969697	0.0115092	0.242683	0.73711	-0.07153	0.156173	0.754363	-0.075237	0.122309	0.408708	-0.110341	0.104468	-0.00278943
						-0.120736	-0.149902	1.51539	-0.0846361	-0.234867	1.24333	-0.114468	-0.273131	0.972245	-0.0395656	-0.298893	0.733445	-0.0663046	-0.210909	0.748945	-0.0603314	-0.159913	0.422622	-0.122542	-0.134422	-0.0110326		-0.10708	0.0732498	1.52972	-0.0817929	0.187395	1.23823	-0.0833503	0.225283	0.969686	0.0115403	0.242689	0.737052	-0.0715395	0.156189	0.754353	-0.0752105	0.122302	0.408677	-0.110353	0.104468	-0.00279473
						-0.120767	-0.149887	1.51538	-0.0847083	-0.234909	1.24329	-0.114449	-0.273153	0.972273	-0.0395969	-0.29889	0.733448	-0.0662989	-0.210892	0.74892	-0.0602652	-0.159884	0.422621	-0.122505	-0.134473	-0.011011		-0.106975	0.0732673	1.5297	-0.0818197	0.187367	1.23823	-0.0833522	0.225286	0.969675	0.0116065	0.242693	0.73707	-0.0715672	0.156241	0.754394	-0.0752134	0.122326	0.408676	-0.110359	0.104478	-0.00278019
						-0.120833	-0.14985	1.5154	-0.0847601	-0.234815	1.24332	-0.114481	-0.273124	0.972283	-0.0394872	-0.29884	0.733479	-0.066296	-0.210925	0.748949	-0.0603372	-0.159914	0.422623	-0.122471	-0.134453	-0.0109747		-0.107071	0.0732499	1.52971	-0.0818111	0.187365	1.23821	-0.0833642	0.225299	0.969693	0.0116092	0.242713	0.737082	-0.0715699	0.156175	0.75437	-0.0752519	0.122307	0.408728	-0.11037	0.104476	-0.00276225
						-0.120837	-0.149799	1.51539	-0.084778	-0.234845	1.24329	-0.114521	-0.273084	0.972297	-0.0395835	-0.298926	0.733461	-0.0663061	-0.210886	0.748936	-0.0603707	-0.159952	0.422552	-0.122484	-0.134454	-0.0109854		-0.107141	0.0732568	1.52972	-0.0818474	0.187388	1.23821	-0.0833235	0.225318	0.969683	0.011562	0.242708	0.737096	-0.0715464	0.156211	0.754414	-0.0752535	0.122292	0.408737	-0.11036	0.104482	-0.00274963
						-0.120862	-0.149871	1.5154	-0.0847679	-0.234869	1.24335	-0.114493	-0.273092	0.972287	-0.0396487	-0.298849	0.733468	-0.0662663	-0.210872	0.748959	-0.0603926	-0.159969	0.422527	-0.122514	-0.134483	-0.0109329		-0.107171	0.0732541	1.52973	-0.081812	0.18739	1.23821	-0.0833849	0.225302	0.969685	0.0115565	0.242695	0.737119	-0.071594	0.156212	0.754397	-0.0752588	0.122315	0.408728	-0.110391	0.104484	-0.00276529
						-0.120861	-0.149849	1.51542	-0.0848035	-0.234801	1.24336	-0.114511	-0.273105	0.972295	-0.0396374	-0.298866	0.733486	-0.0663003	-0.210862	0.748939	-0.0604062	-0.160002	0.422553	-0.122532	-0.134445	-0.0109377		-0.107136	0.0732596	1.52973	-0.0818546	0.187399	1.23822	-0.083315	0.22533	0.969683	0.0116204	0.242736	0.737125	-0.0715419	0.156185	0.754367	-0.0752476	0.122312	0.408726	-0.11035	0.104465	-0.00276231
						-0.120893	-0.149848	1.51541	-0.0848645	-0.234837	1.24331	-0.114533	-0.273103	0.972327	-0.0395962	-0.298871	0.733471	-0.0662966	-0.210861	0.748928	-0.0603874	-0.159966	0.422574	-0.122541	-0.134411	-0.0109716		-0.107146	0.0732587	1.52971	-0.0818574	0.187387	1.23823	-0.0833405	0.225333	0.96969	0.0116108	0.242732	0.737115	-0.0715637	0.15621	0.754358	-0.0753479	0.122359	0.408895	-0.110364	0.104462	-0.00274445
						-0.120926	-0.149806	1.51544	-0.0848635	-0.234806	1.24337	-0.114539	-0.273095	0.972319	-0.0396776	-0.298863	0.7335	-0.0663684	-0.210894	0.74895	-0.0604615	-0.159946	0.422574	-0.122441	-0.134437	-0.0109664		-0.107238	0.0732978	1.52973	-0.0821765	0.18743	1.23829	-0.0833096	0.225292	0.969673	0.0116221	0.24272	0.737113	-0.0715739	0.156169	0.754382	-0.075392	0.122348	0.408905	-0.110342	0.104459	-0.00273448
						-0.120933	-0.149778	1.51542	-0.0849444	-0.234835	1.24333	-0.114573	-0.273075	0.972319	-0.0394368	-0.298781	0.733582	-0.0663459	-0.210852	0.748957	-0.0603301	-0.159924	0.422654	-0.122463	-0.134462	-0.0109976		-0.107285	0.073325	1.52971	-0.0818633	0.187392	1.23818	-0.0833142	0.225359	0.969691	0.011586	0.242724	0.737106	-0.0716029	0.156211	0.754428	-0.0752853	0.12232	0.408743	-0.110363	0.104488	-0.00273318
						-0.120984	-0.149813	1.51542	-0.0848826	-0.234826	1.2434	-0.114533	-0.27311	0.972312	-0.0395364	-0.298778	0.733524	-0.0663379	-0.210893	0.748951	-0.0604092	-0.159943	0.422665	-0.122531	-0.134433	-0.0110219		-0.107353	0.0732854	1.52975	-0.0822794	0.187424	1.23829	-0.0833033	0.225344	0.969684	0.0116291	0.242735	0.737118	-0.0715515	0.156219	0.754392	-0.0752656	0.12231	0.408718	-0.110365	0.104494	-0.00276178
						-0.121024	-0.14974	1.51542	-0.0849378	-0.23479	1.24334	-0.114592	-0.273065	0.972314	-0.0396089	-0.298879	0.733717	-0.0662855	-0.210875	0.748934	-0.0604906	-0.15995	0.422576	-0.122523	-0.134471	-0.0109684		-0.107279	0.0732991	1.52971	-0.0818773	0.187415	1.23819	-0.083257	0.22536	0.969668	0.0116253	0.24275	0.737133	-0.0715939	0.15622	0.754464	-0.0753486	0.122356	0.408906	-0.110357	0.104472	-0.00275519
						-0.12106	-0.149745	1.51543	-0.0849986	-0.234803	1.24333	-0.114604	-0.273061	0.972308	-0.0394519	-0.298724	0.73353	-0.066291	-0.210848	0.748947	-0.0604022	-0.159931	0.422659	-0.122517	-0.134444	-0.0109739		-0.107375	0.0733243	1.52973	-0.0818756	0.187404	1.23819	-0.0832696	0.225375	0.969716	0.0116536	0.242747	0.737107	-0.0715427	0.156178	0.754378	-0.0753744	0.122343	0.408917	-0.110343	0.104509	-0.00271981
						-0.121088	-0.149749	1.51541	-0.0850298	-0.234832	1.24336	-0.114586	-0.273059	0.972318	-0.0396028	-0.298849	0.733718	-0.0663567	-0.210889	0.748997	-0.0604745	-0.159994	0.422604	-0.122467	-0.134413	-0.0110457		-0.107421	0.0733347	1.52973	-0.0818884	0.187383	1.23822	-0.0832879	0.225382	0.969696	0.0116462	0.242758	0.73716	-0.0715972	0.156196	0.754377	-0.0752783	0.122312	0.408694	-0.110343	0.104458	-0.0027292
						-0.121089	-0.149702	1.51544	-0.0850242	-0.234755	1.2434	-0.11463	-0.273056	0.972331	-0.0397222	-0.298887	0.733669	-0.0663142	-0.21089	0.749004	-0.0604057	-0.159915	0.42265	-0.122492	-0.13446	-0.0109666		-0.107391	0.0733478	1.52971	-0.0822458	0.187449	1.23829	-0.083288	0.225401	0.969703	0.011625	0.242778	0.737123	-0.0715714	0.156243	0.754401	-0.0753107	0.122304	0.408749	-0.110368	0.104478	-0.0027639
						-0.121129	-0.149719	1.51541	-0.0849973	-0.234749	1.24339	-0.114655	-0.273091	0.972341	-0.0396003	-0.298788	0.733597	-0.0663797	-0.210892	0.748986	-0.0604903	-0.159966	0.422583	-0.122517	-0.134484	-0.0109636		-0.107325	0.0733318	1.5297	-0.0818737	0.187431	1.23822	-0.08325	0.225375	0.969676	0.0116941	0.242788	0.737148	-0.0715827	0.15621	0.754395	-0.0752818	0.12232	0.408741	-0.110345	0.104501	-0.00274213
						-0.121158	-0.149689	1.51545	-0.0850843	-0.23477	1.24335	-0.114683	-0.273052	0.972333	-0.0397595	-0.298818	0.733545	-0.0664029	-0.210898	0.748977	-0.0604866	-0.15994	0.422673	-0.122479	-0.134472	-0.0109668		-0.107561	0.0734899	1.52955	-0.082297	0.187453	1.23827	-0.0832251	0.225418	0.969701	0.0116963	0.242761	0.737165	-0.071609	0.156194	0.754422	-0.0753303	0.122314	0.408752	-0.110333	0.104469	-0.00273681
						-0.121207	-0.149719	1.51546	-0.085125	-0.234791	1.24335	-0.114654	-0.273029	0.972328	-0.0397952	-0.298889	0.733713	-0.0663264	-0.210878	0.748983	-0.0605417	-0.159956	0.422617	-0.122536	-0.134457	-0.0109863		-0.107594	0.0734885	1.52959	-0.08228	0.187437	1.23827	-0.0832279	0.225412	0.969678	0.0117019	0.242802	0.737176	-0.0715681	0.156215	0.75445	-0.0752903	0.122317	0.40874	-0.110337	0.104443	-0.00275988
						-0.12124	-0.149687	1.51546	-0.0851157	-0.234706	1.2434	-0.114673	-0.273027	0.972356	-0.0396357	-0.298779	0.733598	-0.066359	-0.210911	0.748976	-0.0605099	-0.159953	0.422601	-0.122482	-0.134483	-0.0109469		-0.107678	0.073513	1.52959	-0.0823207	0.187482	1.23827	-0.0832066	0.225416	0.969686	0.0117276	0.242764	0.737135	-0.071542	0.156203	0.754402	-0.0753541	0.122344	0.408923	-0.110362	0.104464	-0.00273818
						-0.12125	-0.149643	1.51542	-0.0851672	-0.234783	1.24342	-0.11469	-0.273039	0.972355	-0.0395709	-0.298773	0.733729	-0.0663397	-0.210865	0.748972	-0.060554	-0.159939	0.422587	-0.122471	-0.134454	-0.0109173		-0.107453	0.0734111	1.52971	-0.0823067	0.187495	1.23825	-0.0832123	0.225405	0.9697	0.011701	0.242745	0.737162	-0.0715767	0.156209	0.754407	-0.0753846	0.122341	0.408916	-0.110352	0.104497	-0.00273478
						-0.121315	-0.149644	1.51544	-0.0851376	-0.234726	1.24341	-0.114703	-0.272986	0.972333	-0.0397014	-0.298818	0.733715	-0.0664304	-0.210874	0.748994	-0.0605552	-0.159962	0.422595	-0.122491	-0.134483	-0.0108831		-0.107619	0.0735599	1.52954	-0.0823339	0.187504	1.2383	-0.0831764	0.225412	0.969691	0.011753	0.242796	0.737209	-0.0716047	0.156216	0.754431	-0.0753804	0.122366	0.408942	-0.110348	0.104458	-0.00276327
						-0.121352	-0.149591	1.51543	-0.085246	-0.234722	1.24337	-0.114732	-0.27301	0.972336	-0.0397592	-0.298804	0.73357	-0.0664008	-0.210862	0.748967	-0.0605509	-0.159969	0.422586	-0.122522	-0.134417	-0.0110073		-0.107564	0.0733981	1.52974	-0.0823512	0.187487	1.23828	-0.0831769	0.225403	0.969688	0.0117782	0.242779	0.737182	-0.0716086	0.15625	0.754466	-0.0754091	0.122341	0.408927	-0.110331	0.104459	-0.00275478
						-0.121385	-0.149592	1.51545	-0.0852414	-0.234695	1.24341	-0.114744	-0.273008	0.972368	-0.039821	-0.298861	0.7337	-0.0664465	-0.210895	0.748976	-0.0604938	-0.159934	0.422694	-0.122473	-0.134464	-0.0109736		-0.107722	0.0735427	1.52955	-0.0823403	0.18747	1.23827	-0.0831489	0.225461	0.969696	0.0117467	0.24279	0.737208	-0.0716099	0.156229	0.754443	-0.0753026	0.122308	0.408745	-0.110335	0.104504	-0.00273288
						-0.121374	-0.149587	1.51544	-0.0852585	-0.234684	1.2434	-0.114761	-0.273016	0.972332	-0.0398119	-0.298884	0.733752	-0.0663712	-0.210853	0.748987	-0.0605212	-0.159954	0.422715	-0.12248	-0.134435	-0.0109773		-0.107743	0.0735559	1.52956	-0.0823148	0.187486	1.23827	-0.0831373	0.225467	0.969698	0.0117699	0.242776	0.737173	-0.0716072	0.156218	0.75444	-0.0753094	0.122296	0.408745	-0.110366	0.104498	-0.00273695
						-0.121425	-0.149569	1.51549	-0.0852957	-0.23474	1.24337	-0.114768	-0.273	0.972351	-0.0398496	-0.29886	0.7337	-0.0664225	-0.210865	0.748991	-0.0604925	-0.159966	0.42272	-0.122498	-0.134455	-0.0109566		-0.107763	0.0735494	1.52958	-0.0823924	0.187509	1.23828	-0.0831193	0.225455	0.969699	0.0118364	0.242789	0.737199	-0.0716029	0.156211	0.754428	-0.0752563	0.122298	0.408735	-0.110356	0.104476	-0.00273551
						-0.121468	-0.149562	1.5155	-0.0852804	-0.234715	1.24342	-0.114762	-0.272999	0.972369	-0.0396483	-0.298708	0.733644	-0.0664375	-0.210871	0.74899	-0.0605814	-0.159963	0.422612	-0.122491	-0.134433	-0.0109488		-0.107754	0.0735825	1.52955	-0.0824097	0.187499	1.23828	-0.0830672	0.225466	0.969695	0.0118141	0.242805	0.737215	-0.0716099	0.156222	0.754449	-0.0753034	0.122308	0.408769	-0.110384	0.104484	-0.00276032
						-0.121478	-0.149552	1.51547	-0.0853351	-0.23469	1.2434	-0.114809	-0.27301	0.972366	-0.0397114	-0.298795	0.733742	-0.0664164	-0.210895	0.749015	-0.0606199	-0.159981	0.422617	-0.122484	-0.134467	-0.011006		-0.107642	0.0734576	1.52975	-0.0823843	0.187526	1.23829	-0.0830924	0.225446	0.969721	0.011839	0.242778	0.737217	-0.0716004	0.156208	0.754419	-0.0753827	0.122358	0.408943	-0.110335	0.104471	-0.0027429
						-0.121533	-0.149536	1.51547	-0.0853291	-0.234712	1.24342	-0.114801	-0.273016	0.972391	-0.0398665	-0.298875	0.733756	-0.0664906	-0.210885	0.748992	-0.0606265	-0.159978	0.422625	-0.122505	-0.134435	-0.0110184		-0.107827	0.073617	1.52957	-0.0824271	0.187498	1.23826	-0.0830759	0.225499	0.9697	0.0118447	0.242809	0.737204	-0.0716047	0.156215	0.754431	-0.0753863	0.122344	0.408895	-0.110298	0.10449	-0.00270762
						-0.121538	-0.149542	1.51545	-0.085354	-0.234677	1.24338	-0.114832	-0.273	0.972402	-0.0398407	-0.298849	0.73375	-0.0664371	-0.210876	0.749031	-0.0606568	-0.159981	0.42261	-0.122523	-0.134455	-0.0110069		-0.1078	0.073626	1.52957	-0.0823937	0.187479	1.23826	-0.0830659	0.225462	0.969702	0.0118611	0.242774	0.737221	-0.0715967	0.156245	0.754416	-0.0752521	0.122334	0.408749	-0.110322	0.104455	-0.00273605
						-0.121611	-0.149463	1.51549	-0.0854636	-0.234705	1.24341	-0.114828	-0.272983	0.972363	-0.0398998	-0.298849	0.733728	-0.0664806	-0.210903	0.749032	-0.0606198	-0.159963	0.422619	-0.122486	-0.134405	-0.0109838		-0.107852	0.0735986	1.52956	-0.0824232	0.187521	1.23826	-0.0830496	0.225494	0.96966	0.01191	0.24281	0.737227	-0.0716098	0.156264	0.754421	-0.0752663	0.122306	0.408746	-0.110359	0.104484	-0.00275428
						-0.121628	-0.149485	1.51545	-0.0854875	-0.234704	1.24341	-0.114873	-0.272985	0.972379	-0.0398648	-0.29888	0.733784	-0.0665069	-0.210885	0.74904	-0.0606224	-0.159975	0.422585	-0.122513	-0.134449	-0.0109805		-0.107855	0.0736511	1.52954	-0.0824218	0.187498	1.23825	-0.0830593	0.225492	0.969707	0.0119051	0.242848	0.737246	-0.0716137	0.156205	0.754445	-0.0753527	0.12234	0.408902	-0.110375	0.104484	-0.00272535
						-0.121646	-0.149498	1.51545	-0.0855814	-0.234693	1.2434	-0.114862	-0.272998	0.97237	-0.0397268	-0.298762	0.73377	-0.0665137	-0.210874	0.749002	-0.0606393	-0.159939	0.422595	-0.122526	-0.134453	-0.0109797		-0.107873	0.0736472	1.52956	-0.0824387	0.187492	1.23824	-0.0830047	0.225514	0.969648	0.01185	0.242798	0.737262	-0.0716002	0.156258	0.754458	-0.0752211	0.122307	0.408733	-0.110325	0.104479	-0.00274231
						-0.121689	-0.149471	1.51545	-0.0855292	-0.234702	1.24335	-0.114891	-0.272973	0.972379	-0.0397351	-0.298726	0.733774	-0.066473	-0.210839	0.749046	-0.0605734	-0.159924	0.4227	-0.122478	-0.134438	-0.0109647		-0.107883	0.0736466	1.52953	-0.0824423	0.187502	1.23825	-0.0830316	0.225527	0.969672	0.0119109	0.242785	0.737261	-0.0716344	0.156216	0.754431	-0.0753486	0.122332	0.40892	-0.110327	0.104466	-0.00273713
						-0.121677	-0.149457	1.51547	-0.0855423	-0.234667	1.24341	-0.114885	-0.27296	0.97236	-0.039782	-0.298793	0.733765	-0.0665468	-0.210874	0.749	-0.0606455	-0.159972	0.422629	-0.1225	-0.134419	-0.0109915		-0.107948	0.0736607	1.52953	-0.0825312	0.187512	1.23829	-0.0830527	0.225517	0.969712	0.01193	0.242844	0.737278	-0.0715968	0.15624	0.754422	-0.0752039	0.122318	0.408724	-0.110341	0.104466	-0.00272276
						-0.12175	-0.149417	1.51545	-0.0856587	-0.234644	1.24341	-0.114937	-0.272953	0.972375	-0.0397646	-0.298763	0.733788	-0.0665587	-0.21084	0.749049	-0.0606551	-0.159969	0.422606	-0.12254	-0.134407	-0.0109891		-0.107981	0.0736627	1.52954	-0.0825148	0.187508	1.23828	-0.0830036	0.225524	0.969695	0.011933	0.24282	0.737264	-0.0716043	0.156248	0.754449	-0.07525	0.122337	0.408741	-0.110365	0.104481	-0.00271475
						-0.121765	-0.149426	1.51545	-0.0857004	-0.234684	1.24341	-0.114926	-0.272967	0.97241	-0.0397527	-0.298725	0.733762	-0.0665046	-0.210865	0.749025	-0.0607078	-0.160006	0.422618	-0.122486	-0.134462	-0.0109646		-0.107969	0.0737078	1.52952	-0.0824959	0.187504	1.23826	-0.0829699	0.225539	0.969669	0.0119546	0.242807	0.737279	-0.0716118	0.156234	0.754446	-0.075359	0.122375	0.408923	-0.110322	0.104468	-0.00273882
						-0.121821	-0.149445	1.51545	-0.0857188	-0.234692	1.24338	-0.11494	-0.272968	0.972368	-0.0398531	-0.298791	0.73378	-0.0665627	-0.210883	0.74902	-0.0606438	-0.159959	0.422617	-0.122534	-0.134475	-0.0109695		-0.107959	0.0737335	1.52954	-0.0824832	0.187525	1.23823	-0.0829882	0.225542	0.969687	0.0119663	0.242814	0.737292	-0.0719531	0.156378	0.754551	-0.0753369	0.122369	0.408947	-0.110375	0.104467	-0.00272366
						-0.121818	-0.149363	1.51545	-0.0857027	-0.234747	1.24339	-0.114971	-0.272958	0.972402	-0.0397855	-0.298749	0.733806	-0.0665449	-0.210843	0.749012	-0.0607015	-0.159992	0.422604	-0.122493	-0.134478	-0.0109596		-0.107977	0.0737216	1.52954	-0.0825408	0.187527	1.23825	-0.0829345	0.225525	0.96968	0.011958	0.242813	0.7373	-0.0716051	0.156243	0.75442	-0.0752264	0.122321	0.408707	-0.11035	0.104462	-0.00276335
						-0.121848	-0.149374	1.51541	-0.0857543	-0.234697	1.24341	-0.114968	-0.272931	0.972406	-0.0399508	-0.298861	0.733759	-0.066505	-0.210841	0.748997	-0.0607142	-0.159989	0.422581	-0.122511	-0.134494	-0.0109397		-0.108023	0.0737162	1.52953	-0.0825406	0.187533	1.23826	-0.0829545	0.225577	0.969681	0.0119645	0.242806	0.737304	-0.0715811	0.156234	0.754454	-0.0753649	0.122392	0.408924	-0.110304	0.104463	-0.00272836
						-0.121875	-0.149331	1.51543	-0.0857649	-0.23465	1.24341	-0.114976	-0.272954	0.972393	-0.0399376	-0.298867	0.733792	-0.0665234	-0.210829	0.749017	-0.0607305	-0.159972	0.422596	-0.122469	-0.134398	-0.01098		-0.10804	0.0737498	1.5295	-0.0825333	0.187531	1.23821	-0.0829114	0.22556	0.969666	0.0119864	0.242799	0.737276	-0.0715942	0.156249	0.754402	-0.0752799	0.122305	0.408715	-0.110353	0.104464	-0.00275754
						-0.121891	-0.149321	1.51543	-0.0859253	-0.234698	1.24343	-0.114996	-0.272906	0.972347	-0.039774	-0.298793	0.733804	-0.0665921	-0.21087	0.749018	-0.0606585	-0.159962	0.422685	-0.122538	-0.134438	-0.0110076		-0.108094	0.0737656	1.52951	-0.082596	0.187551	1.23823	-0.0829256	0.225607	0.969683	0.0119907	0.242814	0.737315	-0.071613	0.156249	0.754401	-0.0753218	0.12237	0.408916	-0.110393	0.104469	-0.0027574
						-0.121904	-0.149318	1.51542	-0.0858586	-0.234678	1.24344	-0.11502	-0.272909	0.972356	-0.0399866	-0.298828	0.733746	-0.066583	-0.210882	0.749029	-0.0607486	-0.160016	0.422627	-0.122514	-0.134453	-0.010949		-0.108095	0.0737593	1.5295	-0.0825663	0.187494	1.23821	-0.0829533	0.225576	0.969662	0.0121224	0.242942	0.737489	-0.071586	0.156236	0.754388	-0.0752877	0.122376	0.408894	-0.11036	0.104471	-0.00276506
						-0.121926	-0.149368	1.51542	-0.0858804	-0.234629	1.24339	-0.115036	-0.272927	0.972412	-0.0399565	-0.298815	0.733766	-0.0666421	-0.210836	0.748984	-0.0607263	-0.159959	0.422613	-0.122534	-0.134445	-0.0110125		-0.108025	0.0737777	1.52948	-0.0825978	0.18756	1.23824	-0.0828659	0.225582	0.969658	0.0120305	0.242805	0.737321	-0.0719881	0.156398	0.754544	-0.0752315	0.122311	0.408708	-0.110314	0.104461	-0.00275031
						-0.121956	-0.149276	1.51541	-0.0858749	-0.234731	1.24337	-0.11504	-0.27292	0.972399	-0.039969	-0.298862	0.733792	-0.0666171	-0.210855	0.749011	-0.0607516	-0.159984	0.42261	-0.122521	-0.134451	-0.0110129		-0.108116	0.0738056	1.52947	-0.0825813	0.187538	1.23824	-0.0829161	0.225569	0.969651	0.0121466	0.242925	0.737497	-0.071615	0.156218	0.754426	-0.0752519	0.122334	0.408693	-0.110335	0.10447	-0.00276427
						-0.12198	-0.149255	1.5154	-0.0859083	-0.234712	1.24339	-0.115064	-0.27291	0.972387	-0.0398128	-0.298736	0.733781	-0.0666279	-0.210837	0.74901	-0.0607577	-0.159973	0.422571	-0.122468	-0.134501	-0.0109525		-0.108171	0.0738232	1.52949	-0.0825785	0.18754	1.23822	-0.082879	0.225557	0.969654	0.0120499	0.2428	0.737321	-0.071977	0.156393	0.754521	-0.0752432	0.122322	0.408741	-0.110354	0.10446	-0.00276512
						-0.122008	-0.149265	1.51543	-0.0860336	-0.234661	1.24341	-0.115059	-0.272937	0.972346	-0.0398677	-0.298784	0.733809	-0.0666308	-0.210832	0.749033	-0.0607686	-0.15999	0.422579	-0.122578	-0.13447	-0.0109621		-0.108134	0.073861	1.52947	-0.0826282	0.187545	1.23821	-0.0828444	0.225633	0.969673	0.0120991	0.242808	0.737341	-0.0719877	0.156409	0.754506	-0.0753729	0.122395	0.408896	-0.110329	0.104491	-0.00275104
						-0.122031	-0.14923	1.5154	-0.0860536	-0.234668	1.24341	-0.11508	-0.272929	0.972387	-0.0399903	-0.298879	0.733785	-0.0666001	-0.210837	0.748996	-0.0608068	-0.159969	0.422594	-0.12252	-0.134429	-0.0109841		-0.10813	0.073821	1.52944	-0.0826475	0.18755	1.23823	-0.0828394	0.225573	0.969645	0.0121767	0.242911	0.737511	-0.0719966	0.156392	0.754525	-0.0752184	0.122364	0.408727	-0.110345	0.104444	-0.00274003
						-0.122057	-0.149213	1.51539	-0.0860055	-0.234675	1.24341	-0.11507	-0.272916	0.972382	-0.0399903	-0.29883	0.733766	-0.0666452	-0.210872	0.749007	-0.060791	-0.160017	0.422609	-0.122526	-0.134404	-0.011044		-0.1082	0.0738659	1.52945	-0.0826304	0.187561	1.23821	-0.0828588	0.225612	0.969662	0.0122159	0.242948	0.737511	-0.0719909	0.156415	0.754552	-0.0751918	0.122354	0.408689	-0.110318	0.104491	-0.00274697
						-0.122104	-0.149205	1.51539	-0.0860769	-0.234661	1.2434	-0.115093	-0.272921	0.972388	-0.0400034	-0.298826	0.733773	-0.066648	-0.210831	0.748965	-0.0607774	-0.159967	0.422567	-0.122537	-0.13441	-0.0110034		-0.108251	0.0738972	1.52943	-0.0826269	0.187553	1.23823	-0.082846	0.225599	0.969661	0.0122349	0.242934	0.737543	-0.0719841	0.156404	0.754532	-0.0751948	0.122339	0.408691	-0.110316	0.104467	-0.00272631
						-0.122123	-0.149212	1.51541	-0.086104	-0.234662	1.24342	-0.115102	-0.27292	0.972366	-0.0400254	-0.298868	0.733822	-0.0666479	-0.21083	0.748996	-0.0607932	-0.160002	0.422584	-0.122523	-0.134418	-0.0109941		-0.10823	0.0738887	1.52942	-0.0826755	0.187587	1.23819	-0.0828213	0.225599	0.969645	0.0122388	0.242927	0.737525	-0.0720193	0.15642	0.754504	-0.075191	0.122356	0.408696	-0.110332	0.104478	-0.00277604
						-0.122187	-0.149121	1.5154	-0.0861658	-0.234652	1.24343	-0.115109	-0.272926	0.972372	-0.0398558	-0.298778	0.733794	-0.0667067	-0.21084	0.748992	-0.0608247	-0.160006	0.422593	-0.122508	-0.134418	-0.0110051		-0.108296	0.0739072	1.52943	-0.0826429	0.187555	1.2382	-0.0827795	0.225593	0.969651	0.0121286	0.242796	0.737382	-0.0719878	0.156436	0.754568	-0.0752433	0.122347	0.408719	-0.110352	0.104468	-0.00275067
						-0.122203	-0.149115	1.51539	-0.0860215	-0.234691	1.24338	-0.115136	-0.272926	0.972388	-0.0399007	-0.298801	0.733787	-0.0666873	-0.21085	0.748986	-0.0608628	-0.160016	0.422597	-0.122564	-0.134411	-0.0110194		-0.108376	0.0739213	1.52945	-0.0826987	0.187549	1.23819	-0.0827943	0.225583	0.969617	0.0122776	0.242943	0.737539	-0.0719269	0.156431	0.75449	-0.0752146	0.122352	0.408699	-0.110294	0.104512	-0.002723
						-0.122218	-0.149105	1.51539	-0.0861538	-0.234625	1.24342	-0.115121	-0.272921	0.972368	-0.0400114	-0.298838	0.733777	-0.0667515	-0.210853	0.748977	-0.060849	-0.159967	0.42256	-0.122522	-0.134415	-0.0110288		-0.108336	0.0739279	1.52941	-0.0826809	0.187553	1.23821	-0.0828091	0.225618	0.969627	0.0122698	0.242895	0.737565	-0.0719912	0.156413	0.75448	-0.0752471	0.122367	0.4087	-0.110344	0.104451	-0.00277013
						-0.122291	-0.14908	1.51538	-0.0862014	-0.234594	1.24341	-0.115139	-0.272905	0.972365	-0.0400208	-0.298842	0.733798	-0.0667483	-0.210813	0.748938	-0.0608371	-0.159981	0.422591	-0.122546	-0.134399	-0.011032		-0.10835	0.0739335	1.52941	-0.0826955	0.187577	1.23819	-0.0827786	0.225626	0.969622	0.0122993	0.242897	0.737552	-0.0716153	0.156236	0.754348	-0.0751772	0.122333	0.408678	-0.110321	0.104503	-0.00276545
						-0.122306	-0.149073	1.51537	-0.0862652	-0.234638	1.24341	-0.115149	-0.272941	0.972382	-0.0399263	-0.298785	0.73382	-0.0667476	-0.210825	0.748936	-0.0608733	-0.159973	0.422611	-0.122534	-0.134437	-0.0110275		-0.108451	0.0739803	1.52942	-0.0827253	0.187572	1.23816	-0.0827808	0.22559	0.96962	0.0127175	0.243003	0.737511	-0.0719322	0.156381	0.754474	-0.0751832	0.122349	0.408685	-0.110336	0.104497	-0.00276611
						-0.122296	-0.149061	1.51539	-0.0860828	-0.234653	1.24335	-0.115156	-0.272914	0.972386	-0.0398624	-0.298791	0.733841	-0.0667936	-0.210842	0.748962	-0.0608572	-0.15998	0.422565	-0.122541	-0.134408	-0.0110312		-0.108387	0.073959	1.52937	-0.0827416	0.187584	1.23821	-0.0827888	0.225607	0.969625	0.0123308	0.242912	0.737551	-0.0720096	0.156456	0.754512	-0.0751755	0.122376	0.408673	-0.110344	0.1045	-0.00275492
						-0.122381	-0.149018	1.5154	-0.0861037	-0.234674	1.24334	-0.115194	-0.272923	0.972384	-0.0399237	-0.298792	0.733815	-0.0668262	-0.210855	0.748943	-0.0608323	-0.159985	0.422567	-0.122556	-0.134443	-0.0110474		-0.108442	0.0739641	1.52939	-0.0827108	0.187545	1.23818	-0.082719	0.225628	0.969612	0.0127748	0.243005	0.737523	-0.0719901	0.156405	0.75452	-0.0751737	0.122348	0.408637	-0.110323	0.104476	-0.00277343
						-0.122389	-0.149064	1.51541	-0.0862429	-0.234621	1.24342	-0.11518	-0.272918	0.972381	-0.0400799	-0.29884	0.733792	-0.0667875	-0.210837	0.748965	-0.0608749	-0.159937	0.422559	-0.122547	-0.134399	-0.0110568		-0.10842	0.073991	1.52936	-0.0827285	0.187586	1.23817	-0.0827965	0.225643	0.969657	0.0123679	0.242899	0.737566	-0.0719704	0.156444	0.754466	-0.0752114	0.122355	0.408709	-0.11033	0.104456	-0.0027542
						-0.122429	-0.149038	1.51538	-0.0861224	-0.234653	1.24336	-0.115164	-0.272919	0.972365	-0.0399716	-0.298809	0.733815	-0.0668391	-0.210844	0.748939	-0.0608885	-0.160014	0.422587	-0.122511	-0.134418	-0.0110558		-0.108507	0.0739902	1.52938	-0.0827526	0.187579	1.23817	-0.0827421	0.225635	0.969623	0.0128403	0.24301	0.737548	-0.0719608	0.156404	0.754447	-0.0751586	0.122367	0.408676	-0.110339	0.104478	-0.00274976
						-0.122457	-0.148998	1.51539	-0.0863183	-0.234582	1.24339	-0.115213	-0.272884	0.972369	-0.0398299	-0.29873	0.733791	-0.0668297	-0.210844	0.748945	-0.0608287	-0.159978	0.422572	-0.122537	-0.134386	-0.0110551		-0.108556	0.0740203	1.52937	-0.0827451	0.187599	1.23816	-0.0827056	0.225635	0.969601	0.012895	0.242956	0.737529	-0.0719664	0.156384	0.754442	-0.07518	0.122381	0.408651	-0.110297	0.104476	-0.00274952
						-0.122518	-0.14902	1.51538	-0.0863267	-0.234597	1.24342	-0.11519	-0.272946	0.972361	-0.0400351	-0.29886	0.733773	-0.0668354	-0.210816	0.748924	-0.0608594	-0.159991	0.422568	-0.122582	-0.134419	-0.0110366		-0.108543	0.0740444	1.52935	-0.0827697	0.187605	1.23818	-0.0827493	0.225632	0.969626	0.0128911	0.243019	0.737534	-0.0719608	0.156404	0.754447	-0.0751527	0.122357	0.408657	-0.110298	0.104463	-0.00278139
						-0.122547	-0.148987	1.51537	-0.0863434	-0.234595	1.24342	-0.115225	-0.272928	0.972363	-0.040064	-0.298859	0.7338	-0.0668201	-0.210846	0.7489	-0.0608417	-0.159961	0.422592	-0.122511	-0.134401	-0.011026		-0.108607	0.073996	1.52933	-0.0827822	0.187591	1.23812	-0.0826788	0.225652	0.969583	0.0129572	0.242961	0.737536	-0.0719957	0.156434	0.754481	-0.0751466	0.122391	0.408659	-0.110331	0.104474	-0.00277949
						-0.122571	-0.148997	1.51539	-0.0861699	-0.234645	1.24334	-0.115251	-0.272914	0.972373	-0.0400637	-0.29886	0.733772	-0.0668901	-0.210848	0.748985	-0.0608924	-0.159977	0.422571	-0.122578	-0.134445	-0.011048		-0.108571	0.0740566	1.52934	-0.0827562	0.187591	1.23815	-0.08266	0.225649	0.96961	0.0129554	0.242983	0.737523	-0.0720123	0.156445	0.75446	-0.075173	0.122369	0.408663	-0.110355	0.104464	-0.00275987
						-0.122607	-0.148943	1.5154	-0.0864074	-0.234576	1.24338	-0.115251	-0.272925	0.972335	-0.0400524	-0.298865	0.733808	-0.0669264	-0.210873	0.748958	-0.0608849	-0.159978	0.422586	-0.122567	-0.134416	-0.0110348		-0.108628	0.0740402	1.52934	-0.0827991	0.187608	1.23814	-0.0826784	0.225655	0.969589	0.0129239	0.242879	0.737399	-0.0720375	0.156435	0.754475	-0.0751371	0.122392	0.408646	-0.110331	0.104464	-0.00275665
						-0.122625	-0.148961	1.51537	-0.0862174	-0.234639	1.24334	-0.115802	-0.272534	0.972631	-0.0399012	-0.298789	0.733859	-0.0669047	-0.210841	0.74896	-0.0608579	-0.159956	0.422586	-0.122529	-0.134397	-0.011043		-0.108597	0.0740812	1.52931	-0.0827894	0.187621	1.23814	-0.0826684	0.22565	0.969586	0.0130734	0.242996	0.737533	-0.0719296	0.15642	0.754438	-0.0751193	0.122403	0.408634	-0.110356	0.104491	-0.00274785
						-0.122654	-0.148937	1.51539	-0.086269	-0.234634	1.24336	-0.115251	-0.272903	0.972369	-0.0400551	-0.29889	0.733804	-0.066929	-0.210862	0.748916	-0.0608621	-0.159941	0.422518	-0.122567	-0.134402	-0.011033		-0.108626	0.0740941	1.52931	-0.0827895	0.187597	1.23814	-0.0826389	0.225647	0.969579	0.0130993	0.242985	0.737545	-0.0720235	0.156476	0.754482	-0.0751605	0.122367	0.408653	-0.110306	0.104496	-0.00277594
						-0.122687	-0.148941	1.51539	-0.0864636	-0.234505	1.24339	-0.115295	-0.272941	0.972385	-0.0399638	-0.298825	0.733794	-0.0669204	-0.210849	0.748982	-0.0608788	-0.159983	0.422578	-0.122566	-0.134408	-0.0111005		-0.108648	0.0740785	1.5293	-0.0827583	0.187616	1.23812	-0.0826255	0.225681	0.969571	0.0131345	0.242945	0.737538	-0.0719614	0.156402	0.754453	-0.0751374	0.122382	0.408614	-0.110315	0.104471	-0.00277819
						-0.122737	-0.148921	1.51537	-0.0864219	-0.23456	1.24342	-0.115288	-0.272935	0.972336	-0.0399454	-0.298838	0.733858	-0.0669481	-0.210862	0.748877	-0.0608965	-0.159983	0.422559	-0.122535	-0.13446	-0.0110399		-0.108753	0.0740935	1.5293	-0.0827363	0.187587	1.2381	-0.082654	0.225656	0.969529	0.0132247	0.242988	0.73754	-0.0720108	0.156471	0.754467	-0.0751273	0.122368	0.408646	-0.110352	0.104509	-0.00278374
						-0.122748	-0.148924	1.51539	-0.0864867	-0.234521	1.24342	-0.115269	-0.272935	0.972332	-0.0400646	-0.298876	0.733782	-0.066965	-0.210842	0.748922	-0.0608851	-0.159974	0.422549	-0.122556	-0.13438	-0.0111124		-0.108718	0.0741198	1.52929	-0.0828164	0.187617	1.23809	-0.0826437	0.22564	0.969569	0.0132546	0.242972	0.737537	-0.072018	0.156432	0.754449	-0.0751151	0.122375	0.408611	-0.110362	0.104485	-0.00276897
						-0.122792	-0.148866	1.51535	-0.086568	-0.234523	1.24342	-0.115299	-0.272899	0.97238	-0.0399117	-0.298828	0.733843	-0.066956	-0.21085	0.748911	-0.0608982	-0.159942	0.422537	-0.122583	-0.134382	-0.0110628		-0.108721	0.0740809	1.52948	-0.0828327	0.187598	1.23812	-0.0826723	0.225661	0.969538	0.0132846	0.242989	0.737555	-0.0720192	0.156469	0.75447	-0.0751429	0.122411	0.408622	-0.110332	0.104514	-0.00278467
						-0.122814	-0.14892	1.51535	-0.0865001	-0.234571	1.24342	-0.115301	-0.272945	0.972338	-0.0399527	-0.29884	0.733842	-0.0670221	-0.210838	0.748907	-0.0608859	-0.159969	0.422531	-0.12257	-0.134413	-0.0110584		-0.108759	0.0740826	1.52946	-0.0828057	0.187613	1.23807	-0.0826522	0.225693	0.969533	0.0133144	0.24299	0.737528	-0.0719935	0.156458	0.754461	-0.0750796	0.122376	0.408625	-0.110332	0.104494	-0.00280203
						-0.122818	-0.148881	1.51537	-0.0865404	-0.234537	1.24342	-0.1153	-0.272935	0.972342	-0.0400704	-0.298903	0.733809	-0.0669799	-0.210808	0.748926	-0.0609503	-0.159975	0.422539	-0.122551	-0.134383	-0.0110864		-0.108795	0.0741423	1.52929	-0.082847	0.187617	1.2381	-0.082575	0.225682	0.969528	0.0134041	0.243005	0.737535	-0.0720135	0.15646	0.754414	-0.0751657	0.122381	0.408599	-0.110355	0.104469	-0.00281206
						-0.122847	-0.148861	1.51536	-0.086497	-0.234513	1.2434	-0.115313	-0.272907	0.972346	-0.0400462	-0.298898	0.733794	-0.0670322	-0.210836	0.748921	-0.0608714	-0.159965	0.422541	-0.122546	-0.134382	-0.0110345		-0.108772	0.0740602	1.52945	-0.0828833	0.187626	1.23811	-0.0825943	0.22567	0.969515	0.013429	0.242981	0.737537	-0.0720197	0.156486	0.754418	-0.0751343	0.1224	0.408601	-0.110353	0.104448	-0.00278591
						-0.122883	-0.148832	1.51534	-0.0865403	-0.234478	1.24341	-0.115329	-0.272905	0.972384	-0.0400471	-0.2989	0.73381	-0.0670506	-0.21086	0.748912	-0.0609274	-0.159964	0.422552	-0.122514	-0.134395	-0.0110528		-0.108872	0.0741552	1.52926	-0.0828554	0.187618	1.23807	-0.0826052	0.225696	0.969509	0.0134606	0.243004	0.73753	-0.0719897	0.156454	0.754408	-0.0751007	0.122388	0.408633	-0.110316	0.104472	-0.00284561
						-0.122929	-0.14886	1.51534	-0.0865853	-0.234507	1.24341	-0.115339	-0.272876	0.972358	-0.0400579	-0.298874	0.733787	-0.0670289	-0.210862	0.7489	-0.0609069	-0.159952	0.422529	-0.122525	-0.134359	-0.0111103		-0.108826	0.0740903	1.52946	-0.0828847	0.187655	1.23807	-0.0825759	0.225683	0.96951	0.0135837	0.242979	0.737508	-0.0720118	0.156533	0.75445	-0.0751123	0.122387	0.408606	-0.110335	0.104496	-0.00278721
						-0.122926	-0.148831	1.51531	-0.0866331	-0.234501	1.24341	-0.115341	-0.272949	0.972322	-0.039909	-0.298843	0.733811	-0.0670617	-0.210834	0.748903	-0.0609138	-0.159958	0.422541	-0.122517	-0.134382	-0.011037		-0.108903	0.074177	1.52925	-0.0828277	0.187635	1.23804	-0.0825559	0.225701	0.969513	0.0135553	0.243015	0.73752	-0.0720435	0.156491	0.754424	-0.0751232	0.122361	0.408623	-0.110331	0.104502	-0.00284061
						-0.12297	-0.148821	1.51531	-0.0866578	-0.234479	1.2434	-0.115333	-0.272891	0.97235	-0.040028	-0.298895	0.73381	-0.0670573	-0.210862	0.74888	-0.0608768	-0.159961	0.422506	-0.122563	-0.134424	-0.0110396		-0.108984	0.074172	1.52926	-0.0828333	0.187642	1.23806	-0.0825634	0.225675	0.969491	0.0135281	0.242892	0.737408	-0.0720033	0.156501	0.75439	-0.075114	0.122386	0.408588	-0.110347	0.104485	-0.00283228
						-0.122998	-0.14883	1.51528	-0.0864179	-0.234536	1.24332	-0.11533	-0.27294	0.972325	-0.0400472	-0.298903	0.733802	-0.0670505	-0.210822	0.748891	-0.0608957	-0.15995	0.422489	-0.12252	-0.134404	-0.0110629		-0.108946	0.074159	1.52925	-0.0828596	0.18766	1.23803	-0.0825304	0.225706	0.969464	0.0136472	0.242985	0.737513	-0.0720226	0.156439	0.754388	-0.0750604	0.122391	0.408572	-0.110352	0.10446	-0.00281733
						-0.123033	-0.148865	1.5153	-0.0864607	-0.23456	1.24335	-0.115367	-0.272946	0.972365	-0.0400588	-0.298906	0.733798	-0.0671295	-0.210878	0.748895	-0.0609228	-0.159945	0.422493	-0.122934	-0.134209	-0.0104451		-0.108955	0.0741803	1.52923	-0.0828389	0.187648	1.23804	-0.0825454	0.225671	0.969488	0.0137286	0.242998	0.737527	-0.0719574	0.15644	0.754372	-0.0750823	0.122404	0.408589	-0.110376	0.10448	-0.00281621
						-0.123055	-0.148829	1.51529	-0.0867099	-0.2345	1.24341	-0.115341	-0.272901	0.972352	-0.039923	-0.298846	0.733856	-0.0670436	-0.210829	0.748889	-0.0609109	-0.159987	0.422497	-0.122487	-0.1344	-0.0110493		-0.109042	0.0741814	1.52924	-0.0829197	0.187629	1.23804	-0.08255	0.225709	0.969495	0.0137947	0.24298	0.737518	-0.0720551	0.156501	0.754469	-0.075091	0.122393	0.408586	-0.110353	0.104507	-0.00281325
						-0.123087	-0.148852	1.51527	-0.086733	-0.234415	1.24339	-0.115362	-0.272892	0.972344	-0.0399048	-0.29884	0.73385	-0.0670489	-0.210836	0.748866	-0.0608941	-0.159986	0.422543	-0.12249	-0.134372	-0.0111013		-0.109038	0.0742089	1.52923	-0.0828667	0.187697	1.23804	-0.0825236	0.225707	0.969488	0.0138162	0.243011	0.737502	-0.0719926	0.156491	0.7544	-0.0750594	0.122398	0.408565	-0.110334	0.104499	-0.00282774
						-0.123098	-0.148822	1.51527	-0.086747	-0.234472	1.24341	-0.115383	-0.272931	0.972363	-0.0399256	-0.298872	0.733836	-0.0671337	-0.210856	0.748885	-0.0608956	-0.159948	0.422517	-0.12258	-0.134438	-0.0110613		-0.109055	0.0741906	1.52921	-0.0829	0.187694	1.23802	-0.0825545	0.225732	0.969478	0.0138186	0.242927	0.737399	-0.0719892	0.156424	0.754386	-0.0751046	0.122403	0.408559	-0.110384	0.104489	-0.00284253
						-0.123112	-0.148815	1.51527	-0.0867388	-0.234473	1.24339	-0.115382	-0.272915	0.972353	-0.0400332	-0.298963	0.73384	-0.0670997	-0.210847	0.748881	-0.0609447	-0.159991	0.422526	-0.122556	-0.134368	-0.0110784		-0.10905	0.074139	1.52938	-0.0828866	0.187658	1.23804	-0.0824922	0.225715	0.969471	0.0138838	0.242986	0.737461	-0.0720189	0.156469	0.754392	-0.0750307	0.122391	0.408556	-0.110323	0.104523	-0.0028065
						-0.123171	-0.148817	1.51525	-0.0867823	-0.234418	1.24338	-0.115377	-0.272917	0.972305	-0.0399478	-0.298868	0.733797	-0.0671461	-0.210843	0.748865	-0.0609171	-0.15998	0.422496	-0.12253	-0.134353	-0.0110727		-0.109052	0.0741498	1.52941	-0.0829038	0.187663	1.23802	-0.082486	0.225744	0.969487	0.0139974	0.243009	0.737508	-0.0720155	0.156485	0.754401	-0.0750773	0.122387	0.40859	-0.110349	0.104453	-0.00282484
						-0.123149	-0.148807	1.51523	-0.0868049	-0.234435	1.2434	-0.115389	-0.272932	0.972346	-0.0400619	-0.298924	0.73383	-0.067126	-0.210847	0.74885	-0.0608671	-0.159975	0.422498	-0.122526	-0.134344	-0.011069		-0.109107	0.074145	1.52939	-0.0829091	0.187698	1.23801	-0.0824763	0.225705	0.969441	0.014001	0.242981	0.73746	-0.0720506	0.156529	0.754434	-0.0750596	0.122427	0.408565	-0.11029	0.104483	-0.00284777
						-0.123201	-0.148819	1.51525	-0.0865838	-0.23448	1.24332	-0.11542	-0.272926	0.972336	-0.0400376	-0.29893	0.733804	-0.0671541	-0.210847	0.748846	-0.0609591	-0.159948	0.422497	-0.12255	-0.134395	-0.0110714		-0.109095	0.0741619	1.52938	-0.0828767	0.187679	1.23801	-0.082439	0.225732	0.96945	0.0140985	0.243005	0.737468	-0.0720261	0.15652	0.75439	-0.0750519	0.122399	0.408545	-0.110308	0.104489	-0.00281733
						-0.123257	-0.148778	1.51525	-0.0868631	-0.234428	1.24342	-0.115389	-0.272905	0.972337	-0.0400636	-0.298907	0.73379	-0.0671642	-0.210842	0.748853	-0.0609242	-0.15989	0.422374	-0.122562	-0.134391	-0.0111093		-0.10918	0.0741682	1.52937	-0.0829357	0.187687	1.238	-0.0824596	0.225707	0.969447	0.0140619	0.242973	0.737452	-0.0720597	0.156501	0.754414	-0.075063	0.122425	0.408569	-0.110337	0.104499	-0.00281811
						-0.123304	-0.148781	1.51522	-0.0866114	-0.23449	1.24332	-0.115388	-0.272954	0.972299	-0.0400702	-0.298965	0.7338	-0.0671253	-0.210816	0.748822	-0.0609279	-0.15996	0.422481	-0.122552	-0.134395	-0.0111042		-0.109198	0.0741622	1.52936	-0.0829525	0.187702	1.23801	-0.082417	0.225703	0.969428	0.0141523	0.242956	0.737447	-0.0719858	0.156474	0.754384	-0.0750366	0.122407	0.408551	-0.11036	0.104465	-0.00285311
						-0.123266	-0.148778	1.51521	-0.0869108	-0.234455	1.2434	-0.115417	-0.272937	0.972338	-0.0400135	-0.298893	0.733827	-0.0672121	-0.210853	0.748837	-0.0609583	-0.159932	0.422494	-0.122577	-0.134405	-0.0111102		-0.109209	0.0741847	1.52938	-0.0829215	0.187709	1.23796	-0.0824284	0.225716	0.969458	0.0141791	0.242985	0.737448	-0.0720346	0.156498	0.754389	-0.0750972	0.122421	0.408549	-0.110333	0.104517	-0.00280534
						-0.123297	-0.148738	1.5152	-0.0868914	-0.23437	1.24339	-0.115405	-0.27297	0.972299	-0.0400771	-0.298967	0.733819	-0.067264	-0.210883	0.748875	-0.0609417	-0.159969	0.422513	-0.122567	-0.134372	-0.0110858		-0.109235	0.074218	1.52936	-0.0829782	0.187718	1.238	-0.0823738	0.225704	0.969417	0.0141864	0.242957	0.737456	-0.0719856	0.156503	0.754367	-0.0750838	0.122399	0.408534	-0.110367	0.104521	-0.00281428
						-0.123362	-0.148747	1.51521	-0.0869439	-0.234384	1.24337	-0.115414	-0.272921	0.972334	-0.0400902	-0.298957	0.733813	-0.0671844	-0.210838	0.748806	-0.0609629	-0.159985	0.422517	-0.122545	-0.134385	-0.01104		-0.10927	0.0741968	1.52936	-0.0829533	0.187698	1.238	-0.0823576	0.225742	0.969395	0.0143293	0.242987	0.737443	-0.0719939	0.156528	0.754421	-0.075045	0.122413	0.408572	-0.11035	0.104467	-0.00284917
						-0.123359	-0.148748	1.5152	-0.0866804	-0.23445	1.24333	-0.11544	-0.27293	0.972351	-0.0400701	-0.298969	0.733833	-0.0672452	-0.210821	0.748842	-0.0609794	-0.15996	0.422486	-0.122571	-0.134343	-0.0110774		-0.109287	0.0742012	1.52934	-0.0829852	0.187696	1.23799	-0.0823747	0.225696	0.969404	0.0143611	0.242979	0.737441	-0.0720315	0.15657	0.75438	-0.0750404	0.122408	0.408559	-0.110358	0.104486	-0.00282504
						-0.123406	-0.148739	1.51519	-0.0870285	-0.234349	1.24341	-0.115449	-0.272935	0.972345	-0.0400922	-0.298996	0.733846	-0.0672329	-0.210801	0.748813	-0.0609603	-0.159976	0.422487	-0.12253	-0.134356	-0.0110895		-0.109317	0.0742172	1.52936	-0.0829394	0.187715	1.23795	-0.0823288	0.225735	0.969397	0.0149668	0.24309	0.737374	-0.0720469	0.156555	0.754416	-0.0750033	0.122381	0.408555	-0.110381	0.104496	-0.00282508
						-0.1234	-0.148718	1.5152	-0.0870148	-0.234393	1.2434	-0.115427	-0.272955	0.972295	-0.0400735	-0.29901	0.733864	-0.0672644	-0.21085	0.74883	-0.0609724	-0.159997	0.422493	-0.122587	-0.134401	-0.0111029		-0.109397	0.0742295	1.52936	-0.0829387	0.187724	1.23798	-0.0822926	0.225694	0.969387	0.0149309	0.243048	0.737351	-0.0719788	0.156518	0.754345	-0.0750148	0.122408	0.408535	-0.110322	0.104498	-0.00283798
						-0.12346	-0.148776	1.5152	-0.0870425	-0.234402	1.24341	-0.115441	-0.272963	0.972324	-0.0400955	-0.298972	0.733806	-0.0672392	-0.210824	0.748808	-0.0610026	-0.159986	0.422504	-0.122476	-0.134391	-0.011236		-0.109444	0.0742778	1.5292	-0.0829703	0.187728	1.23797	-0.0822759	0.22571	0.969407	0.0149519	0.243065	0.737407	-0.0720428	0.156531	0.754369	-0.0750601	0.122439	0.40857	-0.110286	0.104478	-0.0028712
						-0.123473	-0.148729	1.5152	-0.0870744	-0.234344	1.2434	-0.115442	-0.272956	0.972338	-0.0400665	-0.298983	0.733825	-0.0673384	-0.210894	0.748763	-0.0610272	-0.159982	0.42251	-0.122513	-0.134364	-0.0111003		-0.109442	0.0742444	1.52935	-0.0829907	0.187742	1.23796	-0.0822747	0.225733	0.969417	0.0149845	0.243028	0.737361	-0.072046	0.156543	0.754411	-0.0750335	0.122402	0.408552	-0.110306	0.104492	-0.00283171
						-0.123513	-0.148756	1.5152	-0.0870998	-0.234355	1.24343	-0.115437	-0.272932	0.972334	-0.0400882	-0.299017	0.733868	-0.0672657	-0.210832	0.748839	-0.0609792	-0.159876	0.422372	-0.122534	-0.13437	-0.0111174		-0.109446	0.074223	1.52935	-0.0829628	0.187755	1.23798	-0.0822595	0.225751	0.969407	0.0150807	0.243056	0.737385	-0.0720532	0.156504	0.754393	-0.075087	0.122391	0.408578	-0.110386	0.104474	-0.00283546
						-0.12354	-0.148718	1.5152	-0.087135	-0.234317	1.2434	-0.115432	-0.272941	0.972318	-0.0399382	-0.298916	0.733849	-0.0674035	-0.210878	0.748787	-0.0609956	-0.159995	0.422511	-0.122509	-0.1344	-0.0110863		-0.109475	0.0742423	1.52934	-0.0830178	0.187773	1.23796	-0.0822235	0.225707	0.96937	0.0150611	0.243047	0.737372	-0.0719945	0.156569	0.75441	-0.0750533	0.122388	0.408549	-0.110326	0.10448	-0.00283554
						-0.123521	-0.148712	1.51517	-0.0871207	-0.234342	1.2434	-0.115425	-0.272965	0.972331	-0.0400883	-0.299011	0.733837	-0.0673357	-0.210825	0.748808	-0.0610192	-0.159958	0.422519	-0.122583	-0.13441	-0.011104		-0.10963	0.0743029	1.52917	-0.0830197	0.187772	1.23797	-0.0822478	0.225724	0.969384	0.0150537	0.24302	0.737353	-0.0720472	0.15658	0.754432	-0.0750546	0.122407	0.408542	-0.110358	0.104519	-0.00283156
						-0.123559	-0.148715	1.51518	-0.0868345	-0.234404	1.24335	-0.115477	-0.27292	0.972353	-0.0400634	-0.299071	0.733862	-0.0673586	-0.21087	0.748775	-0.0609943	-0.159932	0.422494	-0.122543	-0.134389	-0.0111265		-0.109541	0.0742929	1.52934	-0.0829894	0.18777	1.23792	-0.0822104	0.225727	0.969402	0.015029	0.242994	0.737381	-0.0720242	0.156502	0.754398	-0.0750898	0.122423	0.408527	-0.110384	0.104469	-0.00286071
						-0.123591	-0.148711	1.5152	-0.0868545	-0.2344	1.24333	-0.115475	-0.272937	0.972348	-0.0399623	-0.298935	0.733841	-0.0674315	-0.21091	0.748759	-0.0610387	-0.15997	0.422501	-0.122578	-0.134412	-0.0110723		-0.109541	0.0742853	1.52934	-0.0829744	0.187772	1.23781	-0.0821671	0.225732	0.969346	0.0150264	0.242971	0.737355	-0.0720145	0.156598	0.754424	-0.0750741	0.122431	0.408531	-0.110374	0.104475	-0.00284619
						-0.123622	-0.148717	1.51518	-0.0868908	-0.234365	1.24334	-0.115492	-0.272961	0.972348	-0.0401029	-0.299003	0.733835	-0.0674033	-0.210891	0.748751	-0.0609943	-0.159938	0.422499	-0.122563	-0.134381	-0.0110741		-0.109609	0.0743028	1.52935	-0.0830321	0.187796	1.23791	-0.0821799	0.225735	0.969389	0.0151145	0.243009	0.737373	-0.0720385	0.156523	0.754357	-0.0750705	0.122422	0.408546	-0.110329	0.104513	-0.00283045
						-0.123615	-0.148681	1.51515	-0.0872012	-0.234298	1.24341	-0.115486	-0.272927	0.972354	-0.0400854	-0.299007	0.733826	-0.0673621	-0.210817	0.74883	-0.0610002	-0.159914	0.422477	-0.122553	-0.134405	-0.0110894		-0.109644	0.0742809	1.52931	-0.0829794	0.187785	1.23792	-0.082158	0.225725	0.969366	0.0151131	0.242974	0.737337	-0.0720607	0.156613	0.754426	-0.0750476	0.122403	0.408533	-0.110389	0.104473	-0.00282808
						-0.123683	-0.14872	1.5152	-0.0872357	-0.234259	1.2434	-0.115509	-0.272979	0.972311	-0.0400979	-0.299017	0.733806	-0.0673496	-0.210807	0.748817	-0.0610176	-0.159972	0.422519	-0.122549	-0.134392	-0.0110956		-0.109623	0.0742957	1.52933	-0.0830818	0.187783	1.23797	-0.0821491	0.225753	0.969367	0.0151474	0.242964	0.737337	-0.0720585	0.156537	0.754399	-0.0751016	0.122418	0.408578	-0.110353	0.104484	-0.00283587
						-0.12366	-0.14869	1.51517	-0.0869661	-0.234357	1.24334	-0.115515	-0.272923	0.972345	-0.0401029	-0.299043	0.733866	-0.0674774	-0.210902	0.748757	-0.0610835	-0.159981	0.422505	-0.122565	-0.134413	-0.0110868		-0.109848	0.074331	1.52934	-0.0830177	0.187769	1.23794	-0.082166	0.225718	0.969361	0.0151871	0.242955	0.73736	-0.0720091	0.156544	0.754351	-0.0750586	0.122399	0.408526	-0.11036	0.104472	-0.00282876
						-0.123693	-0.14869	1.51518	-0.0872844	-0.234279	1.24342	-0.115521	-0.272995	0.972312	-0.0401058	-0.299039	0.73386	-0.0674688	-0.2109	0.748754	-0.0610635	-0.159981	0.422523	-0.122566	-0.134392	-0.0111266		-0.109854	0.0743404	1.52933	-0.0830847	0.187786	1.23786	-0.0821239	0.225724	0.969347	0.0151767	0.242956	0.737367	-0.07206	0.156544	0.754376	-0.0750751	0.122408	0.40855	-0.110334	0.104463	-0.00286414
						-0.123739	-0.148685	1.51517	-0.0872906	-0.234256	1.24341	-0.115528	-0.272929	0.972368	-0.040088	-0.29906	0.73388	-0.0674566	-0.210896	0.74873	-0.061029	-0.159971	0.422494	-0.122598	-0.134425	-0.0110809		-0.109743	0.0743207	1.52935	-0.083058	0.18782	1.23794	-0.082156	0.225728	0.969358	0.015126	0.242939	0.737332	-0.0720597	0.156596	0.754388	-0.0750794	0.122421	0.408528	-0.110347	0.104495	-0.00288484
						-0.123793	-0.148713	1.5152	-0.0873688	-0.234205	1.2434	-0.115506	-0.272947	0.972341	-0.0399871	-0.298981	0.733888	-0.0674222	-0.210838	0.748812	-0.0610798	-0.160005	0.422525	-0.122556	-0.134364	-0.0111266		-0.109922	0.0743451	1.52932	-0.0831252	0.187819	1.23794	-0.0821521	0.225698	0.969362	0.0151834	0.242915	0.737346	-0.0721412	0.156573	0.754437	-0.0750843	0.122374	0.408539	-0.110349	0.104477	-0.0028623
						-0.123839	-0.148667	1.5152	-0.0873355	-0.234264	1.2434	-0.11555	-0.272969	0.972372	-0.0400901	-0.299059	0.733898	-0.0675148	-0.210883	0.748765	-0.0610882	-0.159983	0.422505	-0.122564	-0.134365	-0.0110715		-0.109914	0.0743688	1.52935	-0.0831164	0.187796	1.23793	-0.082127	0.225741	0.969376	0.0152186	0.242892	0.737352	-0.0720761	0.156629	0.754393	-0.0750351	0.122429	0.408527	-0.110344	0.104477	-0.00286604
						-0.123871	-0.148636	1.51518	-0.0857439	-0.234041	1.24291	-0.115554	-0.272949	0.972363	-0.0401203	-0.29904	0.733874	-0.0675035	-0.210866	0.74874	-0.0610796	-0.159986	0.422531	-0.122532	-0.134392	-0.0110936		-0.109947	0.074349	1.52934	-0.0831566	0.187834	1.23794	-0.0820758	0.225718	0.969375	0.0153048	0.242918	0.737329	-0.0720837	0.156576	0.754381	-0.0750845	0.122435	0.408536	-0.110364	0.104469	-0.00286504
						-0.123896	-0.148671	1.51519	-0.0870824	-0.234314	1.24336	-0.11604	-0.272537	0.972584	-0.04011	-0.299076	0.733917	-0.0675852	-0.210884	0.748748	-0.06111	-0.159962	0.422523	-0.122487	-0.134422	-0.0110729		-0.10992	0.0743696	1.52934	-0.0831288	0.187825	1.23794	-0.0821066	0.225698	0.969346	0.0152712	0.242894	0.737338	-0.072074	0.156595	0.75438	-0.0751472	0.122405	0.408533	-0.110358	0.104475	-0.00285764
						-0.123977	-0.148723	1.51521	-0.0871124	-0.234338	1.24334	-0.11557	-0.27294	0.97235	-0.0401592	-0.299056	0.7339	-0.0674874	-0.210821	0.748792	-0.0610172	-0.159891	0.422401	-0.12259	-0.134393	-0.0111494		-0.109951	0.074373	1.52932	-0.0831387	0.187831	1.23793	-0.0820734	0.225735	0.969375	0.0152451	0.242875	0.73735	-0.0721316	0.156577	0.754364	-0.0751111	0.122416	0.408565	-0.110405	0.104491	-0.00285802
						-0.123972	-0.148682	1.51519	-0.0874699	-0.234208	1.24345	-0.115567	-0.272938	0.972355	-0.0400964	-0.299082	0.733934	-0.0675894	-0.210904	0.748745	-0.0611036	-0.159974	0.42252	-0.122544	-0.134444	-0.0110892		-0.110002	0.0743239	1.52931	-0.0831527	0.18784	1.23794	-0.082061	0.225723	0.969356	0.0152426	0.242872	0.737353	-0.0720695	0.156633	0.754361	-0.0751221	0.122439	0.408564	-0.110379	0.104497	-0.00284053
						-0.12402	-0.148696	1.5152	-0.0874855	-0.234195	1.24343	-0.115596	-0.272924	0.9724	-0.0401511	-0.299081	0.733906	-0.0675545	-0.210832	0.74877	-0.0611034	-0.159949	0.42252	-0.122582	-0.134401	-0.0111109		-0.109997	0.0743894	1.52931	-0.0831371	0.187863	1.23784	-0.0820455	0.22573	0.969364	0.0153024	0.242843	0.737307	-0.0721028	0.156593	0.75439	-0.0751204	0.122432	0.408541	-0.110363	0.104495	-0.0028472
						-0.124031	-0.148627	1.51519	-0.0866681	-0.234106	1.24301	-0.115628	-0.27294	0.972381	-0.0401086	-0.299081	0.733878	-0.067686	-0.210895	0.748789	-0.0610752	-0.159881	0.422351	-0.122539	-0.134377	-0.0111247		-0.110063	0.0743683	1.52933	-0.0831549	0.187854	1.23794	-0.0820155	0.225754	0.969397	0.0152822	0.242852	0.737342	-0.0721015	0.156556	0.754369	-0.0750936	0.122423	0.408519	-0.110356	0.104432	-0.00286502
						-0.124107	-0.148635	1.51521	-0.087526	-0.234189	1.24344	-0.115597	-0.272938	0.972379	-0.0401491	-0.299093	0.733905	-0.0675159	-0.210774	0.748806	-0.061128	-0.159941	0.422488	-0.122623	-0.134375	-0.0111264		-0.110362	0.0744357	1.52932	-0.0831724	0.187848	1.23783	-0.0820122	0.225706	0.969326	0.0153072	0.242822	0.737344	-0.0721165	0.156547	0.754372	-0.075106	0.12242	0.40855	-0.110417	0.10446	-0.00287594
						-0.124112	-0.148673	1.51523	-0.0875679	-0.234177	1.24343	-0.115625	-0.272953	0.972394	-0.0401114	-0.299114	0.733939	-0.0676391	-0.210851	0.74876	-0.0611477	-0.159988	0.422486	-0.122559	-0.134402	-0.0110636		-0.110039	0.0743947	1.52931	-0.0832115	0.187877	1.23784	-0.0820147	0.2257	0.969346	0.0153111	0.242835	0.737361	-0.0721563	0.15661	0.754423	-0.0751042	0.122414	0.408526	-0.110354	0.104462	-0.00286995
						-0.124175	-0.148641	1.51522	-0.0858518	-0.233952	1.24287	-0.115636	-0.272965	0.97239	-0.0401295	-0.299091	0.733913	-0.0675546	-0.210777	0.748821	-0.0611287	-0.159993	0.422534	-0.122532	-0.134366	-0.0111173		-0.110444	0.0744251	1.52933	-0.0832237	0.187884	1.23782	-0.0819886	0.225735	0.969377	0.015311	0.242811	0.737348	-0.0721312	0.156627	0.754403	-0.0751231	0.122428	0.408531	-0.110366	0.104451	-0.00284788
						-0.124203	-0.148658	1.51523	-0.0875796	-0.234184	1.24344	-0.115658	-0.272934	0.972386	-0.0400998	-0.299103	0.733921	-0.0675865	-0.210846	0.74875	-0.0611177	-0.159989	0.422536	-0.12258	-0.134395	-0.0110427		-0.110492	0.0744198	1.52934	-0.0832049	0.18787	1.23783	-0.0819864	0.225716	0.969357	0.0153664	0.242801	0.737333	-0.072174	0.156599	0.75439	-0.0751158	0.122427	0.408563	-0.110352	0.10448	-0.00283533
						-0.124196	-0.148637	1.5152	-0.0876353	-0.234161	1.24344	-0.115669	-0.272955	0.972398	-0.0401431	-0.299104	0.733953	-0.0676524	-0.210861	0.748773	-0.0611543	-0.159999	0.422541	-0.122574	-0.134363	-0.0111178		-0.110485	0.0744348	1.52931	-0.0832341	0.187871	1.23794	-0.0820093	0.225709	0.969358	0.015344	0.242769	0.737348	-0.072154	0.156638	0.754449	-0.0751054	0.122433	0.408558	-0.110349	0.104503	-0.00285973
						-0.124303	-0.148652	1.51521	-0.0860542	-0.233984	1.24284	-0.11568	-0.272987	0.972397	-0.040436	-0.299254	0.733636	-0.0676349	-0.210871	0.748806	-0.061129	-0.15999	0.422528	-0.12254	-0.134383	-0.0110888		-0.110504	0.0744411	1.52935	-0.0832627	0.187899	1.23783	-0.0820156	0.225727	0.969365	0.0153754	0.242782	0.737335	-0.0721471	0.156656	0.754411	-0.0751067	0.122417	0.408545	-0.110355	0.104498	-0.00284939
						-0.124315	-0.148645	1.5152	-0.0873999	-0.23424	1.2434	-0.115711	-0.272965	0.972428	-0.0401576	-0.299104	0.733934	-0.0676008	-0.210851	0.748776	-0.0610712	-0.159885	0.422383	-0.122577	-0.134357	-0.0110988		-0.110572	0.0744498	1.52936	-0.0832356	0.187882	1.23785	-0.0819725	0.225691	0.969303	0.0153673	0.242797	0.73738	-0.0721627	0.156638	0.754401	-0.0751183	0.122416	0.408532	-0.110366	0.104517	-0.00284128
						-0.124321	-0.148666	1.51521	-0.0877271	-0.234145	1.24345	-0.115702	-0.272989	0.972417	-0.0401126	-0.299141	0.733954	-0.0676372	-0.210837	0.748867	-0.0611421	-0.159981	0.422549	-0.12252	-0.134364	-0.0110849		-0.110582	0.0744778	1.52935	-0.0832452	0.187906	1.23795	-0.0819304	0.225697	0.969326	0.01537	0.242759	0.737349	-0.072176	0.156565	0.754394	-0.0751328	0.122438	0.40855	-0.110333	0.10447	-0.0028515
						-0.124403	-0.148652	1.51525	-0.0877238	-0.234135	1.24343	-0.115703	-0.272943	0.972418	-0.0404712	-0.299216	0.733597	-0.0676283	-0.210797	0.74886	-0.0611726	-0.159947	0.422541	-0.122546	-0.134396	-0.0111314		-0.110555	0.0744613	1.52935	-0.0832661	0.187887	1.23787	-0.0819197	0.225722	0.969354	0.0154111	0.242762	0.737338	-0.0721883	0.156648	0.754411	-0.0751088	0.122449	0.408528	-0.11036	0.104472	-0.0028562
						-0.124416	-0.148681	1.51525	-0.0877548	-0.234146	1.24345	-0.115728	-0.272942	0.972435	-0.0403878	-0.299248	0.733628	-0.0677022	-0.210875	0.748787	-0.0611361	-0.159977	0.422553	-0.122551	-0.134356	-0.0111173		-0.110593	0.0744664	1.52933	-0.0832894	0.187894	1.23796	-0.0819531	0.22568	0.969349	0.0153735	0.242716	0.737367	-0.0722468	0.156594	0.754434	-0.0751604	0.122454	0.408526	-0.110353	0.104496	-0.00284208
						-0.124445	-0.148661	1.51525	-0.0875348	-0.234189	1.2434	-0.115748	-0.272963	0.972435	-0.040096	-0.299151	0.733993	-0.067678	-0.210815	0.748772	-0.0611875	-0.160016	0.422544	-0.122598	-0.134385	-0.01111		-0.110658	0.0744968	1.52934	-0.0832959	0.187915	1.23785	-0.0819161	0.22569	0.969367	0.0153996	0.242713	0.737381	-0.0722632	0.156628	0.754428	-0.0751314	0.122432	0.408567	-0.110347	0.104477	-0.00285611
						-0.12447	-0.14867	1.51529	-0.0875681	-0.234198	1.24343	-0.115755	-0.272994	0.972433	-0.040429	-0.299265	0.73364	-0.0676846	-0.210847	0.748784	-0.0611488	-0.159966	0.42256	-0.122486	-0.134411	-0.0112159		-0.110664	0.0744844	1.52934	-0.0832668	0.187933	1.23784	-0.08192	0.225682	0.969352	0.0154636	0.242706	0.737354	-0.0722096	0.156601	0.754379	-0.0751431	0.122448	0.408546	-0.110338	0.104471	-0.00284323
						-0.124522	-0.148591	1.51528	-0.0878575	-0.23409	1.24344	-0.115743	-0.272997	0.972449	-0.0400961	-0.299159	0.73398	-0.0676534	-0.210769	0.748851	-0.0611591	-0.159961	0.422527	-0.12255	-0.134358	-0.0111241		-0.110774	0.0745181	1.52933	-0.0833117	0.18791	1.23796	-0.0819047	0.225669	0.969357	0.0154312	0.242703	0.737359	-0.0722195	0.156639	0.754414	-0.0751173	0.122431	0.408566	-0.110323	0.104488	-0.00281372
						-0.124569	-0.148645	1.51527	-0.0878702	-0.234117	1.24348	-0.115777	-0.272944	0.972442	-0.0401212	-0.299168	0.734052	-0.0677569	-0.210853	0.748805	-0.0611549	-0.159943	0.422544	-0.122599	-0.134381	-0.011104		-0.110771	0.074484	1.52935	-0.0833068	0.187921	1.23796	-0.081914	0.22566	0.969358	0.0154686	0.242689	0.737351	-0.072252	0.156618	0.754473	-0.0751064	0.12242	0.40857	-0.110352	0.104481	-0.00282512
						-0.124573	-0.148641	1.5153	-0.08764	-0.234157	1.24342	-0.115768	-0.272961	0.972463	-0.0404304	-0.299272	0.733679	-0.0677033	-0.210754	0.748883	-0.0611903	-0.159957	0.422541	-0.122916	-0.134185	-0.0104644		-0.110805	0.0745568	1.52932	-0.0833579	0.187899	1.23787	-0.0819463	0.225696	0.969352	0.0154688	0.24269	0.737344	-0.0722335	0.156617	0.754412	-0.0751167	0.122414	0.40856	-0.11036	0.10448	-0.00285657
						-0.124626	-0.148622	1.51529	-0.0879227	-0.234094	1.24347	-0.115809	-0.272988	0.972446	-0.0403764	-0.2993	0.733676	-0.0677243	-0.210828	0.748808	-0.0611269	-0.159854	0.42241	-0.12255	-0.134413	-0.0110799		-0.110818	0.0745426	1.52935	-0.0833885	0.187921	1.23786	-0.0818779	0.225701	0.969345	0.0154684	0.242684	0.737367	-0.0722253	0.156597	0.754441	-0.0751417	0.122454	0.408558	-0.110333	0.104487	-0.0028149
						-0.12466	-0.148603	1.51529	-0.0879596	-0.234109	1.24347	-0.115851	-0.272989	0.97247	-0.0400844	-0.299158	0.734062	-0.0677286	-0.210773	0.748892	-0.0611772	-0.159964	0.42255	-0.122534	-0.134382	-0.0110454		-0.110829	0.0745524	1.52931	-0.0832965	0.187916	1.23786	-0.0818322	0.225695	0.969332	0.0154958	0.242679	0.737362	-0.0722631	0.156627	0.754428	-0.0751155	0.122428	0.408559	-0.110346	0.104462	-0.00284612
						-0.124704	-0.148639	1.51526	-0.0879253	-0.234064	1.24347	-0.115833	-0.272978	0.972445	-0.0404789	-0.299271	0.733672	-0.0677398	-0.210836	0.74885	-0.0612135	-0.159951	0.422551	-0.122547	-0.134384	-0.0110923		-0.110853	0.0745741	1.52932	-0.0833328	0.187932	1.23787	-0.0818782	0.22572	0.969349	0.0154986	0.242638	0.737366	-0.072236	0.15662	0.754421	-0.0751671	0.122441	0.408572	-0.110346	0.104482	-0.00280227
						-0.124703	-0.148571	1.5153	-0.0879567	-0.2341	1.24348	-0.115862	-0.272976	0.972479	-0.0404165	-0.299303	0.733741	-0.0677957	-0.210846	0.74884	-0.0612175	-0.159957	0.422547	-0.122542	-0.134457	-0.0110289		-0.110918	0.0746014	1.52932	-0.0833432	0.187913	1.23789	-0.0818695	0.225693	0.969367	0.0155254	0.242652	0.737351	-0.0722421	0.15659	0.754454	-0.0751748	0.122458	0.408562	-0.110331	0.104436	-0.00283013
						-0.124769	-0.148578	1.51531	-0.0879797	-0.234093	1.24347	-0.115855	-0.273023	0.972481	-0.0401337	-0.299187	0.734045	-0.0677642	-0.210827	0.74882	-0.0611885	-0.159954	0.422569	-0.122547	-0.134379	-0.0110528		-0.110909	0.0745786	1.5293	-0.083317	0.187953	1.23785	-0.081905	0.225679	0.96938	0.0155236	0.242601	0.737383	-0.0722519	0.15659	0.754411	-0.0751688	0.122429	0.408562	-0.110318	0.104482	-0.00281029
						-0.12481	-0.148629	1.51528	-0.0879629	-0.234086	1.24349	-0.115883	-0.272987	0.972485	-0.0404769	-0.299278	0.733711	-0.0677093	-0.210798	0.748926	-0.0611597	-0.159941	0.422577	-0.12253	-0.134403	-0.0110448		-0.110976	0.07461	1.52929	-0.0833606	0.187937	1.23786	-0.0818313	0.225667	0.969342	0.0155341	0.242594	0.73738	-0.072314	0.156617	0.754436	-0.0751506	0.122444	0.408587	-0.110332	0.104456	-0.00285047
						-0.124827	-0.148601	1.51529	-0.0880144	-0.234059	1.24348	-0.115875	-0.27297	0.972474	-0.0401095	-0.299189	0.73408	-0.0677084	-0.210759	0.748936	-0.0611796	-0.15996	0.422563	-0.122515	-0.134455	-0.0110549		-0.111048	0.0745982	1.5293	-0.0833402	0.187943	1.23785	-0.0818494	0.225683	0.969364	0.0155326	0.242587	0.737375	-0.0722919	0.156675	0.75444	-0.0751583	0.122439	0.408574	-0.110325	0.10447	-0.00284044
						-0.12486	-0.148606	1.51529	-0.088069	-0.234053	1.24348	-0.115901	-0.272979	0.972494	-0.0401128	-0.299183	0.734104	-0.0677967	-0.210839	0.748841	-0.0611944	-0.159934	0.422556	-0.122581	-0.1344	-0.0110764		-0.111026	0.0746448	1.52931	-0.0833396	0.187946	1.23787	-0.0818308	0.225685	0.969391	0.015537	0.242585	0.737377	-0.0722771	0.156675	0.754459	-0.075173	0.122479	0.408592	-0.1103	0.104499	-0.00283666
						-0.124877	-0.148589	1.51531	-0.0880605	-0.234033	1.24347	-0.115925	-0.272973	0.972508	-0.0401448	-0.299216	0.734094	-0.0677962	-0.21086	0.748852	-0.0611932	-0.159967	0.422588	-0.122534	-0.134412	-0.0110285		-0.111069	0.0746504	1.52927	-0.0833873	0.187952	1.23787	-0.0818158	0.225694	0.969368	0.0155532	0.242546	0.737381	-0.0723007	0.15664	0.754415	-0.0751678	0.122423	0.408575	-0.110351	0.104486	-0.0028305
						-0.124936	-0.14858	1.51529	-0.0880542	-0.234068	1.24346	-0.115954	-0.272978	0.972523	-0.0401347	-0.299243	0.734123	-0.0677012	-0.21072	0.748952	-0.0611975	-0.159897	0.422572	-0.122553	-0.13437	-0.0110402		-0.111111	0.0746603	1.52928	-0.08339	0.187956	1.23786	-0.0818516	0.225698	0.969362	0.0155909	0.242526	0.737361	-0.0722915	0.156655	0.754446	-0.0751305	0.12247	0.408585	-0.110336	0.104504	-0.00281032
						-0.124962	-0.148576	1.5153	-0.0878907	-0.23409	1.24345	-0.115929	-0.272996	0.9725	-0.040131	-0.299205	0.734109	-0.0677867	-0.210804	0.748871	-0.0611744	-0.159872	0.422463	-0.122519	-0.134354	-0.0110422		-0.11106	0.0746862	1.52928	-0.0834325	0.187971	1.23791	-0.0818881	0.225682	0.969363	0.0155794	0.242534	0.737378	-0.0722815	0.15666	0.754445	-0.0751854	0.122446	0.408574	-0.110349	0.104493	-0.00285138
						-0.12504	-0.148575	1.5153	-0.0880892	-0.234049	1.24349	-0.11599	-0.273003	0.972516	-0.0401549	-0.299207	0.7341	-0.0677664	-0.210798	0.748862	-0.0612146	-0.159949	0.422603	-0.122565	-0.134398	-0.0110253		-0.111145	0.0746773	1.52929	-0.0833826	0.187971	1.23787	-0.081857	0.225702	0.969361	0.0155988	0.242509	0.737398	-0.0723492	0.156661	0.75447	-0.0751695	0.122465	0.408578	-0.11035	0.104484	-0.00281026
						-0.125045	-0.14859	1.51532	-0.0879206	-0.234107	1.24346	-0.115963	-0.273011	0.972526	-0.04014	-0.299221	0.734126	-0.0677244	-0.210719	0.748926	-0.0612175	-0.159953	0.422602	-0.122561	-0.134421	-0.0110191		-0.11121	0.0747047	1.52929	-0.0833873	0.187959	1.23785	-0.0818548	0.225653	0.969373	0.0155892	0.242481	0.737388	-0.0723215	0.156686	0.754457	-0.0751815	0.122441	0.408557	-0.11037	0.104502	-0.00282457
						-0.125056	-0.14852	1.51532	-0.0879542	-0.234114	1.24344	-0.11603	-0.272985	0.972522	-0.0401235	-0.299182	0.734131	-0.0677721	-0.210749	0.748973	-0.0612257	-0.159938	0.422601	-0.122514	-0.1344	-0.0110292		-0.111165	0.0746911	1.52926	-0.0833885	0.18797	1.23786	-0.0818652	0.225687	0.969354	0.0155631	0.242469	0.737399	-0.0723686	0.156706	0.754468	-0.0752106	0.122458	0.408576	-0.110375	0.1045	-0.00279314
						-0.125144	-0.148584	1.5153	-0.0881641	-0.234046	1.2435	-0.116023	-0.272992	0.972525	-0.0401294	-0.299203	0.734144	-0.0678087	-0.210772	0.74885	-0.0611979	-0.159932	0.422602	-0.12251	-0.134412	-0.0110121		-0.111243	0.0746917	1.52925	-0.0834678	0.18798	1.23787	-0.0818279	0.225686	0.969372	0.0155877	0.242452	0.737405	-0.0723942	0.156676	0.754465	-0.0751619	0.122451	0.408546	-0.110371	0.104482	-0.00284086
						-0.12517	-0.148553	1.51527	-0.088188	-0.234028	1.2435	-0.116052	-0.273015	0.972535	-0.0401184	-0.299207	0.734108	-0.0677777	-0.210713	0.748942	-0.0612199	-0.159932	0.42263	-0.122557	-0.134426	-0.01102		-0.11128	0.0747177	1.52925	-0.0834693	0.187987	1.2379	-0.0818261	0.225658	0.969366	0.0156279	0.242446	0.737431	-0.0723758	0.156674	0.754445	-0.0752207	0.122462	0.408562	-0.110372	0.10448	-0.00284457
						-0.125211	-0.148545	1.51533	-0.0881677	-0.234048	1.24349	-0.116057	-0.27302	0.97254	-0.0401053	-0.299217	0.734173	-0.067773	-0.210705	0.749004	-0.0612284	-0.159908	0.422588	-0.122557	-0.134387	-0.0110485		-0.111292	0.0747536	1.52923	-0.0834955	0.188004	1.23788	-0.0818442	0.225678	0.969366	0.0156226	0.24246	0.737416	-0.0723807	0.156655	0.754423	-0.0751603	0.122471	0.408575	-0.110351	0.104519	-0.002792
						-0.125267	-0.148571	1.51532	-0.0882305	-0.234052	1.24349	-0.116047	-0.272986	0.972514	-0.0401352	-0.299216	0.734126	-0.0677296	-0.210741	0.748974	-0.0612125	-0.159857	0.422474	-0.122571	-0.134392	-0.011049		-0.111353	0.0747103	1.52925	-0.0834386	0.187999	1.23787	-0.0817873	0.225673	0.969343	0.0156305	0.242444	0.73745	-0.0723841	0.156723	0.754436	-0.0752412	0.122469	0.408587	-0.110379	0.104512	-0.00278958
						-0.125286	-0.148527	1.51529	-0.0881856	-0.234017	1.24352	-0.116105	-0.272996	0.972555	-0.0401111	-0.29927	0.734187	-0.0677571	-0.210694	0.748977	-0.0612473	-0.159907	0.422602	-0.122537	-0.13439	-0.0110453		-0.111322	0.074765	1.52926	-0.083437	0.188032	1.23787	-0.0818108	0.225697	0.969349	0.0156578	0.242424	0.73746	-0.0724266	0.156709	0.754485	-0.0752318	0.122476	0.408562	-0.11033	0.10452	-0.00280852
						-0.125322	-0.148511	1.5153	-0.0880578	-0.234033	1.24346	-0.116122	-0.27299	0.972555	-0.0401386	-0.299227	0.73415	-0.0677718	-0.21074	0.748969	-0.0612663	-0.159947	0.422639	-0.122504	-0.134403	-0.0110839		-0.111388	0.0747824	1.52923	-0.0834825	0.18799	1.23789	-0.0818093	0.225665	0.969367	0.015657	0.242404	0.737438	-0.0724162	0.156741	0.754518	-0.0751871	0.122493	0.408551	-0.110356	0.104516	-0.00280671
						-0.125372	-0.148524	1.51532	-0.088274	-0.233979	1.24348	-0.116116	-0.272986	0.972553	-0.0401368	-0.29925	0.734188	-0.0677956	-0.210701	0.74899	-0.0612373	-0.159896	0.422596	-0.122937	-0.134214	-0.010462		-0.111374	0.0747729	1.52923	-0.0834958	0.187999	1.23788	-0.0817752	0.225678	0.969342	0.0156601	0.242411	0.737458	-0.0724573	0.156705	0.754456	-0.0752029	0.122464	0.408569	-0.110337	0.104511	-0.00280682
						-0.12536	-0.148524	1.51535	-0.0882523	-0.234003	1.24349	-0.1161	-0.273019	0.97255	-0.0401295	-0.299241	0.734155	-0.0678321	-0.210697	0.748994	-0.0612706	-0.159928	0.422628	-0.122559	-0.134395	-0.0110645		-0.111433	0.0747941	1.52921	-0.08346	0.18801	1.23787	-0.0817893	0.22566	0.96935	0.0156851	0.242411	0.737444	-0.0724365	0.156703	0.754448	-0.0752553	0.122481	0.408595	-0.110317	0.104493	-0.00282706
						-0.125431	-0.148526	1.51531	-0.0882786	-0.234008	1.24349	-0.116173	-0.27302	0.972566	-0.0401346	-0.299267	0.734178	-0.067804	-0.210672	0.74897	-0.0612317	-0.159922	0.42261	-0.122575	-0.134386	-0.011078		-0.111416	0.0748004	1.5292	-0.0834846	0.188019	1.23798	-0.0817986	0.225674	0.969371	0.0156888	0.242355	0.737412	-0.0724313	0.156708	0.75447	-0.0752555	0.122504	0.408564	-0.110362	0.1045	-0.00281719
						-0.125446	-0.148518	1.51531	-0.088257	-0.234015	1.24346	-0.116171	-0.272981	0.972567	-0.0400686	-0.299161	0.734155	-0.0677856	-0.210665	0.749006	-0.0613035	-0.159939	0.422618	-0.122529	-0.134382	-0.0110251		-0.111453	0.0747858	1.52922	-0.0835053	0.188022	1.23786	-0.0817847	0.225676	0.969354	0.0156821	0.242352	0.737457	-0.0724549	0.156702	0.754447	-0.0752288	0.122462	0.408578	-0.110383	0.104507	-0.00281176
						-0.125479	-0.148519	1.51532	-0.088291	-0.233981	1.24349	-0.116179	-0.272969	0.972541	-0.0401412	-0.299277	0.73427	-0.0677773	-0.210695	0.749029	-0.0612341	-0.159928	0.422612	-0.122554	-0.134404	-0.0110266		-0.11149	0.0748213	1.52921	-0.0835118	0.188024	1.23786	-0.0817532	0.225659	0.969349	0.0157175	0.242346	0.737476	-0.0724465	0.156705	0.754444	-0.0752799	0.122495	0.408582	-0.110353	0.104537	-0.0028139
						-0.125477	-0.148498	1.51532	-0.0883554	-0.233978	1.24351	-0.116174	-0.273016	0.972565	-0.040149	-0.299288	0.734241	-0.0678305	-0.210656	0.748988	-0.0612979	-0.159878	0.422614	-0.122575	-0.134412	-0.0110401		-0.111507	0.0748153	1.5292	-0.0834925	0.188019	1.23787	-0.0817486	0.225684	0.969343	0.0157125	0.242337	0.737458	-0.0724901	0.156753	0.754475	-0.0752552	0.122498	0.408584	-0.110328	0.104492	-0.0028035
						-0.125522	-0.14846	1.5153	-0.088374	-0.233977	1.24347	-0.116192	-0.273013	0.972595	-0.0401281	-0.299279	0.734261	-0.0678283	-0.210681	0.749014	-0.061234	-0.159919	0.422665	-0.122516	-0.134421	-0.0109936		-0.111562	0.0748174	1.52919	-0.0834635	0.187949	1.23799	-0.0817522	0.22566	0.969374	0.0157262	0.242321	0.737451	-0.0725101	0.156715	0.754519	-0.0752493	0.1225	0.408603	-0.11032	0.104498	-0.00280236
						-0.12554	-0.148477	1.51533	-0.0883452	-0.233958	1.24348	-0.116228	-0.273006	0.972582	-0.040134	-0.299271	0.734225	-0.0677986	-0.210673	0.748999	-0.0612583	-0.159915	0.422612	-0.122546	-0.134381	-0.0109922		-0.111542	0.0748081	1.5292	-0.0835132	0.188047	1.23785	-0.0817613	0.225647	0.969348	0.0157471	0.242259	0.737469	-0.0724969	0.156744	0.754492	-0.0752659	0.122479	0.408589	-0.110354	0.104513	-0.00279778
						-0.125581	-0.148455	1.51531	-0.0883704	-0.233949	1.24348	-0.116251	-0.273003	0.972587	-0.0400912	-0.299269	0.734293	-0.0678343	-0.210676	0.749041	-0.0612664	-0.159933	0.422664	-0.122543	-0.134416	-0.0110302		-0.111588	0.0748182	1.52916	-0.0835073	0.188048	1.23784	-0.0816671	0.225647	0.969345	0.0157526	0.242245	0.737454	-0.072509	0.15678	0.754525	-0.0752425	0.122468	0.408616	-0.110315	0.104511	-0.00277794
						-0.125611	-0.148438	1.51531	-0.0883877	-0.233902	1.24352	-0.116266	-0.27304	0.972609	-0.0401508	-0.29927	0.734244	-0.0678345	-0.210691	0.749018	-0.0612975	-0.159922	0.422637	-0.122549	-0.134396	-0.0110357		-0.111584	0.0748293	1.52919	-0.0835092	0.187982	1.23802	-0.0817207	0.225665	0.969381	0.0157455	0.242228	0.737468	-0.0724549	0.156702	0.754447	-0.0752787	0.122494	0.408596	-0.110375	0.104486	-0.00282202
						-0.125643	-0.148412	1.51534	-0.0882409	-0.233997	1.24348	-0.116297	-0.273027	0.972609	-0.0401671	-0.29929	0.734243	-0.0678147	-0.210644	0.749018	-0.0613037	-0.159925	0.422662	-0.122563	-0.134405	-0.0110206		-0.111619	0.07484	1.52917	-0.083525	0.18797	1.238	-0.0817225	0.225673	0.969393	0.0157563	0.242215	0.737458	-0.0724888	0.15676	0.754488	-0.075291	0.122483	0.408595	-0.11035	0.104496	-0.00279711
						-0.125701	-0.148398	1.51534	-0.0884065	-0.233958	1.24349	-0.116296	-0.273016	0.972623	-0.0401742	-0.299288	0.734266	-0.0679395	-0.210668	0.749071	-0.0612967	-0.159941	0.422661	-0.122576	-0.134398	-0.0110457		-0.111658	0.0748263	1.52916	-0.0835602	0.18804	1.23787	-0.0816938	0.225659	0.969351	0.0157492	0.242168	0.737471	-0.0725369	0.156753	0.754493	-0.0752528	0.122472	0.408613	-0.110368	0.104509	-0.00276594
						-0.125704	-0.148415	1.51534	-0.0884544	-0.233962	1.2435	-0.116356	-0.273037	0.972632	-0.0401378	-0.29931	0.734273	-0.0678436	-0.210655	0.749003	-0.0612951	-0.159905	0.422644	-0.122541	-0.134422	-0.0110228		-0.111659	0.0748297	1.52917	-0.0835267	0.188044	1.23784	-0.0816245	0.225668	0.969348	0.0157492	0.242168	0.737471	-0.0725402	0.156771	0.754529	-0.0752602	0.122456	0.408575	-0.110357	0.104478	-0.00278801
						-0.125764	-0.148382	1.51533	-0.088454	-0.233919	1.24349	-0.116332	-0.273035	0.972614	-0.0401704	-0.29931	0.734305	-0.0678464	-0.210641	0.749032	-0.0613177	-0.159908	0.422626	-0.122545	-0.134415	-0.0110712		-0.111685	0.0748469	1.52918	-0.083509	0.187992	1.23801	-0.0816966	0.225658	0.969394	0.0157568	0.242163	0.737466	-0.072569	0.156766	0.754518	-0.0752732	0.122448	0.40859	-0.110353	0.104501	-0.00277122
						-0.125779	-0.148392	1.51533	-0.0884375	-0.233947	1.2435	-0.116404	-0.273048	0.972668	-0.0401234	-0.29931	0.734299	-0.0679026	-0.210666	0.74903	-0.0613423	-0.15989	0.422665	-0.122547	-0.134411	-0.0109952		-0.111718	0.0748089	1.5292	-0.0835461	0.188041	1.23788	-0.0814946	0.225651	0.969316	0.015747	0.242181	0.737473	-0.0725329	0.156749	0.754492	-0.0752547	0.122468	0.40856	-0.110321	0.104533	-0.0027904
						-0.125792	-0.148365	1.51532	-0.0884842	-0.233919	1.24349	-0.116426	-0.273011	0.972679	-0.0401491	-0.299298	0.734307	-0.0678563	-0.210645	0.749031	-0.0613532	-0.159921	0.422624	-0.122559	-0.134412	-0.0110276		-0.111755	0.074873	1.52917	-0.0835395	0.187963	1.23799	-0.0816671	0.225679	0.969396	0.0157896	0.242145	0.737472	-0.0725097	0.156762	0.754496	-0.0753336	0.122469	0.408613	-0.110313	0.104485	-0.0027891
						-0.125807	-0.148351	1.51534	-0.0884672	-0.233915	1.2435	-0.116401	-0.273015	0.972644	-0.0401508	-0.299316	0.734318	-0.0679006	-0.210615	0.749026	-0.0613247	-0.159902	0.422648	-0.122536	-0.13444	-0.0110186		-0.111729	0.0748615	1.52915	-0.0835286	0.187976	1.238	-0.0816134	0.225665	0.96937	0.0157888	0.242151	0.737485	-0.0725685	0.156798	0.754547	-0.0753436	0.122487	0.408633	-0.110333	0.1045	-0.00278489
						-0.125844	-0.148381	1.51532	-0.0883525	-0.233966	1.24347	-0.116393	-0.273028	0.972656	-0.0401704	-0.299285	0.7343	-0.067928	-0.210629	0.749073	-0.0613704	-0.159903	0.422671	-0.122548	-0.134413	-0.0110133		-0.111746	0.0748852	1.52917	-0.0835386	0.187987	1.23799	-0.081625	0.225656	0.969357	0.015783	0.242107	0.737479	-0.0725881	0.156773	0.754512	-0.0753442	0.122505	0.408613	-0.110352	0.104498	-0.00277837
						-0.125896	-0.148333	1.51534	-0.0883379	-0.233887	1.24351	-0.116474	-0.273063	0.972701	-0.0401751	-0.299341	0.734325	-0.0679689	-0.21066	0.749069	-0.0613586	-0.159884	0.422656	-0.122597	-0.134445	-0.0110022		-0.111806	0.0748885	1.52915	-0.0835445	0.188068	1.23786	-0.0816596	0.225656	0.969337	0.0158108	0.242105	0.737491	-0.0725601	0.156801	0.754544	-0.0752959	0.12247	0.408606	-0.110343	0.104521	-0.00277099
						-0.125897	-0.148339	1.51533	-0.0885197	-0.233924	1.24352	-0.116468	-0.27306	0.97268	-0.0401652	-0.29933	0.734303	-0.0678897	-0.210634	0.749045	-0.0613659	-0.159917	0.42266	-0.122503	-0.134394	-0.0110201		-0.111835	0.0749008	1.52915	-0.0835195	0.188026	1.238	-0.0814375	0.225631	0.969294	0.015809	0.242098	0.737504	-0.072556	0.156777	0.754497	-0.0753173	0.122481	0.4086	-0.110393	0.10449	-0.00281097
						-0.125968	-0.148293	1.51531	-0.0885111	-0.233925	1.2435	-0.116471	-0.273008	0.972642	-0.0401664	-0.299337	0.734324	-0.0679088	-0.210637	0.74905	-0.0613686	-0.159917	0.422651	-0.12256	-0.134385	-0.0110231		-0.111878	0.0748994	1.52916	-0.0835508	0.188003	1.23799	-0.081588	0.22566	0.969357	0.0158133	0.242064	0.737495	-0.0725461	0.156772	0.754518	-0.0753292	0.122472	0.408591	-0.11034	0.104526	-0.00276468
						-0.125975	-0.148315	1.51532	-0.0884735	-0.233875	1.24356	-0.116482	-0.273006	0.972702	-0.0401849	-0.299332	0.734315	-0.0679409	-0.210638	0.749029	-0.0613476	-0.159873	0.422655	-0.122539	-0.134419	-0.0110215		-0.111935	0.0749167	1.52914	-0.0835633	0.188029	1.23801	-0.0816092	0.225683	0.969347	0.0158167	0.242048	0.737483	-0.0725893	0.156816	0.754527	-0.0753462	0.122508	0.408607	-0.110324	0.104507	-0.0027791
						-0.126001	-0.14828	1.51531	-0.0884978	-0.23389	1.24355	-0.116458	-0.273014	0.97268	-0.0401611	-0.299317	0.73435	-0.0679919	-0.210644	0.749052	-0.061382	-0.159903	0.422675	-0.122537	-0.134423	-0.0110307		-0.111939	0.0749192	1.5291	-0.0835724	0.188006	1.238	-0.0814326	0.225645	0.969302	0.0158581	0.24206	0.737471	-0.0726485	0.156813	0.754555	-0.0753354	0.122488	0.408615	-0.110294	0.104522	-0.00280718
						-0.12602	-0.148286	1.51533	-0.0883904	-0.233934	1.2435	-0.116538	-0.27307	0.972695	-0.0401531	-0.299311	0.734344	-0.0679983	-0.21063	0.749065	-0.0614231	-0.159887	0.422649	-0.122563	-0.134433	-0.0109989		-0.1119	0.0749168	1.52913	-0.083551	0.188017	1.238	-0.0813923	0.225654	0.969315	0.0159036	0.242047	0.737494	-0.0726092	0.156805	0.754532	-0.0753798	0.122507	0.408588	-0.110331	0.104532	-0.00278486
						-0.126049	-0.148287	1.51532	-0.0885521	-0.233902	1.24349	-0.116481	-0.273043	0.972672	-0.0401993	-0.299327	0.734349	-0.0680019	-0.210624	0.749071	-0.0613849	-0.159888	0.422678	-0.122569	-0.134409	-0.0110355		-0.111988	0.0749073	1.52912	-0.0835454	0.188041	1.23798	-0.0814217	0.225646	0.969296	0.0159083	0.24203	0.73749	-0.0726503	0.156786	0.75459	-0.075352	0.122495	0.408595	-0.110342	0.104507	-0.00279105
						-0.12607	-0.148292	1.51529	-0.0885108	-0.23388	1.24355	-0.116505	-0.273052	0.972694	-0.0402261	-0.299331	0.734338	-0.0680399	-0.210642	0.749081	-0.0613622	-0.159905	0.42265	-0.122574	-0.13442	-0.0110548		-0.111975	0.0749566	1.52912	-0.0835919	0.188107	1.23785	-0.0814095	0.225651	0.969309	0.0158528	0.242038	0.737509	-0.072658	0.156813	0.754523	-0.075384	0.122491	0.408619	-0.110383	0.104514	-0.00280968
						-0.126091	-0.14824	1.51532	-0.0885502	-0.233909	1.24349	-0.116538	-0.273018	0.972709	-0.0402106	-0.299309	0.734351	-0.0680732	-0.210657	0.749056	-0.061369	-0.159884	0.422679	-0.122484	-0.134386	-0.0109987		-0.112005	0.0749201	1.52909	-0.0835905	0.188037	1.238	-0.0813648	0.225609	0.969278	0.0158777	0.241997	0.737488	-0.0726261	0.156799	0.75454	-0.0754013	0.122501	0.408591	-0.11033	0.104515	-0.00277342
						-0.126102	-0.148231	1.51531	-0.0886048	-0.233918	1.24351	-0.116561	-0.273067	0.972723	-0.0401856	-0.299359	0.73439	-0.0680298	-0.210628	0.749065	-0.0613917	-0.159895	0.422657	-0.122576	-0.134438	-0.0109759		-0.112078	0.0749244	1.5291	-0.0835772	0.188045	1.23798	-0.081364	0.225644	0.969299	0.0158831	0.242037	0.737487	-0.0725992	0.156726	0.754484	-0.0754006	0.122543	0.408609	-0.110294	0.104518	-0.00279541
						-0.126155	-0.148253	1.51529	-0.0885994	-0.23388	1.24348	-0.116605	-0.273041	0.972705	-0.0401952	-0.299322	0.734381	-0.0681026	-0.210614	0.749071	-0.0613845	-0.159898	0.422655	-0.122555	-0.134433	-0.0110015		-0.112072	0.0749059	1.5291	-0.0836158	0.188052	1.23796	-0.0813879	0.225627	0.969288	0.0159103	0.242008	0.737487	-0.0726844	0.156818	0.754493	-0.0753695	0.122525	0.40857	-0.110368	0.104514	-0.0028048
						-0.126185	-0.14819	1.51531	-0.0885018	-0.233887	1.24349	-0.116587	-0.273071	0.97275	-0.0402254	-0.299367	0.734398	-0.0681049	-0.210613	0.749057	-0.0613977	-0.159883	0.422652	-0.122521	-0.134388	-0.0110589		-0.11213	0.0749061	1.52906	-0.0835691	0.188037	1.23797	-0.0813921	0.225626	0.969269	0.0158849	0.242036	0.737489	-0.0726556	0.156823	0.754503	-0.0754135	0.122506	0.408586	-0.110356	0.104493	-0.0028091
						-0.126205	-0.148197	1.51533	-0.0884945	-0.233879	1.24351	-0.116585	-0.273029	0.972721	-0.0402224	-0.299336	0.734366	-0.0680733	-0.2106	0.749043	-0.0614052	-0.159879	0.422658	-0.122578	-0.134402	-0.0110342		-0.112107	0.0749665	1.52908	-0.0835981	0.188062	1.23795	-0.0813512	0.22565	0.96931	0.0159098	0.24196	0.737495	-0.0726465	0.156852	0.754497	-0.0754309	0.122505	0.408613	-0.110379	0.104516	-0.00281621
						-0.126251	-0.148235	1.51531	-0.0886088	-0.23388	1.2435	-0.116629	-0.273066	0.972736	-0.0401997	-0.299361	0.73439	-0.0680639	-0.210581	0.749064	-0.0613939	-0.159893	0.422654	-0.122562	-0.134422	-0.0110446		-0.112176	0.0749516	1.52906	-0.0835896	0.188058	1.23793	-0.0813256	0.225658	0.969327	0.0158784	0.241947	0.737508	-0.0726991	0.156887	0.754507	-0.0754258	0.12253	0.408585	-0.110383	0.10449	-0.00281728
						-0.126281	-0.148234	1.51532	-0.0886507	-0.233824	1.24359	-0.116654	-0.273031	0.972769	-0.0402061	-0.299369	0.734395	-0.0681123	-0.210593	0.749039	-0.0614015	-0.159875	0.422649	-0.122509	-0.134388	-0.0110161		-0.112229	0.0749039	1.52907	-0.0835636	0.188061	1.23796	-0.0813508	0.225668	0.969287	0.0159108	0.241988	0.737498	-0.0726731	0.156856	0.754504	-0.0754619	0.122501	0.408573	-0.110376	0.104512	-0.00279643
						-0.126322	-0.148168	1.51531	-0.0886939	-0.233882	1.24351	-0.116673	-0.273064	0.972768	-0.040379	-0.299427	0.734502	-0.0681072	-0.210601	0.749051	-0.061413	-0.159905	0.422651	-0.122518	-0.134428	-0.0110201		-0.112231	0.0749183	1.52907	-0.0836306	0.188096	1.23798	-0.0812924	0.225662	0.969292	0.0159458	0.241986	0.737493	-0.0726821	0.15684	0.754486	-0.0754651	0.122541	0.408606	-0.110333	0.104532	-0.00280508
						-0.126305	-0.148204	1.51528	-0.0886942	-0.233895	1.24353	-0.116706	-0.273097	0.972769	-0.0402347	-0.299393	0.734439	-0.0681421	-0.210575	0.749044	-0.0613985	-0.159872	0.422674	-0.122565	-0.134422	-0.0110537		-0.112259	0.0749393	1.52905	-0.0835534	0.188078	1.23796	-0.0813049	0.225633	0.969284	0.0159108	0.24195	0.737503	-0.0727371	0.156874	0.754548	-0.0754653	0.122531	0.408566	-0.110364	0.104508	-0.00282775
						-0.126372	-0.148189	1.5153	-0.0887184	-0.233886	1.24351	-0.116689	-0.273077	0.972761	-0.0403083	-0.299427	0.734434	-0.068096	-0.210586	0.749032	-0.0613846	-0.159874	0.422658	-0.122596	-0.134446	-0.0109584		-0.112291	0.074936	1.52906	-0.0836068	0.188101	1.23796	-0.0812973	0.225616	0.969261	0.0159462	0.241926	0.737486	-0.0727643	0.156864	0.754533	-0.0754684	0.12251	0.40857	-0.11039	0.104525	-0.00280169
						-0.126373	-0.148187	1.5153	-0.0887065	-0.233873	1.2435	-0.116728	-0.273083	0.972798	-0.0402295	-0.299347	0.734392	-0.0681219	-0.210593	0.749026	-0.061415	-0.159873	0.422654	-0.12261	-0.134426	-0.0110189		-0.112321	0.0749549	1.52904	-0.0835803	0.188064	1.23796	-0.0813709	0.225681	0.969292	0.0159468	0.241976	0.737501	-0.0727435	0.156817	0.754493	-0.0754602	0.122528	0.408576	-0.110365	0.104512	-0.00284165
						-0.126435	-0.148181	1.51534	-0.0875798	-0.233728	1.24311	-0.116723	-0.273106	0.972775	-0.040399	-0.299444	0.734517	-0.0681793	-0.210609	0.749077	-0.0614222	-0.159887	0.422659	-0.122547	-0.134448	-0.0109903		-0.112327	0.0749331	1.52904	-0.0836195	0.188101	1.23794	-0.0813262	0.225644	0.969284	0.0159137	0.241923	0.737493	-0.0727643	0.156864	0.754533	-0.0754666	0.122532	0.408596	-0.110379	0.104516	-0.00279236
						-0.126447	-0.14816	1.5153	-0.0885873	-0.233861	1.24357	-0.116724	-0.273079	0.972793	-0.0402527	-0.299339	0.734418	-0.0681911	-0.210601	0.749038	-0.0614245	-0.159902	0.42266	-0.122522	-0.134414	-0.0110206		-0.112337	0.0749532	1.52904	-0.083599	0.188083	1.23796	-0.0812878	0.225675	0.969279	0.0159495	0.24191	0.737476	-0.0727668	0.156893	0.75453	-0.0754606	0.122527	0.408569	-0.110348	0.104549	-0.00283168
						-0.126462	-0.148155	1.51529	-0.0887851	-0.233908	1.24356	-0.116732	-0.27306	0.972787	-0.040339	-0.299462	0.734441	-0.0682122	-0.210584	0.749059	-0.0614104	-0.159878	0.422644	-0.122546	-0.134435	-0.0109968		-0.112389	0.0749704	1.52903	-0.0836129	0.188112	1.23794	-0.0813106	0.225668	0.969287	0.0159758	0.241955	0.737501	-0.0727178	0.156828	0.754475	-0.0754941	0.122539	0.408571	-0.110389	0.104488	-0.00283636
						-0.126485	-0.148138	1.51526	-0.0887302	-0.23385	1.24352	-0.11674	-0.2731	0.972776	-0.0402858	-0.299343	0.734509	-0.0682275	-0.21061	0.749029	-0.061416	-0.159865	0.422617	-0.122586	-0.134423	-0.0110799		-0.112382	0.0749698	1.52902	-0.0835577	0.188089	1.23792	-0.0813016	0.225672	0.969301	0.0159335	0.241891	0.737476	-0.0728273	0.156901	0.754516	-0.0755151	0.122547	0.408587	-0.110368	0.104507	-0.00280474
						-0.126558	-0.148146	1.51527	-0.0886242	-0.233863	1.24357	-0.116765	-0.273078	0.972787	-0.0404294	-0.299485	0.734543	-0.0682438	-0.210606	0.749036	-0.061444	-0.159875	0.422629	-0.122599	-0.13443	-0.0110838		-0.11243	0.0749679	1.52903	-0.0836157	0.188095	1.23795	-0.0813062	0.225644	0.969283	0.0159425	0.24191	0.737491	-0.0728071	0.156858	0.754511	-0.0754418	0.122531	0.408556	-0.110399	0.104514	-0.00280771
						-0.126587	-0.148145	1.51528	-0.0886608	-0.23387	1.24355	-0.116751	-0.273092	0.972801	-0.040426	-0.299485	0.734553	-0.0682327	-0.21062	0.749017	-0.0614184	-0.159873	0.422643	-0.122574	-0.134366	-0.0110655		-0.11244	0.0749785	1.52901	-0.0836429	0.188108	1.23795	-0.0812712	0.22566	0.969261	0.0159459	0.241917	0.737493	-0.0728368	0.156925	0.754549	-0.0754913	0.122556	0.408577	-0.110387	0.104537	-0.0028554
						-0.126602	-0.148141	1.51526	-0.0887563	-0.233844	1.24361	-0.116816	-0.273109	0.972793	-0.0404112	-0.299488	0.73458	-0.0682793	-0.210624	0.749014	-0.0614635	-0.159859	0.422628	-0.122586	-0.134382	-0.0110573		-0.112461	0.0749579	1.52902	-0.0836388	0.188145	1.23791	-0.0812757	0.225611	0.969266	0.0159433	0.241928	0.737493	-0.0728119	0.156848	0.754544	-0.0754661	0.122548	0.40855	-0.110405	0.10451	-0.00284289
						-0.126614	-0.148144	1.51528	-0.0887056	-0.233875	1.24356	-0.11683	-0.273111	0.972829	-0.0404133	-0.299513	0.734557	-0.0682712	-0.210553	0.749016	-0.0614554	-0.15985	0.422627	-0.122605	-0.134419	-0.0110373		-0.112453	0.0749474	1.52902	-0.0835775	0.188125	1.2379	-0.0812926	0.225648	0.969266	0.0160018	0.24192	0.73749	-0.0728101	0.156909	0.754501	-0.0754882	0.12257	0.408588	-0.110378	0.104498	-0.00281783
						-0.126648	-0.148122	1.51523	-0.0887959	-0.233848	1.24354	-0.116813	-0.273112	0.972789	-0.0404241	-0.299486	0.734574	-0.0683194	-0.210607	0.749027	-0.0614477	-0.159877	0.42264	-0.122588	-0.134385	-0.0110819		-0.112498	0.0749914	1.52899	-0.0836429	0.188138	1.23793	-0.0812875	0.225673	0.969294	0.0159796	0.241894	0.737486	-0.0727509	0.156788	0.754467	-0.0754918	0.122546	0.408553	-0.110405	0.104509	-0.00284991
						-0.126681	-0.148057	1.51527	-0.0887954	-0.233781	1.2436	-0.116794	-0.273123	0.972836	-0.0403953	-0.299491	0.734606	-0.0683374	-0.210615	0.749037	-0.0614506	-0.159845	0.422634	-0.122576	-0.134398	-0.0110492		-0.112518	0.0749921	1.52901	-0.083632	0.188129	1.23793	-0.0812488	0.22567	0.969263	0.0160112	0.241871	0.737505	-0.0728492	0.156895	0.754508	-0.0754879	0.122544	0.408547	-0.110319	0.104526	-0.00283202
						-0.126714	-0.148088	1.51524	-0.0879751	-0.233802	1.24306	-0.116833	-0.273084	0.972819	-0.0404626	-0.299529	0.734609	-0.0683331	-0.210574	0.749054	-0.0614406	-0.159869	0.422612	-0.122567	-0.134434	-0.010981		-0.112518	0.074993	1.529	-0.0836309	0.188137	1.23789	-0.0812923	0.225661	0.969275	0.0160023	0.241899	0.737493	-0.0727832	0.156836	0.754446	-0.0754896	0.12257	0.408536	-0.110345	0.104514	-0.00283244
						-0.126746	-0.148107	1.51523	-0.0888374	-0.233875	1.24355	-0.116836	-0.2731	0.972803	-0.0404329	-0.29951	0.73459	-0.0683607	-0.210563	0.749001	-0.0614153	-0.159825	0.422617	-0.122607	-0.134405	-0.0110529		-0.112535	0.0749966	1.52898	-0.0836438	0.188153	1.23792	-0.0812403	0.22568	0.969271	0.0160084	0.24188	0.737476	-0.0728149	0.156851	0.754479	-0.0754085	0.122527	0.40833	-0.110345	0.104534	-0.00285667
						-0.126722	-0.148098	1.51521	-0.088822	-0.233795	1.24363	-0.11683	-0.273089	0.972792	-0.0404061	-0.299508	0.734603	-0.0683778	-0.210588	0.74903	-0.0614357	-0.159837	0.422606	-0.122559	-0.134344	-0.0110504		-0.112592	0.0749971	1.52899	-0.0836528	0.188169	1.23792	-0.0812091	0.225662	0.969253	0.0160109	0.241869	0.737495	-0.0728605	0.156918	0.754516	-0.075476	0.122545	0.408575	-0.110318	0.104537	-0.00282364
						-0.126775	-0.148089	1.51524	-0.0877253	-0.233702	1.24309	-0.116838	-0.27311	0.972798	-0.0404484	-0.299509	0.734575	-0.0683921	-0.210606	0.749055	-0.0614723	-0.159838	0.422611	-0.12262	-0.1344	-0.0111087		-0.112564	0.0749888	1.52899	-0.0836401	0.188174	1.2379	-0.0812535	0.225656	0.969254	0.0160129	0.241886	0.73749	-0.0728639	0.156919	0.754517	-0.0755608	0.122569	0.408579	-0.110381	0.104501	-0.00284752
						-0.126829	-0.148083	1.51518	-0.0879758	-0.233808	1.24307	-0.116867	-0.273082	0.972824	-0.0404354	-0.299506	0.734576	-0.0683947	-0.210567	0.74901	-0.0614731	-0.159846	0.422597	-0.122574	-0.134413	-0.0110157		-0.112583	0.0749906	1.52896	-0.0837522	0.188355	1.23771	-0.081225	0.225675	0.969269	0.0160092	0.2419	0.737486	-0.0728874	0.156903	0.754477	-0.0755275	0.122573	0.408541	-0.110354	0.104514	-0.00281958
						-0.126832	-0.148065	1.51519	-0.0880826	-0.233821	1.24305	-0.116847	-0.273104	0.972822	-0.0403749	-0.299528	0.734485	-0.0683733	-0.210556	0.749023	-0.0614534	-0.159861	0.422607	-0.122533	-0.13439	-0.0110743		-0.112592	0.0750307	1.52897	-0.0836421	0.188177	1.23786	-0.0812283	0.225675	0.969286	0.0160717	0.241916	0.737483	-0.0728155	0.156884	0.754425	-0.0755214	0.122585	0.408546	-0.110313	0.10455	-0.00284812
						-0.126827	-0.148055	1.5152	-0.087739	-0.233672	1.24309	-0.116889	-0.273118	0.972809	-0.0404522	-0.299527	0.734588	-0.0684187	-0.21055	0.748988	-0.0614444	-0.159831	0.422629	-0.122575	-0.134373	-0.0110901		-0.112634	0.0750073	1.52896	-0.0837143	0.18821	1.23783	-0.0812291	0.225657	0.969253	0.0160444	0.241868	0.73748	-0.0728412	0.156873	0.754443	-0.0755403	0.122584	0.408559	-0.110356	0.104519	-0.00283116
						-0.126908	-0.148058	1.51519	-0.0888911	-0.233857	1.24356	-0.116868	-0.273098	0.972815	-0.040474	-0.299532	0.734584	-0.0684469	-0.210567	0.748991	-0.0614623	-0.159843	0.422612	-0.122607	-0.134415	-0.0110486		-0.112673	0.0750243	1.52896	-0.0836665	0.188165	1.23788	-0.0811788	0.225668	0.969227	0.0160444	0.241868	0.73748	-0.0728644	0.156891	0.754472	-0.0755218	0.122565	0.408533	-0.110305	0.10456	-0.00280527
						-0.126908	-0.148079	1.51518	-0.0888245	-0.233833	1.2436	-0.116905	-0.273107	0.972838	-0.0404638	-0.299549	0.734579	-0.0684356	-0.21054	0.748973	-0.061454	-0.159823	0.422604	-0.122569	-0.134376	-0.0110536		-0.112687	0.0750288	1.52895	-0.0836314	0.188184	1.23787	-0.0811684	0.22571	0.969236	0.0160702	0.24188	0.737502	-0.0728714	0.156949	0.75446	-0.075544	0.122591	0.40856	-0.110377	0.104519	-0.00286996
						-0.128802	-0.151847	1.51663	-0.0888052	-0.233854	1.24354	-0.116919	-0.273153	0.972827	-0.0404735	-0.299536	0.73458	-0.0684907	-0.210546	0.748954	-0.0614471	-0.159824	0.422594	-0.122577	-0.134388	-0.0111199		-0.112761	0.0750518	1.52892	-0.0837247	0.188365	1.23771	-0.0812057	0.225704	0.969275	0.0160449	0.241848	0.73749	-0.072872	0.156919	0.754454	-0.0755042	0.122584	0.408537	-0.110357	0.10453	-0.00286144
						-0.12888	-0.151842	1.51663	-0.0877752	-0.233666	1.24311	-0.116907	-0.273117	0.972828	-0.0404813	-0.299555	0.734584	-0.0684694	-0.210549	0.74897	-0.0614665	-0.159847	0.422566	-0.122577	-0.134417	-0.0110975		-0.11276	0.0750493	1.52894	-0.0836147	0.188199	1.23787	-0.0811781	0.225672	0.969232	0.0160444	0.241868	0.73748	-0.0728768	0.156861	0.754432	-0.0755416	0.12259	0.408559	-0.110317	0.104519	-0.002806
						-0.127011	-0.148021	1.51514	-0.0888954	-0.233793	1.2436	-0.116873	-0.27311	0.972842	-0.0404403	-0.299584	0.734592	-0.0685212	-0.210537	0.749011	-0.0614023	-0.159715	0.422441	-0.122587	-0.134397	-0.0110589		-0.112761	0.0750517	1.52895	-0.0837535	0.188384	1.2377	-0.0812216	0.225693	0.969244	0.0160731	0.241885	0.737494	-0.0728745	0.156947	0.754451	-0.075419	0.122551	0.408314	-0.110373	0.104527	-0.00281316
						-0.128915	-0.151825	1.51659	-0.0877937	-0.233683	1.2431	-0.116903	-0.273127	0.97282	-0.0404419	-0.299532	0.734591	-0.0684946	-0.210534	0.748975	-0.0615005	-0.159804	0.422569	-0.12258	-0.134366	-0.011113		-0.112821	0.0750576	1.52891	-0.0837813	0.188375	1.2377	-0.0811705	0.2257	0.969233	0.0160445	0.241869	0.737487	-0.0729864	0.156991	0.754481	-0.0755614	0.122574	0.408521	-0.110375	0.104519	-0.00281536
						-0.128891	-0.151731	1.51656	-0.0889688	-0.233798	1.24361	-0.116933	-0.273089	0.972822	-0.0404662	-0.299574	0.734625	-0.0685618	-0.210583	0.748956	-0.0614767	-0.159832	0.422563	-0.122584	-0.134394	-0.0110905		-0.112754	0.0750352	1.52892	-0.0837555	0.188413	1.23768	-0.081154	0.22568	0.969232	0.0160717	0.241817	0.737486	-0.0729608	0.157002	0.754463	-0.0755647	0.1226	0.408527	-0.110364	0.104498	-0.00286935
						-0.128931	-0.151731	1.51661	-0.0881549	-0.233784	1.24308	-0.116939	-0.273127	0.972843	-0.0404727	-0.299561	0.734581	-0.068555	-0.210532	0.748965	-0.0614933	-0.159826	0.42258	-0.122604	-0.134397	-0.0110955		-0.112831	0.0750318	1.52889	-0.0836717	0.188271	1.2378	-0.0811873	0.225687	0.969222	0.016102	0.241863	0.737482	-0.0729587	0.156948	0.754404	-0.0755146	0.122605	0.408506	-0.110339	0.104508	-0.00284728
						-0.128947	-0.151747	1.51655	-0.0888612	-0.233799	1.24361	-0.116908	-0.273109	0.972815	-0.0405048	-0.29957	0.734591	-0.0685791	-0.210555	0.748895	-0.0614885	-0.159814	0.422595	-0.122618	-0.134416	-0.011083		-0.112824	0.0750604	1.5289	-0.0837851	0.188399	1.23771	-0.0811665	0.225713	0.969223	0.0160681	0.241824	0.737505	-0.0729621	0.156946	0.754422	-0.0755534	0.122593	0.408503	-0.110335	0.104511	-0.00284504
						-0.129193	-0.152106	1.51683	-0.0888862	-0.233814	1.24358	-0.117483	-0.272734	0.973042	-0.0405301	-0.299551	0.734575	-0.0685655	-0.210508	0.748946	-0.0614625	-0.159832	0.422575	-0.122573	-0.134404	-0.0111026		-0.11285	0.0750831	1.52889	-0.0837622	0.188425	1.23764	-0.0811216	0.225744	0.969231	0.016075	0.241861	0.737468	-0.072933	0.156959	0.754386	-0.0755685	0.122605	0.408529	-0.110362	0.104542	-0.00284024
						-0.129056	-0.151824	1.51653	-0.0889949	-0.233766	1.2436	-0.116924	-0.273111	0.972796	-0.0405204	-0.299579	0.734586	-0.0686329	-0.210524	0.748937	-0.061503	-0.159826	0.422563	-0.123004	-0.134195	-0.0105077		-0.112913	0.0750774	1.52887	-0.0837492	0.18841	1.23766	-0.0811529	0.225706	0.969232	0.0161045	0.241867	0.737502	-0.0729671	0.156946	0.754407	-0.0755439	0.122593	0.40849	-0.110328	0.104497	-0.00287348
						-0.128966	-0.151679	1.51656	-0.0889804	-0.23377	1.24364	-0.116945	-0.273106	0.97282	-0.0404649	-0.299565	0.734598	-0.0686265	-0.210519	0.748956	-0.0614768	-0.159826	0.42255	-0.122612	-0.134366	-0.0110783		-0.112948	0.0750777	1.52892	-0.0837454	0.188447	1.23768	-0.0811807	0.225743	0.969231	0.0160819	0.241831	0.73747	-0.0729894	0.156994	0.754415	-0.075452	0.122589	0.408277	-0.110328	0.104502	-0.00288131
						-0.129082	-0.151792	1.51656	-0.0889073	-0.233813	1.24358	-0.117422	-0.272738	0.973043	-0.0405458	-0.299588	0.734589	-0.0686889	-0.210547	0.748964	-0.0614287	-0.15972	0.422439	-0.122623	-0.1344	-0.0110994		-0.112915	0.0750756	1.5289	-0.0837829	0.188431	1.23768	-0.0811547	0.225723	0.969206	0.0161074	0.241833	0.737476	-0.0730177	0.157012	0.75443	-0.075413	0.122569	0.408289	-0.110329	0.104515	-0.00286001
						-0.129059	-0.151736	1.51653	-0.087874	-0.233663	1.24311	-0.116997	-0.273083	0.972808	-0.0405227	-0.299616	0.734578	-0.0686459	-0.210484	0.748901	-0.0614244	-0.159736	0.422425	-0.122574	-0.134336	-0.0110966		-0.112955	0.0750805	1.52887	-0.0837805	0.188457	1.23766	-0.0811186	0.225724	0.969191	0.0161427	0.24184	0.737448	-0.0729929	0.156992	0.754434	-0.0755361	0.122617	0.408472	-0.110355	0.104507	-0.00284919
						-0.129163	-0.15183	1.51655	-0.0890175	-0.233739	1.24361	-0.116966	-0.273062	0.972805	-0.0405265	-0.299587	0.734535	-0.0686668	-0.210526	0.748901	-0.0615048	-0.159801	0.422548	-0.12264	-0.134395	-0.0110912		-0.112975	0.0750835	1.52888	-0.0837714	0.18843	1.23766	-0.0811375	0.225746	0.969229	0.016075	0.241799	0.737466	-0.0730533	0.157	0.754419	-0.0754589	0.122578	0.408292	-0.110358	0.104506	-0.00284574
						-0.129349	-0.152127	1.51682	-0.0890548	-0.233787	1.24366	-0.116998	-0.273108	0.972827	-0.0405507	-0.299614	0.734569	-0.0687166	-0.209551	0.748443	-0.0614668	-0.159821	0.422543	-0.122689	-0.134396	-0.0111041		-0.113012	0.0750846	1.52888	-0.0837847	0.18844	1.23766	-0.0811422	0.225735	0.969208	0.0161328	0.241827	0.737476	-0.0729513	0.156898	0.754353	-0.0755422	0.122608	0.408496	-0.110355	0.104502	-0.00289628
						-0.129198	-0.1518	1.51655	-0.0889421	-0.23378	1.24357	-0.11749	-0.272711	0.973075	-0.0405568	-0.299618	0.734568	-0.0687195	-0.21053	0.748928	-0.0614823	-0.159768	0.422546	-0.12257	-0.134348	-0.0111417		-0.113004	0.0750969	1.52888	-0.083793	0.188447	1.23767	-0.081091	0.225756	0.969219	0.0161644	0.241856	0.737478	-0.0730181	0.156987	0.754368	-0.0754797	0.122613	0.408287	-0.110316	0.104534	-0.0028685
						-0.129353	-0.152033	1.51678	-0.0878074	-0.233614	1.24312	-0.116982	-0.273113	0.972811	-0.0405512	-0.299612	0.73456	-0.068696	-0.210511	0.748912	-0.0614449	-0.159745	0.422426	-0.122597	-0.134387	-0.011093		-0.113017	0.0750979	1.52887	-0.0838019	0.188435	1.23766	-0.0811317	0.225765	0.969219	0.0161356	0.241871	0.737477	-0.0730513	0.157004	0.754368	-0.0755183	0.122604	0.408479	-0.110349	0.104509	-0.00288349
						-0.129141	-0.151638	1.51651	-0.0889652	-0.23379	1.2436	-0.116996	-0.273136	0.97279	-0.0405708	-0.29962	0.734542	-0.0687097	-0.210488	0.748925	-0.0615368	-0.159815	0.422553	-0.122588	-0.134367	-0.0110823		-0.11306	0.0751052	1.52886	-0.0838064	0.18844	1.23766	-0.0811164	0.225783	0.969225	0.0161686	0.241859	0.737464	-0.0730513	0.157004	0.754368	-0.0754281	0.122592	0.408245	-0.110335	0.104525	-0.00290059
						-0.129252	-0.151719	1.5165	-0.08909	-0.233782	1.24362	-0.117019	-0.273092	0.972802	-0.0405559	-0.29965	0.734574	-0.0687302	-0.210503	0.748909	-0.061546	-0.15982	0.422545	-0.122607	-0.134384	-0.0111216		-0.113075	0.0750879	1.52887	-0.0838195	0.188484	1.23763	-0.0811113	0.225784	0.969209	0.0161395	0.241834	0.737475	-0.0729761	0.156976	0.754357	-0.0754346	0.122588	0.408238	-0.110303	0.10454	-0.0028987
						-0.129307	-0.151818	1.51652	-0.0890843	-0.233746	1.2436	-0.11698	-0.273095	0.972809	-0.0405793	-0.299633	0.734566	-0.0687917	-0.209532	0.748391	-0.0614989	-0.159817	0.422555	-0.122578	-0.134364	-0.0110703		-0.113053	0.0751029	1.52886	-0.0838098	0.188463	1.23762	-0.081118	0.225786	0.969218	0.0161373	0.241878	0.737464	-0.0730522	0.156973	0.75439	-0.0754	0.122608	0.408259	-0.110325	0.104526	-0.00288437
						-0.129294	-0.151745	1.5165	-0.0880363	-0.23365	1.24311	-0.117052	-0.273113	0.972829	-0.0405496	-0.299613	0.734563	-0.0687702	-0.209544	0.748407	-0.0615362	-0.159799	0.422515	-0.122637	-0.134399	-0.0110887		-0.113065	0.0751009	1.52887	-0.0837778	0.188464	1.23763	-0.0810903	0.225799	0.969232	0.016175	0.241851	0.737495	-0.0730563	0.157004	0.754354	-0.0754505	0.122634	0.408275	-0.110321	0.104528	-0.00289749
						-0.129477	-0.152054	1.51676	-0.0890314	-0.233816	1.24357	-0.117015	-0.273112	0.972825	-0.0405065	-0.299646	0.73459	-0.0688288	-0.210524	0.748877	-0.061533	-0.159843	0.422547	-0.122504	-0.134426	-0.0111943		-0.113142	0.0751263	1.52885	-0.0838172	0.188476	1.23764	-0.0811187	0.225819	0.969202	0.0161993	0.241855	0.737472	-0.0730677	0.157084	0.754369	-0.0754862	0.122621	0.408473	-0.110321	0.104527	-0.00290142
						-0.129336	-0.15179	1.51647	-0.0889782	-0.233766	1.24362	-0.117525	-0.272732	0.973023	-0.040575	-0.299647	0.734593	-0.0688059	-0.209547	0.748402	-0.0614963	-0.159711	0.422381	-0.122573	-0.13436	-0.0111533		-0.113162	0.0751433	1.52883	-0.0838129	0.188503	1.23763	-0.0811316	0.225805	0.969226	0.0161652	0.241876	0.737476	-0.0730607	0.156971	0.754394	-0.0754267	0.122598	0.408259	-0.110384	0.104528	-0.00287052
						-0.129508	-0.152041	1.51674	-0.0891266	-0.233714	1.24363	-0.117046	-0.273123	0.972798	-0.04056	-0.299637	0.73456	-0.068835	-0.209546	0.748382	-0.0615564	-0.159788	0.422523	-0.122577	-0.134381	-0.0111037		-0.113149	0.0751287	1.52883	-0.0838385	0.188512	1.23763	-0.0811094	0.225809	0.969192	0.0161937	0.241821	0.737473	-0.0730979	0.156961	0.75435	-0.0753842	0.122633	0.408264	-0.110307	0.104542	-0.00289836
						-0.129416	-0.151772	1.5165	-0.0890575	-0.233783	1.24354	-0.11703	-0.273102	0.972815	-0.0406084	-0.29965	0.734583	-0.0688469	-0.209539	0.748441	-0.0615236	-0.159819	0.422552	-0.122639	-0.134435	-0.0111123		-0.113194	0.075139	1.52883	-0.0838046	0.188505	1.23761	-0.0810892	0.225842	0.969223	0.0161698	0.241856	0.737453	-0.0730068	0.156964	0.754361	-0.0754226	0.122612	0.408253	-0.110416	0.104537	-0.00290445
						-0.129475	-0.151835	1.51651	-0.0884614	-0.233777	1.24312	-0.117082	-0.273117	0.972792	-0.040609	-0.299677	0.734573	-0.0688198	-0.209532	0.748343	-0.0615741	-0.159807	0.422533	-0.122512	-0.134421	-0.0112399		-0.113175	0.0751237	1.52882	-0.0838483	0.188507	1.23761	-0.0811124	0.225828	0.969228	0.016197	0.241836	0.737487	-0.0730613	0.157003	0.754339	-0.0753873	0.122618	0.408258	-0.110389	0.104539	-0.00287904
						-0.129631	-0.152048	1.51675	-0.0892303	-0.233768	1.24359	-0.117062	-0.273109	0.972814	-0.0406424	-0.29968	0.734559	-0.068897	-0.209552	0.748365	-0.0615613	-0.159794	0.422522	-0.12253	-0.134418	-0.0112381		-0.113222	0.0751124	1.52883	-0.0838284	0.188513	1.23761	-0.0811147	0.225815	0.969219	0.0161988	0.241844	0.737474	-0.0730439	0.156954	0.754317	-0.0754733	0.122688	0.408482	-0.110381	0.104535	-0.00290768
						-0.129684	-0.152039	1.51673	-0.0891938	-0.233725	1.24361	-0.11708	-0.273144	0.9728	-0.0406113	-0.299658	0.734539	-0.0688575	-0.209559	0.748431	-0.0615383	-0.159742	0.4224	-0.122541	-0.13445	-0.0112269		-0.113235	0.0751475	1.52882	-0.0838137	0.188491	1.23763	-0.0810716	0.225845	0.969213	0.0161968	0.241795	0.737452	-0.0731341	0.157061	0.754362	-0.0753706	0.12264	0.408275	-0.110379	0.10456	-0.00290177
						-0.129491	-0.151767	1.51646	-0.0891469	-0.233723	1.24361	-0.117065	-0.273073	0.972791	-0.040642	-0.299689	0.734573	-0.0689312	-0.209589	0.748393	-0.0616101	-0.159818	0.42256	-0.122692	-0.134384	-0.0111587		-0.113254	0.0751081	1.52883	-0.0838531	0.188513	1.23763	-0.0810791	0.225854	0.969207	0.016197	0.241836	0.737487	-0.0731093	0.157041	0.754365	-0.0753928	0.122659	0.408254	-0.110391	0.104542	-0.00292355
						-0.129464	-0.151748	1.51646	-0.0892352	-0.233702	1.24365	-0.117062	-0.273121	0.972847	-0.0406089	-0.299674	0.734574	-0.0689208	-0.209538	0.748379	-0.0615803	-0.159799	0.422513	-0.122615	-0.134422	-0.0111187		-0.11325	0.0751393	1.52882	-0.0838523	0.188519	1.23763	-0.0811135	0.225848	0.969235	0.0162613	0.241862	0.737501	-0.073134	0.157061	0.754362	-0.0753787	0.122664	0.408466	-0.110385	0.104522	-0.00290159
						-0.129573	-0.151817	1.51645	-0.0891891	-0.233728	1.24359	-0.117072	-0.273105	0.972806	-0.0406211	-0.299692	0.734587	-0.0688862	-0.209541	0.748316	-0.0615785	-0.159803	0.422483	-0.1226	-0.134471	-0.0112495		-0.11352	0.0752065	1.52885	-0.0839309	0.188612	1.23735	-0.0810617	0.225871	0.969224	0.0161966	0.241857	0.737484	-0.0731108	0.157043	0.754333	-0.0753445	0.122659	0.408252	-0.110393	0.104561	-0.00292691
						-0.129562	-0.151784	1.51647	-0.0890762	-0.233754	1.24358	-0.117117	-0.273113	0.972819	-0.0406346	-0.299706	0.734592	-0.0689758	-0.209558	0.748377	-0.0616242	-0.159794	0.422534	-0.122536	-0.134406	-0.0112689		-0.113529	0.0751949	1.52887	-0.0839038	0.188562	1.23763	-0.0810848	0.225884	0.969242	0.0162558	0.24186	0.737495	-0.0730646	0.156943	0.75435	-0.0752667	0.122681	0.408258	-0.110394	0.104561	-0.00290341
						-0.129587	-0.151753	1.51644	-0.0892856	-0.233681	1.2436	-0.117104	-0.273105	0.972811	-0.0406651	-0.29968	0.734558	-0.068929	-0.20953	0.748384	-0.0615757	-0.159838	0.422534	-0.122524	-0.13449	-0.0112269		-0.113329	0.0751421	1.52883	-0.0838685	0.188532	1.23763	-0.0810597	0.225894	0.969232	0.0162534	0.241871	0.737477	-0.073086	0.157023	0.754336	-0.0752904	0.122668	0.408265	-0.110385	0.104558	-0.0029237
						-0.129553	-0.151767	1.51645	-0.0892419	-0.233693	1.24362	-0.117127	-0.273081	0.972793	-0.0406845	-0.299704	0.734556	-0.0690135	-0.209567	0.748389	-0.0616238	-0.159781	0.422535	-0.122657	-0.134432	-0.0111427		-0.113529	0.0751948	1.5288	-0.0838645	0.188539	1.23762	-0.0810774	0.225887	0.969223	0.0162612	0.241862	0.737494	-0.0731227	0.157038	0.754355	-0.0753361	0.122694	0.408256	-0.110415	0.104569	-0.0029304
						-0.129555	-0.151663	1.51645	-0.0892743	-0.233734	1.24354	-0.11711	-0.273139	0.972833	-0.0407007	-0.299755	0.734585	-0.0690014	-0.209561	0.748364	-0.0616435	-0.159788	0.422525	-0.122882	-0.134227	-0.0107169		-0.11353	0.0752155	1.52883	-0.0839232	0.188637	1.23735	-0.0810729	0.225887	0.969219	0.0162304	0.241864	0.737465	-0.0730825	0.157025	0.754318	-0.0753973	0.122725	0.408467	-0.11036	0.104574	-0.0028814
						-0.129624	-0.151809	1.51646	-0.0892752	-0.233719	1.24358	-0.117129	-0.273132	0.972803	-0.0406453	-0.299718	0.734576	-0.0689902	-0.209598	0.748357	-0.0616215	-0.159858	0.422551	-0.122625	-0.134397	-0.0111486		-0.11333	0.0751747	1.52878	-0.0838797	0.188647	1.23732	-0.0810618	0.225896	0.969224	0.0162216	0.241851	0.737519	-0.0731187	0.157065	0.754399	-0.075274	0.122691	0.408244	-0.110368	0.104557	-0.00293166
						-0.129845	-0.152073	1.51668	-0.0881053	-0.23356	1.24311	-0.117138	-0.273112	0.972789	-0.0406889	-0.299716	0.734567	-0.0689782	-0.209531	0.748333	-0.0616429	-0.159771	0.422503	-0.122492	-0.134487	-0.0112681		-0.113597	0.075215	1.52883	-0.0839347	0.188649	1.23736	-0.0810993	0.225905	0.969248	0.0162548	0.241878	0.73749	-0.0730315	0.156984	0.754358	-0.0752338	0.122676	0.408243	-0.110388	0.104575	-0.00291376
						-0.129695	-0.151747	1.51639	-0.0888509	-0.233635	1.24328	-0.117171	-0.273114	0.972803	-0.0407039	-0.299733	0.734585	-0.0690696	-0.209566	0.748366	-0.0616446	-0.159826	0.422542	-0.122549	-0.13447	-0.0112615		-0.113594	0.0751825	1.52881	-0.0839723	0.188682	1.23735	-0.0810824	0.225913	0.969233	0.016251	0.241916	0.737499	-0.0730929	0.157018	0.754373	-0.075292	0.12269	0.408261	-0.110404	0.104554	-0.00297676
						-0.129851	-0.15203	1.51666	-0.0892225	-0.233735	1.24353	-0.117161	-0.273122	0.972831	-0.0406461	-0.299752	0.734596	-0.0690055	-0.209557	0.748366	-0.0616646	-0.159819	0.422529	-0.122538	-0.13441	-0.0113042		-0.113599	0.0751883	1.52881	-0.0839477	0.188662	1.23735	-0.0810751	0.225934	0.969252	0.0162594	0.241877	0.737504	-0.0731108	0.157043	0.754333	-0.0752181	0.122708	0.408274	-0.110377	0.104577	-0.00293225
						-0.129721	-0.151765	1.51642	-0.0893499	-0.233693	1.24356	-0.117175	-0.273112	0.972806	-0.0406956	-0.299759	0.73455	-0.0690281	-0.209568	0.748339	-0.0616512	-0.159792	0.422525	-0.122509	-0.134428	-0.0112797		-0.113554	0.0751834	1.52882	-0.0840106	0.188695	1.23735	-0.0810493	0.225974	0.969254	0.0162471	0.241891	0.737524	-0.0730751	0.157055	0.754344	-0.0752272	0.122698	0.408257	-0.110403	0.10458	-0.00297847
						-0.129869	-0.152	1.51664	-0.0892362	-0.233718	1.24357	-0.117172	-0.273144	0.97278	-0.0407041	-0.299734	0.734578	-0.0690718	-0.209564	0.748377	-0.06159	-0.159687	0.422387	-0.122596	-0.134459	-0.0112848		-0.113564	0.0752023	1.52882	-0.083987	0.188699	1.23734	-0.0810748	0.225984	0.969241	0.0162813	0.241902	0.73753	-0.073082	0.15705	0.75438	-0.0752475	0.122719	0.408272	-0.110383	0.104565	-0.00293398
						-0.129771	-0.151753	1.51639	-0.089229	-0.233698	1.24357	-0.117184	-0.273093	0.972781	-0.040722	-0.299729	0.734561	-0.0690987	-0.209566	0.748346	-0.0616802	-0.159803	0.422543	-0.122541	-0.134452	-0.0113021		-0.113614	0.0752144	1.52881	-0.0839879	0.188613	1.23764	-0.0810403	0.225941	0.969224	0.0162505	0.241867	0.737507	-0.0731509	0.157055	0.75437	-0.0752006	0.122708	0.408245	-0.110402	0.104549	-0.0029916
						-0.129725	-0.151697	1.51642	-0.0893908	-0.23365	1.24362	-0.117199	-0.273074	0.972807	-0.0407157	-0.299735	0.734555	-0.0690972	-0.209572	0.74837	-0.0617162	-0.159818	0.422494	-0.122604	-0.134456	-0.0113181		-0.113588	0.0752018	1.52881	-0.0840192	0.188706	1.23736	-0.0810916	0.225992	0.969235	0.0162552	0.241927	0.737499	-0.073086	0.157023	0.754336	-0.0751771	0.122718	0.408229	-0.110374	0.104532	-0.00297796
						-0.12995	-0.152018	1.51668	-0.0892797	-0.233719	1.24359	-0.117236	-0.273087	0.9728	-0.0407577	-0.299775	0.734572	-0.0691256	-0.209559	0.748374	-0.0617029	-0.15978	0.422482	-0.122607	-0.134422	-0.0113269		-0.11359	0.0752163	1.5288	-0.0840192	0.18872	1.23737	-0.0810727	0.226015	0.969265	0.0162504	0.241905	0.737502	-0.073028	0.156986	0.754339	-0.0751883	0.122715	0.408249	-0.110364	0.104558	-0.00296776
						-0.129886	-0.151838	1.51643	-0.0883339	-0.233556	1.24314	-0.117232	-0.273087	0.972809	-0.0406992	-0.299735	0.734606	-0.0691389	-0.209555	0.748351	-0.0617291	-0.159804	0.422509	-0.122592	-0.134468	-0.0112912		-0.11362	0.0752037	1.52881	-0.0840307	0.188695	1.23735	-0.0810755	0.226026	0.969257	0.0162882	0.241933	0.737526	-0.0730212	0.157048	0.754311	-0.0751963	0.122726	0.408248	-0.110361	0.104563	-0.0029713
						-0.12998	-0.151972	1.51665	-0.0893193	-0.233686	1.24358	-0.11724	-0.273093	0.97281	-0.0407709	-0.299771	0.734599	-0.0691023	-0.209556	0.74836	-0.0617212	-0.159799	0.422503	-0.122568	-0.134424	-0.0113064		-0.113623	0.0752397	1.5288	-0.0840645	0.188726	1.23737	-0.0810798	0.226005	0.969256	0.0162794	0.241893	0.737522	-0.0730271	0.157017	0.754318	-0.0751658	0.122757	0.408243	-0.110402	0.104559	-0.00295633
						-0.130011	-0.151975	1.51665	-0.0894901	-0.233685	1.24364	-0.117244	-0.273106	0.972821	-0.0407662	-0.299803	0.734564	-0.0691705	-0.209561	0.748363	-0.0617188	-0.159784	0.422506	-0.122596	-0.134492	-0.0112473		-0.113608	0.0752364	1.52879	-0.0840475	0.188767	1.23736	-0.0810763	0.226033	0.969273	0.016316	0.241931	0.737539	-0.0730701	0.157055	0.754358	-0.0751874	0.122735	0.408247	-0.110362	0.104574	-0.00299187
						-0.130013	-0.151995	1.51663	-0.0894687	-0.233631	1.24359	-0.11725	-0.273098	0.972795	-0.0407689	-0.299776	0.734557	-0.0691345	-0.209563	0.748354	-0.0617603	-0.159767	0.422474	-0.122539	-0.134471	-0.0112982		-0.113655	0.0752021	1.5288	-0.0840679	0.188748	1.23738	-0.0811064	0.226034	0.969272	0.0162761	0.241915	0.737516	-0.0730405	0.157093	0.754384	-0.0751819	0.122743	0.408276	-0.11042	0.104562	-0.00297451
						-0.130014	-0.152	1.51661	-0.0894976	-0.233673	1.24361	-0.117295	-0.27309	0.972799	-0.0407604	-0.299772	0.734572	-0.0691689	-0.209538	0.748317	-0.0617093	-0.159694	0.422354	-0.122568	-0.134467	-0.011296		-0.113635	0.0752036	1.52879	-0.0840191	0.18875	1.23735	-0.0810779	0.226039	0.969261	0.0162865	0.241972	0.73752	-0.0730444	0.157066	0.75434	-0.0751518	0.122755	0.408259	-0.110393	0.104564	-0.00294261
						-0.129922	-0.151742	1.51641	-0.0893789	-0.233679	1.24356	-0.117316	-0.273087	0.972804	-0.0407561	-0.299778	0.73456	-0.0691653	-0.20955	0.748332	-0.0617538	-0.15982	0.42253	-0.122599	-0.134402	-0.0113425		-0.11364	0.0752105	1.52879	-0.0840632	0.188768	1.23734	-0.0810797	0.226063	0.969264	0.0162475	0.2419	0.737517	-0.0730281	0.157044	0.754347	-0.0751822	0.122758	0.408258	-0.110379	0.104566	-0.00297463
						-0.129905	-0.151653	1.5164	-0.0885827	-0.233584	1.24314	-0.117311	-0.273071	0.972814	-0.0407132	-0.299774	0.73459	-0.0692241	-0.209546	0.748366	-0.0617171	-0.159721	0.422353	-0.122947	-0.134227	-0.0107297		-0.113682	0.0752423	1.5288	-0.0840598	0.18877	1.23734	-0.081085	0.226082	0.969273	0.0163165	0.241949	0.73754	-0.0729928	0.156973	0.754288	-0.075145	0.12276	0.408286	-0.110377	0.104559	-0.00298796
						-0.129967	-0.151811	1.51637	-0.0894106	-0.233687	1.2436	-0.117334	-0.273089	0.97281	-0.0407754	-0.299771	0.734573	-0.0691779	-0.209534	0.748355	-0.0617088	-0.15968	0.422349	-0.122616	-0.134471	-0.0112884		-0.11367	0.0752461	1.5288	-0.0841077	0.1888	1.23735	-0.0810649	0.226084	0.969265	0.0162749	0.241918	0.737526	-0.0730152	0.157079	0.754304	-0.075154	0.122793	0.408283	-0.110354	0.104571	-0.00296781
						-0.13012	-0.151957	1.51667	-0.0894617	-0.233701	1.24359	-0.117356	-0.273102	0.972813	-0.0407957	-0.299745	0.734562	-0.0692247	-0.209562	0.748348	-0.0617642	-0.159716	0.422352	-0.122583	-0.134426	-0.0113383		-0.113715	0.0752579	1.52878	-0.084085	0.188787	1.23736	-0.0811197	0.226093	0.969272	0.0163152	0.241951	0.737554	-0.0729631	0.157011	0.754314	-0.0751706	0.122822	0.408322	-0.110399	0.104566	-0.0029778
						-0.130096	-0.151959	1.51666	-0.0887781	-0.233635	1.24311	-0.117393	-0.273068	0.972789	-0.0408146	-0.299815	0.734572	-0.0691871	-0.209549	0.748329	-0.0617781	-0.159794	0.422467	-0.122556	-0.13446	-0.0112831		-0.113695	0.0752276	1.52877	-0.0840915	0.188828	1.23738	-0.0810923	0.226092	0.969266	0.0162778	0.241955	0.737537	-0.0730504	0.157092	0.754355	-0.0751559	0.122815	0.408272	-0.110364	0.10457	-0.00296713
						-0.130026	-0.151794	1.51643	-0.0896013	-0.233637	1.24364	-0.117394	-0.273078	0.972822	-0.0408399	-0.299808	0.734571	-0.0692366	-0.209537	0.748331	-0.0617806	-0.159774	0.422484	-0.122615	-0.134471	-0.0113196		-0.113697	0.0752516	1.52876	-0.0841517	0.18881	1.23739	-0.0811027	0.226119	0.969262	0.0163158	0.242006	0.737541	-0.0729488	0.157045	0.754304	-0.0751713	0.1228	0.408302	-0.110358	0.104579	-0.00295627
						-0.130203	-0.151985	1.51664	-0.0894766	-0.233703	1.24361	-0.117409	-0.273059	0.972777	-0.0408168	-0.299822	0.734609	-0.0692604	-0.209549	0.748362	-0.0617318	-0.159668	0.42234	-0.122593	-0.134445	-0.0113186		-0.113677	0.0752466	1.52878	-0.0841248	0.188792	1.2374	-0.0811045	0.226103	0.969266	0.0163215	0.242002	0.737549	-0.0730419	0.157095	0.754352	-0.075181	0.12281	0.408314	-0.110383	0.104588	-0.00297494
						-0.129985	-0.15165	1.51638	-0.0895987	-0.23363	1.2436	-0.117434	-0.27311	0.972817	-0.0407918	-0.299788	0.734609	-0.0692885	-0.20956	0.748354	-0.0618287	-0.159768	0.422486	-0.122611	-0.134481	-0.011278		-0.113696	0.0752551	1.52882	-0.0841411	0.188825	1.23738	-0.0811013	0.226125	0.969286	0.0163094	0.242033	0.737574	-0.0730013	0.157107	0.754377	-0.0752508	0.122867	0.408538	-0.110382	0.104579	-0.00294185
						-0.130171	-0.151913	1.51665	-0.0895111	-0.233681	1.24357	-0.11744	-0.273071	0.972789	-0.0407977	-0.299763	0.734582	-0.0693104	-0.20958	0.748363	-0.0617374	-0.15967	0.422348	-0.122619	-0.134461	-0.0113108		-0.113709	0.0752621	1.52882	-0.0841355	0.188845	1.2374	-0.0811195	0.226138	0.969274	0.0163074	0.24196	0.737537	-0.0729226	0.157081	0.754348	-0.075168	0.122838	0.408323	-0.110385	0.104575	-0.00300205
						-0.130066	-0.151684	1.51637	-0.0895309	-0.233689	1.2436	-0.117461	-0.273042	0.972816	-0.0408226	-0.299767	0.734578	-0.0692746	-0.209522	0.748356	-0.0618575	-0.159775	0.422447	-0.122614	-0.134431	-0.0113891		-0.113939	0.0753064	1.52881	-0.0841657	0.188848	1.23737	-0.0810884	0.226133	0.969285	0.0163081	0.24201	0.737548	-0.0729508	0.157098	0.754362	-0.0751525	0.12283	0.408341	-0.110387	0.104561	-0.00297766
						-0.13029	-0.151947	1.51666	-0.088741	-0.233568	1.24313	-0.117488	-0.27305	0.972803	-0.0408195	-0.299798	0.734602	-0.0693196	-0.20958	0.748337	-0.0617913	-0.159713	0.422369	-0.122639	-0.134478	-0.0112851		-0.113982	0.0753087	1.52881	-0.0841455	0.18884	1.2374	-0.0810966	0.226155	0.969273	0.0163187	0.242037	0.737576	-0.0729731	0.15709	0.754362	-0.0751626	0.122861	0.408338	-0.110408	0.104554	-0.00297215
						-0.130043	-0.151656	1.51636	-0.0897294	-0.233613	1.24364	-0.117497	-0.273044	0.972798	-0.0408258	-0.299821	0.734603	-0.0693611	-0.209568	0.748347	-0.0618536	-0.159753	0.422474	-0.122651	-0.134478	-0.0113363		-0.113747	0.0752599	1.5288	-0.0841847	0.188871	1.23739	-0.081123	0.226156	0.969322	0.0163182	0.242058	0.737564	-0.072993	0.157167	0.754381	-0.0751427	0.122853	0.408405	-0.110369	0.104608	-0.00299793
						-0.130265	-0.151897	1.51661	-0.0897946	-0.233622	1.24366	-0.117512	-0.273057	0.972803	-0.0408469	-0.299783	0.734621	-0.0693462	-0.209541	0.74836	-0.0618182	-0.159705	0.422366	-0.122616	-0.134452	-0.0113343		-0.113962	0.075302	1.5288	-0.0841818	0.188866	1.23742	-0.0811218	0.226157	0.969278	0.0163436	0.242067	0.737558	-0.0729419	0.157126	0.754421	-0.0752193	0.122846	0.408406	-0.110393	0.104611	-0.00294659
						-0.130147	-0.151708	1.51641	-0.0898027	-0.233597	1.24367	-0.117532	-0.27308	0.972801	-0.0408215	-0.299807	0.734612	-0.0693503	-0.209537	0.748362	-0.0619059	-0.159905	0.422709	-0.122605	-0.13446	-0.0112962		-0.114003	0.0753284	1.52882	-0.0841698	0.188866	1.23741	-0.0811083	0.226232	0.969282	0.0163353	0.242038	0.737584	-0.0729535	0.157264	0.754444	-0.0751369	0.122854	0.408443	-0.110395	0.104592	-0.00298975
						-0.130312	-0.151992	1.51667	-0.0886886	-0.233521	1.24314	-0.117557	-0.273086	0.972817	-0.0408039	-0.299765	0.734605	-0.0693839	-0.209565	0.748372	-0.0618513	-0.159781	0.422493	-0.122602	-0.134429	-0.0113294		-0.114015	0.0753205	1.52882	-0.0841955	0.188891	1.2374	-0.0811463	0.226214	0.969287	0.0163182	0.242057	0.737564	-0.0729262	0.157216	0.754451	-0.0752662	0.122914	0.408692	-0.11037	0.104593	-0.0029629
						-0.130311	-0.15189	1.51663	-0.0887362	-0.233541	1.24313	-0.117577	-0.273085	0.972821	-0.0408667	-0.29982	0.734621	-0.0693728	-0.209532	0.748336	-0.0618872	-0.159785	0.422554	-0.122673	-0.134491	-0.0113446		-0.114032	0.0753249	1.52884	-0.0841933	0.18886	1.23738	-0.0811026	0.226209	0.969277	0.0163327	0.242041	0.737578	-0.0729097	0.157136	0.75445	-0.0752759	0.122916	0.408663	-0.110401	0.104606	-0.00296564
						-0.130312	-0.15188	1.51666	-0.0898766	-0.233625	1.24369	-0.117611	-0.273042	0.972811	-0.0413554	-0.30008	0.734557	-0.0693894	-0.209526	0.748357	-0.0619498	-0.159872	0.422663	-0.122673	-0.134523	-0.0112979		-0.114005	0.0753398	1.52882	-0.084229	0.188889	1.23743	-0.0811278	0.226209	0.969281	0.0163346	0.242056	0.737553	-0.0728979	0.157198	0.754436	-0.0752608	0.122904	0.408746	-0.110419	0.104599	-0.00297726
						-0.130294	-0.151821	1.51665	-0.0897244	-0.233681	1.24364	-0.117605	-0.273102	0.972817	-0.040857	-0.299821	0.734641	-0.0693878	-0.209524	0.748341	-0.0618341	-0.159694	0.42232	-0.122606	-0.134473	-0.0113131		-0.114038	0.0753271	1.52884	-0.0842734	0.188894	1.23744	-0.0811501	0.22625	0.96931	0.0163709	0.242104	0.737616	-0.0728128	0.157228	0.754462	-0.0752609	0.122915	0.408726	-0.110428	0.104613	-0.00297934
						-0.130192	-0.151702	1.51638	-0.0898725	-0.23364	1.24366	-0.117648	-0.273053	0.972798	-0.0408601	-0.299828	0.734595	-0.0693837	-0.209522	0.748351	-0.0619176	-0.159801	0.422444	-0.122652	-0.134563	-0.0113007		-0.114041	0.0753305	1.52881	-0.0842251	0.18887	1.23743	-0.0811119	0.226231	0.96928	0.0163072	0.242038	0.737582	-0.07284	0.157219	0.754447	-0.0752377	0.122956	0.408772	-0.110388	0.104596	-0.00298817
						-0.13041	-0.151938	1.51668	-0.0889535	-0.233542	1.24318	-0.117633	-0.273056	0.972805	-0.0409189	-0.299864	0.734605	-0.0694603	-0.209521	0.748362	-0.061861	-0.159715	0.422374	-0.122668	-0.134493	-0.011336		-0.114083	0.0753319	1.52884	-0.0842523	0.188892	1.23742	-0.0811361	0.226272	0.969296	0.0163587	0.242062	0.737608	-0.0728341	0.15725	0.75444	-0.0752917	0.122958	0.408819	-0.110397	0.104614	-0.00294698
						-0.130158	-0.151582	1.51638	-0.088834	-0.233507	1.24318	-0.117697	-0.273046	0.972825	-0.0408816	-0.299797	0.734636	-0.069473	-0.20952	0.748344	-0.0618847	-0.159719	0.422449	-0.12263	-0.134524	-0.011265		-0.114048	0.0753469	1.52886	-0.0842482	0.188903	1.23742	-0.0811731	0.226243	0.969313	0.0163047	0.242076	0.737598	-0.0727959	0.157233	0.754455	-0.0753008	0.122979	0.408831	-0.110392	0.104613	-0.00296085
						-0.13029	-0.151727	1.51638	-0.0891779	-0.233648	1.24317	-0.117682	-0.273025	0.9728	-0.0408658	-0.299794	0.734635	-0.0694689	-0.209519	0.748354	-0.0619107	-0.159761	0.422495	-0.122617	-0.134494	-0.0112641		-0.114049	0.075336	1.52885	-0.0842413	0.188905	1.23745	-0.0811233	0.226269	0.969334	0.0163376	0.242095	0.737592	-0.0728039	0.157255	0.75452	-0.07527	0.122981	0.408866	-0.110388	0.104644	-0.00294639
						-0.128389	-0.147766	1.51485	-0.0894235	-0.233587	1.2433	-0.118244	-0.272652	0.97303	-0.0409107	-0.299814	0.734643	-0.0694837	-0.209527	0.748406	-0.0620102	-0.159885	0.422686	-0.122608	-0.134514	-0.0113286		-0.114097	0.0753244	1.52886	-0.0842765	0.188944	1.23747	-0.081116	0.226266	0.969311	0.0163346	0.242091	0.737614	-0.0727682	0.157267	0.754531	-0.0754165	0.123026	0.409125	-0.11037	0.10464	-0.00294686
						-0.130277	-0.15163	1.51641	-0.090001	-0.233606	1.24371	-0.117716	-0.273073	0.972827	-0.0409204	-0.299822	0.734618	-0.0695703	-0.209546	0.748379	-0.061976	-0.15987	0.422661	-0.122686	-0.13449	-0.011305		-0.114122	0.0753486	1.52885	-0.0842686	0.188927	1.23749	-0.0811088	0.226294	0.969357	0.0163358	0.242159	0.737609	-0.0727648	0.15727	0.754513	-0.0752981	0.122995	0.408948	-0.110359	0.104625	-0.00297134
						-0.130258	-0.151657	1.51647	-0.0890498	-0.233535	1.2432	-0.117787	-0.273042	0.972835	-0.0409411	-0.299835	0.73464	-0.069519	-0.209489	0.748356	-0.0619408	-0.159785	0.422519	-0.12267	-0.134464	-0.0112976		-0.114131	0.0753549	1.52885	-0.0843104	0.188946	1.23747	-0.0811665	0.226288	0.969354	0.0163292	0.242115	0.737637	-0.0727707	0.157296	0.754528	-0.0754158	0.123047	0.40917	-0.110433	0.104614	-0.00296147
						-0.130334	-0.151662	1.51641	-0.0895005	-0.233559	1.24333	-0.117809	-0.273029	0.972828	-0.0409424	-0.299833	0.73467	-0.069526	-0.209517	0.74836	-0.0619117	-0.159802	0.422499	-0.122663	-0.134542	-0.0112645		-0.114095	0.0753611	1.52886	-0.0843263	0.188962	1.23748	-0.081168	0.226307	0.969328	0.0163571	0.242135	0.737626	-0.0727316	0.15731	0.754521	-0.0754238	0.123047	0.409229	-0.110382	0.104632	-0.00296413
						-0.130426	-0.151837	1.51669	-0.0890455	-0.233502	1.24317	-0.117822	-0.273052	0.97286	-0.0409085	-0.299822	0.73467	-0.0695548	-0.209505	0.748365	-0.06195	-0.159884	0.422697	-0.122642	-0.134537	-0.0112904		-0.114114	0.0753397	1.52884	-0.0843374	0.188971	1.23747	-0.0811335	0.226319	0.969339	0.0163935	0.242163	0.737642	-0.072736	0.157277	0.754561	-0.0754213	0.123059	0.409267	-0.110346	0.104682	-0.00293401
						-0.130312	-0.15163	1.5164	-0.0890216	-0.233527	1.24321	-0.117864	-0.273047	0.972857	-0.0409733	-0.299819	0.734649	-0.0695757	-0.20952	0.748376	-0.0620001	-0.159869	0.422648	-0.122691	-0.134507	-0.0113249		-0.114131	0.0753685	1.52887	-0.0843355	0.18894	1.23751	-0.0811934	0.226335	0.969351	0.0163841	0.242105	0.737638	-0.0727103	0.157288	0.754543	-0.0753888	0.123064	0.4093	-0.110389	0.104647	-0.00296836
						-0.130506	-0.151863	1.51673	-0.0899034	-0.233612	1.24369	-0.117879	-0.273056	0.972854	-0.0409896	-0.299809	0.734661	-0.0696003	-0.209521	0.748381	-0.0620181	-0.159902	0.422698	-0.122712	-0.134516	-0.0112959		-0.114148	0.0753645	1.52888	-0.0843278	0.188975	1.2375	-0.0811769	0.226353	0.969353	0.0163912	0.242176	0.737644	-0.0727277	0.157337	0.754565	-0.0753503	0.123094	0.409342	-0.110408	0.104643	-0.00293679
						-0.130513	-0.151899	1.5167	-0.0901111	-0.233561	1.24374	-0.117905	-0.27303	0.97286	-0.0409464	-0.299829	0.734656	-0.0695967	-0.209491	0.748398	-0.0619701	-0.159803	0.422566	-0.12265	-0.13453	-0.0113111		-0.114135	0.0753683	1.52888	-0.0843393	0.188974	1.23749	-0.0810882	0.226363	0.969345	0.0163865	0.242201	0.737643	-0.0726935	0.157351	0.754543	-0.075408	0.123094	0.409374	-0.110411	0.104649	-0.00292441
						-0.130409	-0.151609	1.51644	-0.0890615	-0.233488	1.24322	-0.117905	-0.273026	0.972866	-0.0409446	-0.299851	0.734727	-0.0695809	-0.209495	0.748358	-0.0620087	-0.159891	0.422692	-0.122637	-0.134489	-0.0113566		-0.114186	0.0753769	1.52888	-0.0843321	0.18896	1.23752	-0.0811787	0.226366	0.969363	0.0163703	0.242203	0.737648	-0.0727083	0.157311	0.754638	-0.0753489	0.123119	0.409424	-0.110342	0.104678	-0.00294185
						-0.130534	-0.151882	1.51674	-0.0901882	-0.233587	1.24376	-0.117931	-0.273036	0.972868	-0.0410005	-0.29984	0.734684	-0.0696078	-0.20948	0.748441	-0.0620245	-0.159912	0.422694	-0.122697	-0.134514	-0.0113563		-0.114214	0.0753565	1.52891	-0.0843487	0.189001	1.23753	-0.0811854	0.2264	0.969384	0.0163545	0.242211	0.737673	-0.0726598	0.157359	0.754605	-0.0753646	0.123101	0.409483	-0.110416	0.104649	-0.00295547
						-0.130567	-0.151868	1.51672	-0.0896676	-0.233518	1.24338	-0.117943	-0.273054	0.97287	-0.0409828	-0.299836	0.734681	-0.0696624	-0.209518	0.748438	-0.0620055	-0.159904	0.422677	-0.122696	-0.134486	-0.0113087		-0.114181	0.0753946	1.52889	-0.0844159	0.188989	1.23752	-0.0811941	0.226384	0.969362	0.016393	0.242186	0.737674	-0.0726078	0.157348	0.754623	-0.0753967	0.123101	0.409564	-0.110376	0.104676	-0.00293414
						-0.130541	-0.151865	1.51674	-0.0901963	-0.233558	1.24378	-0.11799	-0.273041	0.972863	-0.0409958	-0.299835	0.734693	-0.0696388	-0.209493	0.748459	-0.0619816	-0.159783	0.422577	-0.122698	-0.134575	-0.0113317		-0.114207	0.0753976	1.52889	-0.0843855	0.189006	1.23754	-0.0811727	0.226443	0.969385	0.0163811	0.242209	0.737652	-0.0726335	0.157337	0.754641	-0.0753832	0.123102	0.409575	-0.110379	0.104687	-0.00291937
						-0.130528	-0.151811	1.51675	-0.0900451	-0.233601	1.24372	-0.118508	-0.272684	0.973072	-0.0410431	-0.299833	0.734709	-0.069672	-0.209494	0.748447	-0.0620367	-0.159895	0.422686	-0.122678	-0.134479	-0.0113257		-0.114203	0.0753729	1.52891	-0.0843936	0.189026	1.23756	-0.0811679	0.226426	0.969399	0.0163875	0.242254	0.737657	-0.0725746	0.157331	0.754623	-0.0753525	0.123114	0.409628	-0.110347	0.104684	-0.00289298
						-0.130555	-0.151778	1.51673	-0.090262	-0.233554	1.24377	-0.118002	-0.273061	0.972883	-0.0410387	-0.299829	0.734696	-0.0696607	-0.209497	0.748444	-0.0620098	-0.159914	0.422701	-0.122617	-0.134506	-0.0112714		-0.114205	0.0753968	1.52892	-0.0843942	0.189047	1.23755	-0.0811741	0.226433	0.969386	0.0163843	0.242271	0.73769	-0.0726484	0.157358	0.754667	-0.075348	0.123138	0.409633	-0.110375	0.104715	-0.00291509
						-0.130579	-0.151831	1.51674	-0.0897933	-0.233539	1.24338	-0.118039	-0.273008	0.972865	-0.0414644	-0.300091	0.73468	-0.0696776	-0.209475	0.748417	-0.0620565	-0.159889	0.422715	-0.122658	-0.134584	-0.0112351		-0.114193	0.0753851	1.52891	-0.0844587	0.189039	1.23754	-0.0811685	0.226449	0.969407	0.0163891	0.24224	0.737681	-0.0725929	0.157349	0.754667	-0.0752964	0.123125	0.409689	-0.110372	0.104712	-0.00292244
						-0.130544	-0.151729	1.51673	-0.0903022	-0.23353	1.24377	-0.11807	-0.273032	0.972905	-0.0410211	-0.299815	0.734711	-0.0697149	-0.209464	0.748448	-0.0620899	-0.159859	0.422677	-0.122688	-0.134529	-0.0112821		-0.11426	0.0754108	1.52894	-0.0843992	0.189047	1.23756	-0.0811892	0.226438	0.969407	0.0163487	0.242272	0.737698	-0.0726251	0.15734	0.754638	-0.0752961	0.123091	0.409717	-0.11035	0.104683	-0.00291158
						-0.130578	-0.1518	1.51677	-0.0903323	-0.233567	1.24382	-0.118106	-0.273045	0.972891	-0.0410628	-0.299847	0.734756	-0.0696765	-0.209452	0.748448	-0.0620654	-0.159877	0.422733	-0.122583	-0.134565	-0.0112655		-0.114241	0.0753956	1.52896	-0.0844824	0.189056	1.23758	-0.0811586	0.226453	0.969424	0.0163596	0.242242	0.737707	-0.0726221	0.157394	0.754711	-0.0752477	0.123108	0.409732	-0.110333	0.104708	-0.00287785
						-0.130591	-0.151758	1.5168	-0.0902907	-0.23355	1.24383	-0.118088	-0.272998	0.972869	-0.041053	-0.299824	0.734744	-0.0697137	-0.20946	0.748478	-0.0621144	-0.159874	0.422705	-0.122676	-0.13461	-0.0112665		-0.114238	0.0753972	1.52896	-0.0844437	0.189068	1.23758	-0.0811685	0.22646	0.969428	0.0163608	0.242334	0.737702	-0.072584	0.157377	0.754725	-0.0752507	0.123147	0.40984	-0.110353	0.1047	-0.00288415
						-0.130555	-0.151751	1.51682	-0.0893733	-0.233461	1.24329	-0.118129	-0.272996	0.972907	-0.0411022	-0.299836	0.734753	-0.0697928	-0.209466	0.748471	-0.0620304	-0.159912	0.422745	-0.122701	-0.134568	-0.0113011		-0.114227	0.0753996	1.52896	-0.0844446	0.189082	1.2376	-0.0812149	0.226467	0.969413	0.0164062	0.242276	0.737729	-0.0725756	0.157437	0.754729	-0.0751494	0.123133	0.409879	-0.110351	0.104695	-0.00288779
						-0.130643	-0.151813	1.51683	-0.0902211	-0.233571	1.24376	-0.118152	-0.272988	0.972916	-0.0411042	-0.299812	0.734724	-0.0697941	-0.209476	0.748512	-0.0621135	-0.159893	0.422711	-0.122697	-0.134532	-0.01125		-0.114218	0.0754049	1.52897	-0.0845099	0.189088	1.2376	-0.081168	0.226502	0.969425	0.0163507	0.24229	0.737728	-0.07258	0.157404	0.754769	-0.0751124	0.123157	0.409902	-0.110361	0.104706	-0.00290091
						-0.130562	-0.151713	1.51681	-0.0904194	-0.233523	1.24384	-0.118208	-0.272991	0.972941	-0.0410881	-0.299825	0.734763	-0.0697508	-0.209462	0.748456	-0.0620795	-0.159846	0.422709	-0.122661	-0.134537	-0.0112781		-0.114297	0.0754331	1.529	-0.0844713	0.189084	1.2376	-0.081178	0.226522	0.969438	0.0163755	0.242334	0.737718	-0.0725558	0.157417	0.754718	-0.0750644	0.123139	0.409906	-0.110325	0.104719	-0.00287607
						-0.130681	-0.151774	1.51682	-0.0892784	-0.233403	1.24332	-0.118194	-0.272972	0.972913	-0.0411175	-0.299798	0.734751	-0.0698301	-0.209484	0.748495	-0.0621177	-0.159864	0.422711	-0.122676	-0.134549	-0.0112411		-0.114283	0.0754086	1.529	-0.0845311	0.189095	1.23762	-0.0811809	0.226533	0.969471	0.016347	0.242344	0.737764	-0.0725409	0.157418	0.754762	-0.07499	0.123116	0.409895	-0.110318	0.104717	-0.00285833
						-0.130532	-0.151509	1.51655	-0.0903888	-0.233531	1.24384	-0.118226	-0.273033	0.972952	-0.0411242	-0.299837	0.734768	-0.0700588	-0.209676	0.748785	-0.0621009	-0.159899	0.422737	-0.122677	-0.134561	-0.0112887		-0.114294	0.0754064	1.529	-0.0844976	0.189097	1.23762	-0.0811847	0.226535	0.969476	0.0163485	0.242312	0.737739	-0.0725775	0.157433	0.75478	-0.0749409	0.123097	0.409909	-0.110336	0.104738	-0.00286178
						-0.130663	-0.151789	1.51684	-0.0893978	-0.233442	1.24335	-0.118254	-0.272986	0.972931	-0.0411458	-0.299809	0.734773	-0.0697833	-0.209456	0.748503	-0.0620797	-0.159837	0.422714	-0.12269	-0.134579	-0.0112522		-0.1143	0.0754192	1.52902	-0.0845274	0.189114	1.23765	-0.0811916	0.226539	0.969475	0.0163713	0.242376	0.737789	-0.0725726	0.157433	0.754795	-0.0748793	0.123083	0.409914	-0.110369	0.104742	-0.00283685
						-0.130626	-0.151656	1.51684	-0.0903719	-0.233584	1.24382	-0.118281	-0.272993	0.972978	-0.0411426	-0.299841	0.734747	-0.0700013	-0.209605	0.748795	-0.0621241	-0.159856	0.422748	-0.122694	-0.134541	-0.0112527		-0.114315	0.0754256	1.52901	-0.0845083	0.189127	1.23765	-0.0811954	0.226585	0.969484	0.0163459	0.242402	0.737769	-0.0725137	0.157427	0.754777	-0.0748088	0.123056	0.409914	-0.110344	0.104735	-0.00288624
						-0.130677	-0.151697	1.51686	-0.0900936	-0.233509	1.24354	-0.118296	-0.272961	0.972989	-0.0416069	-0.300093	0.734769	-0.0697982	-0.209443	0.748521	-0.0620898	-0.159817	0.422735	-0.122645	-0.134604	-0.0112224		-0.114287	0.0754445	1.52901	-0.0844462	0.188978	1.23774	-0.0811828	0.226552	0.96949	0.016403	0.242404	0.73778	-0.0725063	0.157457	0.754802	-0.0747807	0.123047	0.409945	-0.110332	0.10476	-0.00286698
						-0.130688	-0.151713	1.51684	-0.0907498	-0.233485	1.24405	-0.11836	-0.272953	0.972994	-0.0411777	-0.299795	0.734775	-0.0698188	-0.209448	0.748523	-0.0621058	-0.159863	0.422733	-0.122745	-0.134543	-0.0112237		-0.114349	0.0754394	1.52904	-0.0845492	0.189124	1.23767	-0.0811969	0.226593	0.969526	0.0163699	0.242415	0.737792	-0.0725389	0.157441	0.754857	-0.0743796	0.123007	0.409862	-0.110332	0.104731	-0.00286198
						-0.130783	-0.151796	1.51687	-0.0906482	-0.233509	1.24387	-0.118341	-0.273005	0.97298	-0.041232	-0.299818	0.73476	-0.0698531	-0.209423	0.748485	-0.0621069	-0.159889	0.422771	-0.122699	-0.134608	-0.0111914		-0.114312	0.0754605	1.52904	-0.0845827	0.189149	1.23767	-0.0811478	0.226591	0.969516	0.0163866	0.242425	0.737809	-0.0725047	0.157455	0.754835	-0.0743199	0.122991	0.409855	-0.110343	0.104774	-0.00281721
						-0.130798	-0.151794	1.51686	-0.090799	-0.233474	1.24406	-0.118432	-0.273104	0.973038	-0.0412095	-0.299813	0.734779	-0.0700553	-0.209591	0.748791	-0.0621307	-0.159863	0.422736	-0.122674	-0.134571	-0.0112523		-0.114351	0.0754398	1.52906	-0.084579	0.189112	1.23769	-0.0811634	0.22661	0.969518	0.0163878	0.242472	0.737839	-0.0725057	0.157482	0.754864	-0.0742834	0.123023	0.409894	-0.1103	0.104752	-0.00283829
						-0.130785	-0.151715	1.51685	-0.0908418	-0.233508	1.24408	-0.118385	-0.273005	0.973016	-0.0411972	-0.299823	0.734799	-0.0700807	-0.209609	0.748853	-0.062116	-0.159846	0.422777	-0.122669	-0.134597	-0.0112421		-0.114342	0.075467	1.52904	-0.0845816	0.189153	1.23768	-0.0811866	0.226635	0.969547	0.0163599	0.242467	0.737838	-0.072474	0.157466	0.754831	-0.0742666	0.122971	0.409871	-0.110327	0.104762	-0.00283517
						-0.130778	-0.151693	1.51689	-0.0896139	-0.233414	1.24343	-0.118449	-0.27304	0.973054	-0.041193	-0.299812	0.73485	-0.0700805	-0.209558	0.748815	-0.0621187	-0.159859	0.422782	-0.122679	-0.134576	-0.011231		-0.114325	0.075472	1.52906	-0.0845835	0.18914	1.23771	-0.0812073	0.226637	0.969559	0.0163876	0.24245	0.737852	-0.0724765	0.157437	0.75482	-0.0741922	0.122959	0.40988	-0.110303	0.104758	-0.00283579
						-0.130824	-0.15173	1.51685	-0.0907277	-0.233518	1.2439	-0.118466	-0.273022	0.973056	-0.0412364	-0.299774	0.734782	-0.0701227	-0.209584	0.748817	-0.0621215	-0.159834	0.422786	-0.122728	-0.134581	-0.0112281		-0.114331	0.0754589	1.52907	-0.0845421	0.189023	1.23777	-0.0811594	0.226644	0.969557	0.0163943	0.242491	0.737863	-0.0724418	0.157476	0.754861	-0.0741448	0.122964	0.409893	-0.110275	0.104745	-0.00286151
						-0.130799	-0.151708	1.51689	-0.090943	-0.233503	1.2441	-0.118468	-0.272987	0.973066	-0.041292	-0.29985	0.734824	-0.0700864	-0.209581	0.748821	-0.0621028	-0.159859	0.42279	-0.12268	-0.13462	-0.011087		-0.114344	0.0754774	1.52908	-0.0845741	0.189036	1.23781	-0.0811414	0.226738	0.969479	0.0163809	0.242542	0.737908	-0.0723828	0.157412	0.754834	-0.0741115	0.122938	0.40987	-0.110312	0.104798	-0.00282781
						-0.130857	-0.151671	1.51688	-0.0907407	-0.233544	1.24402	-0.119002	-0.272673	0.973253	-0.0412669	-0.299804	0.734816	-0.0701369	-0.209588	0.748847	-0.0621298	-0.15985	0.422797	-0.122671	-0.134542	-0.0111725		-0.114359	0.0754507	1.52908	-0.0845965	0.189153	1.23773	-0.0811611	0.22675	0.969471	0.0164136	0.242514	0.737891	-0.0723595	0.157394	0.754805	-0.0740532	0.122901	0.409858	-0.110265	0.104776	-0.00284039
						-0.130809	-0.151577	1.51689	-0.0910324	-0.233468	1.24408	-0.118559	-0.273026	0.97309	-0.041276	-0.299783	0.734806	-0.0701276	-0.209589	0.74886	-0.0621264	-0.159823	0.422801	-0.122724	-0.134577	-0.0112316		-0.114341	0.075449	1.52908	-0.084578	0.189057	1.23782	-0.0811872	0.226654	0.969593	0.0163735	0.242484	0.737911	-0.0724462	0.157443	0.7549	-0.0740503	0.122889	0.40988	-0.110297	0.104747	-0.00283738
						-0.130902	-0.151698	1.51692	-0.0908553	-0.233489	1.24393	-0.118563	-0.273035	0.973093	-0.0417963	-0.30019	0.734979	-0.070198	-0.209549	0.748883	-0.0621178	-0.159788	0.422786	-0.122727	-0.134559	-0.0112062		-0.11438	0.0754803	1.5291	-0.0845961	0.189164	1.23775	-0.0811406	0.226771	0.969528	0.0163819	0.242537	0.737895	-0.0724081	0.157484	0.754923	-0.0740294	0.12292	0.409904	-0.110294	0.104739	-0.00284814
						-0.130743	-0.151434	1.51665	-0.0907983	-0.233558	1.24405	-0.118627	-0.273004	0.973103	-0.0413492	-0.299853	0.734994	-0.0701605	-0.209536	0.748865	-0.0621309	-0.159809	0.422797	-0.122674	-0.134577	-0.0111972		-0.114341	0.0754825	1.52909	-0.0846062	0.189058	1.23783	-0.0811971	0.226769	0.969516	0.0163813	0.242531	0.737933	-0.0723857	0.157435	0.754915	-0.0740095	0.122877	0.409889	-0.110299	0.104755	-0.00286319
						-0.130865	-0.15165	1.51695	-0.0910946	-0.233471	1.2441	-0.118556	-0.272969	0.973092	-0.0413347	-0.299856	0.734984	-0.0701595	-0.20955	0.74891	-0.0621413	-0.159832	0.422782	-0.122693	-0.134571	-0.0111773		-0.114362	0.075497	1.52911	-0.0846089	0.189041	1.23784	-0.0811614	0.22679	0.969538	0.0163799	0.24256	0.737914	-0.0723764	0.157468	0.75489	-0.07391	0.12287	0.409826	-0.110255	0.104777	-0.00287026
						-0.130849	-0.151568	1.51692	-0.0910489	-0.233489	1.2441	-0.118617	-0.273007	0.973109	-0.041355	-0.299838	0.73485	-0.0702336	-0.209541	0.748903	-0.0621429	-0.159812	0.422801	-0.122677	-0.134611	-0.011171		-0.114363	0.0755044	1.52907	-0.0846041	0.189082	1.23787	-0.0811473	0.226798	0.969529	0.0163809	0.242591	0.737968	-0.072409	0.157453	0.754944	-0.0738789	0.122891	0.409846	-0.110271	0.104775	-0.00282225
						-0.130767	-0.151372	1.51663	-0.0909102	-0.233561	1.24407	-0.118649	-0.273022	0.973116	-0.041338	-0.29981	0.734985	-0.0701837	-0.209539	0.748878	-0.0621349	-0.159793	0.422827	-0.122704	-0.134645	-0.0111365		-0.11438	0.0755056	1.52911	-0.0846185	0.189062	1.23785	-0.0811167	0.226817	0.969541	0.0163999	0.242598	0.737964	-0.0723408	0.15748	0.754901	-0.0738422	0.122897	0.409863	-0.11028	0.104763	-0.00283932
						-0.130927	-0.151593	1.5169	-0.0911763	-0.233488	1.24415	-0.118605	-0.272912	0.973076	-0.0418415	-0.300164	0.734998	-0.0702295	-0.209544	0.748901	-0.0621769	-0.159828	0.422833	-0.122633	-0.134612	-0.011199		-0.114383	0.0755206	1.5291	-0.0846301	0.189082	1.23788	-0.0811024	0.226811	0.969526	0.0164281	0.242597	0.737973	-0.0723948	0.157544	0.754941	-0.0738327	0.122904	0.409875	-0.11026	0.104775	-0.00281588
						-0.130959	-0.151715	1.51695	-0.0911874	-0.233475	1.24412	-0.118664	-0.273002	0.973126	-0.0414569	-0.299856	0.735026	-0.0702025	-0.209548	0.748938	-0.0621388	-0.15979	0.422801	-0.122677	-0.134565	-0.0112058		-0.114491	0.0754903	1.5291	-0.0846272	0.189043	1.23786	-0.0811662	0.226829	0.969541	0.0165639	0.242711	0.738226	-0.0723135	0.157489	0.754915	-0.0738203	0.122898	0.409865	-0.110288	0.104783	-0.00282095
						-0.130985	-0.151651	1.51691	-0.091172	-0.233456	1.24415	-0.118685	-0.273014	0.97311	-0.0414145	-0.299845	0.734997	-0.0702789	-0.209529	0.748967	-0.0621442	-0.159808	0.422792	-0.122687	-0.134559	-0.0111717		-0.114366	0.0755149	1.5291	-0.084591	0.189015	1.23793	-0.0811243	0.226818	0.969573	0.0165671	0.242728	0.738236	-0.0723418	0.157507	0.75493	-0.073815	0.122906	0.409839	-0.1103	0.104756	-0.00285049
						-0.130948	-0.151565	1.51691	-0.0912501	-0.233457	1.24417	-0.118715	-0.272958	0.973118	-0.0418595	-0.300126	0.735003	-0.0702036	-0.209492	0.748936	-0.0621521	-0.15981	0.422828	-0.122712	-0.134595	-0.0111652		-0.114442	0.0755234	1.52911	-0.0845866	0.189003	1.2379	-0.0811056	0.226863	0.969549	0.016565	0.242733	0.738252	-0.072369	0.157498	0.754915	-0.073775	0.122905	0.409836	-0.110241	0.104814	-0.00282084
						-0.13101	-0.151604	1.51694	-0.0910054	-0.233554	1.2441	-0.118748	-0.272976	0.973151	-0.0415168	-0.299837	0.734995	-0.0703107	-0.209505	0.748933	-0.0621572	-0.159769	0.422823	-0.122687	-0.134608	-0.0111197		-0.114394	0.0755332	1.5291	-0.0846698	0.189061	1.23788	-0.0811777	0.22686	0.969577	0.0165813	0.242766	0.738283	-0.0723393	0.157536	0.754941	-0.0737935	0.122899	0.409839	-0.110297	0.104779	-0.00282699
						-0.131091	-0.151683	1.51699	-0.0912376	-0.23346	1.24417	-0.118749	-0.272965	0.973149	-0.0414977	-0.299826	0.735048	-0.0701999	-0.209494	0.748981	-0.062146	-0.159812	0.422814	-0.12272	-0.134555	-0.0111926		-0.114441	0.0755354	1.5291	-0.0846336	0.189069	1.23789	-0.08116	0.226853	0.969575	0.0165644	0.242774	0.738254	-0.0723344	0.157536	0.754956	-0.0738073	0.122904	0.409844	-0.110279	0.104736	-0.00285493
						-0.131037	-0.151627	1.51695	-0.091255	-0.233458	1.24418	-0.118775	-0.272929	0.973148	-0.0415257	-0.299823	0.735088	-0.0702674	-0.20949	0.748943	-0.0621534	-0.159809	0.422841	-0.122686	-0.134607	-0.0111555		-0.11446	0.0755254	1.52909	-0.0847262	0.189227	1.23779	-0.0811531	0.22689	0.969588	0.0170048	0.242892	0.738239	-0.0723135	0.157489	0.754915	-0.0737755	0.122896	0.409815	-0.11028	0.104769	-0.00286243
						-0.131	-0.151555	1.51692	-0.0913051	-0.233422	1.2442	-0.118781	-0.272957	0.973152	-0.0415501	-0.299835	0.735079	-0.0702965	-0.209463	0.748981	-0.0621478	-0.159778	0.422793	-0.122737	-0.134559	-0.0110412		-0.114432	0.0755513	1.52909	-0.0846613	0.1891	1.23787	-0.0811497	0.226903	0.969566	0.0165721	0.242807	0.738292	-0.0723042	0.157523	0.75489	-0.0737309	0.122927	0.409811	-0.110261	0.104803	-0.00283182
						-0.131113	-0.151648	1.51695	-0.0913213	-0.233447	1.24415	-0.118806	-0.272924	0.973176	-0.0419584	-0.300118	0.734995	-0.07024	-0.209446	0.748974	-0.0621806	-0.15976	0.422815	-0.122772	-0.134601	-0.0111827		-0.114467	0.075563	1.5291	-0.0847292	0.189238	1.23778	-0.0811707	0.226923	0.969604	0.0166018	0.242838	0.738286	-0.0723968	0.157598	0.755	-0.073768	0.122896	0.409801	-0.110282	0.104791	-0.0028466
						-0.131072	-0.151563	1.51693	-0.0913468	-0.233486	1.24419	-0.118826	-0.272987	0.973172	-0.0415787	-0.299854	0.735057	-0.0702763	-0.209449	0.74897	-0.0621853	-0.15973	0.422792	-0.122757	-0.134578	-0.0110218		-0.114492	0.0755838	1.5291	-0.0847031	0.189021	1.23796	-0.0811399	0.22693	0.969605	0.0165705	0.24284	0.738293	-0.072331	0.157596	0.754946	-0.0737768	0.122929	0.409825	-0.1103	0.104771	-0.00287677
						-0.131075	-0.151596	1.51696	-0.0913384	-0.233473	1.24416	-0.118827	-0.27295	0.973169	-0.0420382	-0.30014	0.735092	-0.0702794	-0.209458	0.748984	-0.0621967	-0.15975	0.422824	-0.122692	-0.134567	-0.0111683		-0.114514	0.0755742	1.5291	-0.0846619	0.189039	1.23795	-0.0811572	0.226956	0.969579	0.0165552	0.242827	0.738282	-0.0723276	0.157598	0.754927	-0.0737766	0.122953	0.40981	-0.110256	0.104785	-0.00288154
						-0.131122	-0.151589	1.517	-0.0913124	-0.233446	1.24417	-0.118876	-0.272936	0.973158	-0.0416272	-0.299841	0.734994	-0.0703576	-0.209452	0.749019	-0.0622325	-0.159763	0.422827	-0.122663	-0.134588	-0.0111409		-0.114494	0.0755733	1.52908	-0.0846749	0.189031	1.23799	-0.0811347	0.22696	0.969626	0.0165752	0.242879	0.738341	-0.0723226	0.157599	0.754942	-0.0737898	0.122947	0.409801	-0.110282	0.104794	-0.00284819
						-0.131154	-0.151611	1.51699	-0.0913148	-0.233435	1.24417	-0.118888	-0.27292	0.973174	-0.0416467	-0.299853	0.735105	-0.0703399	-0.209453	0.748982	-0.0622619	-0.159728	0.422826	-0.122722	-0.134605	-0.011173		-0.114484	0.0755965	1.52909	-0.0846333	0.189011	1.23799	-0.0811698	0.226961	0.969618	0.0165531	0.242844	0.738323	-0.0723212	0.157654	0.754983	-0.0737764	0.12296	0.409805	-0.110297	0.104814	-0.0028535
						-0.131084	-0.151536	1.51698	-0.0913576	-0.233416	1.24418	-0.118852	-0.272939	0.973142	-0.0420957	-0.300178	0.735096	-0.0703088	-0.209463	0.748952	-0.0622321	-0.159729	0.422826	-0.122716	-0.13455	-0.0110581		-0.114519	0.0755807	1.52905	-0.0846689	0.189059	1.23799	-0.0812699	0.226998	0.969639	0.0165788	0.24291	0.738329	-0.0722979	0.157636	0.754953	-0.0737885	0.122969	0.409822	-0.110302	0.104821	-0.00284295
						-0.131136	-0.151496	1.51697	-0.091338	-0.233446	1.24424	-0.118898	-0.272902	0.973147	-0.0416602	-0.299848	0.735038	-0.0703336	-0.209451	0.749028	-0.0622021	-0.15973	0.422827	-0.122668	-0.134566	-0.011162		-0.114546	0.0756176	1.52909	-0.0847028	0.189032	1.238	-0.0811582	0.226998	0.96962	0.0165392	0.242886	0.738362	-0.0722712	0.157621	0.754906	-0.0737599	0.122983	0.409821	-0.110309	0.104791	-0.00286359
						-0.131195	-0.15161	1.517	-0.0913819	-0.233438	1.24417	-0.118931	-0.272891	0.97316	-0.0416994	-0.299862	0.735018	-0.0703264	-0.209409	0.748997	-0.0622548	-0.159717	0.422821	-0.122703	-0.134613	-0.0111712		-0.114545	0.0756083	1.52908	-0.0846814	0.189061	1.23799	-0.0813283	0.227036	0.969648	0.0165568	0.242927	0.738369	-0.072286	0.157642	0.754931	-0.0737951	0.122993	0.409777	-0.110276	0.10479	-0.0028897
						-0.131161	-0.151517	1.51697	-0.0914382	-0.233448	1.24419	-0.118936	-0.272886	0.973139	-0.042117	-0.30011	0.735081	-0.0703562	-0.209461	0.748979	-0.0622678	-0.159745	0.422791	-0.122692	-0.134596	-0.0111526		-0.114521	0.0756159	1.52905	-0.0846911	0.18907	1.23802	-0.0811891	0.227026	0.969628	0.0165742	0.242929	0.738348	-0.0722686	0.157592	0.754909	-0.0738738	0.122969	0.409778	-0.11024	0.104816	-0.00289748
						-0.131155	-0.151521	1.51702	-0.0913673	-0.233425	1.24416	-0.118945	-0.272867	0.97312	-0.0417628	-0.299861	0.735069	-0.0703842	-0.209408	0.749017	-0.0622895	-0.159713	0.422811	-0.12266	-0.134623	-0.0111472		-0.114551	0.075611	1.52905	-0.084697	0.189103	1.23799	-0.0811519	0.226991	0.969599	0.016584	0.242959	0.738341	-0.0723094	0.157717	0.754969	-0.0738455	0.122957	0.409783	-0.110281	0.104817	-0.00287377
						-0.131206	-0.15156	1.51698	-0.0914497	-0.233443	1.24414	-0.119002	-0.272861	0.973148	-0.0417644	-0.299848	0.735074	-0.0703432	-0.209392	0.748958	-0.0622381	-0.159707	0.422809	-0.122706	-0.13459	-0.0111593		-0.114518	0.0756158	1.52905	-0.0846738	0.189065	1.23801	-0.0811667	0.227037	0.969625	0.0165829	0.242992	0.738389	-0.0722603	0.157652	0.754913	-0.073813	0.122993	0.409795	-0.110312	0.10479	-0.00285371
						-0.131208	-0.151458	1.51708	-0.0913191	-0.233481	1.24412	-0.119017	-0.272877	0.973128	-0.0417913	-0.299879	0.735035	-0.0703554	-0.209407	0.748986	-0.0622981	-0.159707	0.422788	-0.122734	-0.134595	-0.0111852		-0.114575	0.0756517	1.52903	-0.08468	0.189071	1.23799	-0.0813085	0.227066	0.969644	0.0165751	0.243013	0.738392	-0.0723485	0.157703	0.754976	-0.0738914	0.122995	0.409819	-0.110315	0.104787	-0.00287588
						-0.131148	-0.151466	1.51699	-0.0914793	-0.233449	1.24417	-0.118995	-0.272877	0.973139	-0.0417872	-0.299846	0.735048	-0.0704018	-0.209429	0.74899	-0.0622904	-0.159707	0.4228	-0.122672	-0.134611	-0.0111426		-0.114535	0.075605	1.52905	-0.0847173	0.1891	1.238	-0.0811792	0.227058	0.969612	0.0165376	0.24302	0.73838	-0.0722544	0.157684	0.754906	-0.0739228	0.123028	0.409843	-0.110301	0.104776	-0.00288309
						-0.131292	-0.151511	1.517	-0.0915202	-0.233454	1.24413	-0.119018	-0.272825	0.973094	-0.04228	-0.300196	0.735121	-0.0703924	-0.209404	0.748957	-0.0622743	-0.159681	0.42282	-0.122672	-0.13461	-0.0111255		-0.114595	0.075641	1.52906	-0.0846853	0.189115	1.23801	-0.0812679	0.227087	0.969631	0.0165854	0.243086	0.738454	-0.072295	0.157671	0.754881	-0.0738795	0.123021	0.409817	-0.110353	0.104793	-0.00291158
						-0.131257	-0.151497	1.517	-0.0913573	-0.23346	1.24409	-0.119044	-0.272867	0.97314	-0.0422607	-0.300096	0.735019	-0.0703561	-0.2094	0.748961	-0.0623135	-0.159688	0.4228	-0.122737	-0.134589	-0.011143		-0.114622	0.0756545	1.52905	-0.0847368	0.189107	1.23803	-0.0811644	0.227089	0.969639	0.0166069	0.243085	0.738442	-0.0722926	0.1577	0.754892	-0.0739558	0.123036	0.40985	-0.110295	0.10483	-0.00288897
						-0.13128	-0.151527	1.51701	-0.0913507	-0.233444	1.24409	-0.119078	-0.272817	0.973087	-0.0419299	-0.299892	0.735016	-0.0704025	-0.20934	0.748998	-0.0623271	-0.159717	0.422809	-0.122723	-0.134589	-0.0111655		-0.114577	0.075654	1.52903	-0.0846687	0.189128	1.23801	-0.0812372	0.227147	0.969632	0.0165411	0.243092	0.738439	-0.0722877	0.157758	0.754915	-0.0739735	0.123036	0.409831	-0.110326	0.104839	-0.00286871
						-0.131265	-0.151407	1.517	-0.0914865	-0.233425	1.24416	-0.119104	-0.272869	0.973105	-0.0419424	-0.299893	0.735021	-0.0704571	-0.209422	0.748998	-0.0623463	-0.15965	0.422765	-0.122718	-0.134547	-0.0111439		-0.11463	0.0756446	1.52903	-0.0846897	0.189118	1.23804	-0.0812589	0.227139	0.969646	0.0166207	0.243126	0.738414	-0.0722891	0.157703	0.754874	-0.0740431	0.123037	0.409873	-0.110335	0.104823	-0.00286807
						-0.13131	-0.151481	1.51701	-0.0915763	-0.233414	1.24414	-0.119108	-0.272806	0.973089	-0.0424101	-0.300191	0.735073	-0.0705212	-0.209396	0.749016	-0.0623522	-0.159654	0.422754	-0.122792	-0.134553	-0.0110773		-0.114622	0.075678	1.52906	-0.0847023	0.189151	1.23804	-0.081285	0.227163	0.969661	0.0165762	0.243089	0.738438	-0.0722668	0.157711	0.754875	-0.0740876	0.12304	0.409869	-0.110302	0.104804	-0.00288635
						-0.131294	-0.151401	1.51706	-0.0915889	-0.233422	1.24412	-0.119096	-0.272813	0.973071	-0.0423787	-0.300133	0.734985	-0.0704771	-0.209378	0.748991	-0.0623239	-0.159623	0.422766	-0.122678	-0.134597	-0.0111366		-0.114656	0.0756868	1.52906	-0.0846759	0.189132	1.23803	-0.0812451	0.22715	0.969681	0.0165845	0.24311	0.73844	-0.0723467	0.157822	0.754941	-0.0740779	0.123055	0.409832	-0.110324	0.10482	-0.0029133
						-0.131265	-0.151388	1.51695	-0.0914153	-0.233465	1.24397	-0.11912	-0.272788	0.973068	-0.0419903	-0.299841	0.734958	-0.0704774	-0.209384	0.748979	-0.0623463	-0.159656	0.422785	-0.122679	-0.134577	-0.0111604		-0.114602	0.0756717	1.52903	-0.0846804	0.189152	1.23807	-0.081102	0.227165	0.969622	0.0165934	0.243132	0.738422	-0.0722828	0.157816	0.754937	-0.0741261	0.123095	0.409859	-0.110319	0.104821	-0.00290161
						-0.131379	-0.151502	1.517	-0.091605	-0.233461	1.24411	-0.119138	-0.272788	0.973042	-0.0420522	-0.299871	0.734946	-0.0705107	-0.209372	0.74902	-0.0623489	-0.159608	0.422758	-0.122658	-0.134539	-0.0112385		-0.114646	0.0757043	1.52904	-0.0847002	0.189181	1.23803	-0.0811119	0.227169	0.969656	0.0165919	0.243201	0.738488	-0.072314	0.15778	0.754879	-0.0741506	0.123024	0.409874	-0.110365	0.104793	-0.00290967
						-0.131251	-0.151355	1.51657	-0.0916113	-0.233427	1.24412	-0.119151	-0.272791	0.973031	-0.042074	-0.299881	0.734939	-0.0704533	-0.20932	0.748943	-0.0623589	-0.159645	0.422767	-0.122749	-0.134574	-0.0111909		-0.114689	0.0757205	1.52903	-0.0846863	0.189201	1.23804	-0.08125	0.22722	0.969652	0.0165903	0.243174	0.73845	-0.0722917	0.157789	0.754879	-0.0742084	0.12308	0.409929	-0.110326	0.10479	-0.00293241
						-0.131421	-0.151483	1.51699	-0.0915296	-0.233423	1.24397	-0.119173	-0.272796	0.973026	-0.0425147	-0.300169	0.734902	-0.0705124	-0.209321	0.748965	-0.0623725	-0.159618	0.422745	-0.122681	-0.134587	-0.0111365		-0.114697	0.0757028	1.52906	-0.0847048	0.189198	1.23807	-0.0811278	0.22723	0.969631	0.0166337	0.243194	0.738476	-0.0722759	0.157821	0.754901	-0.0742043	0.12306	0.409892	-0.11037	0.104778	-0.00290404
						-0.131306	-0.151367	1.51659	-0.0914898	-0.233443	1.24395	-0.119183	-0.272753	0.973026	-0.0425191	-0.300151	0.734947	-0.0705351	-0.209365	0.748985	-0.0623807	-0.159593	0.422755	-0.12275	-0.134594	-0.0112115		-0.114643	0.0757126	1.52906	-0.0846932	0.189211	1.23805	-0.0811	0.227238	0.969647	0.01659	0.243233	0.738494	-0.0722883	0.157791	0.754861	-0.0742751	0.123091	0.40991	-0.110353	0.104826	-0.00293508
						-0.131403	-0.151403	1.51693	-0.0915836	-0.233471	1.24405	-0.119208	-0.27276	0.973029	-0.0421623	-0.299877	0.734935	-0.070571	-0.209358	0.748997	-0.0623724	-0.159591	0.422703	-0.122685	-0.134566	-0.0111915		-0.114708	0.0757227	1.52903	-0.0846902	0.189174	1.23805	-0.0811388	0.227247	0.969656	0.0166261	0.243266	0.738505	-0.0722941	0.15776	0.754868	-0.0742863	0.123097	0.409909	-0.110339	0.104824	-0.00288662
						-0.131495	-0.151453	1.51693	-0.0915577	-0.233407	1.24396	-0.119213	-0.27275	0.972944	-0.0425507	-0.300116	0.734864	-0.0705404	-0.209252	0.748933	-0.0624133	-0.1596	0.422717	-0.122678	-0.134566	-0.0111702		-0.114752	0.0757207	1.52904	-0.0846848	0.189232	1.23806	-0.0812236	0.22727	0.969659	0.0166412	0.243277	0.738495	-0.0723205	0.157781	0.754832	-0.074354	0.12308	0.409902	-0.110324	0.104804	-0.0029171
						-0.131322	-0.151303	1.51652	-0.091569	-0.233411	1.24397	-0.119222	-0.27272	0.972999	-0.0422127	-0.29988	0.734911	-0.0705827	-0.209322	0.748986	-0.0624548	-0.15958	0.42271	-0.122682	-0.134571	-0.0112247		-0.114684	0.0757109	1.52905	-0.0847085	0.189194	1.23808	-0.081132	0.227271	0.969654	0.0166654	0.243298	0.738492	-0.0723205	0.157839	0.75484	-0.0746912	0.123103	0.409973	-0.110371	0.104825	-0.00290798
						-0.131452	-0.151356	1.51692	-0.0915725	-0.233474	1.2439	-0.119254	-0.272729	0.972927	-0.0422187	-0.299874	0.734838	-0.0705716	-0.209289	0.748949	-0.062411	-0.159575	0.422708	-0.122777	-0.134567	-0.0111895		-0.11474	0.0757447	1.52905	-0.0846905	0.189278	1.23803	-0.0810611	0.227336	0.969638	0.0166305	0.243283	0.738498	-0.0722982	0.15779	0.754832	-0.074777	0.123131	0.409991	-0.110339	0.104828	-0.00290656
						-0.131495	-0.151361	1.5169	-0.091575	-0.233438	1.24386	-0.119281	-0.272728	0.972917	-0.0422512	-0.299878	0.734841	-0.0706116	-0.209268	0.748982	-0.062439	-0.15958	0.422702	-0.122747	-0.13457	-0.0111916		-0.114754	0.075769	1.52905	-0.0846829	0.189227	1.23806	-0.0810874	0.2273	0.96963	0.016644	0.243377	0.738544	-0.0723513	0.157885	0.754851	-0.0747925	0.123131	0.409967	-0.110376	0.104812	-0.00292883
						-0.131401	-0.151352	1.51654	-0.091634	-0.23344	1.24389	-0.119284	-0.272675	0.972914	-0.0426415	-0.300146	0.734861	-0.0706363	-0.209311	0.748986	-0.0624798	-0.159567	0.422693	-0.122704	-0.134585	-0.0112233		-0.114757	0.0757426	1.52906	-0.0847142	0.189254	1.23807	-0.0811094	0.227374	0.969663	0.0165749	0.243431	0.73878	-0.0723546	0.157825	0.754862	-0.0748559	0.123161	0.409988	-0.110403	0.104815	-0.00291424
						-0.131409	-0.151292	1.51649	-0.0916147	-0.233438	1.24387	-0.119319	-0.272705	0.9729	-0.0426692	-0.300145	0.734824	-0.0705974	-0.209221	0.748963	-0.0624486	-0.159571	0.422719	-0.122672	-0.134557	-0.0112335		-0.114787	0.0757371	1.52907	-0.084696	0.189273	1.23805	-0.0810788	0.227357	0.969666	0.0166459	0.243382	0.738533	-0.0723795	0.157902	0.754866	-0.0749452	0.123166	0.410023	-0.110388	0.104827	-0.00290475
						-0.131439	-0.151253	1.51646	-0.0916659	-0.23344	1.24387	-0.119335	-0.27268	0.972869	-0.0423441	-0.299898	0.734838	-0.0705827	-0.209241	0.748902	-0.06248	-0.159548	0.422715	-0.122709	-0.134566	-0.0111725		-0.114831	0.0757809	1.52904	-0.0846839	0.189281	1.23806	-0.0811302	0.227416	0.969685	0.0166202	0.243461	0.738788	-0.0723522	0.157854	0.754873	-0.0749415	0.123138	0.409964	-0.110355	0.104812	-0.00294765
						-0.131485	-0.151317	1.51646	-0.0916681	-0.233388	1.24389	-0.119337	-0.272652	0.972899	-0.0426971	-0.300324	0.735071	-0.0705864	-0.209223	0.748899	-0.062447	-0.159535	0.422676	-0.122724	-0.13454	-0.0112044		-0.114815	0.0757864	1.52909	-0.0847199	0.189293	1.23804	-0.0810826	0.227385	0.969665	0.016643	0.243408	0.738533	-0.0723513	0.157885	0.754851	-0.0750142	0.123177	0.410008	-0.110379	0.104836	-0.00293216
						-0.131429	-0.151214	1.51645	-0.0916887	-0.233433	1.24386	-0.119369	-0.272628	0.972853	-0.0424298	-0.299895	0.734791	-0.0705752	-0.20923	0.748917	-0.0624232	-0.159437	0.422568	-0.122719	-0.134523	-0.0112171		-0.11481	0.0757702	1.52904	-0.0846619	0.18928	1.23806	-0.0810365	0.227442	0.969634	0.0166188	0.24352	0.738813	-0.0724033	0.157895	0.754833	-0.0751142	0.123177	0.410014	-0.110389	0.104811	-0.00294911
						-0.131527	-0.151264	1.51647	-0.0916867	-0.233396	1.24387	-0.119372	-0.272642	0.972825	-0.0424416	-0.29988	0.734799	-0.0706147	-0.209211	0.748904	-0.062506	-0.15952	0.422659	-0.122761	-0.134535	-0.0112184		-0.114835	0.075772	1.52904	-0.0846781	0.189323	1.23806	-0.0810299	0.227418	0.96965	0.0166674	0.243513	0.738773	-0.0723874	0.157848	0.754778	-0.075078	0.123188	0.410005	-0.110343	0.104827	-0.00293012
						-0.129665	-0.148185	1.51499	-0.0917065	-0.233411	1.24388	-0.119379	-0.272643	0.972876	-0.0423813	-0.29988	0.734803	-0.0706302	-0.209208	0.748905	-0.0624985	-0.159533	0.42268	-0.122721	-0.134557	-0.0111771		-0.114837	0.0757665	1.52905	-0.0847001	0.18932	1.23806	-0.081052	0.227487	0.969617	0.0166169	0.243518	0.738787	-0.0724366	0.15797	0.754842	-0.0751159	0.123214	0.409979	-0.110404	0.104809	-0.00290868
						-0.131512	-0.151232	1.5164	-0.091726	-0.233381	1.24384	-0.119395	-0.272616	0.972822	-0.0425029	-0.299881	0.734752	-0.0705839	-0.209196	0.748894	-0.0625064	-0.159536	0.422679	-0.122723	-0.134541	-0.011216		-0.114824	0.0757879	1.52905	-0.0846721	0.189325	1.23805	-0.0810371	0.227482	0.969657	0.0166519	0.243548	0.738792	-0.0724167	0.157892	0.754823	-0.075201	0.123218	0.410045	-0.110397	0.104832	-0.00295495
						-0.129714	-0.148193	1.51498	-0.0917544	-0.233395	1.24385	-0.119397	-0.272627	0.97282	-0.0425217	-0.299859	0.734724	-0.0706716	-0.209252	0.748907	-0.062464	-0.159426	0.422561	-0.122704	-0.134585	-0.0112168		-0.114878	0.0758117	1.52905	-0.0846944	0.189333	1.23805	-0.0810397	0.227476	0.969658	0.0166578	0.24359	0.738798	-0.0724381	0.157972	0.754809	-0.0752356	0.123232	0.410035	-0.110402	0.104789	-0.00294825
						-0.131516	-0.151184	1.5164	-0.0917234	-0.233371	1.24386	-0.119424	-0.272602	0.972816	-0.0425762	-0.29986	0.734712	-0.070669	-0.209246	0.748936	-0.0625277	-0.159496	0.422646	-0.12273	-0.134577	-0.0111623		-0.114916	0.0757729	1.52908	-0.084711	0.189389	1.23807	-0.0810646	0.227516	0.969631	0.0166483	0.243575	0.7388	-0.0724887	0.157981	0.754823	-0.075251	0.123227	0.410001	-0.110375	0.104809	-0.00293349
						-0.13168	-0.151349	1.5166	-0.0917652	-0.233392	1.24385	-0.119459	-0.272578	0.972816	-0.0425807	-0.299898	0.734736	-0.070713	-0.209181	0.748914	-0.0625759	-0.159521	0.422661	-0.122769	-0.134594	-0.0112029		-0.114874	0.0757994	1.52904	-0.0846992	0.189371	1.23806	-0.0810363	0.227494	0.969639	0.0166222	0.243578	0.738807	-0.0724332	0.157972	0.754823	-0.0753165	0.123255	0.410031	-0.110411	0.104759	-0.00296907
						-0.131624	-0.151203	1.5164	-0.0917572	-0.233363	1.24384	-0.119448	-0.272571	0.972805	-0.0426501	-0.299882	0.734702	-0.0705906	-0.209069	0.748896	-0.0625438	-0.159476	0.422668	-0.12272	-0.134542	-0.0112196		-0.114897	0.0758298	1.52906	-0.0846817	0.189363	1.23805	-0.0810391	0.227528	0.969648	0.0166833	0.243635	0.738782	-0.0725244	0.158026	0.75482	-0.0753185	0.123238	0.41	-0.110416	0.104777	-0.00296368
						-0.129799	-0.148156	1.51492	-0.0917751	-0.233332	1.24381	-0.119458	-0.272535	0.972795	-0.0429195	-0.300268	0.734911	-0.0706813	-0.209137	0.74891	-0.0625708	-0.1595	0.422689	-0.122747	-0.134561	-0.0112774		-0.114962	0.0758252	1.52906	-0.0846575	0.189386	1.23807	-0.0810541	0.227545	0.969626	0.0166508	0.243639	0.73878	-0.0724654	0.15802	0.754802	-0.0753493	0.123278	0.41003	-0.110396	0.104802	-0.00294542
						-0.129856	-0.148143	1.51492	-0.0918114	-0.233343	1.24382	-0.119481	-0.272558	0.972795	-0.0429473	-0.300302	0.734915	-0.0706421	-0.209142	0.748882	-0.0625819	-0.159478	0.422652	-0.122746	-0.134545	-0.0112308		-0.11495	0.0758389	1.52908	-0.0846613	0.189419	1.23804	-0.0810575	0.227569	0.969619	0.0166645	0.243648	0.738829	-0.0725746	0.158056	0.754748	-0.0753755	0.123289	0.410037	-0.110418	0.10481	-0.00298482
						-0.129903	-0.148143	1.51492	-0.0918153	-0.233321	1.24378	-0.119496	-0.272521	0.972781	-0.0427131	-0.299874	0.734696	-0.0707205	-0.209202	0.748893	-0.0626114	-0.159477	0.422638	-0.122709	-0.134548	-0.0112369		-0.114977	0.0758363	1.52908	-0.0846727	0.189399	1.23803	-0.0810126	0.227595	0.969622	0.0167038	0.243726	0.738786	-0.072561	0.158041	0.754839	-0.0754013	0.123213	0.409917	-0.110364	0.104852	-0.00290255
						-0.129915	-0.1482	1.51492	-0.091765	-0.23333	1.24384	-0.119511	-0.272517	0.972782	-0.0430527	-0.300304	0.734905	-0.0707045	-0.209125	0.748878	-0.0625328	-0.159414	0.422523	-0.122729	-0.134549	-0.011172		-0.11497	0.0758064	1.52905	-0.0846587	0.18946	1.23802	-0.0810462	0.227598	0.969631	0.0167075	0.243747	0.738802	-0.0725116	0.158062	0.754777	-0.0753915	0.123283	0.410002	-0.1104	0.104815	-0.00296908
						-0.129918	-0.148137	1.51489	-0.0918572	-0.233311	1.24379	-0.119485	-0.272463	0.972743	-0.0427678	-0.299857	0.734624	-0.0706967	-0.209103	0.748899	-0.0626419	-0.159482	0.422637	-0.122772	-0.134574	-0.0112441		-0.114979	0.0758243	1.52905	-0.0846838	0.189445	1.23805	-0.0810436	0.227616	0.969619	0.0167329	0.243668	0.73855	-0.0726409	0.158075	0.754752	-0.0754244	0.1232	0.409878	-0.110441	0.104798	-0.00298373
						-0.129921	-0.148131	1.51489	-0.0918089	-0.23329	1.24383	-0.119507	-0.272464	0.972754	-0.0431927	-0.300335	0.734895	-0.0707344	-0.209124	0.748867	-0.0625804	-0.159404	0.422537	-0.122759	-0.134531	-0.0112561		-0.115019	0.0758395	1.52904	-0.0846868	0.189499	1.23804	-0.0810319	0.227624	0.969615	0.0167051	0.243716	0.738572	-0.0726161	0.158055	0.754755	-0.0755339	0.123219	0.409876	-0.110447	0.104785	-0.00299017
						-0.131716	-0.1511	1.51631	-0.0918369	-0.233294	1.24381	-0.119519	-0.272455	0.972747	-0.0428202	-0.299871	0.734603	-0.0706864	-0.209132	0.748894	-0.0626424	-0.159467	0.422653	-0.12272	-0.134546	-0.0112052		-0.115006	0.0758346	1.52905	-0.0846839	0.189457	1.23802	-0.0809871	0.227625	0.969615	0.0167194	0.243817	0.73883	-0.0726053	0.158087	0.754763	-0.0754817	0.123228	0.409886	-0.11042	0.104789	-0.00297631
						-0.129981	-0.14814	1.51487	-0.0918535	-0.233264	1.24381	-0.119522	-0.272457	0.972731	-0.0428331	-0.299879	0.734657	-0.0706533	-0.209087	0.748874	-0.0626675	-0.15948	0.422633	-0.122708	-0.13455	-0.0112586		-0.115015	0.0758547	1.52907	-0.0846924	0.189489	1.23803	-0.0810484	0.227687	0.969591	0.0167471	0.243736	0.738539	-0.0726375	0.158077	0.754734	-0.0755422	0.123248	0.409917	-0.110415	0.10482	-0.00294429
						-0.129971	-0.148092	1.51485	-0.0918341	-0.233237	1.24382	-0.119558	-0.272456	0.972776	-0.0428698	-0.299856	0.734609	-0.0706777	-0.209078	0.748866	-0.0626569	-0.159421	0.422598	-0.122737	-0.134581	-0.0112041		-0.115016	0.075864	1.52905	-0.0846744	0.189492	1.23802	-0.0809787	0.22767	0.969576	0.0167176	0.243817	0.738831	-0.0726447	0.158147	0.754711	-0.0754957	0.123222	0.409846	-0.110441	0.104794	-0.00298194
						-0.130017	-0.148117	1.51483	-0.0918592	-0.233296	1.24384	-0.119547	-0.272431	0.972715	-0.0428815	-0.299857	0.734618	-0.0707225	-0.209074	0.748859	-0.0627306	-0.159459	0.422619	-0.12273	-0.134532	-0.0112197		-0.115066	0.0758903	1.52904	-0.0846959	0.189533	1.238	-0.081025	0.227685	0.969614	0.0167607	0.243797	0.738583	-0.072703	0.158143	0.754697	-0.0755307	0.123251	0.409884	-0.110419	0.104787	-0.00295878
						-0.130036	-0.148127	1.51482	-0.0918962	-0.233228	1.24383	-0.119616	-0.272408	0.972728	-0.0428936	-0.299829	0.734568	-0.0706846	-0.209088	0.748861	-0.0626926	-0.15934	0.422527	-0.122743	-0.134575	-0.0112246		-0.115085	0.0758836	1.52905	-0.0846989	0.18954	1.23804	-0.0810339	0.227711	0.969625	0.0167748	0.243823	0.738573	-0.0727252	0.158134	0.754712	-0.0755562	0.123212	0.409883	-0.110428	0.104792	-0.00298992
						-0.130032	-0.148103	1.5148	-0.0918957	-0.233229	1.24381	-0.119585	-0.272404	0.972738	-0.0429599	-0.299809	0.734594	-0.0707492	-0.209068	0.748886	-0.0627659	-0.159445	0.422629	-0.122749	-0.134544	-0.0112358		-0.115047	0.0758915	1.52904	-0.0847594	0.189701	1.23789	-0.0809735	0.227678	0.969575	0.0167518	0.243849	0.738571	-0.0727336	0.158131	0.754716	-0.0755511	0.123242	0.409902	-0.110427	0.104795	-0.00298396
						-0.130026	-0.148068	1.51481	-0.0919068	-0.233217	1.24379	-0.119581	-0.272363	0.972729	-0.0432698	-0.300245	0.734819	-0.0706557	-0.209065	0.748893	-0.0627698	-0.159428	0.422607	-0.122777	-0.134554	-0.0112824		-0.115081	0.075891	1.52905	-0.0847081	0.189716	1.23789	-0.0809657	0.227708	0.969586	0.0167642	0.24387	0.738601	-0.0727524	0.158246	0.754691	-0.0755529	0.123214	0.409885	-0.110411	0.104831	-0.00298467
						-0.130071	-0.148058	1.51479	-0.0919183	-0.233243	1.24381	-0.119598	-0.272395	0.972739	-0.0430297	-0.299826	0.734608	-0.0707399	-0.209045	0.748905	-0.0627158	-0.159341	0.422474	-0.122782	-0.134577	-0.0112345		-0.115104	0.0759073	1.52903	-0.0846927	0.189698	1.23788	-0.0809758	0.22776	0.9696	0.0168026	0.243868	0.738566	-0.0727303	0.158191	0.754706	-0.0755595	0.123198	0.409839	-0.11045	0.104818	-0.00300033
						-0.130087	-0.148041	1.51478	-0.0919426	-0.233168	1.24375	-0.119621	-0.272373	0.972725	-0.0430543	-0.299822	0.734601	-0.0707374	-0.209061	0.748888	-0.062782	-0.159403	0.422603	-0.122791	-0.134549	-0.0112465		-0.115123	0.0758934	1.52905	-0.0846302	0.189593	1.23802	-0.0809651	0.227741	0.969587	0.0167882	0.243886	0.738566	-0.0728229	0.158295	0.754736	-0.075543	0.12328	0.409871	-0.110377	0.104834	-0.00297564
						-0.130117	-0.148038	1.51476	-0.0919528	-0.233191	1.24376	-0.11963	-0.272341	0.972734	-0.0429897	-0.299709	0.734585	-0.0707687	-0.209057	0.748906	-0.0627881	-0.159426	0.422577	-0.122783	-0.13456	-0.0112439		-0.115153	0.0759084	1.52905	-0.0847307	0.189762	1.23789	-0.0809505	0.227755	0.9696	0.0168259	0.24394	0.738549	-0.0728332	0.15824	0.754698	-0.0755823	0.123248	0.409907	-0.110426	0.104788	-0.00302698
						-0.130115	-0.148023	1.51481	-0.0919354	-0.233141	1.24381	-0.119647	-0.272352	0.972737	-0.0434165	-0.300178	0.734792	-0.0707119	-0.209013	0.748957	-0.0627893	-0.159333	0.422474	-0.122739	-0.134545	-0.0112626		-0.115112	0.0759114	1.52903	-0.0846795	0.189769	1.2379	-0.0809776	0.227787	0.969613	0.016836	0.243987	0.738582	-0.0728289	0.158239	0.754679	-0.0755721	0.123251	0.40987	-0.110454	0.10481	-0.00302341
						-0.130145	-0.148002	1.51479	-0.0919415	-0.23314	1.24384	-0.119657	-0.272319	0.972695	-0.0431564	-0.299811	0.734559	-0.0707579	-0.209026	0.748922	-0.0628044	-0.15933	0.422469	-0.122783	-0.134515	-0.011236		-0.115146	0.0759052	1.52904	-0.0846814	0.189784	1.23788	-0.080972	0.227625	0.969683	0.0168082	0.243981	0.738576	-0.0728622	0.158261	0.754675	-0.0755373	0.123246	0.409865	-0.110443	0.104774	-0.00301329
						-0.130136	-0.147973	1.51476	-0.0919156	-0.233119	1.24379	-0.119694	-0.272305	0.972744	-0.0431492	-0.299753	0.734555	-0.0707025	-0.208998	0.748885	-0.0627812	-0.159307	0.422461	-0.122761	-0.134555	-0.0112495		-0.115143	0.0759482	1.52905	-0.0846554	0.18977	1.23788	-0.0809619	0.227829	0.969596	0.0167839	0.243996	0.738589	-0.0728516	0.158303	0.754648	-0.0755508	0.123249	0.409824	-0.11045	0.104795	-0.00298751
						-0.130197	-0.147991	1.51476	-0.091926	-0.233131	1.24377	-0.119694	-0.272293	0.972703	-0.0434939	-0.300154	0.734771	-0.0707548	-0.208979	0.748943	-0.0628472	-0.159377	0.42258	-0.122777	-0.134548	-0.011197		-0.115162	0.0759221	1.52902	-0.0847166	0.189785	1.2379	-0.0809802	0.227647	0.969707	0.0168483	0.244066	0.738558	-0.0728711	0.158275	0.754627	-0.0755427	0.123257	0.409849	-0.110463	0.104791	-0.00304938
						-0.130181	-0.147989	1.51475	-0.0919034	-0.23314	1.24379	-0.119704	-0.272251	0.972742	-0.0432673	-0.299796	0.734547	-0.0707836	-0.208951	0.748967	-0.062856	-0.159305	0.422447	-0.122722	-0.134547	-0.0112009		-0.115186	0.0759549	1.52905	-0.0846665	0.189779	1.23791	-0.0809277	0.227839	0.969603	0.0168469	0.244054	0.738573	-0.0728584	0.158304	0.754641	-0.0755988	0.123265	0.40985	-0.110422	0.104799	-0.00299197
						-0.130199	-0.147972	1.51474	-0.0918847	-0.233102	1.24381	-0.119721	-0.272294	0.972715	-0.0432378	-0.29972	0.734533	-0.0708285	-0.208977	0.748944	-0.062974	-0.15934	0.422656	-0.122752	-0.134489	-0.0112969		-0.115155	0.075943	1.52904	-0.0846993	0.189813	1.23791	-0.0809407	0.227701	0.969687	0.0168424	0.244103	0.738569	-0.0728893	0.158267	0.754657	-0.0755554	0.123266	0.409835	-0.110456	0.104834	-0.00299646
						-0.130235	-0.14797	1.51475	-0.0919963	-0.233117	1.24374	-0.119733	-0.272244	0.972712	-0.0436312	-0.300149	0.734774	-0.0708302	-0.208976	0.748926	-0.0628496	-0.159256	0.422453	-0.122763	-0.134507	-0.0112311		-0.11521	0.0759856	1.52905	-0.084707	0.1898	1.2379	-0.0809497	0.227694	0.969713	0.0174148	0.244187	0.738551	-0.0729088	0.15838	0.754615	-0.0755716	0.123268	0.409812	-0.110418	0.104813	-0.00302119
						-0.130259	-0.147977	1.51473	-0.0919201	-0.233065	1.2438	-0.119736	-0.272242	0.972736	-0.0436413	-0.300157	0.734744	-0.0707721	-0.208952	0.74893	-0.062834	-0.159273	0.422432	-0.122779	-0.134558	-0.0112256		-0.115223	0.0760032	1.52906	-0.0846388	0.189834	1.23792	-0.0809387	0.227707	0.969713	0.016863	0.244131	0.738593	-0.0729016	0.15837	0.754642	-0.0755475	0.123255	0.409815	-0.110468	0.1048	-0.00300706
						-0.130273	-0.147942	1.51474	-0.0919268	-0.233065	1.24378	-0.119751	-0.27221	0.97271	-0.0436494	-0.300089	0.734715	-0.0707897	-0.208975	0.748936	-0.0628818	-0.159294	0.422454	-0.122755	-0.134555	-0.0112688		-0.115198	0.075995	1.529	-0.0846366	0.189831	1.23789	-0.0809392	0.227734	0.969713	0.0168567	0.244166	0.738601	-0.0729307	0.1583	0.754643	-0.0756074	0.123284	0.409813	-0.110491	0.10477	-0.00300066
						-0.130303	-0.147913	1.51474	-0.0920132	-0.233099	1.24376	-0.120217	-0.27188	0.972934	-0.0436784	-0.300076	0.734716	-0.0707659	-0.208892	0.7489	-0.0629458	-0.159233	0.422539	-0.122741	-0.13448	-0.0112762		-0.115244	0.0760277	1.52904	-0.0846371	0.189866	1.2379	-0.0808926	0.227782	0.969725	0.0168609	0.244187	0.73858	-0.0729478	0.15842	0.754621	-0.0755197	0.123295	0.409779	-0.110438	0.104771	-0.00303793
						-0.130282	-0.147904	1.51472	-0.0919672	-0.233042	1.2438	-0.119821	-0.272184	0.972734	-0.0437817	-0.300085	0.734675	-0.0707915	-0.208914	0.74892	-0.0629216	-0.159239	0.422431	-0.122739	-0.134502	-0.0112825		-0.115212	0.0760082	1.52901	-0.0846196	0.189855	1.23791	-0.0808986	0.227787	0.969719	0.016868	0.244208	0.7386	-0.0729033	0.158352	0.754578	-0.0755231	0.123291	0.409801	-0.110453	0.104768	-0.0030252
						-0.130314	-0.147892	1.51471	-0.091954	-0.232966	1.24373	-0.119818	-0.272186	0.972722	-0.0437447	-0.300096	0.734707	-0.0707848	-0.208875	0.748924	-0.0629243	-0.159247	0.422414	-0.122753	-0.134491	-0.0112747		-0.115268	0.0760092	1.52904	-0.0846125	0.189887	1.23792	-0.080896	0.227798	0.969735	0.0168742	0.244219	0.738627	-0.0729752	0.158394	0.754597	-0.0755974	0.123291	0.409806	-0.110486	0.104782	-0.00303263
						-0.130334	-0.147883	1.51474	-0.0919327	-0.232983	1.2438	-0.119877	-0.272167	0.97272	-0.0437567	-0.300073	0.734722	-0.0707911	-0.208919	0.748981	-0.0630346	-0.15923	0.422536	-0.122787	-0.134548	-0.01122		-0.115257	0.0760042	1.52901	-0.0846473	0.189856	1.23792	-0.0808821	0.22784	0.969716	0.0175476	0.244382	0.73858	-0.0729684	0.158454	0.754609	-0.0755358	0.123324	0.40979	-0.110444	0.104795	-0.00302776
						-0.13037	-0.147857	1.51471	-0.0919183	-0.233006	1.24378	-0.119854	-0.272176	0.972733	-0.04364	-0.299888	0.734683	-0.070849	-0.208884	0.748932	-0.0629299	-0.159199	0.42239	-0.122794	-0.134578	-0.0112309		-0.115255	0.0760499	1.52903	-0.0846414	0.189915	1.23793	-0.0808429	0.227835	0.969734	0.0175004	0.24438	0.738571	-0.072997	0.158423	0.75461	-0.0755987	0.123272	0.409776	-0.110469	0.104775	-0.00303656
						-0.130374	-0.147851	1.51469	-0.0919145	-0.232961	1.2438	-0.119844	-0.272161	0.972731	-0.0439107	-0.300031	0.73466	-0.0708131	-0.208859	0.748982	-0.0630218	-0.159195	0.422543	-0.122778	-0.134534	-0.0112952		-0.115253	0.0760402	1.52903	-0.0846555	0.189896	1.23793	-0.0808505	0.227861	0.969772	0.0174943	0.244404	0.738547	-0.0729906	0.158453	0.754574	-0.075572	0.12332	0.409794	-0.110444	0.104801	-0.00304382
						-0.130413	-0.147855	1.51472	-0.0919398	-0.232949	1.24381	-0.119906	-0.272162	0.972746	-0.0439438	-0.300025	0.73466	-0.0708138	-0.208826	0.748926	-0.0630708	-0.159196	0.422534	-0.122774	-0.134553	-0.0112843		-0.115303	0.0760559	1.52906	-0.0846148	0.189906	1.23794	-0.0808613	0.227854	0.96975	0.0175246	0.244491	0.738619	-0.0729572	0.158431	0.754578	-0.0756003	0.123316	0.40979	-0.110443	0.104778	-0.0030582
						-0.130399	-0.147823	1.51468	-0.0919041	-0.232907	1.24377	-0.119904	-0.27213	0.972717	-0.0437709	-0.299859	0.73466	-0.0707934	-0.20878	0.748929	-0.063045	-0.159191	0.422515	-0.1228	-0.134526	-0.0112779		-0.115287	0.0760671	1.52903	-0.084646	0.189913	1.2379	-0.0808705	0.227905	0.969754	0.0176121	0.244517	0.738593	-0.0730182	0.158453	0.754591	-0.0756032	0.123322	0.409781	-0.110486	0.104798	-0.00304949
						-0.130472	-0.147798	1.5147	-0.0919292	-0.232898	1.24379	-0.119923	-0.272108	0.972733	-0.0436385	-0.299636	0.734471	-0.0708276	-0.208785	0.748972	-0.0629686	-0.159209	0.422424	-0.122749	-0.134492	-0.0113056		-0.115269	0.0760958	1.52903	-0.0845551	0.189927	1.23795	-0.0808448	0.227914	0.96977	0.0174872	0.244495	0.738592	-0.0730303	0.158506	0.754572	-0.0755591	0.123343	0.409754	-0.11041	0.1048	-0.00302324
						-0.130439	-0.147803	1.51467	-0.0919296	-0.232909	1.24378	-0.119948	-0.272064	0.972733	-0.0439991	-0.300008	0.734663	-0.0708192	-0.208765	0.748946	-0.0630403	-0.15919	0.42253	-0.122753	-0.13456	-0.0112503		-0.115333	0.07608	1.52904	-0.0846237	0.189951	1.23795	-0.0808523	0.227962	0.969784	0.0175619	0.244526	0.738605	-0.0730346	0.158513	0.754584	-0.0755624	0.123348	0.409744	-0.110437	0.104797	-0.00303575
						-0.130508	-0.147745	1.51472	-0.0919537	-0.232847	1.24373	-0.119999	-0.272097	0.972749	-0.0440002	-0.29999	0.734637	-0.0707814	-0.208747	0.74894	-0.0630814	-0.159238	0.422649	-0.122719	-0.134507	-0.0112516		-0.11532	0.0760864	1.52907	-0.0846084	0.189962	1.23797	-0.0807937	0.227939	0.969761	0.0175483	0.244524	0.7386	-0.073068	0.158472	0.754541	-0.0756075	0.123358	0.409751	-0.110482	0.104799	-0.00305514
						-0.13051	-0.147765	1.51471	-0.0919194	-0.232869	1.2438	-0.120002	-0.272044	0.97272	-0.043718	-0.299566	0.734446	-0.070844	-0.208799	0.748974	-0.0630248	-0.159158	0.422506	-0.122733	-0.134496	-0.0112571		-0.115302	0.0761334	1.52905	-0.084644	0.189971	1.23795	-0.0808433	0.227951	0.969786	0.0176818	0.244562	0.738601	-0.073054	0.158557	0.754583	-0.0755931	0.123319	0.409722	-0.110479	0.104779	-0.00304326
						-0.130534	-0.147747	1.5147	-0.0919586	-0.232851	1.24375	-0.120022	-0.272051	0.972728	-0.0437391	-0.299547	0.734414	-0.0708156	-0.208743	0.749003	-0.0630506	-0.159135	0.422515	-0.122765	-0.134516	-0.0112971		-0.115335	0.0761265	1.52904	-0.0845741	0.18998	1.23795	-0.0808275	0.227947	0.969754	0.0175869	0.244572	0.73861	-0.0730928	0.158559	0.754574	-0.0756265	0.123378	0.409767	-0.110446	0.104801	-0.00305049
						-0.130534	-0.147716	1.51469	-0.0919987	-0.232789	1.24378	-0.120034	-0.272026	0.972745	-0.0440549	-0.299895	0.734591	-0.0708121	-0.208753	0.748997	-0.0630214	-0.159129	0.422526	-0.122756	-0.134509	-0.011212		-0.115317	0.0761321	1.52902	-0.084669	0.189961	1.23797	-0.0808055	0.227992	0.969789	0.0177649	0.244793	0.738901	-0.073061	0.158572	0.754564	-0.0756196	0.123368	0.409716	-0.110444	0.104817	-0.00305315
						-0.130505	-0.147714	1.51471	-0.0919907	-0.232803	1.24371	-0.120437	-0.271716	0.972921	-0.0441393	-0.299924	0.734653	-0.0708221	-0.208694	0.749026	-0.06302	-0.159104	0.422495	-0.122759	-0.134505	-0.0112426		-0.115341	0.0761492	1.52903	-0.0845709	0.189977	1.23796	-0.0807956	0.228034	0.969796	0.0177916	0.244772	0.738903	-0.0730897	0.158595	0.754537	-0.0756682	0.123389	0.409724	-0.110471	0.104786	-0.00305729
						-0.130551	-0.14774	1.51469	-0.0919637	-0.23282	1.24376	-0.120078	-0.271976	0.972737	-0.0439882	-0.299748	0.734567	-0.0708621	-0.208729	0.749005	-0.0630403	-0.159109	0.422492	-0.122737	-0.134509	-0.0112548		-0.115343	0.0761471	1.52902	-0.0846017	0.189985	1.23796	-0.0808148	0.22807	0.969824	0.0175749	0.244627	0.738618	-0.0730943	0.158552	0.754549	-0.0756407	0.123368	0.40974	-0.11049	0.104756	-0.00307031
						-0.130588	-0.147712	1.51467	-0.0919869	-0.232778	1.24381	-0.120119	-0.271986	0.972744	-0.0441667	-0.299872	0.734521	-0.0707765	-0.208669	0.749155	-0.0629734	-0.159111	0.422382	-0.12276	-0.134502	-0.0112309		-0.115355	0.0761724	1.52904	-0.0846341	0.190027	1.23797	-0.0808026	0.228034	0.969787	0.0169328	0.244544	0.738673	-0.0730625	0.158546	0.75452	-0.0756363	0.123394	0.40973	-0.110445	0.104783	-0.00306016
						-0.130575	-0.147652	1.51467	-0.0920398	-0.232722	1.24389	-0.120141	-0.271969	0.972743	-0.0440867	-0.299733	0.734471	-0.070895	-0.208707	0.748998	-0.0630868	-0.159126	0.422508	-0.122752	-0.1345	-0.0112438		-0.115338	0.0761822	1.52906	-0.0846306	0.19003	1.23796	-0.0807632	0.228041	0.969798	0.0175529	0.24471	0.738659	-0.0730977	0.158612	0.754495	-0.0756273	0.123404	0.409723	-0.11043	0.104797	-0.00303685
						-0.130585	-0.147627	1.51467	-0.0919215	-0.232712	1.24378	-0.120131	-0.271954	0.972744	-0.043793	-0.299372	0.734329	-0.0707998	-0.209361	0.749325	-0.0630363	-0.159085	0.422509	-0.122733	-0.134496	-0.0112725		-0.115397	0.0761851	1.52904	-0.0846253	0.190063	1.23795	-0.0808162	0.228109	0.96985	0.017788	0.244896	0.738912	-0.0730941	0.1586	0.754566	-0.0756562	0.123388	0.409733	-0.110433	0.104802	-0.00305495
						-0.130616	-0.147627	1.51468	-0.0919693	-0.232724	1.24373	-0.120156	-0.27194	0.972717	-0.0439413	-0.299426	0.734305	-0.0708124	-0.208687	0.749011	-0.0630168	-0.159097	0.422524	-0.122714	-0.134441	-0.0112643		-0.115449	0.0761818	1.52906	-0.0845969	0.190084	1.23798	-0.0807412	0.228102	0.969829	0.0178624	0.244961	0.738934	-0.0731505	0.158623	0.754518	-0.0756546	0.123404	0.409693	-0.110483	0.104797	-0.00303683
						-0.130598	-0.147616	1.51465	-0.0919886	-0.232706	1.24377	-0.120158	-0.271962	0.972714	-0.0441402	-0.299568	0.734348	-0.0708875	-0.208662	0.749039	-0.0630242	-0.159139	0.422563	-0.122701	-0.134451	-0.0112568		-0.115389	0.0761947	1.52904	-0.0846378	0.190073	1.23799	-0.0807852	0.22816	0.9698	0.0178105	0.244978	0.738949	-0.0731479	0.158619	0.754548	-0.0756776	0.123416	0.409693	-0.110446	0.104806	-0.00305213
						-0.130663	-0.147635	1.51466	-0.0919547	-0.232659	1.24378	-0.120193	-0.271913	0.972736	-0.0442558	-0.299758	0.7345	-0.0708429	-0.208594	0.749207	-0.0629618	-0.159089	0.422385	-0.122751	-0.134504	-0.0112415		-0.115411	0.0761988	1.52905	-0.0846256	0.190102	1.238	-0.0808196	0.228137	0.969829	0.0178276	0.244979	0.738951	-0.073119	0.15863	0.754527	-0.0757148	0.123433	0.409743	-0.110448	0.104782	-0.0030684
						-0.130665	-0.147615	1.51468	-0.0920149	-0.232743	1.24373	-0.120229	-0.2719	0.972743	-0.044353	-0.299743	0.734484	-0.070876	-0.208644	0.74904	-0.0630555	-0.159062	0.422492	-0.122748	-0.134497	-0.0112694		-0.115414	0.0762405	1.52907	-0.084613	0.190086	1.23801	-0.0807614	0.228177	0.969828	0.0178913	0.245071	0.738948	-0.0731544	0.158712	0.754525	-0.0756929	0.123425	0.409742	-0.1104	0.104787	-0.00307393
						-0.130693	-0.147608	1.51468	-0.0919958	-0.232696	1.24371	-0.120254	-0.2719	0.972749	-0.0443509	-0.29973	0.734483	-0.0709196	-0.208597	0.749041	-0.0629923	-0.159082	0.422516	-0.12279	-0.134477	-0.0112831		-0.115385	0.0762121	1.52904	-0.0846289	0.190105	1.23799	-0.080783	0.228165	0.969833	0.0178378	0.245055	0.738925	-0.0731742	0.158728	0.754553	-0.075701	0.123428	0.409725	-0.110445	0.104784	-0.00303149
						-0.130667	-0.147575	1.51467	-0.0920465	-0.232662	1.24386	-0.120263	-0.271883	0.972744	-0.0444039	-0.299701	0.73449	-0.0708756	-0.208607	0.749037	-0.0629876	-0.159067	0.422542	-0.122735	-0.134522	-0.01125		-0.115418	0.0762476	1.52905	-0.0846402	0.190117	1.238	-0.0807191	0.228229	0.969842	0.0178444	0.24508	0.738962	-0.073189	0.158679	0.754519	-0.075688	0.123439	0.409719	-0.110452	0.104806	-0.00307022
						-0.13074	-0.147546	1.51467	-0.0919908	-0.232657	1.24377	-0.120266	-0.271854	0.972742	-0.0444449	-0.299745	0.734468	-0.0708975	-0.208644	0.749045	-0.0629841	-0.159048	0.42252	-0.122766	-0.134474	-0.0113108		-0.115413	0.0762556	1.52906	-0.0846174	0.190129	1.238	-0.0808003	0.228232	0.969839	0.0178406	0.245069	0.738944	-0.0731534	0.158743	0.754503	-0.075732	0.123441	0.40974	-0.110459	0.104776	-0.00304621
						-0.130692	-0.147542	1.51471	-0.0919794	-0.23268	1.24377	-0.120301	-0.271838	0.972737	-0.0444317	-0.299688	0.734468	-0.0709139	-0.208595	0.749035	-0.0629557	-0.159015	0.422502	-0.122734	-0.134504	-0.0112299		-0.115414	0.0762843	1.52905	-0.0846265	0.190115	1.23811	-0.0807426	0.228223	0.969852	0.0178645	0.245072	0.738968	-0.0731961	0.158733	0.75455	-0.0757184	0.123433	0.40973	-0.110455	0.104759	-0.00306123
						-0.130716	-0.14753	1.51469	-0.0920715	-0.232633	1.24389	-0.120312	-0.271817	0.972746	-0.0444952	-0.299723	0.734476	-0.070904	-0.208545	0.749196	-0.0629681	-0.159059	0.422539	-0.122762	-0.134439	-0.0112445		-0.115422	0.0762842	1.52904	-0.0846651	0.190121	1.23814	-0.08076	0.228272	0.969826	0.0179075	0.245124	0.738987	-0.0731627	0.15874	0.754538	-0.0757162	0.12345	0.409749	-0.110472	0.104785	-0.00309524
						-0.130713	-0.147496	1.51468	-0.0920055	-0.232591	1.24376	-0.120339	-0.271815	0.972742	-0.0445179	-0.29966	0.734475	-0.0708908	-0.208531	0.749035	-0.0629912	-0.159018	0.422519	-0.12279	-0.134487	-0.0112965		-0.115452	0.0762815	1.52907	-0.0846304	0.190184	1.23802	-0.0808169	0.228328	0.969857	0.0178808	0.245132	0.738995	-0.0731673	0.158794	0.754533	-0.0757312	0.123435	0.409727	-0.110465	0.104817	-0.00303454
						-0.130765	-0.147497	1.51468	-0.091989	-0.232606	1.24372	-0.120339	-0.271829	0.972746	-0.0441873	-0.299229	0.734223	-0.0707322	-0.209189	0.749498	-0.0629574	-0.159017	0.422535	-0.122725	-0.134489	-0.0112469		-0.115441	0.0763154	1.52906	-0.0846383	0.190193	1.23804	-0.0807842	0.228284	0.969848	0.017682	0.244069	0.738518	-0.0731837	0.15877	0.754519	-0.0757075	0.123419	0.40971	-0.110475	0.104792	-0.00306965
						-0.130781	-0.147491	1.51468	-0.0919763	-0.23256	1.2437	-0.120351	-0.271798	0.972729	-0.0446359	-0.299669	0.73445	-0.0708254	-0.208501	0.749243	-0.0628768	-0.159035	0.422384	-0.122753	-0.13447	-0.011256		-0.115449	0.0763227	1.52905	-0.0847001	0.190214	1.23805	-0.080757	0.228267	0.969869	0.0178877	0.245194	0.738996	-0.0732304	0.158798	0.754522	-0.0757643	0.123473	0.40976	-0.110456	0.104776	-0.00307823
						-0.130814	-0.147506	1.51468	-0.0919978	-0.23253	1.24378	-0.120379	-0.271752	0.972724	-0.0445666	-0.299601	0.734445	-0.0707156	-0.209152	0.749476	-0.0628629	-0.159045	0.422406	-0.122717	-0.134513	-0.011249		-0.115498	0.0763791	1.52906	-0.0846843	0.190205	1.23802	-0.0807636	0.228329	0.96984	0.0178716	0.245274	0.739008	-0.0731951	0.158834	0.754535	-0.0757434	0.123494	0.409756	-0.110442	0.104807	-0.00306014
						-0.130777	-0.147484	1.51468	-0.0919672	-0.232527	1.24376	-0.120368	-0.271771	0.972734	-0.0442928	-0.299218	0.734253	-0.0707125	-0.209127	0.749507	-0.0629107	-0.159	0.422538	-0.122734	-0.134525	-0.0111868		-0.115468	0.0763797	1.52907	-0.0846605	0.190148	1.23813	-0.0807561	0.228348	0.969853	0.0176153	0.244132	0.738633	-0.0732362	0.158799	0.75451	-0.0757025	0.123471	0.40975	-0.110392	0.104805	-0.00305541
						-0.130803	-0.147467	1.5147	-0.0919578	-0.232539	1.24371	-0.120416	-0.27175	0.972738	-0.04457	-0.299423	0.734323	-0.0706792	-0.209071	0.74947	-0.0629613	-0.159026	0.422531	-0.122741	-0.134518	-0.0112378		-0.115491	0.0763664	1.52908	-0.0846591	0.190198	1.23815	-0.0807892	0.228374	0.969863	0.0176369	0.244132	0.738569	-0.0732362	0.15886	0.754553	-0.0756575	0.123488	0.409718	-0.110435	0.104815	-0.00305354
						-0.130787	-0.147444	1.51469	-0.0919708	-0.232505	1.24369	-0.120438	-0.271729	0.972739	-0.0447413	-0.299545	0.73394	-0.07076	-0.209138	0.749493	-0.0629444	-0.158984	0.422532	-0.122773	-0.134496	-0.0112229		-0.115467	0.076361	1.52905	-0.0847041	0.190208	1.23816	-0.0807785	0.228376	0.969882	0.0176405	0.244154	0.738579	-0.0732243	0.15885	0.754519	-0.0756964	0.123482	0.409736	-0.110431	0.104812	-0.0030364
						-0.130789	-0.147443	1.51471	-0.0920766	-0.232488	1.24386	-0.12044	-0.271709	0.972735	-0.044668	-0.299549	0.734436	-0.0707041	-0.209073	0.749483	-0.062954	-0.158975	0.422528	-0.122757	-0.134532	-0.0112245		-0.11551	0.0763746	1.52904	-0.0846809	0.190205	1.23815	-0.0807507	0.228377	0.969865	0.0176436	0.244146	0.738574	-0.0731899	0.158877	0.754483	-0.0757446	0.123496	0.40976	-0.110447	0.104823	-0.00305067
						-0.130828	-0.147432	1.51468	-0.0919984	-0.23243	1.24377	-0.120443	-0.271731	0.972741	-0.0446788	-0.29934	0.734268	-0.0708592	-0.20842	0.749254	-0.0628259	-0.158983	0.422409	-0.122712	-0.134437	-0.0113398		-0.115455	0.0764176	1.52904	-0.0846648	0.190236	1.23815	-0.0807878	0.228461	0.969884	0.0176837	0.244208	0.738587	-0.0732369	0.15887	0.754508	-0.0757176	0.123493	0.409725	-0.110435	0.104796	-0.00305362
						-0.130854	-0.147397	1.5147	-0.0919814	-0.232447	1.2437	-0.120469	-0.271731	0.972729	-0.0446944	-0.299528	0.734433	-0.0707031	-0.20909	0.74949	-0.0629013	-0.158939	0.422515	-0.122787	-0.134499	-0.0112349		-0.115531	0.0764167	1.52905	-0.0847014	0.190222	1.23817	-0.0807657	0.22843	0.969877	0.0176492	0.244215	0.738596	-0.0731935	0.158872	0.754504	-0.0756988	0.123504	0.409735	-0.110457	0.104785	-0.0030862
						-0.130834	-0.147377	1.5147	-0.0919841	-0.23243	1.24374	-0.120467	-0.271685	0.972746	-0.0450113	-0.299702	0.734087	-0.0707036	-0.209049	0.749543	-0.062799	-0.15896	0.422417	-0.122717	-0.134508	-0.0111963		-0.115504	0.0764291	1.52905	-0.0846774	0.190224	1.23818	-0.0807919	0.228449	0.969901	0.0176415	0.244211	0.7386	-0.0732384	0.15892	0.75453	-0.0756992	0.123501	0.409753	-0.110445	0.104797	-0.00308236
						-0.130867	-0.147353	1.5147	-0.0920928	-0.232345	1.24386	-0.120491	-0.271674	0.972738	-0.0448175	-0.299511	0.734423	-0.0707575	-0.209087	0.749537	-0.0628724	-0.158954	0.422542	-0.122757	-0.134523	-0.0112253		-0.115576	0.0764803	1.52909	-0.084675	0.190259	1.23815	-0.080798	0.228475	0.969871	0.0177047	0.244208	0.738572	-0.073229	0.158893	0.7545	-0.0757005	0.123521	0.409758	-0.110486	0.104822	-0.00304986
						-0.130837	-0.147371	1.5147	-0.0920315	-0.232409	1.24374	-0.120507	-0.271672	0.972747	-0.0447294	-0.299331	0.734308	-0.0707521	-0.209067	0.749517	-0.0627668	-0.158911	0.422395	-0.122767	-0.134507	-0.0112428		-0.115574	0.0764885	1.52908	-0.084654	0.19028	1.23815	-0.0808154	0.228521	0.969889	0.0177259	0.244298	0.738623	-0.0732571	0.158977	0.754512	-0.0756913	0.123514	0.409735	-0.110415	0.104864	-0.00304776
						-0.130858	-0.147389	1.51473	-0.0919829	-0.232339	1.24373	-0.120521	-0.271678	0.972756	-0.0449156	-0.299428	0.733872	-0.0706938	-0.20904	0.749545	-0.0628819	-0.158941	0.422557	-0.12275	-0.1345	-0.0112007		-0.115553	0.0765062	1.52905	-0.0846866	0.190273	1.23818	-0.0808256	0.228503	0.969893	0.0177124	0.244254	0.738591	-0.0732608	0.158918	0.754486	-0.0756673	0.123514	0.409711	-0.110438	0.104795	-0.00306877
						-0.130858	-0.147334	1.51471	-0.092077	-0.232328	1.24386	-0.12052	-0.271648	0.972742	-0.0450687	-0.299627	0.734018	-0.0707854	-0.209042	0.749557	-0.0629004	-0.158917	0.422537	-0.122726	-0.134487	-0.0112601		-0.115547	0.0765206	1.52907	-0.0846974	0.190291	1.23815	-0.0807909	0.228541	0.969895	0.017688	0.244289	0.738592	-0.0732159	0.158956	0.754504	-0.0757273	0.12351	0.40976	-0.110425	0.104838	-0.0030349
						-0.13083	-0.147335	1.51474	-0.0920252	-0.232359	1.24374	-0.12052	-0.271676	0.972759	-0.045031	-0.299601	0.734058	-0.0707337	-0.208972	0.749528	-0.062898	-0.158933	0.422526	-0.122686	-0.134492	-0.0112153		-0.115576	0.076534	1.52909	-0.0847015	0.190303	1.23817	-0.0807924	0.2285	0.969883	0.0176301	0.244297	0.738591	-0.073265	0.158973	0.754503	-0.07576	0.123562	0.409781	-0.110405	0.104789	-0.00306444
						-0.130887	-0.14729	1.51471	-0.0920806	-0.232298	1.24385	-0.120556	-0.271642	0.972749	-0.0448945	-0.299519	0.734048	-0.0707412	-0.209032	0.749514	-0.06277	-0.158913	0.422419	-0.12275	-0.134524	-0.0111726		-0.115564	0.0765281	1.52907	-0.0846735	0.190352	1.23817	-0.0808285	0.228567	0.969907	0.0176903	0.244305	0.738584	-0.0732602	0.158986	0.754518	-0.0757124	0.12358	0.409766	-0.110437	0.104832	-0.003028
						-0.130872	-0.147293	1.51472	-0.0919902	-0.232278	1.24375	-0.120552	-0.271627	0.972758	-0.0450598	-0.29944	0.733899	-0.07075	-0.209029	0.749517	-0.0628545	-0.158925	0.422548	-0.12276	-0.134501	-0.011203		-0.115593	0.0765813	1.52906	-0.0847329	0.190324	1.23817	-0.0808217	0.228556	0.969896	0.0177279	0.244336	0.7386	-0.0732519	0.159017	0.7545	-0.0757279	0.123595	0.40977	-0.110421	0.10482	-0.00302944
						-0.130897	-0.147265	1.51474	-0.0920089	-0.232247	1.24372	-0.12058	-0.271602	0.972752	-0.0450917	-0.299458	0.733904	-0.0707886	-0.209033	0.749565	-0.0628377	-0.158897	0.42255	-0.122745	-0.134495	-0.0111683		-0.11556	0.0765549	1.52907	-0.0847185	0.19036	1.23817	-0.080818	0.228633	0.969903	0.0177927	0.244375	0.738595	-0.0732887	0.159051	0.75454	-0.0757171	0.123577	0.409751	-0.110443	0.10482	-0.00304783
						-0.130935	-0.147269	1.5147	-0.0921297	-0.232236	1.24382	-0.120584	-0.271592	0.972756	-0.0450159	-0.299382	0.73383	-0.0707461	-0.208987	0.749552	-0.0627334	-0.158903	0.422438	-0.122852	-0.134495	-0.0111505		-0.115579	0.0765994	1.52908	-0.0847405	0.190386	1.23821	-0.0808318	0.228618	0.969904	0.0176615	0.244344	0.738601	-0.0732543	0.159043	0.754537	-0.0756913	0.123625	0.409778	-0.110443	0.104827	-0.0030498
						-0.130897	-0.147198	1.51471	-0.0920497	-0.23225	1.24373	-0.120604	-0.271575	0.972749	-0.0451335	-0.299408	0.733828	-0.0707764	-0.208979	0.749547	-0.0629135	-0.158914	0.422567	-0.122789	-0.134544	-0.0111762		-0.115593	0.0766032	1.52906	-0.0847219	0.190399	1.23818	-0.0808295	0.228613	0.969885	0.017729	0.244381	0.738608	-0.073245	0.159028	0.754508	-0.0756555	0.123582	0.409737	-0.110433	0.104807	-0.0030555
						-0.130904	-0.147242	1.51476	-0.0920766	-0.232202	1.24373	-0.120628	-0.271559	0.972765	-0.0450857	-0.299381	0.733883	-0.0707612	-0.208988	0.749554	-0.0628731	-0.158877	0.422555	-0.122699	-0.134466	-0.0111833		-0.115608	0.0766062	1.52908	-0.0847481	0.190433	1.23818	-0.0808395	0.228614	0.969929	0.0177014	0.244379	0.738598	-0.0732904	0.159061	0.754538	-0.0756537	0.123621	0.409752	-0.110431	0.104834	-0.00305953
						-0.130951	-0.147169	1.51473	-0.0920516	-0.232231	1.24375	-0.12062	-0.271546	0.972791	-0.045113	-0.29937	0.73388	-0.0708132	-0.20899	0.749584	-0.0628911	-0.158889	0.422542	-0.122712	-0.134488	-0.0112126		-0.115602	0.0766079	1.52907	-0.0847246	0.190429	1.2382	-0.0808443	0.228674	0.969909	0.0177429	0.24442	0.738635	-0.0732748	0.15908	0.754508	-0.0756882	0.123621	0.409743	-0.110428	0.104828	-0.0030276
						-0.130927	-0.147177	1.51475	-0.0920147	-0.232169	1.24377	-0.120649	-0.271569	0.972767	-0.044834	-0.299203	0.734375	-0.070768	-0.208899	0.74955	-0.0628962	-0.158884	0.422573	-0.122833	-0.134469	-0.0110833		-0.115612	0.0766413	1.5291	-0.0847429	0.190434	1.23825	-0.0808523	0.228672	0.969912	0.0177011	0.244397	0.738631	-0.0732585	0.159054	0.754508	-0.0756697	0.123611	0.409721	-0.110501	0.104832	-0.00306405
						-0.130921	-0.147149	1.51473	-0.0921554	-0.232101	1.24384	-0.120642	-0.271537	0.972755	-0.0452507	-0.299461	0.734011	-0.0707271	-0.208925	0.749574	-0.0629202	-0.158871	0.422549	-0.122773	-0.134507	-0.011166		-0.11563	0.0766539	1.52907	-0.0847445	0.190458	1.2382	-0.0808713	0.228662	0.969905	0.0177043	0.244408	0.738624	-0.0732856	0.159103	0.754538	-0.0756964	0.123636	0.409705	-0.110429	0.10485	-0.00304219
						-0.130935	-0.14713	1.51474	-0.0920719	-0.23216	1.24373	-0.120646	-0.271538	0.972777	-0.0451969	-0.299318	0.733906	-0.0707396	-0.208915	0.74957	-0.062929	-0.158947	0.422695	-0.122724	-0.134465	-0.011207		-0.115643	0.0766738	1.52908	-0.0847579	0.190451	1.23821	-0.0808583	0.228682	0.969927	0.0177003	0.244391	0.738618	-0.0732793	0.159102	0.754511	-0.0756827	0.123612	0.409714	-0.110462	0.104841	-0.00306194
						-0.130913	-0.147132	1.51472	-0.0920645	-0.232095	1.24374	-0.120677	-0.271497	0.97275	-0.0451041	-0.299284	0.734305	-0.0708487	-0.208905	0.74958	-0.0629185	-0.158897	0.422566	-0.122802	-0.13446	-0.0112208		-0.115644	0.0767015	1.52909	-0.0847501	0.190491	1.23821	-0.0808483	0.228701	0.969922	0.0177108	0.244441	0.738622	-0.0732973	0.159105	0.754515	-0.0757039	0.123646	0.409749	-0.11045	0.104847	-0.00302884
						-0.130942	-0.147122	1.51473	-0.0921324	-0.23205	1.24381	-0.120669	-0.271505	0.972768	-0.0450059	-0.299081	0.734216	-0.0707863	-0.208868	0.749567	-0.0629243	-0.15898	0.422694	-0.122756	-0.134493	-0.0111996		-0.115672	0.0766832	1.5291	-0.0847741	0.190503	1.23827	-0.0808507	0.228705	0.969924	0.0177368	0.244421	0.738664	-0.0732906	0.159102	0.754487	-0.0756395	0.123658	0.409707	-0.110432	0.104844	-0.00304584
						-0.130899	-0.147106	1.51475	-0.0920382	-0.232116	1.24372	-0.1207	-0.27149	0.972767	-0.0452043	-0.299265	0.73381	-0.0708673	-0.208914	0.749612	-0.0629213	-0.158838	0.42256	-0.12289	-0.13451	-0.0110747		-0.115662	0.0766981	1.52908	-0.0847626	0.190513	1.23819	-0.0808611	0.22872	0.969922	0.0177381	0.244431	0.738619	-0.0733067	0.159106	0.754509	-0.0756603	0.123644	0.409718	-0.110487	0.104815	-0.00305468
						-0.130943	-0.147114	1.51474	-0.0921278	-0.232041	1.24383	-0.120715	-0.271475	0.972764	-0.0453084	-0.299427	0.733934	-0.0708517	-0.208918	0.749598	-0.0629421	-0.158905	0.422722	-0.122735	-0.134463	-0.0111901		-0.11565	0.0767418	1.52907	-0.08475	0.190513	1.23822	-0.0808547	0.228724	0.969904	0.0177135	0.244461	0.738663	-0.0732766	0.159089	0.754509	-0.0756981	0.123674	0.40972	-0.110492	0.104828	-0.00305809
						-0.13092	-0.147055	1.51476	-0.0921588	-0.232035	1.24383	-0.120707	-0.271454	0.972776	-0.0450967	-0.299123	0.73419	-0.0708156	-0.208859	0.74961	-0.0629322	-0.158881	0.422584	-0.122815	-0.134471	-0.011074		-0.11574	0.0767388	1.5291	-0.0848093	0.190553	1.23827	-0.0808793	0.228767	0.969929	0.0177424	0.244461	0.738653	-0.0733053	0.159132	0.754515	-0.0756666	0.123723	0.409699	-0.110463	0.104807	-0.00307074
						-0.130895	-0.147095	1.51477	-0.0921478	-0.232019	1.2438	-0.120736	-0.271467	0.97279	-0.0450975	-0.299069	0.734183	-0.0708515	-0.208878	0.749621	-0.0629889	-0.158921	0.422717	-0.122811	-0.134428	-0.0110682		-0.115688	0.0767613	1.52908	-0.0847669	0.190537	1.23821	-0.0808814	0.22877	0.969919	0.0177189	0.244505	0.738681	-0.0732722	0.159132	0.75451	-0.0756533	0.123683	0.409685	-0.110483	0.104825	-0.0030569
						-0.130934	-0.147088	1.51477	-0.0921732	-0.231963	1.2438	-0.120712	-0.271416	0.972784	-0.0450727	-0.299027	0.734173	-0.070821	-0.208818	0.749599	-0.0629717	-0.158874	0.422694	-0.122818	-0.13447	-0.0110861		-0.115673	0.076743	1.52907	-0.0847821	0.190574	1.23829	-0.080872	0.228781	0.96995	0.0177117	0.244461	0.738664	-0.0732902	0.159145	0.754532	-0.0756645	0.123733	0.409714	-0.110478	0.104844	-0.00307193
						-0.130947	-0.147057	1.51478	-0.0921109	-0.231964	1.24383	-0.120753	-0.271437	0.972787	-0.0450346	-0.298962	0.734144	-0.0708266	-0.208825	0.74963	-0.0629772	-0.158913	0.422822	-0.122766	-0.134514	-0.0111378		-0.115705	0.0768152	1.52909	-0.084805	0.190575	1.23828	-0.0808988	0.228808	0.969939	0.0177526	0.244525	0.738647	-0.0732767	0.159126	0.754487	-0.0756775	0.123725	0.409738	-0.110458	0.104831	-0.00305641
						-0.130939	-0.147038	1.51476	-0.0921792	-0.231885	1.24377	-0.120756	-0.271439	0.972812	-0.0451539	-0.299049	0.734185	-0.0707801	-0.208755	0.749612	-0.0629174	-0.158903	0.422771	-0.122784	-0.134437	-0.0111071		-0.115739	0.0768091	1.52907	-0.0848081	0.190583	1.23821	-0.080947	0.228836	0.969962	0.0178479	0.244536	0.738635	-0.0732636	0.159118	0.754496	-0.0756479	0.123734	0.409728	-0.110464	0.10486	-0.00306236
						-0.13092	-0.147003	1.51476	-0.0921796	-0.231921	1.24377	-0.120785	-0.271436	0.972806	-0.045096	-0.29898	0.734156	-0.0708319	-0.208806	0.749603	-0.0628302	-0.158783	0.422619	-0.122744	-0.134491	-0.0111746		-0.115749	0.0768714	1.5291	-0.0848222	0.190617	1.23827	-0.0809027	0.228868	0.969932	0.0177197	0.244512	0.738694	-0.0732936	0.15915	0.754506	-0.0756408	0.123708	0.409718	-0.110482	0.104866	-0.00303608
						-0.130935	-0.147016	1.51475	-0.0921864	-0.231886	1.24381	-0.120795	-0.271401	0.972793	-0.0451568	-0.298988	0.734145	-0.070845	-0.208779	0.749606	-0.0630003	-0.158883	0.422687	-0.122749	-0.134528	-0.010994		-0.115756	0.0768815	1.52909	-0.0848027	0.190618	1.2382	-0.0809186	0.228862	0.969953	0.0177608	0.24455	0.73866	-0.073334	0.15919	0.754543	-0.0756847	0.123759	0.409704	-0.110422	0.104848	-0.00306066
						-0.130951	-0.146997	1.51478	-0.0922276	-0.231835	1.24378	-0.120794	-0.271395	0.972808	-0.045037	-0.298877	0.734113	-0.0707793	-0.208757	0.74962	-0.0629946	-0.158831	0.422795	-0.122772	-0.134422	-0.0110402		-0.115752	0.0768611	1.52909	-0.0848123	0.190651	1.23829	-0.080912	0.228861	0.969964	0.0177545	0.24456	0.738649	-0.0733153	0.15917	0.754525	-0.0756417	0.123758	0.409692	-0.110446	0.104834	-0.00306013
						-0.130975	-0.146955	1.51479	-0.0922058	-0.231851	1.24378	-0.120774	-0.27135	0.97279	-0.0451358	-0.298921	0.734158	-0.0708444	-0.208739	0.749631	-0.0629275	-0.158844	0.422777	-0.1228	-0.134454	-0.011042		-0.115701	0.0769012	1.5291	-0.0848315	0.190633	1.23821	-0.0809202	0.228883	0.969974	0.0177582	0.24457	0.738685	-0.0733104	0.159211	0.754526	-0.0756543	0.123736	0.409711	-0.110458	0.104865	-0.00305028
						-0.130971	-0.146954	1.51479	-0.0921309	-0.231906	1.24371	-0.121097	-0.271129	0.972964	-0.0451905	-0.298917	0.734116	-0.0709125	-0.208707	0.749635	-0.0629578	-0.158835	0.422762	-0.122807	-0.134443	-0.0110937		-0.115791	0.0769234	1.52909	-0.0848162	0.190669	1.23824	-0.0809208	0.228964	0.969975	0.0177543	0.244552	0.738664	-0.0733043	0.159195	0.754511	-0.0756575	0.123745	0.409739	-0.110456	0.104843	-0.00305913
						-0.130963	-0.146937	1.5148	-0.0922802	-0.231824	1.24376	-0.12086	-0.271358	0.972801	-0.045223	-0.298954	0.73413	-0.0708114	-0.208691	0.749643	-0.0629921	-0.158837	0.42273	-0.122786	-0.134491	-0.0109962		-0.115742	0.0769314	1.5291	-0.0848335	0.190696	1.23826	-0.0809367	0.228926	0.96997	0.0177518	0.244558	0.738641	-0.073277	0.159189	0.754529	-0.0756102	0.123783	0.409695	-0.110447	0.104846	-0.00305794
						-0.130958	-0.14691	1.5148	-0.0921214	-0.231864	1.24368	-0.120806	-0.271311	0.972778	-0.0452112	-0.298945	0.734119	-0.0708192	-0.208711	0.749615	-0.0629853	-0.158808	0.422705	-0.1227	-0.134488	-0.0111392		-0.115769	0.0769501	1.52911	-0.0848205	0.190727	1.23829	-0.0809341	0.228965	0.969987	0.0177558	0.244585	0.738647	-0.0733138	0.159216	0.754499	-0.0756015	0.123763	0.409694	-0.110415	0.104822	-0.00305785
						-0.13096	-0.146888	1.5148	-0.0922816	-0.231746	1.24376	-0.120831	-0.271337	0.972788	-0.0452744	-0.298898	0.734103	-0.0708999	-0.20871	0.749648	-0.0629175	-0.158796	0.422786	-0.122796	-0.13443	-0.0110764		-0.115761	0.0769779	1.52911	-0.0848626	0.190713	1.23831	-0.0809295	0.228934	0.969985	0.0177617	0.244614	0.738666	-0.0733049	0.159266	0.754509	-0.0755947	0.12377	0.409705	-0.110439	0.104831	-0.0030424
						-0.130929	-0.146848	1.51481	-0.0921603	-0.231799	1.2437	-0.120875	-0.271299	0.972813	-0.0453038	-0.298918	0.734119	-0.0708579	-0.208689	0.749611	-0.0630013	-0.158809	0.422719	-0.122805	-0.134436	-0.0110849		-0.115823	0.0769836	1.52912	-0.0848465	0.190766	1.23829	-0.0809613	0.228999	0.970002	0.01779	0.244607	0.738647	-0.0733097	0.159274	0.754526	-0.07562	0.123767	0.409683	-0.110453	0.104844	-0.00303767
						-0.130923	-0.146899	1.5148	-0.0921496	-0.23177	1.2437	-0.120842	-0.271228	0.972801	-0.0453041	-0.298865	0.734118	-0.0708558	-0.208634	0.749637	-0.0629512	-0.158793	0.422802	-0.122851	-0.134443	-0.0110938		-0.115859	0.0770139	1.52911	-0.084879	0.190772	1.2383	-0.0809433	0.229022	0.970006	0.0177653	0.244636	0.738676	-0.0733386	0.159303	0.754532	-0.075639	0.123773	0.409697	-0.110478	0.104806	-0.00307781
						-0.130954	-0.146817	1.51482	-0.0922577	-0.231726	1.24376	-0.1209	-0.271277	0.972821	-0.0453199	-0.298848	0.734106	-0.0709668	-0.208694	0.749647	-0.0629163	-0.158747	0.422774	-0.122714	-0.134503	-0.0111586		-0.11582	0.0770306	1.52911	-0.0848608	0.190776	1.23831	-0.0809309	0.22902	0.969968	0.0177921	0.244606	0.738669	-0.0732773	0.159276	0.754511	-0.0756426	0.123788	0.409723	-0.110493	0.104858	-0.00303333
						-0.130943	-0.146813	1.51482	-0.0922997	-0.231715	1.24376	-0.120882	-0.271197	0.972796	-0.0449979	-0.298572	0.734023	-0.0709105	-0.208678	0.749636	-0.0629943	-0.158747	0.422776	-0.122796	-0.134465	-0.0110487		-0.115823	0.0770539	1.5291	-0.0848393	0.190802	1.23828	-0.0809963	0.229031	0.970003	0.017734	0.24463	0.738689	-0.0733044	0.159294	0.754532	-0.0756137	0.123786	0.409712	-0.110412	0.104862	-0.00305638
						-0.130983	-0.146757	1.5148	-0.0922879	-0.231675	1.24376	-0.120887	-0.271234	0.972812	-0.0452838	-0.298801	0.734095	-0.070896	-0.208624	0.749644	-0.0629099	-0.158717	0.422645	-0.122767	-0.134417	-0.0110809		-0.115825	0.0770484	1.5291	-0.0849099	0.190831	1.23831	-0.0809434	0.229057	0.969979	0.0177953	0.244639	0.738637	-0.0732995	0.159286	0.754515	-0.0755762	0.123816	0.409674	-0.11044	0.104839	-0.00305147
						-0.130958	-0.146815	1.51482	-0.0921933	-0.231728	1.24367	-0.120916	-0.271197	0.972816	-0.045334	-0.298805	0.734079	-0.0708971	-0.2086	0.749639	-0.062944	-0.158723	0.42264	-0.122875	-0.13443	-0.0111087		-0.115834	0.0770588	1.52907	-0.0848674	0.190826	1.23828	-0.0809528	0.229059	0.970005	0.0177051	0.244643	0.738635	-0.0733008	0.159294	0.754514	-0.0756114	0.123812	0.40972	-0.110429	0.104833	-0.00307988
						-0.13088	-0.145849	1.51472	-0.0923341	-0.231659	1.24375	-0.120907	-0.271189	0.972806	-0.0453488	-0.298786	0.734061	-0.0709297	-0.208637	0.749638	-0.0629891	-0.158761	0.422765	-0.122784	-0.134465	-0.0110537		-0.115829	0.0770735	1.52909	-0.0849076	0.190844	1.23829	-0.0809808	0.229091	0.970005	0.0177348	0.244664	0.738629	-0.0733078	0.159314	0.754528	-0.0756329	0.123832	0.409725	-0.110436	0.104842	-0.00304956
						-0.130933	-0.146736	1.51481	-0.0923012	-0.231649	1.24375	-0.120935	-0.271177	0.972785	-0.0453574	-0.298789	0.734076	-0.0709419	-0.208613	0.749653	-0.0629957	-0.158733	0.422693	-0.122783	-0.1344	-0.0110666		-0.11578	0.0770953	1.52913	-0.0848641	0.190874	1.23828	-0.0809553	0.229076	0.969975	0.0177338	0.244648	0.73863	-0.0732992	0.159335	0.754493	-0.0755961	0.123832	0.40971	-0.110427	0.104861	-0.00303969
						-0.130904	-0.145793	1.51471	-0.0921772	-0.231666	1.24368	-0.120922	-0.271151	0.972768	-0.0454653	-0.29877	0.734165	-0.0709754	-0.208616	0.749648	-0.062941	-0.158697	0.422639	-0.122725	-0.134463	-0.0111929		-0.115834	0.0771354	1.52911	-0.0848739	0.190894	1.2383	-0.0809343	0.22912	0.970022	0.0177744	0.244701	0.738687	-0.0733419	0.159307	0.754505	-0.0756148	0.123845	0.409707	-0.110425	0.104817	-0.00305202
						-0.130966	-0.146739	1.51481	-0.0923955	-0.231608	1.24374	-0.120939	-0.271133	0.97279	-0.045339	-0.298706	0.734047	-0.0710364	-0.208586	0.749569	-0.0630014	-0.158727	0.422699	-0.122766	-0.134477	-0.0110362		-0.115821	0.0771666	1.52908	-0.0848981	0.190912	1.23827	-0.0809772	0.229154	0.970012	0.0177986	0.244733	0.738639	-0.0732801	0.159347	0.754492	-0.0756365	0.12382	0.409715	-0.110468	0.104822	-0.00307025
						-0.130958	-0.145777	1.51476	-0.0922269	-0.231684	1.2437	-0.120948	-0.271096	0.972742	-0.0453726	-0.298739	0.734073	-0.0709198	-0.20853	0.749631	-0.0630131	-0.158696	0.422773	-0.122689	-0.134494	-0.0111233		-0.115836	0.0771682	1.5291	-0.0849137	0.190925	1.23829	-0.0809848	0.22913	0.970012	0.0177336	0.24464	0.738645	-0.0732998	0.159342	0.754487	-0.0755695	0.123852	0.409682	-0.110443	0.104862	-0.00304766
						-0.130964	-0.146675	1.51483	-0.0923775	-0.231558	1.24374	-0.120913	-0.271066	0.972749	-0.0454719	-0.298762	0.734069	-0.0709679	-0.208577	0.749666	-0.0629451	-0.158686	0.422776	-0.12274	-0.13446	-0.0111777		-0.115841	0.0771917	1.52911	-0.0848988	0.190938	1.23828	-0.0809977	0.229167	0.97003	0.0177095	0.244722	0.738662	-0.0732781	0.159354	0.754464	-0.0755339	0.123839	0.409673	-0.110442	0.104792	-0.00306976
						-0.130911	-0.145772	1.51474	-0.0924066	-0.231509	1.24372	-0.120961	-0.271083	0.972771	-0.0457134	-0.298763	0.734093	-0.0709179	-0.208509	0.749652	-0.062976	-0.158711	0.42278	-0.122765	-0.134416	-0.0110533		-0.11583	0.077196	1.5291	-0.0848926	0.190943	1.23828	-0.0810081	0.229199	0.969983	0.0177366	0.244698	0.73863	-0.0732744	0.159368	0.754445	-0.0756037	0.123877	0.409699	-0.110446	0.104827	-0.00305298
						-0.130887	-0.145716	1.51474	-0.092421	-0.231543	1.24371	-0.120992	-0.271092	0.97277	-0.0454027	-0.298649	0.734029	-0.070994	-0.208533	0.749647	-0.0630125	-0.158671	0.422787	-0.122761	-0.134419	-0.0110707		-0.115838	0.0772189	1.5291	-0.0849227	0.190971	1.23827	-0.0809804	0.229235	0.970015	0.0177469	0.244732	0.738665	-0.0733385	0.159409	0.754468	-0.0755446	0.123827	0.409716	-0.110423	0.104815	-0.00307273
						-0.130937	-0.145724	1.51477	-0.0923936	-0.231481	1.24373	-0.121006	-0.271053	0.972781	-0.045686	-0.298682	0.734069	-0.0709598	-0.208521	0.74968	-0.0630034	-0.15869	0.422794	-0.122774	-0.134454	-0.0110482		-0.115897	0.0772497	1.52911	-0.0849275	0.191009	1.23829	-0.0810144	0.229232	0.969982	0.0177744	0.244731	0.738646	-0.0733086	0.159407	0.754468	-0.075531	0.123902	0.4097	-0.110422	0.104809	-0.00307186
						-0.130897	-0.145683	1.51474	-0.0924263	-0.231494	1.24372	-0.12103	-0.27113	0.972769	-0.0455401	-0.298663	0.734122	-0.0709677	-0.208448	0.749656	-0.0629781	-0.15866	0.422776	-0.1227	-0.134459	-0.0111319		-0.115846	0.0772607	1.5291	-0.0848643	0.191009	1.23826	-0.0809801	0.229245	0.969973	0.0177667	0.244736	0.738593	-0.0732603	0.159404	0.754484	-0.0755486	0.123849	0.409661	-0.110374	0.104799	-0.00306556
						-0.130918	-0.145687	1.51477	-0.0924594	-0.231492	1.2437	-0.121038	-0.271012	0.97277	-0.0455729	-0.298621	0.734121	-0.0710397	-0.208541	0.749706	-0.0630272	-0.158688	0.422792	-0.122803	-0.134407	-0.0110633		-0.115868	0.0772895	1.52911	-0.084926	0.191034	1.23829	-0.0809939	0.22927	0.970009	0.0177115	0.244788	0.738619	-0.073302	0.159438	0.75447	-0.0755817	0.123874	0.409672	-0.110388	0.104811	-0.00308011
						-0.130883	-0.145654	1.51474	-0.0924389	-0.231433	1.2437	-0.121084	-0.270961	0.972755	-0.0455397	-0.298538	0.734106	-0.0710119	-0.208488	0.749683	-0.0630137	-0.158676	0.422782	-0.122806	-0.134406	-0.0109904		-0.115897	0.0772938	1.52911	-0.0849422	0.191049	1.23826	-0.0810636	0.229267	0.969988	0.0177675	0.244742	0.738607	-0.0733037	0.159448	0.754468	-0.0755396	0.123905	0.409721	-0.110413	0.104809	-0.0030642
						-0.13091	-0.145629	1.51474	-0.0924522	-0.231397	1.24368	-0.121048	-0.270932	0.972753	-0.045592	-0.298584	0.734127	-0.0710242	-0.208447	0.749684	-0.062938	-0.1586	0.422673	-0.122774	-0.134435	-0.0110156		-0.115879	0.0773196	1.52913	-0.0849755	0.191054	1.23826	-0.0809958	0.229289	0.969963	0.0177761	0.244824	0.738636	-0.0733276	0.159484	0.754457	-0.0755546	0.123873	0.409667	-0.110431	0.104805	-0.00307983
						-0.130913	-0.145672	1.51475	-0.0924669	-0.231406	1.2437	-0.121039	-0.270927	0.972708	-0.0455864	-0.29856	0.734141	-0.0710508	-0.208444	0.749698	-0.0629724	-0.158639	0.422796	-0.122809	-0.134438	-0.0110623		-0.115897	0.0773996	1.52912	-0.0848932	0.1911	1.23826	-0.0809965	0.229287	0.969978	0.0177427	0.244786	0.738636	-0.0732995	0.159442	0.754455	-0.0755589	0.123926	0.409697	-0.110449	0.104791	-0.00308417
						-0.130941	-0.145614	1.51475	-0.0923222	-0.231486	1.24368	-0.1211	-0.270903	0.97274	-0.0456092	-0.298567	0.734132	-0.0709049	-0.208362	0.749662	-0.0629769	-0.158615	0.42277	-0.122872	-0.134417	-0.0110535		-0.115896	0.0773948	1.5291	-0.0849491	0.191103	1.23826	-0.0809908	0.229315	0.969982	0.0177796	0.244843	0.738613	-0.0732827	0.15948	0.754453	-0.0755473	0.123935	0.409693	-0.110423	0.104851	-0.00305878
						-0.13092	-0.14556	1.51474	-0.0925056	-0.231386	1.24369	-0.121109	-0.270906	0.97274	-0.0455496	-0.298576	0.733994	-0.0710005	-0.208409	0.74968	-0.0629641	-0.15861	0.422757	-0.122857	-0.134379	-0.0110999		-0.115868	0.0773936	1.5291	-0.0849363	0.191113	1.23824	-0.0809971	0.229361	0.969971	0.0177471	0.244847	0.73863	-0.0732993	0.159477	0.754433	-0.0755616	0.123955	0.409684	-0.110432	0.104811	-0.00303941
						-0.130909	-0.145587	1.51477	-0.0924818	-0.231366	1.24368	-0.121112	-0.270857	0.972725	-0.0456179	-0.298507	0.734084	-0.0710138	-0.208389	0.749647	-0.0629548	-0.158612	0.422792	-0.12278	-0.134466	-0.011007		-0.115834	0.0774079	1.5291	-0.0849545	0.191124	1.23823	-0.0809877	0.22938	0.969947	0.0177449	0.244825	0.738618	-0.0733251	0.159487	0.754443	-0.075549	0.123949	0.409672	-0.110443	0.104778	-0.00309334
						-0.130923	-0.145578	1.51475	-0.0925639	-0.231311	1.24367	-0.121124	-0.270822	0.972728	-0.0456038	-0.298493	0.734108	-0.0709941	-0.208393	0.74967	-0.0629399	-0.158581	0.422766	-0.122788	-0.134405	-0.0110158		-0.115884	0.0774621	1.52908	-0.084988	0.191132	1.23826	-0.0809965	0.229372	0.969945	0.0176606	0.244813	0.7386	-0.0733256	0.159509	0.754437	-0.0755885	0.123956	0.409671	-0.110414	0.104787	-0.00308417
						-0.13092	-0.145558	1.51475	-0.0923449	-0.231349	1.24362	-0.121132	-0.270827	0.972728	-0.0456735	-0.298534	0.734157	-0.0710163	-0.208375	0.749687	-0.0629034	-0.158516	0.422638	-0.122805	-0.134398	-0.0110479		-0.115863	0.0774843	1.5291	-0.0849762	0.191185	1.23825	-0.0809733	0.229421	0.96996	0.0177465	0.244884	0.738604	-0.0733004	0.15955	0.754431	-0.0755728	0.123962	0.409684	-0.11042	0.104815	-0.00308769
						-0.130918	-0.145532	1.51476	-0.0923697	-0.231333	1.24365	-0.121149	-0.270799	0.972733	-0.045708	-0.29852	0.73418	-0.0710082	-0.208372	0.749663	-0.0629553	-0.15859	0.422754	-0.122809	-0.13443	-0.0111019		-0.115832	0.0774983	1.5291	-0.0849687	0.191214	1.23824	-0.0810228	0.229406	0.969948	0.0177471	0.244882	0.738633	-0.0733503	0.159562	0.754439	-0.0755311	0.123941	0.40969	-0.110441	0.104777	-0.00306363
						-0.130919	-0.145516	1.51476	-0.0925561	-0.231295	1.24367	-0.121129	-0.270784	0.972727	-0.0458401	-0.298616	0.734107	-0.0710166	-0.208342	0.749681	-0.0629404	-0.158551	0.42278	-0.122736	-0.134415	-0.0110726		-0.11588	0.0775104	1.52909	-0.0849666	0.191202	1.23822	-0.0810347	0.229443	0.969962	0.017685	0.244862	0.738609	-0.0733354	0.159575	0.754471	-0.0755781	0.123984	0.409684	-0.110428	0.104809	-0.00308311
						-0.130927	-0.145469	1.51474	-0.0923846	-0.231284	1.24363	-0.121145	-0.27077	0.972729	-0.0456943	-0.298491	0.734137	-0.0709964	-0.20832	0.749691	-0.062927	-0.158537	0.422787	-0.122759	-0.134402	-0.0110439		-0.115885	0.0775355	1.52908	-0.0849692	0.191224	1.2382	-0.0810397	0.229506	0.969963	0.0178168	0.244917	0.738608	-0.0733612	0.159577	0.754413	-0.0755708	0.123973	0.409678	-0.110415	0.104788	-0.00306551
						-0.130948	-0.145473	1.51477	-0.0923874	-0.231276	1.24364	-0.12117	-0.270755	0.972715	-0.0456483	-0.298431	0.734145	-0.0710651	-0.208307	0.749617	-0.0629426	-0.158556	0.42279	-0.122813	-0.134395	-0.0110751		-0.115833	0.0775523	1.52911	-0.0849577	0.191257	1.23819	-0.0810273	0.229491	0.969952	0.0177216	0.244949	0.738608	-0.0733121	0.159552	0.754408	-0.0755217	0.123958	0.40963	-0.110451	0.104802	-0.00309586
						-0.130931	-0.145499	1.51477	-0.0926272	-0.231265	1.24363	-0.121176	-0.270737	0.97273	-0.0457373	-0.298442	0.734143	-0.0710966	-0.208317	0.749607	-0.0629135	-0.15856	0.422781	-0.122762	-0.134432	-0.0110265		-0.115804	0.0775427	1.52909	-0.0849691	0.191278	1.23821	-0.0810361	0.229497	0.969951	0.0176834	0.244927	0.738548	-0.0733062	0.159551	0.75442	-0.0755325	0.124018	0.40965	-0.110441	0.104803	-0.0030526
						-0.130928	-0.145465	1.51475	-0.0926148	-0.231181	1.24365	-0.121161	-0.270693	0.972719	-0.045901	-0.298547	0.73408	-0.0710263	-0.208254	0.749674	-0.0629225	-0.158515	0.422769	-0.122797	-0.134386	-0.0110724		-0.115865	0.0775972	1.5291	-0.0850112	0.191263	1.2382	-0.0810649	0.229524	0.969929	0.0176592	0.244952	0.738573	-0.0733285	0.159607	0.754421	-0.0755526	0.124015	0.40964	-0.110438	0.104784	-0.00309939
						-0.130937	-0.145431	1.51476	-0.0926197	-0.231151	1.24366	-0.121166	-0.270703	0.972706	-0.0457126	-0.298433	0.734173	-0.0710279	-0.20825	0.749699	-0.0629472	-0.158557	0.422797	-0.122823	-0.134376	-0.0110826		-0.115859	0.0776491	1.52908	-0.084975	0.191327	1.23818	-0.0810197	0.229541	0.969942	0.0176594	0.24496	0.738558	-0.0733442	0.159586	0.754387	-0.0755134	0.124014	0.409647	-0.110421	0.104807	-0.00306741
						-0.130937	-0.145431	1.51476	-0.0924345	-0.231204	1.24358	-0.121183	-0.270701	0.972703	-0.0459504	-0.298526	0.734125	-0.0710557	-0.208227	0.749675	-0.0629367	-0.158528	0.422797	-0.122798	-0.134425	-0.0110732		-0.115902	0.0776523	1.52908	-0.0850293	0.191327	1.23818	-0.081038	0.229564	0.969964	0.0177208	0.244992	0.73851	-0.0733244	0.159641	0.754392	-0.0754896	0.12401	0.409662	-0.11041	0.104823	-0.00308839
						-0.130954	-0.145421	1.51476	-0.0926673	-0.231089	1.24364	-0.121214	-0.270679	0.972703	-0.0457277	-0.298389	0.734136	-0.0710266	-0.208224	0.749686	-0.0629521	-0.158543	0.422805	-0.122776	-0.13436	-0.0111001		-0.115833	0.0776581	1.52906	-0.0852068	0.191372	1.2382	-0.0810547	0.229581	0.969912	0.0176928	0.244998	0.738534	-0.0733093	0.159609	0.754365	-0.0755346	0.124033	0.409638	-0.110453	0.104804	-0.00308281
						-0.13094	-0.145369	1.51478	-0.0924626	-0.231165	1.24361	-0.121197	-0.270667	0.972695	-0.0457862	-0.298419	0.734169	-0.0711034	-0.208263	0.749585	-0.0629047	-0.15848	0.422768	-0.122827	-0.134399	-0.0110637		-0.115885	0.0777124	1.52909	-0.0850001	0.191386	1.23816	-0.0810348	0.229622	0.969914	0.0177528	0.244998	0.738541	-0.0733293	0.159619	0.754386	-0.0755098	0.124013	0.409616	-0.110453	0.104788	-0.00312906
						-0.130943	-0.145366	1.51472	-0.0924639	-0.231115	1.24359	-0.121181	-0.270617	0.972715	-0.0459147	-0.298498	0.734117	-0.0710722	-0.208236	0.749615	-0.0629719	-0.158514	0.42283	-0.122737	-0.134413	-0.0110625		-0.115772	0.0777321	1.52909	-0.0852327	0.191405	1.2382	-0.0810543	0.229637	0.969919	0.0176227	0.244978	0.738519	-0.0733011	0.159593	0.754367	-0.0755306	0.124024	0.409611	-0.110445	0.104799	-0.00309877
						-0.130949	-0.145376	1.51477	-0.0927356	-0.231019	1.24364	-0.121215	-0.270644	0.972711	-0.045769	-0.298344	0.734154	-0.0710957	-0.208196	0.749622	-0.0629806	-0.158515	0.422837	-0.122753	-0.134424	-0.0110575		-0.115861	0.0777502	1.52909	-0.0851878	0.191424	1.23818	-0.0810504	0.229676	0.969911	0.0176829	0.244986	0.738512	-0.0733549	0.159665	0.754374	-0.0755104	0.123997	0.409633	-0.110394	0.104776	-0.00315104
						-0.130962	-0.145377	1.51473	-0.0927135	-0.231018	1.24362	-0.121221	-0.270591	0.9727	-0.0457546	-0.298339	0.73414	-0.0710442	-0.208167	0.749694	-0.0629465	-0.158455	0.422803	-0.122776	-0.134424	-0.0110114		-0.115846	0.0777703	1.52909	-0.0852039	0.191457	1.23818	-0.0810447	0.229666	0.969933	0.0176883	0.245031	0.73853	-0.0733545	0.159674	0.754402	-0.0755718	0.124038	0.409634	-0.110421	0.104803	-0.00311588
						-0.130981	-0.14534	1.51477	-0.0927515	-0.231016	1.2436	-0.121226	-0.270547	0.972758	-0.0459883	-0.298445	0.7341	-0.0711144	-0.20819	0.74959	-0.0628989	-0.158491	0.422779	-0.122724	-0.134372	-0.0110102		-0.115851	0.0777837	1.52907	-0.0852515	0.191502	1.23817	-0.0810154	0.229721	0.9699	0.0176869	0.245026	0.738488	-0.0733561	0.159653	0.754391	-0.0755521	0.124042	0.409612	-0.110453	0.104786	-0.00312766
						-0.130951	-0.145303	1.51476	-0.0927391	-0.230945	1.2436	-0.121248	-0.270561	0.972698	-0.0457531	-0.298279	0.734121	-0.0711175	-0.208175	0.749612	-0.0629571	-0.158509	0.42281	-0.122836	-0.134372	-0.011068		-0.115816	0.0778188	1.52905	-0.0850046	0.191475	1.23812	-0.0810581	0.229709	0.969924	0.017693	0.245007	0.738519	-0.0733125	0.159658	0.754384	-0.0755055	0.12402	0.409611	-0.110462	0.104806	-0.00314374
						-0.130962	-0.145295	1.51475	-0.0928012	-0.230943	1.24359	-0.121235	-0.27051	0.972701	-0.0457591	-0.298308	0.734148	-0.0711478	-0.208116	0.7496	-0.0629851	-0.158488	0.422789	-0.122809	-0.134371	-0.0110755		-0.11582	0.0778624	1.52909	-0.0852714	0.19151	1.23818	-0.081062	0.22972	0.969901	0.0176582	0.24506	0.738501	-0.073328	0.159696	0.75437	-0.0754986	0.124027	0.4096	-0.110453	0.104772	-0.00313131
						-0.130966	-0.145311	1.51477	-0.0925397	-0.231011	1.24358	-0.121267	-0.270525	0.972692	-0.0461521	-0.298596	0.733652	-0.0710606	-0.208138	0.749705	-0.0629681	-0.158465	0.422824	-0.122785	-0.134392	-0.0110798		-0.115825	0.0778768	1.52908	-0.0852507	0.191546	1.23817	-0.0810047	0.229772	0.969879	0.017659	0.245067	0.738514	-0.0733358	0.159672	0.754379	-0.0755353	0.124049	0.409587	-0.110447	0.104786	-0.00313785
						-0.130965	-0.145272	1.51476	-0.0928388	-0.230905	1.24362	-0.121248	-0.270527	0.972699	-0.0459896	-0.298404	0.734105	-0.0710552	-0.208087	0.749696	-0.0629678	-0.158451	0.422807	-0.122799	-0.134405	-0.0110581		-0.115812	0.0778967	1.52908	-0.0852422	0.191554	1.23816	-0.0810344	0.229786	0.969879	0.0176584	0.245069	0.738486	-0.0733064	0.159692	0.754373	-0.0754662	0.124062	0.409571	-0.110464	0.104798	-0.00313992
						-0.130972	-0.145266	1.51473	-0.0928264	-0.230895	1.2436	-0.121235	-0.270471	0.972776	-0.045737	-0.298263	0.734141	-0.0710184	-0.208058	0.749695	-0.0629363	-0.158431	0.422797	-0.122787	-0.134362	-0.0110731		-0.115828	0.0779976	1.52908	-0.0851619	0.191543	1.23813	-0.0810214	0.229773	0.969876	0.0175956	0.245054	0.738481	-0.0733518	0.159746	0.754395	-0.075523	0.124059	0.409598	-0.110469	0.104782	-0.00316317
						-0.131014	-0.145258	1.5148	-0.0926125	-0.230951	1.24358	-0.121227	-0.270471	0.972765	-0.0458055	-0.298203	0.734158	-0.0711212	-0.208062	0.749624	-0.0629459	-0.158449	0.422807	-0.122822	-0.134422	-0.0109882		-0.115807	0.0779727	1.52908	-0.0852476	0.191563	1.23813	-0.081026	0.229812	0.969884	0.0176587	0.245125	0.738463	-0.0733302	0.159727	0.754362	-0.0755061	0.124053	0.409587	-0.110497	0.104826	-0.00311528
						-0.133148	-0.149555	1.51663	-0.0928937	-0.230855	1.2436	-0.121245	-0.270434	0.972784	-0.0457553	-0.29824	0.734164	-0.071055	-0.208059	0.749687	-0.0629192	-0.158426	0.422833	-0.122845	-0.134402	-0.0110724		-0.115826	0.0780159	1.52907	-0.0852031	0.191606	1.23812	-0.08102	0.22983	0.969853	0.0176235	0.245087	0.738465	-0.0733564	0.159759	0.754366	-0.0755336	0.124085	0.409613	-0.110489	0.104787	-0.0031147
						-0.131007	-0.145229	1.51475	-0.0928449	-0.230825	1.24361	-0.121234	-0.270403	0.97275	-0.0460145	-0.298304	0.734083	-0.0710652	-0.208012	0.749702	-0.0629497	-0.158406	0.422794	-0.122818	-0.134429	-0.0110304		-0.115817	0.0780086	1.52907	-0.0852561	0.191621	1.23811	-0.0810289	0.229842	0.969846	0.017594	0.245075	0.738457	-0.0733618	0.159739	0.75436	-0.0754815	0.124089	0.409564	-0.110454	0.104787	-0.00311894
						-0.130988	-0.145207	1.51476	-0.0926066	-0.230871	1.24355	-0.121299	-0.270379	0.972782	-0.0460094	-0.298326	0.734117	-0.0711338	-0.20801	0.74961	-0.0629398	-0.158384	0.422877	-0.122753	-0.134412	-0.0109762		-0.115745	0.0780254	1.52905	-0.0852388	0.191652	1.23812	-0.081013	0.229871	0.969828	0.0175637	0.245096	0.738442	-0.0733228	0.159772	0.754348	-0.0754877	0.12407	0.409553	-0.11044	0.104819	-0.00313839
						-0.131028	-0.145185	1.51474	-0.0926005	-0.230863	1.24352	-0.121232	-0.270367	0.972756	-0.0458387	-0.29824	0.734194	-0.071062	-0.207966	0.749718	-0.0629444	-0.158416	0.422787	-0.122776	-0.134352	-0.0110664		-0.115833	0.0780863	1.52904	-0.0852551	0.191653	1.2381	-0.0810478	0.229904	0.969852	0.0176017	0.245137	0.738444	-0.0733474	0.159809	0.754376	-0.0754852	0.124097	0.409552	-0.110436	0.104797	-0.0031618
						-0.130998	-0.145144	1.51474	-0.092913	-0.230808	1.24362	-0.121235	-0.270364	0.972754	-0.0458571	-0.298246	0.734168	-0.0711614	-0.20798	0.749626	-0.0629218	-0.158399	0.422814	-0.122747	-0.134439	-0.0110324		-0.115742	0.0780787	1.52902	-0.0852037	0.191719	1.23811	-0.0810199	0.229924	0.969808	0.0175694	0.24515	0.738446	-0.073307	0.159735	0.754309	-0.0754952	0.124109	0.409565	-0.110431	0.104842	-0.00315389
						-0.130982	-0.145133	1.51474	-0.0928969	-0.230779	1.24362	-0.121241	-0.270332	0.972749	-0.0458384	-0.29821	0.734185	-0.0710536	-0.207954	0.749701	-0.0629493	-0.158381	0.422819	-0.122761	-0.134344	-0.011087		-0.115807	0.0781214	1.52901	-0.0852462	0.191702	1.23808	-0.0810412	0.229932	0.96981	0.0178885	0.24647	0.738876	-0.0732926	0.159789	0.754303	-0.0754897	0.124112	0.40957	-0.110479	0.104809	-0.0031295
						-0.130999	-0.145116	1.51477	-0.092642	-0.230812	1.24361	-0.121257	-0.270298	0.972759	-0.0458337	-0.29818	0.734185	-0.0711365	-0.207977	0.749606	-0.062934	-0.158375	0.422825	-0.122784	-0.134396	-0.0110534		-0.115795	0.0781533	1.52904	-0.0852404	0.191772	1.23807	-0.0810293	0.229924	0.969814	0.0175647	0.245111	0.738441	-0.0733513	0.159801	0.754314	-0.0755648	0.124132	0.409593	-0.110489	0.10482	-0.003153
						-0.131024	-0.145119	1.51474	-0.0929369	-0.230724	1.2436	-0.121253	-0.270292	0.972765	-0.0458213	-0.298177	0.734153	-0.0710599	-0.207949	0.749707	-0.0629337	-0.158347	0.422834	-0.122757	-0.134351	-0.0110275		-0.115798	0.0781718	1.52904	-0.085204	0.191764	1.23806	-0.0809971	0.22997	0.969788	0.0178266	0.246506	0.73886	-0.0733527	0.159839	0.754335	-0.0754851	0.124143	0.409538	-0.110463	0.104807	-0.00311574
						-0.131031	-0.145082	1.51476	-0.0929603	-0.230677	1.24361	-0.121239	-0.270295	0.972733	-0.0460493	-0.298235	0.734119	-0.0711007	-0.207887	0.749669	-0.0629157	-0.158339	0.422791	-0.122738	-0.134362	-0.0110706		-0.115809	0.0781885	1.52902	-0.0852302	0.191798	1.23807	-0.0810179	0.230009	0.969815	0.0176227	0.245182	0.738388	-0.0733401	0.159776	0.754261	-0.0755222	0.124124	0.409563	-0.110447	0.104786	-0.00317473
						-0.131015	-0.145105	1.51478	-0.0929424	-0.230724	1.24362	-0.121261	-0.270291	0.972776	-0.0460233	-0.298176	0.734081	-0.0711271	-0.207927	0.749683	-0.0629337	-0.158352	0.422817	-0.122737	-0.134391	-0.0110167		-0.115828	0.0782004	1.52903	-0.0852382	0.19182	1.23805	-0.0810308	0.230002	0.969784	0.0175655	0.24522	0.738387	-0.0733308	0.159854	0.754293	-0.0755443	0.124141	0.409564	-0.110478	0.104793	-0.00318774
						-0.133248	-0.149381	1.51654	-0.0929623	-0.230667	1.24361	-0.121247	-0.270242	0.972748	-0.0460251	-0.298183	0.734159	-0.0711321	-0.207926	0.749631	-0.0628885	-0.158335	0.422818	-0.12276	-0.13438	-0.0110681		-0.115788	0.0782611	1.52901	-0.0852289	0.191817	1.23804	-0.0810384	0.230017	0.969821	0.0178206	0.246536	0.738841	-0.0733561	0.159844	0.754309	-0.075563	0.124157	0.409564	-0.110482	0.104783	-0.00315253
						-0.131039	-0.145054	1.51475	-0.0929369	-0.230645	1.24361	-0.121257	-0.270233	0.972746	-0.0458018	-0.298097	0.734181	-0.071104	-0.207876	0.749716	-0.0629101	-0.158319	0.422801	-0.122751	-0.13438	-0.0110648		-0.115778	0.0782761	1.52903	-0.0852149	0.191847	1.238	-0.0809946	0.230023	0.969798	0.0175351	0.245268	0.73839	-0.0733544	0.159834	0.754286	-0.0755611	0.124165	0.409531	-0.110504	0.104815	-0.00317781
						-0.131016	-0.145002	1.51473	-0.0929803	-0.230635	1.24362	-0.121249	-0.270195	0.972754	-0.0455591	-0.297821	0.73412	-0.0711069	-0.207879	0.749705	-0.0628954	-0.158337	0.422804	-0.122794	-0.134374	-0.0110484		-0.115806	0.0782799	1.52901	-0.0852067	0.191848	1.23803	-0.0809995	0.230078	0.969784	0.0175313	0.245175	0.738378	-0.0733541	0.159869	0.754288	-0.0755573	0.124183	0.409532	-0.110509	0.104826	-0.0031691
						-0.131063	-0.145011	1.51475	-0.0927509	-0.230623	1.24358	-0.121277	-0.270211	0.972753	-0.0455726	-0.297799	0.734115	-0.0711377	-0.207886	0.749622	-0.0629059	-0.158316	0.422808	-0.122792	-0.134388	-0.0110177		-0.115789	0.0782813	1.52901	-0.0852194	0.191872	1.23802	-0.0810381	0.230081	0.969773	0.0175586	0.245271	0.738354	-0.0733911	0.15986	0.754281	-0.075595	0.124166	0.409529	-0.110478	0.104814	-0.00316964
						-0.13314	-0.14908	1.51661	-0.0927306	-0.230621	1.24361	-0.121255	-0.270143	0.972743	-0.046008	-0.298187	0.734082	-0.071108	-0.207868	0.749696	-0.0629174	-0.158289	0.422816	-0.122781	-0.134348	-0.011084		-0.115765	0.0783156	1.52901	-0.0851971	0.191878	1.23803	-0.0809647	0.230085	0.969771	0.0177981	0.24661	0.738821	-0.0733633	0.159874	0.75425	-0.075601	0.124204	0.409547	-0.110494	0.104809	-0.00318013
						-0.131039	-0.144944	1.5149	-0.0930104	-0.230549	1.24362	-0.1213	-0.270167	0.972762	-0.0458606	-0.298048	0.734214	-0.0712195	-0.207848	0.749643	-0.0629333	-0.158291	0.422782	-0.122754	-0.134354	-0.0110507		-0.11581	0.0783721	1.52901	-0.0852181	0.191901	1.238	-0.0809922	0.230133	0.969793	0.0177668	0.246629	0.738821	-0.073359	0.159924	0.754283	-0.0756082	0.124206	0.409537	-0.110502	0.10479	-0.00321194
						-0.131043	-0.14492	1.51492	-0.0930251	-0.230584	1.24363	-0.121279	-0.27012	0.972769	-0.0460412	-0.29814	0.734125	-0.0711706	-0.207866	0.749644	-0.0629434	-0.158371	0.422917	-0.122804	-0.134363	-0.0110515		-0.115791	0.0783892	1.529	-0.0851682	0.191938	1.23797	-0.0810166	0.230118	0.969772	0.0174967	0.245272	0.738348	-0.073357	0.159948	0.754263	-0.0756432	0.12419	0.40954	-0.110489	0.104829	-0.00316373
						-0.131068	-0.144927	1.51488	-0.0930229	-0.230541	1.2436	-0.121286	-0.270126	0.972772	-0.0458457	-0.29806	0.734208	-0.0712013	-0.20781	0.749648	-0.062873	-0.158252	0.422857	-0.122797	-0.134366	-0.0110889		-0.115795	0.0783906	1.52901	-0.0852045	0.19194	1.23797	-0.0810096	0.230168	0.969759	0.0177632	0.246657	0.738794	-0.073396	0.159916	0.754276	-0.0756007	0.124206	0.409534	-0.110488	0.104827	-0.00320819
						-0.133087	-0.148886	1.51639	-0.092998	-0.230534	1.24363	-0.12127	-0.270083	0.972749	-0.0456277	-0.297749	0.734102	-0.0711596	-0.207819	0.749633	-0.0628882	-0.158238	0.422731	-0.122755	-0.134314	-0.0110304		-0.115799	0.0784513	1.52901	-0.0851587	0.191979	1.23798	-0.0809869	0.230188	0.969777	0.0178045	0.246647	0.738813	-0.0733903	0.159958	0.754259	-0.0756398	0.124237	0.409538	-0.110501	0.104825	-0.00318176
						-0.133182	-0.149022	1.51662	-0.0929929	-0.230483	1.24365	-0.121269	-0.270048	0.972774	-0.045809	-0.298014	0.734222	-0.0711693	-0.207801	0.749638	-0.0628788	-0.158215	0.422823	-0.122739	-0.134362	-0.0110129		-0.115787	0.0784767	1.52901	-0.0851337	0.191997	1.23798	-0.0810147	0.230202	0.969796	0.0177362	0.246685	0.738782	-0.0733906	0.159936	0.754282	-0.0756228	0.124253	0.409523	-0.110517	0.104817	-0.00319976
						-0.133095	-0.148853	1.51639	-0.0930429	-0.230515	1.24365	-0.121274	-0.270081	0.972792	-0.0458161	-0.298014	0.734222	-0.0710926	-0.207781	0.749709	-0.0628453	-0.158215	0.422762	-0.122767	-0.13434	-0.0111218		-0.115763	0.0784968	1.529	-0.0851563	0.192023	1.23797	-0.0810275	0.230213	0.969768	0.0177746	0.246687	0.738793	-0.0733602	0.159966	0.754198	-0.0757121	0.124262	0.40956	-0.110475	0.104886	-0.0031974
						-0.131095	-0.14486	1.5149	-0.0930863	-0.230509	1.24366	-0.121304	-0.270035	0.972798	-0.04584	-0.297979	0.734215	-0.0711645	-0.207768	0.749612	-0.0628781	-0.158279	0.422914	-0.12277	-0.134368	-0.011025		-0.115778	0.078509	1.52902	-0.085212	0.192044	1.23799	-0.0810148	0.230199	0.969759	0.017801	0.246733	0.738804	-0.0733725	0.159986	0.754249	-0.0756783	0.124268	0.409554	-0.110562	0.104849	-0.00319585
						-0.133034	-0.148613	1.51634	-0.0930569	-0.230437	1.24369	-0.121276	-0.269992	0.972752	-0.0460267	-0.298042	0.734159	-0.0712265	-0.20775	0.74965	-0.0628423	-0.15818	0.422815	-0.122733	-0.134333	-0.0110643		-0.115824	0.078531	1.529	-0.0852018	0.192058	1.23796	-0.0810049	0.230228	0.969762	0.0177514	0.246687	0.738778	-0.073338	0.159982	0.754217	-0.0756854	0.124257	0.409515	-0.110508	0.104834	-0.00318404
						-0.133182	-0.148845	1.51659	-0.0929046	-0.230481	1.24365	-0.121304	-0.27001	0.972802	-0.0458673	-0.297982	0.734269	-0.07124	-0.207787	0.749635	-0.0628748	-0.158234	0.422937	-0.122698	-0.134307	-0.0110633		-0.115735	0.0785556	1.52901	-0.0851253	0.191998	1.23799	-0.0810342	0.230261	0.969789	0.0176782	0.246776	0.738777	-0.0733877	0.160009	0.754222	-0.0756786	0.124275	0.409515	-0.110532	0.104834	-0.00322197
						-0.133005	-0.148535	1.51632	-0.0930512	-0.230386	1.24364	-0.1213	-0.269996	0.972798	-0.0454952	-0.297656	0.734252	-0.0712025	-0.207748	0.749643	-0.0628769	-0.158228	0.422798	-0.122691	-0.134319	-0.0110383		-0.115742	0.0785709	1.52899	-0.0851781	0.192085	1.23796	-0.0809899	0.23028	0.969798	0.0177241	0.246742	0.738765	-0.0733777	0.159985	0.754212	-0.0757158	0.124291	0.409534	-0.110545	0.104803	-0.00323742
						-0.133057	-0.148595	1.51635	-0.0931437	-0.230386	1.2437	-0.121316	-0.269971	0.972811	-0.045553	-0.297651	0.734162	-0.0712253	-0.20776	0.749626	-0.0628441	-0.158208	0.422849	-0.122713	-0.134329	-0.0110649		-0.115775	0.0785735	1.52898	-0.0851372	0.192081	1.23794	-0.0809759	0.230289	0.969757	0.0176884	0.246785	0.7388	-0.0734298	0.160042	0.754287	-0.0757113	0.124293	0.409513	-0.110511	0.104832	-0.00318792
						-0.133039	-0.148573	1.51637	-0.0929449	-0.230404	1.2437	-0.121766	-0.269562	0.973013	-0.0458596	-0.297972	0.734288	-0.0711944	-0.207712	0.749604	-0.0628441	-0.158174	0.422821	-0.122749	-0.134312	-0.0110172		-0.115735	0.0786094	1.529	-0.0850957	0.192017	1.23799	-0.0809794	0.230321	0.969776	0.0177065	0.246784	0.738785	-0.0734036	0.160054	0.754254	-0.0757187	0.124308	0.40954	-0.110497	0.104837	-0.00320234
						-0.131133	-0.144709	1.51491	-0.0931691	-0.230349	1.24368	-0.121295	-0.269882	0.9728	-0.0458214	-0.297963	0.734279	-0.0712155	-0.207673	0.74968	-0.0628331	-0.158158	0.422853	-0.122711	-0.134318	-0.0110636		-0.115747	0.0786767	1.52898	-0.0851598	0.192033	1.238	-0.0809746	0.230293	0.969759	0.0176505	0.24681	0.7388	-0.0734161	0.160067	0.75425	-0.0759113	0.124578	0.40961	-0.110514	0.104836	-0.00321486
						-0.133162	-0.148669	1.51659	-0.0931228	-0.230324	1.24371	-0.1213	-0.269914	0.972799	-0.0455106	-0.297626	0.734362	-0.0712087	-0.207673	0.749651	-0.0628633	-0.158172	0.422792	-0.122741	-0.134313	-0.0110233		-0.115768	0.0786568	1.529	-0.0850441	0.192063	1.23799	-0.0809756	0.230343	0.969749	0.0176114	0.246779	0.738804	-0.0734428	0.160086	0.754219	-0.0757487	0.124301	0.409514	-0.110537	0.10483	-0.00323069
						-0.13305	-0.148475	1.51637	-0.0931306	-0.230269	1.24372	-0.121309	-0.269866	0.972806	-0.0455528	-0.297561	0.734269	-0.0711822	-0.207661	0.74968	-0.06284	-0.158167	0.422813	-0.122699	-0.134282	-0.0110565		-0.115739	0.0786928	1.529	-0.0850957	0.192101	1.23794	-0.0809465	0.230359	0.969745	0.0177402	0.246821	0.73879	-0.0734615	0.160064	0.754227	-0.0757311	0.124348	0.409517	-0.110559	0.104854	-0.00323047
						-0.13323	-0.148674	1.51668	-0.0930065	-0.230305	1.24373	-0.121335	-0.26984	0.972821	-0.0455334	-0.297577	0.734329	-0.0712087	-0.207655	0.749671	-0.0628892	-0.158249	0.422913	-0.12275	-0.134329	-0.0110126		-0.115728	0.0786922	1.529	-0.0851018	0.192123	1.23796	-0.080985	0.230393	0.969799	0.0177113	0.24686	0.738769	-0.0734253	0.160072	0.754213	-0.0757918	0.124331	0.409522	-0.110525	0.10482	-0.00323071
						-0.131178	-0.144606	1.51489	-0.093179	-0.230291	1.24373	-0.121293	-0.26982	0.972801	-0.0457833	-0.297881	0.734455	-0.0711955	-0.207658	0.74966	-0.0627911	-0.158124	0.422853	-0.122747	-0.134326	-0.0110519		-0.115747	0.0787332	1.52899	-0.0851322	0.19211	1.23796	-0.0809491	0.230374	0.969783	0.0176538	0.246863	0.738749	-0.0734178	0.160019	0.754216	-0.0757855	0.124329	0.409535	-0.110536	0.104841	-0.00322383
						-0.133194	-0.148612	1.51662	-0.0930019	-0.230287	1.2437	-0.121323	-0.269818	0.972814	-0.0458134	-0.297861	0.734454	-0.0712232	-0.207607	0.749706	-0.0628191	-0.158158	0.422788	-0.122776	-0.134329	-0.0110304		-0.115702	0.0787944	1.52901	-0.0851635	0.192125	1.23795	-0.0809296	0.230427	0.969789	0.0177063	0.24688	0.738748	-0.0734714	0.160113	0.754238	-0.075836	0.124363	0.40952	-0.110535	0.10482	-0.0032185
						-0.131206	-0.144526	1.51489	-0.0932582	-0.230238	1.2437	-0.121322	-0.269801	0.972826	-0.0457561	-0.297805	0.73445	-0.0711729	-0.2076	0.749668	-0.0628237	-0.158138	0.422812	-0.122702	-0.134294	-0.0110167		-0.115762	0.0787739	1.52899	-0.0850839	0.192181	1.23794	-0.08097	0.230444	0.969802	0.0176785	0.246886	0.738767	-0.0734284	0.160134	0.754194	-0.0757959	0.124348	0.409505	-0.110557	0.104805	-0.00322101
						-0.13118	-0.144493	1.51487	-0.0932362	-0.230248	1.24371	-0.121374	-0.269736	0.972843	-0.0455036	-0.297547	0.734389	-0.0712363	-0.207602	0.749695	-0.062838	-0.158112	0.422799	-0.122751	-0.134334	-0.0109921		-0.115749	0.0787805	1.52899	-0.0851197	0.192171	1.23795	-0.0809743	0.230438	0.969792	0.017679	0.246901	0.738723	-0.073467	0.160142	0.754203	-0.0758138	0.124376	0.409489	-0.110517	0.104862	-0.0032209
						-0.133153	-0.148367	1.51639	-0.0932397	-0.23025	1.2437	-0.121369	-0.26975	0.972843	-0.0455165	-0.297542	0.734408	-0.0712338	-0.207603	0.749678	-0.062899	-0.158192	0.422933	-0.122773	-0.134319	-0.0110312		-0.115702	0.0788255	1.52901	-0.0851206	0.192174	1.23794	-0.0809581	0.230487	0.969765	0.0176254	0.24694	0.738759	-0.0735057	0.160138	0.754161	-0.0758642	0.124333	0.409512	-0.110549	0.104819	-0.00324924
						-0.13121	-0.144461	1.51494	-0.0932336	-0.230194	1.24376	-0.121341	-0.269743	0.972839	-0.045764	-0.29777	0.734487	-0.0711133	-0.207562	0.749729	-0.0628436	-0.158107	0.42287	-0.122743	-0.134313	-0.0110089		-0.115699	0.0788407	1.52899	-0.0851289	0.192205	1.23793	-0.0809195	0.230477	0.969753	0.0175627	0.24693	0.738766	-0.0734857	0.160156	0.754201	-0.0758322	0.12437	0.409517	-0.110539	0.104857	-0.00319094
						-0.131227	-0.144419	1.51491	-0.0932361	-0.230215	1.24372	-0.121374	-0.269702	0.972836	-0.0455329	-0.297531	0.734421	-0.0712061	-0.207565	0.749668	-0.0628841	-0.158144	0.422962	-0.12272	-0.134345	-0.0110088		-0.115693	0.0788607	1.52898	-0.0850542	0.192202	1.23792	-0.0809583	0.230512	0.969779	0.0175879	0.246972	0.738766	-0.073528	0.160234	0.754224	-0.0758469	0.124393	0.409508	-0.110586	0.10485	-0.00323243
						-0.131233	-0.144376	1.51488	-0.0932777	-0.230108	1.24371	-0.121377	-0.269717	0.972832	-0.045521	-0.297531	0.734424	-0.0712228	-0.207547	0.749669	-0.062842	-0.158148	0.422961	-0.122744	-0.134354	-0.0110056		-0.11573	0.0788829	1.52898	-0.0850934	0.192229	1.23792	-0.0809401	0.230513	0.969783	0.0176533	0.247056	0.738761	-0.0734689	0.160192	0.75415	-0.0758474	0.12439	0.409486	-0.110513	0.104822	-0.00324126
						-0.131238	-0.144348	1.51492	-0.093247	-0.23011	1.24376	-0.121391	-0.269687	0.972846	-0.0457888	-0.297819	0.734509	-0.0712412	-0.207571	0.749679	-0.0627892	-0.158062	0.422873	-0.12269	-0.134296	-0.0110036		-0.115732	0.0789254	1.52901	-0.0850783	0.192244	1.23791	-0.0809632	0.230519	0.969768	0.01768	0.247022	0.738758	-0.0734687	0.160236	0.754196	-0.0758986	0.124374	0.409496	-0.110552	0.104848	-0.00324954
						-0.131242	-0.144328	1.51494	-0.093218	-0.230082	1.2438	-0.121381	-0.269689	0.97286	-0.045764	-0.297808	0.734525	-0.0712125	-0.207564	0.74967	-0.0627567	-0.158038	0.422858	-0.122725	-0.134335	-0.0109916		-0.115707	0.0789042	1.529	-0.0850749	0.19228	1.23791	-0.0809324	0.23053	0.969778	0.0176312	0.24706	0.738773	-0.073497	0.160186	0.754175	-0.0758617	0.124406	0.409452	-0.110552	0.104871	-0.00318606
						-0.131267	-0.144248	1.51493	-0.0931906	-0.230112	1.24382	-0.12137	-0.269662	0.972839	-0.0457913	-0.297808	0.734504	-0.0711683	-0.207534	0.749665	-0.0627966	-0.158064	0.42286	-0.122782	-0.134311	-0.0110229		-0.115757	0.0789517	1.529	-0.085104	0.192305	1.23791	-0.080964	0.230551	0.969766	0.0176177	0.247037	0.738743	-0.0735107	0.160164	0.754172	-0.0758725	0.124435	0.409495	-0.11056	0.104863	-0.00322726
						-0.13129	-0.144241	1.51494	-0.0931649	-0.230049	1.24377	-0.121361	-0.269611	0.972819	-0.0457502	-0.297739	0.734492	-0.071197	-0.207549	0.749682	-0.0628024	-0.158091	0.422808	-0.12272	-0.134293	-0.0110079		-0.115716	0.0789694	1.52899	-0.085144	0.192303	1.23794	-0.0809329	0.2306	0.969765	0.01766	0.247075	0.738737	-0.0735518	0.160246	0.754197	-0.0758815	0.124423	0.409491	-0.110545	0.10486	-0.00321798
						-0.131263	-0.144229	1.51492	-0.0933365	-0.230061	1.24374	-0.121396	-0.269599	0.97283	-0.0455184	-0.297481	0.73444	-0.0711737	-0.207498	0.749644	-0.0627899	-0.158106	0.423009	-0.122731	-0.134288	-0.0110111		-0.115686	0.0789919	1.52899	-0.0850457	0.192304	1.23788	-0.0809862	0.230638	0.969799	0.01762	0.247063	0.738758	-0.0735651	0.160225	0.754216	-0.0758613	0.124422	0.409488	-0.110586	0.104866	-0.00326365
						-0.131285	-0.144169	1.51492	-0.0932038	-0.229992	1.24381	-0.121388	-0.269613	0.97285	-0.0454637	-0.297455	0.734467	-0.0712277	-0.207524	0.749672	-0.0628343	-0.158117	0.422991	-0.122702	-0.134299	-0.0110286		-0.115662	0.0790021	1.52898	-0.0850686	0.192352	1.23789	-0.0809628	0.230592	0.969774	0.0176312	0.247095	0.738728	-0.0735611	0.160274	0.754175	-0.0759175	0.12447	0.409492	-0.110587	0.10488	-0.00323468
						-0.131281	-0.144159	1.51494	-0.0933558	-0.229934	1.24381	-0.121398	-0.269603	0.972848	-0.0454839	-0.297452	0.734444	-0.0712048	-0.207493	0.749676	-0.0628459	-0.158135	0.422944	-0.122689	-0.134283	-0.0109958		-0.1157	0.0790554	1.52898	-0.0850928	0.192308	1.23804	-0.080984	0.230633	0.969789	0.0175642	0.247099	0.738743	-0.0735303	0.160305	0.754166	-0.0758773	0.124437	0.409478	-0.110575	0.104847	-0.00324246
						-0.131292	-0.144134	1.5149	-0.0933154	-0.22992	1.24376	-0.121409	-0.269583	0.972841	-0.0454975	-0.297438	0.734434	-0.0711822	-0.207446	0.74969	-0.0628029	-0.158095	0.422966	-0.122672	-0.134293	-0.0109905		-0.115685	0.0790802	1.52898	-0.0850966	0.192375	1.23787	-0.0809369	0.23068	0.969752	0.0176526	0.24711	0.738727	-0.0735541	0.160244	0.75416	-0.0759448	0.124469	0.409492	-0.110537	0.104871	-0.00323695
						-0.131306	-0.144097	1.51493	-0.0932233	-0.229952	1.2438	-0.121457	-0.269536	0.972889	-0.0454616	-0.297445	0.734476	-0.0711721	-0.207422	0.749734	-0.0628066	-0.158084	0.422981	-0.122768	-0.134324	-0.0110211		-0.115709	0.0790929	1.52898	-0.0851049	0.192412	1.23787	-0.0809903	0.230663	0.969753	0.0175945	0.24711	0.738701	-0.0735639	0.160292	0.754185	-0.0758799	0.124488	0.409485	-0.110552	0.104836	-0.00326135
						-0.131291	-0.144052	1.51493	-0.0932306	-0.229933	1.2438	-0.121441	-0.269454	0.97288	-0.0454962	-0.297428	0.73449	-0.0711235	-0.207456	0.749683	-0.062785	-0.158077	0.422995	-0.12269	-0.134306	-0.0110119		-0.115676	0.0791121	1.529	-0.085083	0.192407	1.23787	-0.0809443	0.230693	0.969764	0.0175649	0.247197	0.73871	-0.0735895	0.160238	0.754155	-0.0759067	0.124464	0.409486	-0.11056	0.104864	-0.00323783
						-0.131296	-0.144064	1.51496	-0.0934684	-0.229874	1.24394	-0.1214	-0.269443	0.97288	-0.0457442	-0.297684	0.734558	-0.0711753	-0.20746	0.749768	-0.062797	-0.158063	0.423024	-0.122645	-0.134301	-0.0110055		-0.115689	0.079131	1.52899	-0.0850835	0.192446	1.23787	-0.080948	0.230704	0.969751	0.0176207	0.247174	0.738721	-0.0736213	0.160314	0.754192	-0.0759062	0.124467	0.409513	-0.110568	0.104857	-0.00323825
						-0.131336	-0.14396	1.51493	-0.0934324	-0.229855	1.24394	-0.121422	-0.269484	0.972839	-0.045473	-0.297382	0.734484	-0.0712209	-0.207434	0.74971	-0.0628167	-0.158066	0.423014	-0.122704	-0.134262	-0.0110176		-0.115676	0.0791844	1.52898	-0.0849954	0.192391	1.23799	-0.0809466	0.230736	0.96975	0.0175822	0.247153	0.738691	-0.0736559	0.160309	0.75417	-0.0759331	0.124504	0.409517	-0.110548	0.10486	-0.00324433
						-0.131302	-0.143969	1.51496	-0.0932877	-0.229876	1.24382	-0.121419	-0.269421	0.972863	-0.0454791	-0.29738	0.734512	-0.071203	-0.207419	0.749712	-0.0627955	-0.158056	0.423054	-0.122734	-0.134268	-0.0110246		-0.115708	0.0792025	1.529	-0.0850689	0.192512	1.23796	-0.0809583	0.23075	0.969744	0.0175704	0.247224	0.738708	-0.07365	0.160308	0.754181	-0.0759276	0.124516	0.409473	-0.110586	0.104894	-0.00325021
						-0.131294	-0.143927	1.51495	-0.0933633	-0.229813	1.24379	-0.121476	-0.269402	0.972905	-0.0454639	-0.297361	0.734511	-0.0712151	-0.207418	0.749691	-0.0628271	-0.158058	0.423011	-0.122686	-0.13432	-0.0109846		-0.115678	0.079217	1.529	-0.0850649	0.192433	1.238	-0.0809388	0.23073	0.969767	0.017404	0.246942	0.73839	-0.0736169	0.160342	0.754157	-0.0759131	0.124502	0.409464	-0.110586	0.104857	-0.00324792
						-0.131339	-0.143894	1.51492	-0.0932781	-0.229816	1.24392	-0.12144	-0.269388	0.972916	-0.0454643	-0.297306	0.734529	-0.0711928	-0.207402	0.749703	-0.062775	-0.158024	0.422994	-0.12274	-0.134271	-0.0110455		-0.115719	0.0792564	1.52899	-0.085044	0.19242	1.238	-0.0809589	0.230782	0.969778	0.0173734	0.246955	0.738407	-0.073621	0.160337	0.75417	-0.075979	0.124506	0.409509	-0.110608	0.104864	-0.00324144
						-0.13131	-0.14382	1.51495	-0.09347	-0.229741	1.24394	-0.121498	-0.269383	0.972899	-0.0454408	-0.297352	0.734566	-0.0711894	-0.20739	0.749673	-0.062793	-0.158006	0.422982	-0.122646	-0.134284	-0.0110055		-0.115686	0.0792647	1.52901	-0.085266	0.192505	1.23806	-0.0809436	0.230787	0.969763	0.0175624	0.247272	0.738709	-0.0736677	0.160355	0.754144	-0.0759332	0.124517	0.409489	-0.110614	0.104865	-0.0032551
						-0.131374	-0.143808	1.51495	-0.0933433	-0.229767	1.24393	-0.121446	-0.269361	0.972912	-0.0454364	-0.297313	0.734562	-0.0711706	-0.207384	0.749738	-0.0628013	-0.158018	0.423026	-0.122667	-0.134257	-0.011006		-0.115723	0.0792981	1.529	-0.0850959	0.192587	1.23792	-0.080926	0.230815	0.969757	0.0173803	0.247004	0.738375	-0.0736598	0.160335	0.754138	-0.0759483	0.124522	0.409501	-0.110582	0.104881	-0.00327536
						-0.131337	-0.14374	1.51495	-0.0932989	-0.229763	1.24394	-0.121465	-0.269307	0.972911	-0.0454381	-0.297321	0.734546	-0.0712037	-0.207401	0.749685	-0.0627971	-0.157979	0.423057	-0.122698	-0.134304	-0.011008		-0.115655	0.0793481	1.52899	-0.085054	0.19258	1.23794	-0.0809319	0.230832	0.969759	0.0175344	0.247298	0.738702	-0.0736996	0.160397	0.754152	-0.0759568	0.124548	0.409503	-0.110571	0.10487	-0.00324026
						-0.131345	-0.143711	1.51494	-0.0935284	-0.229706	1.24397	-0.121469	-0.269342	0.972895	-0.0454223	-0.297331	0.734559	-0.0711949	-0.207373	0.749757	-0.0628127	-0.157998	0.423046	-0.122738	-0.134331	-0.0109633		-0.115663	0.0793519	1.52901	-0.0853102	0.192641	1.23798	-0.0809289	0.230887	0.969741	0.0173537	0.247023	0.738365	-0.0736863	0.160398	0.754152	-0.0759606	0.124556	0.409503	-0.110612	0.104864	-0.00323928
						-0.131347	-0.143671	1.51495	-0.0935096	-0.229648	1.24393	-0.121435	-0.269272	0.972894	-0.0456946	-0.297563	0.734653	-0.0711683	-0.207325	0.749749	-0.0628046	-0.15801	0.423066	-0.122698	-0.134306	-0.0109856		-0.115709	0.0794074	1.52901	-0.0853011	0.192595	1.23801	-0.0808718	0.230889	0.969706	0.0174256	0.247059	0.738353	-0.0736664	0.160388	0.754156	-0.0759656	0.124552	0.409489	-0.110601	0.104841	-0.00328207
						-0.131358	-0.143612	1.51495	-0.093338	-0.22969	1.24396	-0.121473	-0.269293	0.972917	-0.0454037	-0.297274	0.734561	-0.0711671	-0.20733	0.749743	-0.0627989	-0.158001	0.423019	-0.122748	-0.134304	-0.010995		-0.115706	0.079436	1.52903	-0.0850869	0.192655	1.23796	-0.0809059	0.230928	0.969765	0.0173106	0.247037	0.738362	-0.0737243	0.160397	0.754128	-0.0759677	0.124559	0.40949	-0.110588	0.104906	-0.00325118
						-0.131379	-0.14362	1.51499	-0.0934478	-0.229603	1.24396	-0.121516	-0.269305	0.972913	-0.0454008	-0.297227	0.734573	-0.0712221	-0.207322	0.749776	-0.0627889	-0.157941	0.423052	-0.122738	-0.134291	-0.0109964		-0.115686	0.0794636	1.529	-0.0850744	0.1927	1.23777	-0.0809651	0.230953	0.969734	0.0173718	0.247055	0.738394	-0.0737172	0.160401	0.754118	-0.0759797	0.124561	0.409506	-0.110555	0.104868	-0.00326365
						-0.131387	-0.143572	1.51496	-0.0935067	-0.229606	1.24397	-0.121486	-0.269308	0.972898	-0.0454479	-0.297235	0.734596	-0.0711978	-0.207313	0.749743	-0.0627767	-0.157983	0.423075	-0.122655	-0.134307	-0.010964		-0.115641	0.0794813	1.52902	-0.0853586	0.192812	1.23773	-0.0808946	0.230951	0.969727	0.0173784	0.247101	0.738381	-0.0737329	0.160426	0.754142	-0.0760051	0.124533	0.409472	-0.11061	0.10487	-0.00325113
						-0.13134	-0.143526	1.51496	-0.0935413	-0.229606	1.24394	-0.12149	-0.269239	0.972934	-0.0454484	-0.297232	0.734578	-0.0711468	-0.207287	0.74975	-0.0628014	-0.157962	0.423041	-0.122698	-0.134268	-0.0109933		-0.115652	0.0794966	1.529	-0.0851306	0.19275	1.23773	-0.0809146	0.230993	0.969726	0.0173386	0.247083	0.738366	-0.0737322	0.160417	0.754109	-0.0760303	0.124549	0.409474	-0.110528	0.104895	-0.00326311
						-0.131379	-0.14345	1.51497	-0.0933878	-0.229641	1.24396	-0.121461	-0.269214	0.972876	-0.0454086	-0.297226	0.734619	-0.0711766	-0.20731	0.749741	-0.0628091	-0.157955	0.42307	-0.122697	-0.13427	-0.0110265		-0.11568	0.0794946	1.52901	-0.0851187	0.192836	1.23767	-0.0809235	0.230943	0.969728	0.0174275	0.247153	0.738345	-0.0737999	0.160412	0.754141	-0.0759813	0.124601	0.409497	-0.11054	0.104857	-0.00330791
						-0.131363	-0.143452	1.51493	-0.0934844	-0.229558	1.24398	-0.12147	-0.269186	0.972929	-0.0454251	-0.297182	0.734613	-0.0712109	-0.207288	0.749775	-0.0628047	-0.157933	0.423064	-0.122745	-0.134275	-0.0110048		-0.115688	0.0795394	1.52902	-0.0851508	0.192892	1.23769	-0.0809345	0.230995	0.969743	0.0173649	0.247165	0.738339	-0.0737417	0.160488	0.754111	-0.076074	0.1246	0.409516	-0.110558	0.104869	-0.00325817
						-0.131376	-0.143437	1.51501	-0.0935038	-0.229549	1.24398	-0.121479	-0.26916	0.972914	-0.0454312	-0.297196	0.734637	-0.0712154	-0.207308	0.749768	-0.0627785	-0.157962	0.423092	-0.122693	-0.134302	-0.0109623		-0.115692	0.0795618	1.529	-0.0851468	0.192891	1.2377	-0.0809348	0.230943	0.969739	0.0173597	0.247153	0.738308	-0.07379	0.16046	0.754111	-0.0760318	0.124583	0.409499	-0.110603	0.104864	-0.00328395
						-0.131375	-0.143379	1.51501	-0.0933719	-0.229538	1.244	-0.121487	-0.269148	0.972932	-0.045396	-0.297162	0.734612	-0.0711433	-0.207253	0.749755	-0.0627745	-0.15797	0.423096	-0.122723	-0.134244	-0.0109708		-0.115644	0.0796109	1.52901	-0.085128	0.192896	1.23769	-0.0809436	0.230999	0.969709	0.0173683	0.247193	0.738314	-0.0737789	0.160463	0.75412	-0.0759642	0.124617	0.409485	-0.11056	0.104863	-0.00325685
						-0.131377	-0.143347	1.51499	-0.0935624	-0.229476	1.24396	-0.121485	-0.269145	0.972904	-0.045369	-0.297189	0.734631	-0.0711677	-0.207281	0.749775	-0.062781	-0.157929	0.423102	-0.122678	-0.134301	-0.0109982		-0.11565	0.0796343	1.529	-0.0851391	0.192944	1.23765	-0.0809324	0.23104	0.969732	0.017443	0.247211	0.738324	-0.0737683	0.160463	0.754108	-0.0760663	0.124598	0.409507	-0.110571	0.104894	-0.00324337
						-0.131373	-0.143319	1.515	-0.0935237	-0.229427	1.24398	-0.121534	-0.269107	0.972933	-0.0456888	-0.297446	0.734755	-0.0712161	-0.207217	0.749771	-0.0627836	-0.157938	0.423067	-0.122685	-0.134283	-0.0109256		-0.115694	0.0796751	1.52899	-0.0853714	0.192957	1.23773	-0.0809006	0.231083	0.969741	0.0173373	0.247182	0.738326	-0.0738202	0.160505	0.754122	-0.076084	0.124616	0.40953	-0.110595	0.104915	-0.00325065
						-0.131405	-0.143323	1.515	-0.0933998	-0.229473	1.244	-0.121504	-0.269099	0.972928	-0.0454315	-0.297181	0.734823	-0.0712185	-0.207249	0.749816	-0.0628105	-0.157905	0.423109	-0.122684	-0.13427	-0.0109674		-0.115696	0.0796716	1.52903	-0.085079	0.192954	1.23765	-0.0809221	0.231054	0.969704	0.0174495	0.247222	0.738324	-0.0738445	0.160528	0.754076	-0.0760636	0.124614	0.409489	-0.110554	0.104869	-0.00326288
						-0.131394	-0.14328	1.515	-0.0935424	-0.229455	1.244	-0.12148	-0.269074	0.972919	-0.0457333	-0.297452	0.734957	-0.0712269	-0.207227	0.749799	-0.0628113	-0.15793	0.4231	-0.122663	-0.134312	-0.0109686		-0.115636	0.0796889	1.52901	-0.0851174	0.192975	1.23756	-0.0809258	0.231059	0.969729	0.0173633	0.247247	0.738319	-0.0738641	0.160506	0.754062	-0.07607	0.12461	0.409539	-0.110578	0.104893	-0.00326149
						-0.131374	-0.143238	1.51502	-0.0935231	-0.229424	1.24398	-0.121494	-0.269045	0.972932	-0.0454303	-0.297153	0.73482	-0.0712755	-0.207252	0.749771	-0.0627945	-0.15789	0.423106	-0.122679	-0.134321	-0.0109581		-0.115654	0.0797326	1.52902	-0.0853583	0.193032	1.23761	-0.0809662	0.231086	0.969722	0.0173908	0.247269	0.738329	-0.0739376	0.160556	0.754094	-0.0760626	0.124655	0.409507	-0.110561	0.104884	-0.0032456
						-0.131386	-0.14323	1.51501	-0.0935619	-0.229384	1.244	-0.12152	-0.269036	0.972933	-0.0454474	-0.297169	0.73489	-0.07125	-0.207213	0.749793	-0.0628208	-0.157872	0.423115	-0.122665	-0.134304	-0.0109135		-0.115718	0.0797807	1.52904	-0.0853772	0.193055	1.23768	-0.0809015	0.231116	0.969727	0.017432	0.247284	0.738297	-0.0738631	0.160477	0.754035	-0.0760829	0.124643	0.40951	-0.110616	0.104888	-0.00325223
						-0.13141	-0.143191	1.515	-0.0933614	-0.229373	1.24401	-0.121519	-0.269012	0.972936	-0.045426	-0.297162	0.734863	-0.0711991	-0.207175	0.749769	-0.0628183	-0.157888	0.423135	-0.122726	-0.1343	-0.010939		-0.115684	0.0797794	1.52903	-0.0854116	0.193074	1.23769	-0.0809148	0.231148	0.969696	0.0173928	0.247321	0.738287	-0.0739181	0.160567	0.754068	-0.0760572	0.124659	0.409516	-0.110569	0.104869	-0.0032674
						-0.131379	-0.143151	1.51499	-0.0935856	-0.229345	1.24401	-0.121487	-0.269	0.972943	-0.0453293	-0.297047	0.734771	-0.071251	-0.207174	0.749767	-0.0628078	-0.1579	0.423139	-0.122744	-0.134288	-0.0109346		-0.115677	0.0797786	1.52902	-0.0851298	0.19308	1.23764	-0.0809099	0.231157	0.969691	0.0173922	0.247361	0.738312	-0.0739392	0.160592	0.75408	-0.0760647	0.124672	0.409517	-0.110534	0.104876	-0.00326907
						-0.131391	-0.143102	1.515	-0.0935116	-0.229299	1.24404	-0.121469	-0.268988	0.972961	-0.0453997	-0.297032	0.734731	-0.0712509	-0.207193	0.749783	-0.0628333	-0.157868	0.423132	-0.122682	-0.134263	-0.010942		-0.115704	0.0798516	1.52902	-0.0853384	0.19314	1.23761	-0.0809775	0.231166	0.969706	0.0174265	0.247343	0.738285	-0.0739109	0.160595	0.754069	-0.0761148	0.124677	0.409515	-0.110632	0.104876	-0.00329445
						-0.131396	-0.1431	1.51502	-0.0934023	-0.229345	1.24403	-0.121474	-0.268976	0.972928	-0.0454223	-0.297129	0.734904	-0.0712298	-0.207145	0.749788	-0.0628692	-0.157889	0.423179	-0.122671	-0.134317	-0.0109062		-0.115667	0.0798541	1.52902	-0.0854167	0.193139	1.23759	-0.0809228	0.231186	0.969724	0.0173339	0.247348	0.73828	-0.0739575	0.160647	0.754075	-0.076085	0.124689	0.409519	-0.110569	0.104902	-0.00327927
						-0.131351	-0.143049	1.51503	-0.0934429	-0.229294	1.24405	-0.121486	-0.268977	0.972968	-0.0454103	-0.296992	0.734773	-0.0712864	-0.207169	0.749805	-0.0628295	-0.157856	0.42317	-0.122656	-0.134248	-0.0109526		-0.115722	0.0798549	1.52904	-0.0853761	0.193175	1.23758	-0.0809338	0.23119	0.969678	0.0173978	0.247395	0.738275	-0.0739555	0.160671	0.754054	-0.076085	0.124708	0.40953	-0.110583	0.104868	-0.00330641
						-0.131396	-0.143039	1.51502	-0.0935607	-0.229259	1.24405	-0.121485	-0.268956	0.97295	-0.0453639	-0.297003	0.73479	-0.0712586	-0.207183	0.7498	-0.0628352	-0.157848	0.42316	-0.122674	-0.134283	-0.0109047		-0.115714	0.0799006	1.52903	-0.0854062	0.193177	1.23767	-0.0808954	0.231214	0.969663	0.0173686	0.247399	0.738276	-0.0740221	0.160699	0.754024	-0.076093	0.124716	0.409521	-0.110612	0.104911	-0.00326301
						-0.131387	-0.14301	1.51505	-0.0934139	-0.229262	1.24405	-0.121506	-0.268925	0.972975	-0.0453787	-0.296971	0.734795	-0.0713042	-0.207115	0.749818	-0.0628022	-0.157822	0.423193	-0.122646	-0.134276	-0.0109232		-0.115678	0.0799731	1.52905	-0.0854328	0.193223	1.23768	-0.0809105	0.23124	0.969653	0.0173977	0.247414	0.73825	-0.0740271	0.160659	0.754024	-0.0760935	0.124731	0.409503	-0.110645	0.104923	-0.00327733
						-0.131385	-0.142995	1.51502	-0.0934233	-0.229216	1.24405	-0.121502	-0.268904	0.97297	-0.0453976	-0.296948	0.734811	-0.0713117	-0.207122	0.749808	-0.0628204	-0.157832	0.423128	-0.122718	-0.13426	-0.0109978		-0.115711	0.0799615	1.52903	-0.0853812	0.193238	1.23762	-0.0809543	0.231251	0.969724	0.0173323	0.247424	0.738268	-0.0740574	0.160703	0.754035	-0.0760549	0.12469	0.409497	-0.11055	0.10492	-0.00328338
						-0.131365	-0.142953	1.51505	-0.0935618	-0.229166	1.24409	-0.121489	-0.268881	0.972974	-0.045335	-0.29693	0.734853	-0.0712972	-0.207124	0.74977	-0.0628263	-0.157803	0.423184	-0.122751	-0.134317	-0.0109304		-0.115695	0.0799681	1.52903	-0.0854338	0.193251	1.23761	-0.0809001	0.231243	0.969688	0.0173664	0.24741	0.738278	-0.074075	0.160704	0.754015	-0.0760627	0.124682	0.409471	-0.1106	0.104903	-0.00329231
						-0.131376	-0.142887	1.51503	-0.0935688	-0.229191	1.24413	-0.121491	-0.268863	0.972989	-0.0453283	-0.296877	0.734797	-0.0712816	-0.207059	0.749792	-0.0628274	-0.157843	0.423175	-0.122681	-0.134305	-0.0109032		-0.115679	0.0800175	1.52903	-0.0853879	0.193282	1.23759	-0.0809293	0.231258	0.969663	0.0173808	0.247437	0.738264	-0.074092	0.160742	0.754009	-0.076062	0.124734	0.409501	-0.110604	0.104906	-0.00328067
						-0.131399	-0.142865	1.51503	-0.0933823	-0.229134	1.24409	-0.121487	-0.268865	0.972965	-0.0453904	-0.296898	0.734839	-0.0713258	-0.207088	0.749799	-0.0628191	-0.157769	0.423189	-0.122688	-0.134266	-0.0109603		-0.115713	0.0800724	1.52904	-0.0854277	0.193292	1.2376	-0.080943	0.231279	0.969679	0.017317	0.24746	0.738302	-0.0741042	0.160768	0.754002	-0.0760472	0.124696	0.409439	-0.110585	0.104913	-0.00330549
						-0.13138	-0.142862	1.51505	-0.0935063	-0.229087	1.24413	-0.121465	-0.268851	0.972976	-0.0453603	-0.296895	0.734855	-0.0713003	-0.207082	0.749797	-0.0628695	-0.157822	0.423224	-0.122693	-0.134275	-0.0109575		-0.115708	0.0800827	1.52906	-0.0853874	0.19331	1.23758	-0.0809323	0.231289	0.969676	0.0173888	0.247531	0.738262	-0.0740633	0.160747	0.75402	-0.0760521	0.124735	0.409452	-0.11063	0.104908	-0.00331371
						-0.131397	-0.142787	1.51502	-0.0933953	-0.22912	1.2441	-0.121424	-0.268799	0.972944	-0.045348	-0.296904	0.734838	-0.0713235	-0.207074	0.749835	-0.0628183	-0.157793	0.423195	-0.122708	-0.13427	-0.0109398		-0.115678	0.0800746	1.52905	-0.0854532	0.193352	1.23761	-0.0809359	0.231296	0.969701	0.0174105	0.247527	0.738277	-0.0741054	0.160739	0.754036	-0.0760371	0.124755	0.409493	-0.110606	0.104894	-0.00330416
						-0.131396	-0.142777	1.51499	-0.0933455	-0.229088	1.24409	-0.121473	-0.268783	0.973002	-0.0453286	-0.296846	0.734862	-0.0713388	-0.207079	0.749844	-0.0628459	-0.157809	0.423194	-0.122637	-0.13429	-0.0108991		-0.115684	0.080116	1.52905	-0.0854348	0.193406	1.23758	-0.0808942	0.23136	0.969654	0.0173915	0.247569	0.738292	-0.0741213	0.160821	0.754032	-0.0760317	0.124778	0.409447	-0.110617	0.104896	-0.00333157
						-0.131383	-0.142748	1.51506	-0.0934936	-0.229042	1.24414	-0.121488	-0.268765	0.973001	-0.045334	-0.29681	0.734939	-0.0713678	-0.207041	0.74985	-0.0628895	-0.157794	0.423207	-0.122681	-0.134302	-0.010914		-0.115698	0.080126	1.52904	-0.0854255	0.193381	1.23758	-0.0808767	0.231384	0.969656	0.0173286	0.247546	0.738253	-0.074094	0.160813	0.754025	-0.0760321	0.124793	0.409499	-0.11058	0.104955	-0.00327845
						-0.13142	-0.142716	1.51505	-0.0935031	-0.22901	1.24414	-0.121439	-0.268752	0.972975	-0.0453118	-0.296787	0.734938	-0.0713763	-0.207016	0.749846	-0.0628373	-0.157752	0.423207	-0.122616	-0.134245	-0.0109418		-0.115714	0.0801697	1.52906	-0.0854649	0.193416	1.2376	-0.0809055	0.231348	0.969664	0.0174184	0.247601	0.738303	-0.0741247	0.160826	0.754006	-0.076066	0.124778	0.409467	-0.110618	0.104906	-0.00330009
						-0.131394	-0.142727	1.51503	-0.0934678	-0.228967	1.24415	-0.121472	-0.268734	0.973	-0.0453346	-0.296805	0.734879	-0.0713812	-0.207017	0.749845	-0.0628567	-0.157758	0.423204	-0.12263	-0.134264	-0.0109314		-0.115758	0.080186	1.52904	-0.0854653	0.193427	1.23761	-0.0808975	0.231399	0.969639	0.0173571	0.247609	0.738286	-0.0740846	0.160786	0.753994	-0.0760216	0.124792	0.409446	-0.110605	0.104889	-0.0033244
						-0.131379	-0.142675	1.51502	-0.0935021	-0.228945	1.24415	-0.121454	-0.268757	0.973011	-0.0452892	-0.296786	0.734933	-0.0713674	-0.206988	0.749837	-0.0628284	-0.157782	0.423203	-0.122641	-0.134294	-0.0109118		-0.115744	0.0802362	1.52905	-0.0854667	0.193496	1.2376	-0.0809213	0.231409	0.969659	0.0173149	0.247649	0.738272	-0.0741264	0.160843	0.753998	-0.0760617	0.124789	0.409432	-0.110617	0.104928	-0.00329133
						-0.131389	-0.142672	1.51505	-0.0933445	-0.228979	1.24411	-0.121451	-0.268699	0.973009	-0.0452974	-0.296718	0.73493	-0.0713199	-0.206952	0.749838	-0.0628338	-0.157752	0.42323	-0.122667	-0.134301	-0.0108667		-0.115747	0.0802662	1.52905	-0.0854674	0.193485	1.23758	-0.0808945	0.231423	0.969649	0.0173444	0.247639	0.738282	-0.0741066	0.160834	0.753977	-0.0760532	0.124791	0.40945	-0.110622	0.104965	-0.00332602
						-0.131352	-0.14265	1.51506	-0.0933386	-0.228966	1.24412	-0.121518	-0.268681	0.973103	-0.0452555	-0.296746	0.734981	-0.0713862	-0.206963	0.749827	-0.0628384	-0.157735	0.423235	-0.122613	-0.134225	-0.0109707		-0.115751	0.0802324	1.52905	-0.0854636	0.193495	1.23759	-0.0808797	0.231445	0.96966	0.0173518	0.247632	0.738248	-0.0741879	0.160849	0.754002	-0.0760107	0.124807	0.409438	-0.110638	0.104945	-0.00331015
						-0.131375	-0.142643	1.51507	-0.0934579	-0.228885	1.24418	-0.12147	-0.268674	0.973021	-0.0452857	-0.296727	0.734977	-0.0713882	-0.20699	0.749838	-0.0628223	-0.157716	0.42322	-0.122684	-0.134299	-0.0108943		-0.115714	0.080266	1.52904	-0.0854932	0.193518	1.2376	-0.0808933	0.231462	0.969654	0.0173045	0.24768	0.738263	-0.0741638	0.160898	0.753981	-0.0759972	0.124822	0.409459	-0.110578	0.10494	-0.00332919
						-0.131391	-0.142551	1.5151	-0.0934931	-0.228845	1.24417	-0.121517	-0.268616	0.973088	-0.0452449	-0.296725	0.735002	-0.071434	-0.206975	0.749889	-0.0627981	-0.157708	0.423261	-0.122703	-0.134274	-0.0109233		-0.115743	0.0803266	1.52906	-0.0854661	0.193555	1.23762	-0.0808869	0.231463	0.969635	0.0173168	0.247696	0.738251	-0.074205	0.160904	0.75398	-0.0759929	0.124825	0.409435	-0.110598	0.10494	-0.003339
						-0.131376	-0.142544	1.51508	-0.0933053	-0.228874	1.24416	-0.12214	-0.268096	0.973383	-0.0452317	-0.296671	0.735016	-0.0714115	-0.206932	0.749853	-0.0628614	-0.157694	0.423227	-0.122628	-0.134285	-0.0109154		-0.115716	0.0803271	1.52906	-0.0855018	0.193557	1.23762	-0.0808487	0.231476	0.969646	0.0173261	0.247708	0.738266	-0.074194	0.160923	0.753998	-0.0759813	0.124817	0.409446	-0.11061	0.10496	-0.00334432
						-0.131358	-0.142498	1.51507	-0.0934294	-0.228788	1.24417	-0.121526	-0.268579	0.973081	-0.0452669	-0.296682	0.735062	-0.0713962	-0.206902	0.749856	-0.0628375	-0.157711	0.423217	-0.122629	-0.134277	-0.0109125		-0.115756	0.0803787	1.52908	-0.0854956	0.193628	1.2376	-0.0808554	0.231488	0.969619	0.0173201	0.247741	0.738259	-0.0742262	0.160942	0.753954	-0.0759837	0.124844	0.409437	-0.110572	0.104981	-0.00332979
						-0.13135	-0.142452	1.51507	-0.0933189	-0.228818	1.24415	-0.121491	-0.268546	0.973082	-0.0452757	-0.296636	0.735012	-0.0714713	-0.206908	0.749864	-0.0628328	-0.157668	0.423268	-0.122598	-0.134235	-0.0108966		-0.115758	0.080418	1.52908	-0.08549	0.193637	1.2376	-0.0808629	0.231503	0.969649	0.0173653	0.247764	0.738267	-0.0742025	0.160907	0.753965	-0.0760048	0.124873	0.40944	-0.110624	0.104955	-0.00335215
						-0.131332	-0.142454	1.51508	-0.0934326	-0.228782	1.24421	-0.121488	-0.268531	0.973094	-0.0452283	-0.296649	0.735039	-0.0714354	-0.20691	0.749824	-0.0628544	-0.157719	0.423284	-0.122648	-0.134294	-0.0109		-0.115777	0.0804367	1.52908	-0.0854614	0.193651	1.2376	-0.0808412	0.231569	0.969615	0.0174236	0.247785	0.738241	-0.0742302	0.160935	0.753941	-0.0760012	0.124876	0.409419	-0.110623	0.104965	-0.00333074
						-0.131345	-0.142461	1.5151	-0.0934083	-0.228734	1.24422	-0.121493	-0.268526	0.973108	-0.045203	-0.29664	0.735052	-0.071471	-0.206907	0.749883	-0.0628256	-0.157696	0.423236	-0.122606	-0.134286	-0.0109001		-0.11576	0.0804469	1.52909	-0.0854838	0.193641	1.2376	-0.0808932	0.231573	0.969667	0.01743	0.247822	0.738263	-0.0742275	0.160935	0.753978	-0.0760128	0.124883	0.409451	-0.110585	0.104944	-0.00338192
						-0.131331	-0.142373	1.51509	-0.0933091	-0.228748	1.24418	-0.12149	-0.26852	0.973122	-0.0452543	-0.296632	0.735036	-0.0715264	-0.206878	0.749859	-0.0628515	-0.157696	0.423255	-0.122571	-0.134223	-0.0108934		-0.11575	0.0804721	1.52907	-0.0855004	0.193672	1.23761	-0.0808534	0.231589	0.9696	0.017344	0.247839	0.738241	-0.0742198	0.160989	0.753979	-0.0759807	0.124855	0.409415	-0.110605	0.104974	-0.00332667
						-0.131287	-0.142417	1.51511	-0.0932616	-0.228724	1.24417	-0.121491	-0.268499	0.973142	-0.0452395	-0.296618	0.735028	-0.0714755	-0.206875	0.749876	-0.0628344	-0.157685	0.423321	-0.122624	-0.134217	-0.0109175		-0.115781	0.0805165	1.52908	-0.0854891	0.193696	1.23759	-0.0808923	0.231598	0.969653	0.0174343	0.247838	0.73824	-0.0742836	0.161	0.75394	-0.0760277	0.12492	0.409467	-0.11067	0.104968	-0.00335405
						-0.131324	-0.142348	1.5151	-0.0934347	-0.228644	1.24422	-0.121473	-0.268496	0.973135	-0.0452262	-0.296594	0.735055	-0.0715638	-0.206892	0.749868	-0.0628264	-0.157643	0.423264	-0.1226	-0.134238	-0.0108628		-0.115746	0.0804913	1.52907	-0.0854789	0.193718	1.23758	-0.0808675	0.231605	0.969606	0.0173701	0.247867	0.738294	-0.0742018	0.160961	0.753946	-0.0759997	0.124919	0.409442	-0.110592	0.104964	-0.00334884
						-0.131283	-0.142371	1.51512	-0.0933723	-0.228636	1.24422	-0.121452	-0.268476	0.973136	-0.0452362	-0.296608	0.735031	-0.0715716	-0.206851	0.749861	-0.0628162	-0.157667	0.423287	-0.122587	-0.134214	-0.0109266		-0.115771	0.0805408	1.52909	-0.0854712	0.193745	1.23756	-0.080854	0.231651	0.969606	0.0172934	0.247849	0.738278	-0.0742751	0.161036	0.753966	-0.0759809	0.124911	0.409419	-0.110595	0.104978	-0.00335207
						-0.131296	-0.142337	1.51513	-0.0933676	-0.228627	1.2442	-0.121457	-0.268419	0.973134	-0.0451874	-0.296606	0.735054	-0.0715039	-0.206812	0.749853	-0.0627942	-0.15763	0.423275	-0.122658	-0.134236	-0.0109005		-0.115765	0.0805613	1.52908	-0.0855077	0.193762	1.23758	-0.0808382	0.23165	0.969593	0.0173059	0.2479	0.738253	-0.0742647	0.161027	0.753965	-0.075976	0.124903	0.409414	-0.11064	0.104975	-0.00331379
						-0.131243	-0.142257	1.51508	-0.0933949	-0.228629	1.24423	-0.121471	-0.268426	0.973151	-0.0452091	-0.296532	0.735067	-0.0715363	-0.206821	0.74989	-0.0628885	-0.157632	0.423265	-0.122596	-0.134208	-0.0108368		-0.115751	0.0805935	1.5291	-0.0854458	0.193788	1.23757	-0.0808439	0.231673	0.969597	0.0173603	0.247921	0.738259	-0.0742556	0.161011	0.753962	-0.0759849	0.124908	0.409434	-0.110603	0.104921	-0.00335953
						-0.131298	-0.142213	1.51509	-0.0933342	-0.228585	1.24423	-0.12143	-0.26841	0.973119	-0.0451921	-0.296551	0.735093	-0.0715629	-0.206827	0.749896	-0.0628509	-0.157652	0.423291	-0.122609	-0.134258	-0.0108516		-0.115783	0.080609	1.52911	-0.0855114	0.193787	1.23758	-0.0808545	0.231666	0.9696	0.0173946	0.247964	0.738251	-0.0742576	0.161058	0.753962	-0.0759713	0.124932	0.409427	-0.11065	0.104995	-0.00332798
						-0.131307	-0.142208	1.51513	-0.0933383	-0.22857	1.2442	-0.121448	-0.268416	0.973162	-0.0451623	-0.296489	0.735052	-0.0715673	-0.206789	0.749861	-0.0628582	-0.157651	0.423286	-0.122609	-0.134246	-0.0108758		-0.115774	0.0806184	1.52912	-0.085495	0.193824	1.23759	-0.0808379	0.231699	0.969574	0.0173223	0.24794	0.738248	-0.0743018	0.161055	0.753935	-0.0760009	0.12494	0.409432	-0.110616	0.105002	-0.0033464
						-0.131264	-0.142169	1.51511	-0.0933524	-0.228536	1.24423	-0.121462	-0.268375	0.973131	-0.0451811	-0.296493	0.735122	-0.0715949	-0.206813	0.749876	-0.0627866	-0.157623	0.42328	-0.122593	-0.134231	-0.0109202		-0.115754	0.0806783	1.52912	-0.0854992	0.193831	1.23758	-0.0808618	0.23171	0.969575	0.0174009	0.247966	0.738238	-0.0743245	0.161053	0.753903	-0.0759641	0.124924	0.409405	-0.110636	0.104962	-0.00337913
						-0.131281	-0.142152	1.51514	-0.0933065	-0.228521	1.24426	-0.121422	-0.268383	0.97316	-0.0451893	-0.296455	0.735073	-0.0716059	-0.206776	0.749872	-0.0627948	-0.157616	0.423275	-0.122634	-0.134233	-0.0108757		-0.115751	0.0806795	1.52906	-0.0855025	0.19386	1.23759	-0.0808344	0.231701	0.969558	0.0173413	0.24798	0.738279	-0.0743077	0.161056	0.753924	-0.0760004	0.124912	0.409444	-0.11062	0.104985	-0.0033713
						-0.131225	-0.142126	1.51509	-0.0933338	-0.228485	1.24426	-0.121435	-0.268322	0.973149	-0.0451864	-0.29649	0.735095	-0.071576	-0.206769	0.749869	-0.0627963	-0.157615	0.423275	-0.12262	-0.134205	-0.0108968		-0.115796	0.0806702	1.5291	-0.0855242	0.19389	1.23759	-0.0808	0.231776	0.969563	0.0173688	0.248006	0.738274	-0.0742623	0.161066	0.753928	-0.0760311	0.124954	0.409415	-0.11063	0.104996	-0.00336203
						-0.131229	-0.142079	1.51513	-0.0933253	-0.228488	1.24425	-0.12141	-0.268315	0.973151	-0.0451776	-0.296456	0.735108	-0.0716504	-0.20674	0.749889	-0.0627822	-0.157585	0.423316	-0.122574	-0.134211	-0.0108576		-0.115756	0.0807047	1.52911	-0.0855315	0.193923	1.23759	-0.0807891	0.231799	0.969517	0.0173644	0.248008	0.738232	-0.0742713	0.161099	0.753952	-0.0759783	0.124958	0.409415	-0.110657	0.104978	-0.00335339
						-0.131234	-0.142052	1.51511	-0.0933126	-0.228505	1.24424	-0.121433	-0.268304	0.973171	-0.0451642	-0.296415	0.73509	-0.0716493	-0.20674	0.749884	-0.0627943	-0.15758	0.423314	-0.122641	-0.134214	-0.0108868		-0.115747	0.0807347	1.52909	-0.0855572	0.193957	1.2376	-0.0808492	0.231807	0.969527	0.0173348	0.248038	0.738262	-0.0742596	0.161103	0.753943	-0.0760164	0.124974	0.409412	-0.110592	0.105032	-0.00336271
						-0.131243	-0.14199	1.51514	-0.0932222	-0.228478	1.24421	-0.121446	-0.268234	0.973149	-0.04514	-0.296451	0.735135	-0.0716181	-0.20673	0.749869	-0.0627811	-0.15759	0.423278	-0.12256	-0.134193	-0.0108881		-0.115759	0.0807629	1.52908	-0.0854963	0.193962	1.23758	-0.0808487	0.231802	0.969552	0.0173843	0.248062	0.738277	-0.0742453	0.161074	0.753916	-0.0759766	0.124942	0.409406	-0.11064	0.104981	-0.00338327
						-0.131244	-0.141958	1.51511	-0.0932966	-0.228414	1.24428	-0.121421	-0.268223	0.973172	-0.045142	-0.296411	0.735101	-0.0716446	-0.206667	0.749879	-0.0627893	-0.157576	0.4233	-0.122605	-0.134202	-0.0108654		-0.115736	0.0807802	1.52908	-0.0855181	0.193974	1.23758	-0.0808288	0.231858	0.969543	0.0173912	0.248059	0.738243	-0.0743176	0.161113	0.753915	-0.0760175	0.124952	0.409426	-0.110611	0.104986	-0.00342068
						-0.131229	-0.142	1.51513	-0.0932576	-0.228385	1.24428	-0.121447	-0.268236	0.97318	-0.0451515	-0.296375	0.735121	-0.0716736	-0.206709	0.749884	-0.0628114	-0.157556	0.423255	-0.122663	-0.13422	-0.0108805		-0.115748	0.0808031	1.52909	-0.0855499	0.194014	1.23758	-0.080826	0.231832	0.969526	0.0173876	0.248077	0.738255	-0.0742607	0.161111	0.753902	-0.0759849	0.124945	0.409426	-0.110646	0.10501	-0.00338819
						-0.131182	-0.141961	1.51509	-0.0932314	-0.228384	1.24422	-0.12209	-0.267699	0.973483	-0.0451543	-0.296342	0.735124	-0.0716854	-0.206673	0.749851	-0.0627813	-0.157564	0.423327	-0.122607	-0.13418	-0.010887		-0.115752	0.0808357	1.52909	-0.0855441	0.194028	1.23759	-0.0808551	0.231867	0.969505	0.0173977	0.248141	0.738239	-0.0742773	0.161136	0.753918	-0.0760271	0.12497	0.409437	-0.110607	0.105013	-0.00338764
						-0.133402	-0.146365	1.51705	-0.0932063	-0.228385	1.24422	-0.121367	-0.268168	0.973155	-0.0451214	-0.296373	0.73515	-0.0716437	-0.206653	0.749888	-0.0627539	-0.157563	0.423291	-0.122598	-0.134239	-0.010839		-0.115732	0.0808398	1.52908	-0.0855479	0.194017	1.23758	-0.0808358	0.231909	0.969516	0.0173353	0.248087	0.738251	-0.0743155	0.161137	0.753895	-0.0760594	0.124969	0.409418	-0.110664	0.104995	-0.00338193
						-0.13127	-0.141927	1.51515	-0.0932698	-0.228329	1.24425	-0.121398	-0.268183	0.973164	-0.0451341	-0.296369	0.735133	-0.0717095	-0.206638	0.749872	-0.062747	-0.157555	0.423325	-0.122595	-0.13422	-0.0108232		-0.115716	0.080886	1.52909	-0.085545	0.194068	1.23756	-0.0808245	0.231916	0.96948	0.0173389	0.248156	0.738239	-0.0742969	0.161184	0.753889	-0.0760699	0.124975	0.409415	-0.110656	0.104992	-0.00340815
						-0.131192	-0.141882	1.51511	-0.0932936	-0.228269	1.24426	-0.121386	-0.268187	0.973147	-0.0451529	-0.296363	0.735167	-0.0717777	-0.206664	0.74991	-0.06277	-0.157522	0.423315	-0.122635	-0.134211	-0.0108733		-0.115689	0.0808881	1.52903	-0.0855751	0.194084	1.23759	-0.080798	0.231939	0.969498	0.0173723	0.24822	0.73825	-0.0746917	0.161314	0.754038	-0.0760639	0.124993	0.409439	-0.110621	0.104975	-0.00340264
						-0.131214	-0.142841	1.51519	-0.0931861	-0.228338	1.24425	-0.121384	-0.268159	0.973182	-0.0450966	-0.296306	0.73509	-0.0717474	-0.206629	0.749861	-0.06279	-0.157558	0.423297	-0.122577	-0.134158	-0.0108713		-0.115702	0.080899	1.52903	-0.0855544	0.194136	1.23756	-0.0808205	0.23195	0.969519	0.0173791	0.248177	0.738219	-0.0743163	0.161172	0.753915	-0.0760614	0.125025	0.40942	-0.11063	0.10503	-0.00338235
						-0.131193	-0.141804	1.51522	-0.0932226	-0.228242	1.24426	-0.121352	-0.268139	0.973167	-0.0451348	-0.296312	0.735163	-0.0717633	-0.206643	0.74991	-0.0627478	-0.157494	0.423278	-0.122604	-0.13422	-0.0108381		-0.115716	0.080953	1.52908	-0.085551	0.194108	1.23757	-0.0808429	0.23199	0.969487	0.0173776	0.248243	0.738274	-0.0743228	0.161161	0.753869	-0.0760551	0.125014	0.409405	-0.110613	0.104988	-0.00336693
						-0.131162	-0.141792	1.51515	-0.0932384	-0.228218	1.24423	-0.121363	-0.268141	0.973181	-0.0451042	-0.296279	0.735148	-0.0718007	-0.206626	0.749881	-0.0627308	-0.15754	0.423337	-0.122612	-0.134199	-0.0109657		-0.115743	0.0809829	1.52908	-0.0855957	0.194172	1.23759	-0.0808157	0.232006	0.969465	0.0174064	0.248232	0.738264	-0.0742793	0.161216	0.753901	-0.0760502	0.125014	0.409427	-0.110676	0.104996	-0.00338389
						-0.133394	-0.146241	1.51709	-0.0931298	-0.228268	1.24423	-0.122028	-0.267583	0.973503	-0.0451362	-0.296261	0.735129	-0.0717812	-0.206607	0.749914	-0.0627241	-0.157549	0.42331	-0.122628	-0.134254	-0.0108984		-0.115709	0.0809931	1.52906	-0.0856098	0.194193	1.2376	-0.0807928	0.231995	0.969463	0.0173774	0.248245	0.738274	-0.0742906	0.161198	0.753884	-0.0760875	0.124993	0.409444	-0.110683	0.105002	-0.00340112
						-0.133431	-0.146292	1.51708	-0.0931919	-0.228173	1.24425	-0.121343	-0.268106	0.973143	-0.0451129	-0.296248	0.735137	-0.071773	-0.206581	0.749874	-0.0627331	-0.157473	0.423307	-0.122612	-0.134187	-0.0108867		-0.11571	0.0809865	1.52907	-0.0855646	0.194182	1.23758	-0.0808068	0.232063	0.96948	0.0173563	0.248268	0.738233	-0.0742821	0.161198	0.753908	-0.0760597	0.125012	0.409406	-0.110649	0.105023	-0.00338374
						-0.131178	-0.141733	1.51514	-0.093246	-0.228184	1.24426	-0.121378	-0.268109	0.973188	-0.0450861	-0.296235	0.735167	-0.0718179	-0.20658	0.749902	-0.0627221	-0.157527	0.423314	-0.122582	-0.134186	-0.0109193		-0.115726	0.0810161	1.52909	-0.0855994	0.194218	1.23757	-0.0807671	0.232078	0.969467	0.0173669	0.248275	0.738254	-0.0743249	0.161263	0.753895	-0.0760773	0.125011	0.409439	-0.110655	0.105018	-0.00338574
						-0.131182	-0.142728	1.51524	-0.0932705	-0.228136	1.24426	-0.121346	-0.268068	0.973159	-0.0450801	-0.296221	0.735169	-0.0717612	-0.206557	0.749873	-0.0627237	-0.157508	0.423324	-0.122568	-0.134249	-0.0108683		-0.115561	0.0810518	1.52899	-0.0855828	0.194259	1.23757	-0.0807808	0.232083	0.969444	0.0173446	0.248279	0.738217	-0.0743237	0.161224	0.753925	-0.0760792	0.125043	0.409436	-0.110656	0.105062	-0.00339417
						-0.133471	-0.146322	1.51691	-0.0931864	-0.22812	1.24428	-0.121324	-0.268039	0.973158	-0.0450885	-0.296213	0.735165	-0.071825	-0.206579	0.749903	-0.0626975	-0.157478	0.42333	-0.12264	-0.134237	-0.0109013		-0.115738	0.0810925	1.52908	-0.0856267	0.194278	1.23756	-0.0808253	0.232119	0.969459	0.0173353	0.248303	0.738261	-0.0743482	0.161373	0.75391	-0.076105	0.125065	0.409464	-0.110641	0.105026	-0.00336953
						-0.133417	-0.146254	1.51689	-0.0932278	-0.228043	1.24422	-0.121349	-0.268013	0.973152	-0.0451015	-0.296205	0.735165	-0.0718128	-0.20655	0.749905	-0.0626917	-0.157503	0.423373	-0.122619	-0.134235	-0.0108892		-0.11574	0.0811252	1.52907	-0.0856058	0.194348	1.23759	-0.0807746	0.232158	0.969433	0.0173286	0.248329	0.73825	-0.0743034	0.161236	0.753882	-0.0760789	0.125044	0.409444	-0.110639	0.105031	-0.00335896
						-0.133444	-0.146275	1.51691	-0.0931088	-0.228104	1.24424	-0.121344	-0.268014	0.973182	-0.0451148	-0.296222	0.735183	-0.0718124	-0.206497	0.749902	-0.062742	-0.157507	0.423339	-0.12257	-0.134205	-0.0108755		-0.115671	0.0811735	1.52906	-0.0856078	0.194327	1.23758	-0.080789	0.232156	0.96942	0.0172548	0.248307	0.73824	-0.0743438	0.161296	0.753913	-0.0760931	0.125077	0.409423	-0.110705	0.105035	-0.00342567
						-0.133468	-0.146191	1.51698	-0.0931478	-0.228063	1.24422	-0.12131	-0.268002	0.973168	-0.0450732	-0.296162	0.735118	-0.0718502	-0.206513	0.749924	-0.06272	-0.157537	0.423362	-0.122589	-0.134234	-0.0108443		-0.115706	0.0811803	1.52907	-0.0855789	0.19434	1.23755	-0.080768	0.232207	0.969422	0.0173762	0.248381	0.738259	-0.0743468	0.16128	0.753892	-0.0761366	0.125034	0.40941	-0.110667	0.105093	-0.00337396
						-0.13344	-0.146188	1.517	-0.0931126	-0.228037	1.24421	-0.121306	-0.267983	0.973155	-0.0451086	-0.296167	0.735176	-0.0718361	-0.206495	0.749906	-0.0627024	-0.157485	0.423336	-0.122562	-0.134227	-0.010875		-0.115685	0.0811901	1.52909	-0.0856381	0.194376	1.23756	-0.0808499	0.232216	0.969421	0.0173011	0.248395	0.738242	-0.0746531	0.161429	0.753986	-0.0761057	0.125063	0.40942	-0.110645	0.105045	-0.00339091
						-0.133491	-0.146197	1.51697	-0.0931466	-0.227998	1.24424	-0.121324	-0.267978	0.973174	-0.0451036	-0.296155	0.735131	-0.0718273	-0.206469	0.749902	-0.0627083	-0.157512	0.423344	-0.122622	-0.134239	-0.01083		-0.115688	0.081219	1.52905	-0.0855586	0.194429	1.23756	-0.0807781	0.232222	0.969385	0.0173074	0.248395	0.738204	-0.0742937	0.161368	0.753911	-0.0761386	0.125076	0.409449	-0.110658	0.105047	-0.00340485
						-0.133398	-0.146124	1.51697	-0.0931189	-0.227993	1.24424	-0.121312	-0.267955	0.973182	-0.045047	-0.296151	0.735164	-0.0718906	-0.20646	0.749913	-0.0627015	-0.157533	0.423335	-0.12261	-0.134181	-0.0109338		-0.115666	0.0812193	1.52905	-0.0855518	0.194467	1.23754	-0.0808006	0.232287	0.969419	0.0173424	0.248401	0.738209	-0.0743393	0.161324	0.753878	-0.0761375	0.125053	0.409445	-0.110643	0.105048	-0.00340253
						-0.133439	-0.146093	1.51696	-0.0931502	-0.227963	1.24427	-0.121331	-0.267931	0.973202	-0.0451027	-0.296067	0.735154	-0.0718564	-0.206429	0.749869	-0.0627248	-0.157497	0.42335	-0.122649	-0.134231	-0.010866		-0.115693	0.0812714	1.52906	-0.0855939	0.194514	1.23755	-0.0807914	0.232325	0.969405	0.0173103	0.248427	0.738222	-0.0746513	0.161538	0.754024	-0.076154	0.125078	0.409431	-0.110677	0.105013	-0.00340512
						-0.133503	-0.146127	1.51697	-0.093095	-0.22793	1.24422	-0.121303	-0.267914	0.97318	-0.0450649	-0.296085	0.735149	-0.0719325	-0.206462	0.74994	-0.0627246	-0.157485	0.423325	-0.122659	-0.134204	-0.0108959		-0.115676	0.0812798	1.52906	-0.0855576	0.194531	1.23753	-0.0807733	0.23231	0.969369	0.0172909	0.248428	0.738226	-0.0742893	0.161396	0.753876	-0.076162	0.125095	0.409437	-0.110676	0.10509	-0.00340635
						-0.13345	-0.146059	1.51698	-0.0931658	-0.227898	1.24425	-0.121296	-0.26793	0.973176	-0.045069	-0.296096	0.735185	-0.0718408	-0.206443	0.749912	-0.062722	-0.157449	0.423339	-0.122579	-0.134245	-0.0107891		-0.115732	0.0813174	1.52906	-0.0855504	0.194549	1.23753	-0.0807821	0.232354	0.9694	0.0172769	0.248463	0.738236	-0.0743362	0.16134	0.753898	-0.0761294	0.125081	0.409433	-0.110613	0.105092	-0.00338878
						-0.133342	-0.145928	1.51677	-0.0931601	-0.227872	1.24426	-0.121305	-0.267903	0.97319	-0.045066	-0.296055	0.735194	-0.071917	-0.206424	0.749908	-0.062737	-0.157491	0.423332	-0.122606	-0.134231	-0.010836		-0.115639	0.081354	1.52904	-0.0855748	0.194594	1.23754	-0.0807996	0.23236	0.969353	0.0174445	0.248613	0.73845	-0.0743174	0.161402	0.753901	-0.0761768	0.125116	0.409445	-0.110667	0.105049	-0.00343447
						-0.133439	-0.145997	1.51693	-0.0931518	-0.227869	1.24426	-0.121304	-0.267859	0.973187	-0.0450563	-0.296033	0.735165	-0.0719469	-0.206441	0.749932	-0.062721	-0.157464	0.423351	-0.122652	-0.134241	-0.0108935		-0.115713	0.0813964	1.52904	-0.0855838	0.194633	1.23752	-0.0807736	0.232385	0.969372	0.0174518	0.248639	0.738435	-0.074699	0.16147	0.754011	-0.0761739	0.125081	0.409417	-0.11065	0.105115	-0.00339525
						-0.133385	-0.145949	1.51676	-0.0931392	-0.227824	1.24427	-0.121277	-0.267884	0.973187	-0.0450454	-0.295999	0.735163	-0.071947	-0.206412	0.749923	-0.0627653	-0.157512	0.423345	-0.122598	-0.134223	-0.0108647		-0.115694	0.0813718	1.52904	-0.0855845	0.194631	1.23751	-0.0807763	0.232404	0.969388	0.0174485	0.248655	0.73846	-0.0746535	0.161576	0.75401	-0.0761921	0.125112	0.409425	-0.110701	0.10509	-0.00340639
						-0.133271	-0.145781	1.51677	-0.0931281	-0.227886	1.24429	-0.1213	-0.267864	0.973189	-0.0450412	-0.295983	0.735143	-0.07196	-0.206413	0.749931	-0.0627331	-0.157444	0.423334	-0.122586	-0.134183	-0.0108909		-0.115628	0.0813945	1.52902	-0.0855965	0.194656	1.23751	-0.0808042	0.232393	0.969353	0.0173853	0.248688	0.738435	-0.0746664	0.161519	0.754013	-0.0762337	0.125129	0.409433	-0.110678	0.105075	-0.00342341
						-0.133481	-0.145959	1.51697	-0.0930856	-0.227855	1.24425	-0.121307	-0.267844	0.973215	-0.0450502	-0.295984	0.735142	-0.0719793	-0.206396	0.749949	-0.0627338	-0.157474	0.42336	-0.122616	-0.134231	-0.0108911		-0.115622	0.0814351	1.52902	-0.0855908	0.194727	1.23752	-0.0807909	0.232447	0.96935	0.0174239	0.248673	0.738458	-0.0746754	0.161593	0.754008	-0.0761757	0.125108	0.409404	-0.11067	0.105083	-0.0034193
						-0.13333	-0.145708	1.51678	-0.0931002	-0.227835	1.24425	-0.121281	-0.267849	0.973198	-0.045042	-0.295979	0.735177	-0.0719435	-0.206371	0.749907	-0.0627378	-0.157479	0.423305	-0.122665	-0.134209	-0.010905		-0.115627	0.0814627	1.52902	-0.085617	0.194717	1.23752	-0.0807857	0.232428	0.969312	0.0174555	0.248707	0.738415	-0.0742991	0.16141	0.753871	-0.0762088	0.125134	0.409385	-0.110638	0.105064	-0.00343677
						-0.13331	-0.145763	1.51678	-0.0931071	-0.227803	1.24426	-0.121286	-0.267823	0.973195	-0.04505	-0.295942	0.735181	-0.0720208	-0.206388	0.74992	-0.0627632	-0.15748	0.423341	-0.122592	-0.134215	-0.0109021		-0.115612	0.081504	1.52901	-0.0856226	0.19477	1.23751	-0.0807884	0.232484	0.969324	0.0174252	0.248684	0.738436	-0.0742883	0.16145	0.753883	-0.0762042	0.125143	0.409429	-0.110671	0.105084	-0.00343461
						-0.133325	-0.145706	1.51676	-0.0930828	-0.227778	1.24425	-0.121285	-0.267782	0.973193	-0.0450709	-0.295912	0.735164	-0.0720165	-0.206347	0.749943	-0.0627507	-0.157452	0.423343	-0.122615	-0.134218	-0.0108615		-0.115632	0.0815188	1.529	-0.0855959	0.194772	1.2375	-0.0807795	0.232503	0.969334	0.0173815	0.248744	0.7384	-0.0746078	0.161598	0.753976	-0.0761791	0.125128	0.409425	-0.1107	0.105103	-0.00342308
						-0.133318	-0.145703	1.51678	-0.0930822	-0.227744	1.24424	-0.121938	-0.267275	0.973518	-0.0449924	-0.295921	0.735178	-0.0719608	-0.206319	0.7499	-0.0627926	-0.157479	0.42332	-0.122613	-0.134216	-0.0108688		-0.115663	0.0815504	1.529	-0.085563	0.194777	1.23751	-0.0807879	0.232499	0.969324	0.017413	0.248735	0.738411	-0.0746347	0.161575	0.753949	-0.0762067	0.12513	0.409417	-0.11066	0.10505	-0.00345586
						-0.133345	-0.145683	1.51674	-0.0930778	-0.227759	1.24427	-0.121263	-0.267746	0.973192	-0.0449945	-0.295901	0.735171	-0.0720126	-0.206323	0.749926	-0.0627683	-0.157485	0.423344	-0.122658	-0.134216	-0.0108752		-0.115658	0.0815675	1.52901	-0.0855938	0.194819	1.23751	-0.0808089	0.232487	0.969338	0.0174411	0.248771	0.738388	-0.0746748	0.161615	0.753985	-0.0762154	0.125164	0.409411	-0.110713	0.10508	-0.00342212
						-0.13336	-0.145661	1.51676	-0.0931466	-0.227691	1.24427	-0.121279	-0.26776	0.973207	-0.0450317	-0.295912	0.735186	-0.0720246	-0.206349	0.749927	-0.0627638	-0.157469	0.423338	-0.12264	-0.134236	-0.0108906		-0.115683	0.0815866	1.52898	-0.0856095	0.194859	1.23749	-0.0807835	0.23252	0.969297	0.0173904	0.248774	0.738383	-0.0746607	0.161573	0.753997	-0.0761771	0.125148	0.409401	-0.110688	0.105074	-0.00343596
						-0.133371	-0.145631	1.51675	-0.0931046	-0.227703	1.24427	-0.121281	-0.267696	0.973192	-0.0450239	-0.295859	0.735193	-0.0720382	-0.206321	0.749941	-0.062769	-0.157442	0.423357	-0.122617	-0.134185	-0.0108945		-0.11563	0.0815966	1.52897	-0.0856388	0.194879	1.23752	-0.0807945	0.23257	0.96931	0.0173806	0.248782	0.738372	-0.0743021	0.16149	0.753847	-0.0762075	0.125151	0.409411	-0.110695	0.10508	-0.00342803
						-0.133291	-0.14558	1.51676	-0.0930954	-0.227671	1.24427	-0.12129	-0.267715	0.973199	-0.0450164	-0.295853	0.7352	-0.0720046	-0.206286	0.74992	-0.0627547	-0.157424	0.42335	-0.122644	-0.134256	-0.0109027		-0.115616	0.0816028	1.52898	-0.0856339	0.194903	1.23751	-0.0807671	0.232593	0.969277	0.0174122	0.248759	0.738389	-0.0743281	0.161489	0.753895	-0.0761519	0.125159	0.409387	-0.11067	0.105098	-0.00341705
						-0.133294	-0.14561	1.51676	-0.093122	-0.227656	1.2443	-0.121273	-0.267705	0.973185	-0.0449829	-0.295848	0.735156	-0.0720071	-0.206295	0.749927	-0.0627534	-0.157447	0.423304	-0.122638	-0.134198	-0.010905		-0.115625	0.0816648	1.52897	-0.0856402	0.194936	1.23751	-0.0807832	0.232611	0.969275	0.017377	0.248804	0.73835	-0.0746636	0.161653	0.753972	-0.0762147	0.125171	0.409408	-0.110687	0.105091	-0.00344658
						-0.133331	-0.14553	1.51674	-0.0931172	-0.227655	1.24425	-0.121254	-0.267726	0.973198	-0.0450039	-0.295848	0.735216	-0.0720958	-0.206326	0.749964	-0.0627861	-0.15745	0.423316	-0.12259	-0.134177	-0.0109064		-0.11563	0.0816904	1.52897	-0.0856049	0.194957	1.23751	-0.0807851	0.232623	0.969235	0.0174041	0.248838	0.738353	-0.0746814	0.161686	0.753972	-0.0764778	0.125173	0.409483	-0.110684	0.105101	-0.00344313
						-0.1333	-0.14551	1.51677	-0.0930994	-0.227636	1.24427	-0.121265	-0.267672	0.973209	-0.0449981	-0.295844	0.735176	-0.0720293	-0.206279	0.749928	-0.062776	-0.157406	0.423316	-0.122626	-0.134208	-0.0108937		-0.115628	0.0816998	1.52894	-0.0856201	0.194963	1.23751	-0.0807987	0.232645	0.969253	0.0174086	0.24883	0.738327	-0.0746892	0.161663	0.753981	-0.0761753	0.125188	0.409415	-0.110687	0.10511	-0.00344825
						-0.13325	-0.145426	1.51675	-0.0930881	-0.227624	1.24428	-0.12126	-0.267653	0.973214	-0.0450257	-0.295854	0.735214	-0.0720942	-0.206257	0.749933	-0.0627905	-0.157433	0.423306	-0.122566	-0.134254	-0.010884		-0.11565	0.0817568	1.52894	-0.0856299	0.19503	1.2375	-0.0808058	0.232656	0.969248	0.0173767	0.248877	0.738364	-0.0746774	0.161637	0.753988	-0.0761676	0.125189	0.409393	-0.110687	0.105064	-0.00346499
						-0.133316	-0.145416	1.51675	-0.0931553	-0.22758	1.24427	-0.121277	-0.267626	0.973193	-0.0450455	-0.295802	0.735194	-0.0720827	-0.206255	0.749942	-0.0627788	-0.157412	0.423312	-0.122656	-0.134196	-0.010902		-0.115636	0.0817877	1.52895	-0.0855956	0.195015	1.2375	-0.0807941	0.232683	0.969241	0.0173845	0.248907	0.738352	-0.0746827	0.161653	0.75396	-0.0761823	0.125182	0.409408	-0.110661	0.105147	-0.00345249
						-0.133254	-0.145303	1.51677	-0.0931057	-0.227635	1.24428	-0.12126	-0.267622	0.973187	-0.0449898	-0.295798	0.735195	-0.0720709	-0.206235	0.749914	-0.0628091	-0.157383	0.4233	-0.122597	-0.134211	-0.0108778		-0.115617	0.0818069	1.52892	-0.0856169	0.195078	1.23747	-0.0807859	0.232675	0.969237	0.0173487	0.248895	0.738366	-0.0746951	0.161664	0.75397	-0.0762056	0.125204	0.409417	-0.110729	0.105112	-0.00346746
						-0.133238	-0.1453	1.51675	-0.0931245	-0.22756	1.24429	-0.121282	-0.267607	0.973225	-0.0448983	-0.295693	0.735176	-0.0720555	-0.206209	0.749911	-0.0627777	-0.157392	0.423377	-0.122585	-0.134193	-0.0108719		-0.115617	0.0818121	1.52894	-0.0856423	0.195111	1.23748	-0.0807774	0.232696	0.969236	0.0173506	0.248942	0.738341	-0.0746813	0.161686	0.753972	-0.0761604	0.125195	0.409399	-0.110708	0.105149	-0.00345225
						-0.133214	-0.145266	1.51673	-0.0931194	-0.227549	1.24426	-0.121295	-0.267608	0.973226	-0.0449109	-0.295686	0.735135	-0.0720283	-0.206194	0.749901	-0.0627703	-0.157382	0.423348	-0.122561	-0.134209	-0.0108999		-0.115656	0.0818482	1.52895	-0.0856117	0.195105	1.23748	-0.0807707	0.232732	0.969229	0.0173487	0.248932	0.738339	-0.0746813	0.161686	0.753972	-0.0762045	0.125217	0.409403	-0.110691	0.105117	-0.00346154
						-0.133206	-0.145199	1.51675	-0.0930696	-0.227514	1.24428	-0.121298	-0.26755	0.973248	-0.0445561	-0.295358	0.735155	-0.0720931	-0.206204	0.749928	-0.0628024	-0.157411	0.423326	-0.122598	-0.134205	-0.0108411		-0.115627	0.0818862	1.52892	-0.0855991	0.19517	1.23748	-0.0807689	0.232749	0.969197	0.0173238	0.248963	0.738324	-0.0746862	0.161658	0.753934	-0.0761937	0.125227	0.409421	-0.110693	0.105152	-0.00348211
						-0.1332	-0.145168	1.51674	-0.0931078	-0.227503	1.24427	-0.121281	-0.26754	0.973201	-0.0446919	-0.295562	0.735232	-0.0721103	-0.206181	0.749927	-0.0628445	-0.157403	0.423323	-0.122606	-0.134195	-0.0109056		-0.115649	0.0819145	1.52893	-0.0856141	0.195185	1.23749	-0.0807684	0.232726	0.96917	0.0170757	0.24781	0.73789	-0.0746847	0.161697	0.75394	-0.0761601	0.125226	0.40942	-0.110722	0.105086	-0.00348956
						-0.133184	-0.14513	1.51672	-0.0931565	-0.227475	1.24426	-0.121289	-0.267522	0.973272	-0.0445975	-0.295366	0.735157	-0.0721072	-0.206153	0.749919	-0.0627821	-0.157381	0.423362	-0.122612	-0.134243	-0.010894		-0.115646	0.0819697	1.52891	-0.0856478	0.195223	1.23749	-0.0807742	0.232734	0.969188	0.0171053	0.247829	0.737883	-0.0746841	0.161712	0.753923	-0.076194	0.125233	0.409391	-0.110711	0.105133	-0.00347091
						-0.133223	-0.145135	1.51672	-0.0931574	-0.227504	1.24429	-0.12132	-0.267506	0.973242	-0.044933	-0.295639	0.735193	-0.0720803	-0.206187	0.749943	-0.0627797	-0.157385	0.423317	-0.122608	-0.13423	-0.0108904		-0.11566	0.0819717	1.52889	-0.0856236	0.195237	1.23746	-0.0807624	0.232771	0.969173	0.0170413	0.24781	0.737837	-0.0746797	0.161731	0.753946	-0.0761041	0.125325	0.40953	-0.110716	0.10516	-0.00348271
						-0.133131	-0.145025	1.51673	-0.0931932	-0.227417	1.24426	-0.121298	-0.267513	0.973225	-0.0449112	-0.295618	0.735168	-0.0721408	-0.206146	0.749917	-0.0628246	-0.157384	0.423375	-0.122632	-0.134209	-0.0109439		-0.115613	0.0820122	1.52889	-0.0856374	0.195257	1.23744	-0.0807678	0.232781	0.969178	0.0170412	0.247844	0.73784	-0.0746948	0.161706	0.753942	-0.0761924	0.125229	0.409369	-0.110669	0.105137	-0.00345034
						-0.133216	-0.145033	1.5167	-0.0931631	-0.227405	1.24425	-0.121295	-0.267475	0.973241	-0.0449259	-0.2956	0.735212	-0.0721115	-0.206188	0.749934	-0.0628393	-0.157384	0.423363	-0.12257	-0.13419	-0.0108826		-0.11562	0.0820789	1.52889	-0.0856419	0.195304	1.23747	-0.0807623	0.232806	0.969145	0.016973	0.247818	0.737804	-0.074691	0.161743	0.753939	-0.0760965	0.125353	0.409518	-0.110718	0.105163	-0.00347886
						-0.133152	-0.144962	1.51669	-0.0931317	-0.227452	1.24426	-0.121301	-0.267485	0.973245	-0.0449313	-0.295581	0.735177	-0.0721534	-0.206143	0.749947	-0.0628113	-0.157396	0.423311	-0.122604	-0.134223	-0.0108982		-0.11562	0.0820752	1.52887	-0.0856347	0.195299	1.23745	-0.0807732	0.232824	0.969138	0.0169757	0.247846	0.737828	-0.0746954	0.161691	0.753958	-0.0761003	0.125354	0.409502	-0.110694	0.105166	-0.00346779
						-0.13312	-0.144931	1.51674	-0.0931333	-0.227368	1.24428	-0.121298	-0.267476	0.973218	-0.0446484	-0.2954	0.735221	-0.0721501	-0.206125	0.74991	-0.0628128	-0.157359	0.423328	-0.122651	-0.134228	-0.0109069		-0.115636	0.08209	1.52888	-0.0856344	0.195333	1.23746	-0.0807738	0.232841	0.969148	0.0170422	0.247868	0.737823	-0.0747108	0.161729	0.753944	-0.0761215	0.125381	0.409516	-0.110678	0.10519	-0.00349984
						-0.13318	-0.14497	1.51675	-0.0931809	-0.227387	1.24427	-0.121246	-0.267308	0.973202	-0.0449796	-0.295552	0.735192	-0.0722	-0.206132	0.749962	-0.0628289	-0.157345	0.42335	-0.12259	-0.134209	-0.0109235		-0.115633	0.0821591	1.52886	-0.0856038	0.195396	1.23745	-0.080739	0.232848	0.969142	0.0166588	0.24774	0.737768	-0.07469	0.161713	0.753912	-0.0761381	0.125367	0.409527	-0.110746	0.105168	-0.00351278
						-0.133113	-0.144845	1.51671	-0.0931762	-0.227346	1.24433	-0.121244	-0.267327	0.973236	-0.0446429	-0.295347	0.735176	-0.0721435	-0.206143	0.749954	-0.0628844	-0.157312	0.423335	-0.122608	-0.134195	-0.0108977		-0.115618	0.082167	1.52886	-0.0856181	0.195398	1.23745	-0.0807523	0.232878	0.969117	0.0169789	0.247895	0.737797	-0.074716	0.161744	0.753916	-0.0761066	0.125364	0.409515	-0.110723	0.105146	-0.0034471
						-0.133117	-0.1448	1.51672	-0.0931874	-0.227351	1.24428	-0.121276	-0.26731	0.973235	-0.0449662	-0.295538	0.735231	-0.0721368	-0.206062	0.749935	-0.062846	-0.157346	0.423351	-0.122618	-0.134225	-0.0109091		-0.115625	0.0822194	1.52885	-0.0856026	0.195452	1.23746	-0.0807719	0.232868	0.969129	0.0169476	0.247887	0.737795	-0.0746941	0.161727	0.753918	-0.0761061	0.125376	0.409495	-0.110631	0.105148	-0.00350631
						-0.133103	-0.144827	1.51671	-0.0932009	-0.227342	1.24427	-0.121276	-0.267301	0.973228	-0.0449612	-0.295499	0.735196	-0.0721636	-0.2061	0.74994	-0.0628783	-0.157366	0.423304	-0.122646	-0.134182	-0.0108593		-0.115611	0.082237	1.52884	-0.0856294	0.195453	1.23746	-0.0807758	0.232893	0.969085	0.0166689	0.247842	0.737751	-0.074704	0.161754	0.7539	-0.0760373	0.125422	0.40951	-0.110647	0.105159	-0.00354031
						-0.133119	-0.144796	1.51677	-0.0931573	-0.227322	1.24428	-0.121349	-0.267367	0.973287	-0.0449908	-0.295469	0.735181	-0.0721291	-0.206083	0.749923	-0.0628541	-0.15731	0.423329	-0.122638	-0.134182	-0.0109008		-0.115638	0.0822846	1.52882	-0.0856035	0.195452	1.23744	-0.0807952	0.232903	0.969081	0.016637	0.247837	0.73772	-0.074688	0.161707	0.753882	-0.0761272	0.125311	0.409364	-0.110712	0.105189	-0.00349836
						-0.133138	-0.144787	1.51674	-0.0931808	-0.227262	1.2443	-0.121301	-0.267284	0.973249	-0.044658	-0.29527	0.735229	-0.0720997	-0.206049	0.749932	-0.0628662	-0.157335	0.423341	-0.122623	-0.134182	-0.0109307		-0.115638	0.0822796	1.52882	-0.0855744	0.195537	1.23744	-0.0807877	0.23293	0.969081	0.0166025	0.247827	0.737711	-0.0747459	0.161768	0.753932	-0.0760777	0.125428	0.40952	-0.110682	0.105179	-0.00354801
						-0.133152	-0.144788	1.51679	-0.093179	-0.227247	1.24429	-0.121323	-0.267252	0.973254	-0.0446699	-0.295241	0.735199	-0.0722102	-0.206053	0.749961	-0.0628912	-0.157304	0.423307	-0.122617	-0.134171	-0.0109132		-0.115653	0.0823487	1.52882	-0.0855998	0.195509	1.23745	-0.0807571	0.232937	0.969078	0.0166415	0.247856	0.737728	-0.074723	0.161775	0.753931	-0.076048	0.125395	0.409484	-0.110696	0.10516	-0.0035305
						-0.13311	-0.144745	1.51675	-0.0931297	-0.227276	1.2443	-0.121312	-0.267254	0.973266	-0.044607	-0.295226	0.735227	-0.072126	-0.206066	0.749944	-0.0628373	-0.1573	0.423316	-0.122615	-0.134244	-0.0108864		-0.115612	0.0823317	1.52882	-0.0855921	0.195522	1.23742	-0.080805	0.232924	0.969066	0.0166736	0.247912	0.737731	-0.0747236	0.161763	0.753896	-0.0760669	0.125409	0.409483	-0.110695	0.105181	-0.00352553
						-0.133113	-0.144661	1.51672	-0.0931394	-0.227186	1.2443	-0.121319	-0.267258	0.973251	-0.0450064	-0.295442	0.735225	-0.0721781	-0.206042	0.749933	-0.0628958	-0.157267	0.42335	-0.122604	-0.134174	-0.0108957		-0.115607	0.0823822	1.52881	-0.0855952	0.195548	1.23739	-0.0807576	0.232968	0.969043	0.0166656	0.247918	0.737705	-0.0747587	0.1618	0.753936	-0.0760423	0.125407	0.409467	-0.110677	0.105174	-0.00353463
						-0.133134	-0.144684	1.51675	-0.0932515	-0.227226	1.24429	-0.121315	-0.267237	0.973278	-0.0445367	-0.295095	0.73514	-0.0721712	-0.206026	0.749933	-0.0628755	-0.157274	0.423313	-0.122648	-0.134153	-0.0109342		-0.115643	0.0824568	1.52879	-0.0856011	0.195592	1.2374	-0.0807672	0.232974	0.969047	0.0166666	0.247899	0.737701	-0.0747227	0.161787	0.753893	-0.0760316	0.125452	0.409482	-0.110684	0.105152	-0.0035573
						-0.13314	-0.144598	1.51673	-0.093153	-0.227236	1.2443	-0.121336	-0.267221	0.97327	-0.0449812	-0.295432	0.735219	-0.0722095	-0.206	0.749961	-0.0628433	-0.157243	0.423312	-0.122622	-0.134212	-0.0108959		-0.115649	0.0824199	1.52879	-0.0856168	0.195608	1.23741	-0.0807622	0.232969	0.969035	0.0166394	0.247897	0.737677	-0.0747064	0.16178	0.753925	-0.0760187	0.125486	0.409478	-0.110694	0.105186	-0.00352245
						-0.133149	-0.144611	1.51683	-0.0931096	-0.227167	1.24433	-0.121275	-0.267189	0.973245	-0.0446628	-0.295185	0.735228	-0.0721348	-0.206002	0.749961	-0.0628803	-0.157219	0.423299	-0.122576	-0.134199	-0.0108802		-0.115628	0.0825036	1.52877	-0.0855719	0.195584	1.23737	-0.0807611	0.232991	0.96903	0.0169505	0.24801	0.737681	-0.0747192	0.161812	0.753929	-0.0760284	0.125478	0.409487	-0.110696	0.105171	-0.00355161
						-0.133135	-0.144553	1.51683	-0.0931564	-0.227196	1.24428	-0.121338	-0.267179	0.973295	-0.0447441	-0.295228	0.735254	-0.072128	-0.205976	0.749958	-0.0629039	-0.157219	0.423332	-0.122618	-0.134199	-0.0108777		-0.115637	0.0825134	1.52878	-0.085578	0.195633	1.23738	-0.0807776	0.233003	0.969027	0.0166352	0.247958	0.737633	-0.0747597	0.161809	0.753895	-0.0760328	0.12549	0.409468	-0.110664	0.105207	-0.00351922
						-0.133109	-0.144603	1.51679	-0.093169	-0.22716	1.24433	-0.121329	-0.267168	0.97329	-0.0446988	-0.295161	0.735244	-0.0721447	-0.205969	0.749943	-0.0629048	-0.157242	0.423306	-0.122591	-0.134185	-0.0108811		-0.115627	0.0825402	1.52876	-0.085608	0.195658	1.23738	-0.0807375	0.232996	0.969018	0.016603	0.247936	0.737632	-0.0747172	0.161836	0.753909	-0.0760067	0.125489	0.409476	-0.110641	0.105194	-0.00353413
						-0.13313	-0.144525	1.51685	-0.0931628	-0.227121	1.24432	-0.12133	-0.267153	0.973294	-0.045036	-0.295401	0.735242	-0.0720325	-0.20584	0.749764	-0.0629018	-0.157254	0.423354	-0.122611	-0.134201	-0.0109166		-0.115621	0.0825788	1.52876	-0.0856053	0.195679	1.23737	-0.0807544	0.233027	0.969012	0.0166095	0.247963	0.737663	-0.0747566	0.161824	0.753916	-0.0760498	0.125496	0.409475	-0.110683	0.105211	-0.00353548
						-0.13314	-0.144485	1.51685	-0.0931985	-0.227133	1.24433	-0.12136	-0.267133	0.973287	-0.0450348	-0.295372	0.735255	-0.0722278	-0.205963	0.74996	-0.062875	-0.15721	0.423325	-0.122621	-0.134173	-0.0108507		-0.115601	0.082608	1.52875	-0.0856478	0.195697	1.23737	-0.0807747	0.233051	0.968992	0.016582	0.247948	0.737649	-0.0747285	0.161818	0.753892	-0.076017	0.125505	0.409474	-0.11069	0.105195	-0.00351219
						-0.133093	-0.144472	1.5169	-0.0930931	-0.227104	1.24428	-0.121366	-0.267171	0.973272	-0.0450197	-0.295369	0.73526	-0.0722018	-0.205933	0.749998	-0.0628966	-0.157199	0.423365	-0.122574	-0.134147	-0.0109269		-0.11567	0.0826341	1.52877	-0.0856009	0.19571	1.23735	-0.0807467	0.233061	0.969005	0.0166047	0.247966	0.737629	-0.0747237	0.161825	0.753862	-0.0760046	0.125517	0.409436	-0.110685	0.105215	-0.00352658
						-0.133062	-0.144411	1.51688	-0.0931515	-0.227106	1.24435	-0.121353	-0.267121	0.973315	-0.0448701	-0.295257	0.735264	-0.0722064	-0.205941	0.749982	-0.0629296	-0.15721	0.423353	-0.122667	-0.134182	-0.0109129		-0.115614	0.0826572	1.52873	-0.0856385	0.195721	1.23739	-0.080739	0.233067	0.968963	0.0165781	0.247983	0.737588	-0.0747261	0.161821	0.753877	-0.0760035	0.125525	0.409452	-0.110657	0.105234	-0.00352387
						-0.133066	-0.144367	1.5169	-0.0931375	-0.227075	1.24428	-0.121414	-0.267128	0.973323	-0.0450563	-0.295327	0.735242	-0.0721849	-0.205911	0.749996	-0.0629164	-0.15716	0.423325	-0.122604	-0.134243	-0.0108628		-0.115655	0.0826855	1.52873	-0.0856097	0.195753	1.23735	-0.0807899	0.233081	0.968979	0.0166113	0.248026	0.737591	-0.0747206	0.161841	0.753883	-0.0760276	0.125513	0.409454	-0.110659	0.105227	-0.00350825
						-0.133126	-0.144413	1.51687	-0.0931754	-0.227066	1.24433	-0.121377	-0.267113	0.973311	-0.0447072	-0.295112	0.735251	-0.072152	-0.205865	0.749963	-0.062931	-0.157169	0.423324	-0.122622	-0.13417	-0.0108969		-0.115643	0.0827202	1.52874	-0.0855797	0.195769	1.23736	-0.080771	0.233082	0.968954	0.0165441	0.247972	0.737566	-0.0747296	0.161826	0.753851	-0.0760074	0.125532	0.409479	-0.110685	0.105223	-0.00352973
						-0.131013	-0.140993	1.51548	-0.0931214	-0.227018	1.24435	-0.121383	-0.267052	0.973337	-0.0447296	-0.295066	0.735254	-0.0723095	-0.205211	0.749714	-0.0629297	-0.157141	0.42334	-0.122599	-0.134218	-0.0108714		-0.115679	0.0827448	1.52873	-0.0856274	0.195808	1.23734	-0.0807985	0.23309	0.968972	0.0165812	0.248089	0.737564	-0.0747583	0.161842	0.753908	-0.075993	0.125555	0.40944	-0.110685	0.105258	-0.00349576
						-0.13099	-0.140912	1.51549	-0.0931702	-0.227026	1.24432	-0.121392	-0.267049	0.973332	-0.0450731	-0.295294	0.735272	-0.0723125	-0.20522	0.749727	-0.0629861	-0.157144	0.423323	-0.122595	-0.134206	-0.0108922		-0.115675	0.0828208	1.52858	-0.0856322	0.195814	1.23744	-0.0808051	0.233118	0.968956	0.0165848	0.248078	0.73757	-0.074714	0.161837	0.753856	-0.0760443	0.125572	0.409463	-0.110637	0.105221	-0.00350625
						-0.133065	-0.144238	1.51691	-0.0931802	-0.226981	1.24429	-0.121399	-0.267064	0.973343	-0.045071	-0.295271	0.735259	-0.0723323	-0.20519	0.749739	-0.0629837	-0.157136	0.423352	-0.122592	-0.134215	-0.0108753		-0.115655	0.0828092	1.52874	-0.085622	0.195857	1.23732	-0.0807774	0.23313	0.968922	0.0165195	0.248064	0.737539	-0.0747306	0.161862	0.753872	-0.0760195	0.125579	0.409448	-0.110699	0.105236	-0.0034697
						-0.130999	-0.140837	1.51551	-0.0931591	-0.227002	1.24432	-0.121388	-0.267042	0.973354	-0.0446984	-0.294995	0.735228	-0.0723263	-0.205187	0.749733	-0.0629556	-0.157122	0.423354	-0.122612	-0.13419	-0.0108834		-0.115641	0.0828553	1.52872	-0.0856237	0.195881	1.23732	-0.080763	0.233154	0.968938	0.0165234	0.248108	0.737523	-0.0747217	0.161849	0.753842	-0.0760646	0.125579	0.409449	-0.11068	0.105192	-0.00346765
						-0.131008	-0.14081	1.51549	-0.0932001	-0.226942	1.24431	-0.121394	-0.267028	0.973321	-0.0448281	-0.295093	0.73526	-0.0721863	-0.205804	0.749941	-0.062966	-0.157142	0.423363	-0.122603	-0.134217	-0.0108777		-0.115658	0.082908	1.52874	-0.0856087	0.19585	1.2374	-0.0807488	0.233125	0.968924	0.0164895	0.248094	0.73751	-0.0747251	0.161882	0.753878	-0.0760373	0.125598	0.409455	-0.110626	0.105225	-0.00352128
						-0.130995	-0.140783	1.5155	-0.093161	-0.226941	1.24432	-0.121413	-0.26701	0.973331	-0.0447761	-0.295042	0.735259	-0.0721301	-0.205054	0.749511	-0.0630358	-0.157103	0.423363	-0.122599	-0.134181	-0.0109024		-0.11568	0.0828944	1.52873	-0.0856458	0.195879	1.23743	-0.0807739	0.233172	0.968895	0.0165511	0.248127	0.737519	-0.0747316	0.161865	0.753837	-0.0760236	0.125594	0.409436	-0.110631	0.105242	-0.00352643
						-0.130991	-0.140736	1.51549	-0.0931978	-0.22691	1.24431	-0.121454	-0.266968	0.973378	-0.0450794	-0.295242	0.735271	-0.0721757	-0.20507	0.749527	-0.0630067	-0.157081	0.423378	-0.122583	-0.134184	-0.0109257		-0.115669	0.0829645	1.5287	-0.0856452	0.195865	1.23737	-0.0807667	0.233191	0.968869	0.0164879	0.248115	0.737486	-0.074708	0.161872	0.753844	-0.076067	0.125614	0.409445	-0.110652	0.105224	-0.00351575
						-0.130979	-0.140752	1.5155	-0.0931351	-0.226864	1.24426	-0.121439	-0.266967	0.973357	-0.0447811	-0.29504	0.73527	-0.0721839	-0.205064	0.749543	-0.0630198	-0.157115	0.423378	-0.12256	-0.134168	-0.0108925		-0.115668	0.0829961	1.52873	-0.0856488	0.195888	1.23739	-0.0807575	0.233187	0.968876	0.016496	0.24813	0.737484	-0.0747282	0.16186	0.753863	-0.0760921	0.125633	0.409467	-0.110611	0.105241	-0.00352848
						-0.130978	-0.140695	1.51549	-0.0931565	-0.226907	1.2443	-0.121435	-0.266963	0.973335	-0.0447344	-0.295025	0.735267	-0.0721773	-0.205024	0.749533	-0.0630421	-0.157093	0.423365	-0.122563	-0.134216	-0.0108618		-0.115704	0.0830453	1.52873	-0.0856539	0.195931	1.23738	-0.0807539	0.233195	0.968862	0.0164668	0.248175	0.737452	-0.0747227	0.161879	0.753869	-0.0760752	0.125627	0.409443	-0.110625	0.105247	-0.00352552
						-0.130975	-0.140655	1.5155	-0.0931558	-0.226862	1.24431	-0.121432	-0.266919	0.973355	-0.0449352	-0.295173	0.735333	-0.0721799	-0.205027	0.749532	-0.0630143	-0.157042	0.423356	-0.122594	-0.13421	-0.010912		-0.115674	0.0830465	1.5287	-0.0856614	0.195966	1.23739	-0.0807428	0.233193	0.968869	0.0164552	0.248137	0.737445	-0.0747523	0.161945	0.753857	-0.0761228	0.125631	0.40946	-0.110631	0.10523	-0.00353828
						-0.130956	-0.140613	1.51551	-0.0931587	-0.226848	1.2443	-0.121458	-0.266911	0.973353	-0.0449228	-0.295136	0.73535	-0.072309	-0.205112	0.749764	-0.0629867	-0.157054	0.423372	-0.122521	-0.134203	-0.0108518		-0.115656	0.0830643	1.52871	-0.0856427	0.19598	1.23736	-0.0809881	0.233242	0.968887	0.0164291	0.248129	0.737445	-0.0747368	0.161884	0.753855	-0.0761019	0.12565	0.409435	-0.110617	0.105228	-0.00350141
						-0.130993	-0.140635	1.51553	-0.0931635	-0.226841	1.24433	-0.121451	-0.266939	0.973348	-0.0451312	-0.295184	0.735278	-0.0721222	-0.204946	0.749513	-0.0629942	-0.157029	0.423426	-0.122543	-0.134185	-0.0108412		-0.115697	0.0830903	1.52871	-0.0856462	0.19603	1.23739	-0.0810349	0.233267	0.968878	0.0164233	0.248142	0.737431	-0.0747255	0.161902	0.753872	-0.076102	0.12565	0.40943	-0.110614	0.10527	-0.0035135
						-0.130969	-0.140606	1.51549	-0.0931486	-0.226817	1.24431	-0.121454	-0.266848	0.973367	-0.0449591	-0.295131	0.735351	-0.0723541	-0.205104	0.749764	-0.0630054	-0.157032	0.423395	-0.122584	-0.134176	-0.0108692		-0.115667	0.0831016	1.52871	-0.0856814	0.196011	1.23739	-0.0810196	0.233269	0.968884	0.0164259	0.248173	0.737429	-0.0747542	0.161897	0.753861	-0.0764417	0.125666	0.409557	-0.11062	0.105252	-0.00349655
						-0.130968	-0.140527	1.5155	-0.0932083	-0.226794	1.24431	-0.121472	-0.266871	0.973359	-0.045123	-0.295178	0.735278	-0.0721535	-0.204963	0.749499	-0.0630749	-0.156987	0.423368	-0.12255	-0.134189	-0.0108472		-0.115654	0.0831083	1.5287	-0.0856904	0.196051	1.2374	-0.0807474	0.233216	0.968832	0.0164913	0.248203	0.737429	-0.0747566	0.161893	0.753876	-0.0764918	0.125681	0.409508	-0.110599	0.105232	-0.00346357
						-0.130968	-0.140487	1.51549	-0.0931651	-0.226772	1.24433	-0.121493	-0.266837	0.97337	-0.0447832	-0.294966	0.735304	-0.0722923	-0.205086	0.749788	-0.0630735	-0.157007	0.42338	-0.122553	-0.134184	-0.0108144		-0.11567	0.0831547	1.52871	-0.0856409	0.196059	1.23738	-0.0807692	0.233249	0.968838	0.0163719	0.248205	0.737381	-0.0747265	0.161935	0.753847	-0.0764785	0.125679	0.409531	-0.11061	0.105282	-0.00348408
						-0.130963	-0.140448	1.51548	-0.0931558	-0.226733	1.24433	-0.121503	-0.266856	0.973377	-0.0448491	-0.294971	0.735322	-0.0721943	-0.204963	0.749556	-0.0630911	-0.156986	0.423462	-0.12254	-0.134172	-0.0108976		-0.115655	0.0831863	1.52872	-0.085695	0.19609	1.2374	-0.0810371	0.233288	0.968889	0.0163635	0.2482	0.737398	-0.074744	0.161918	0.753843	-0.076497	0.125686	0.40954	-0.110638	0.105268	-0.00347299
						-0.130978	-0.140478	1.5155	-0.0931624	-0.226705	1.2443	-0.121517	-0.266876	0.973358	-0.0447391	-0.294823	0.735314	-0.0721881	-0.204959	0.74955	-0.0631044	-0.156992	0.423399	-0.122559	-0.134191	-0.0108345		-0.115657	0.0831897	1.52869	-0.0856759	0.196088	1.23737	-0.0810206	0.233324	0.96888	0.0163716	0.24819	0.737433	-0.0747662	0.16193	0.753873	-0.0764991	0.125693	0.409541	-0.110623	0.105292	-0.00348026
						-0.130946	-0.140403	1.51549	-0.0931707	-0.226678	1.24432	-0.121523	-0.266855	0.973364	-0.0449979	-0.294925	0.735183	-0.0721511	-0.20495	0.749565	-0.0630713	-0.156952	0.423449	-0.122544	-0.134212	-0.0108668		-0.115626	0.0832303	1.5287	-0.0856719	0.19614	1.23737	-0.0810042	0.233319	0.968863	0.0164267	0.248231	0.737374	-0.0747814	0.16196	0.75384	-0.0765244	0.125708	0.409524	-0.110601	0.105238	-0.00346945
						-0.130945	-0.140368	1.51551	-0.0931868	-0.226695	1.24431	-0.121518	-0.266802	0.973417	-0.0450191	-0.295044	0.735335	-0.0721448	-0.20491	0.749569	-0.063103	-0.156953	0.42345	-0.122495	-0.134209	-0.0108052		-0.115648	0.0832456	1.52869	-0.085644	0.196153	1.23737	-0.0810433	0.233343	0.968886	0.0163656	0.248185	0.737377	-0.07473	0.161939	0.753821	-0.076555	0.125701	0.4095	-0.110629	0.105269	-0.00347624
						-0.130965	-0.140327	1.51548	-0.093206	-0.226618	1.24429	-0.121535	-0.266791	0.973391	-0.0449154	-0.294951	0.73536	-0.0721672	-0.204897	0.749588	-0.0630876	-0.156937	0.423467	-0.12255	-0.134145	-0.0109006		-0.115647	0.0832747	1.5287	-0.0856624	0.196154	1.23739	-0.0810748	0.233358	0.968879	0.0163598	0.248235	0.737379	-0.0747608	0.161993	0.753864	-0.076549	0.125708	0.409527	-0.11061	0.105232	-0.00347219
						-0.130983	-0.140317	1.5155	-0.0931375	-0.226607	1.2443	-0.121531	-0.266744	0.973392	-0.0452012	-0.2951	0.735332	-0.0721468	-0.204888	0.749565	-0.0631309	-0.156932	0.42346	-0.122542	-0.134209	-0.0107902		-0.115669	0.0832881	1.52869	-0.0856778	0.196185	1.2374	-0.0810527	0.23337	0.968895	0.0163718	0.248247	0.737369	-0.0747551	0.161962	0.753866	-0.0765792	0.125729	0.409529	-0.110607	0.105267	-0.00347275
						-0.130945	-0.140236	1.51548	-0.093176	-0.226634	1.24433	-0.121546	-0.266779	0.973393	-0.0451732	-0.295104	0.735318	-0.0721359	-0.204888	0.749589	-0.0631956	-0.156934	0.423486	-0.12253	-0.134209	-0.0108302		-0.115684	0.0833226	1.52872	-0.0856668	0.196184	1.23739	-0.0810408	0.233378	0.968869	0.0163753	0.24827	0.737377	-0.0747954	0.161989	0.753841	-0.0765973	0.125753	0.40949	-0.110608	0.105239	-0.00344272
						-0.130915	-0.139419	1.51543	-0.0931671	-0.226588	1.24432	-0.121567	-0.266758	0.973415	-0.0449175	-0.294908	0.735386	-0.0721168	-0.204896	0.749602	-0.0631297	-0.156939	0.423515	-0.122474	-0.134229	-0.0108213		-0.115617	0.0833541	1.52873	-0.0856712	0.196227	1.2374	-0.0808266	0.233329	0.968811	0.0163474	0.248308	0.737371	-0.074792	0.161984	0.753867	-0.0765949	0.125738	0.409485	-0.110641	0.105254	-0.00346274
						-0.130925	-0.140192	1.51547	-0.0931426	-0.226568	1.24436	-0.12156	-0.266761	0.973413	-0.045206	-0.2951	0.73535	-0.072228	-0.20485	0.74961	-0.0631541	-0.15694	0.423478	-0.122511	-0.134188	-0.010813		-0.115652	0.083373	1.52871	-0.0857069	0.196246	1.2374	-0.0811318	0.233391	0.968857	0.0163674	0.248268	0.737369	-0.0747474	0.161959	0.753821	-0.0766062	0.125747	0.409529	-0.110612	0.105265	-0.00344302
						-0.130922	-0.139352	1.5154	-0.0931952	-0.226538	1.24435	-0.12156	-0.266707	0.973404	-0.0450131	-0.294991	0.735412	-0.0721856	-0.204852	0.749603	-0.0631683	-0.156917	0.423482	-0.122516	-0.134203	-0.0108486		-0.115711	0.0833782	1.52871	-0.0856847	0.196206	1.23742	-0.0810988	0.233405	0.968871	0.0163413	0.248302	0.737355	-0.0747544	0.161996	0.753832	-0.07663	0.12574	0.409501	-0.110627	0.10525	-0.00341986
						-0.130906	-0.139341	1.51542	-0.0931562	-0.226551	1.24433	-0.12158	-0.266662	0.973426	-0.0449239	-0.294862	0.735371	-0.0723257	-0.205001	0.749837	-0.0631869	-0.156936	0.423491	-0.122501	-0.134191	-0.0108347		-0.115799	0.0834626	1.52858	-0.0856663	0.196271	1.2374	-0.0810397	0.233392	0.968868	0.0163394	0.248259	0.73737	-0.0747477	0.162003	0.753831	-0.0766895	0.12575	0.409538	-0.110645	0.105242	-0.00342447
						-0.130885	-0.139314	1.51538	-0.0931983	-0.226453	1.24437	-0.121596	-0.266671	0.973446	-0.0449415	-0.294862	0.735388	-0.0721526	-0.204832	0.749593	-0.0632323	-0.156905	0.42352	-0.122543	-0.134227	-0.0108259		-0.115655	0.0834456	1.52872	-0.0856765	0.196284	1.23739	-0.0810772	0.233422	0.968867	0.0163002	0.248253	0.73734	-0.0747283	0.162015	0.753804	-0.076699	0.125754	0.409532	-0.110639	0.105256	-0.00341895
						-0.130876	-0.139295	1.51543	-0.093251	-0.226445	1.24439	-0.121615	-0.266664	0.973452	-0.0448735	-0.294808	0.735416	-0.0723019	-0.20496	0.749811	-0.063272	-0.156895	0.423497	-0.122461	-0.134169	-0.0107959		-0.115883	0.0835498	1.52862	-0.0857224	0.196331	1.23741	-0.0810496	0.233429	0.968842	0.016315	0.24832	0.737373	-0.074735	0.161989	0.753848	-0.0767934	0.12589	0.409531	-0.110616	0.105221	-0.00343549
						-0.130887	-0.139266	1.5154	-0.0931784	-0.226486	1.24435	-0.12162	-0.266582	0.973498	-0.0452359	-0.295031	0.735407	-0.0723174	-0.204963	0.74981	-0.0632416	-0.156864	0.423512	-0.122488	-0.13417	-0.0107978		-0.11564	0.0834741	1.52876	-0.085661	0.196317	1.23741	-0.0810713	0.233428	0.968865	0.0162829	0.248282	0.737353	-0.0747241	0.162029	0.753859	-0.0767079	0.125777	0.409529	-0.110628	0.105244	-0.00341452
						-0.130889	-0.139224	1.51542	-0.0932051	-0.226479	1.24438	-0.121627	-0.266576	0.973489	-0.0449037	-0.29478	0.735437	-0.0723153	-0.204921	0.749829	-0.0632661	-0.156883	0.423509	-0.122503	-0.134198	-0.0107792		-0.115665	0.083488	1.52875	-0.0857084	0.196345	1.23743	-0.0811125	0.233493	0.968872	0.0163059	0.248324	0.737339	-0.0747427	0.162044	0.753831	-0.0767792	0.125784	0.409544	-0.110627	0.105247	-0.00344203
						-0.130904	-0.139233	1.51543	-0.0932226	-0.226407	1.24439	-0.121645	-0.266624	0.973468	-0.0452766	-0.29502	0.735435	-0.0723449	-0.204925	0.749883	-0.0632688	-0.156833	0.423498	-0.122546	-0.134217	-0.0107467		-0.115657	0.0835241	1.52878	-0.0857193	0.196372	1.23742	-0.0811007	0.233461	0.968869	0.016311	0.248346	0.737368	-0.0747834	0.162026	0.753888	-0.0767956	0.125714	0.409525	-0.110613	0.105312	-0.00339632
						-0.130903	-0.139219	1.51541	-0.0931959	-0.226435	1.24436	-0.121622	-0.266579	0.973476	-0.0449747	-0.294839	0.735484	-0.072225	-0.204831	0.749621	-0.0633131	-0.156806	0.423535	-0.122462	-0.134223	-0.0107897		-0.115653	0.0835274	1.52879	-0.0857084	0.196373	1.23743	-0.0811361	0.233464	0.968874	0.0162669	0.248248	0.737332	-0.0747504	0.162027	0.753834	-0.07686	0.125765	0.409516	-0.110646	0.105257	-0.00336394
						-0.130878	-0.139152	1.51544	-0.0932642	-0.226367	1.24445	-0.121672	-0.266566	0.973499	-0.0449501	-0.29474	0.73541	-0.0721515	-0.204818	0.749641	-0.0633244	-0.156857	0.423513	-0.122478	-0.134233	-0.0107643		-0.115638	0.0835914	1.52879	-0.0856812	0.1964	1.23745	-0.0811174	0.233478	0.968878	0.0162826	0.248307	0.737371	-0.074703	0.162094	0.753848	-0.0769009	0.125768	0.409515	-0.110648	0.105249	-0.00337815
						-0.130871	-0.13917	1.51542	-0.0932914	-0.226362	1.24441	-0.121694	-0.26654	0.973546	-0.045034	-0.294838	0.735507	-0.0721671	-0.204786	0.749605	-0.0633358	-0.156826	0.423559	-0.122533	-0.134217	-0.0107734		-0.115633	0.0835966	1.5288	-0.085696	0.196404	1.23741	-0.0811416	0.233505	0.968883	0.0162787	0.248335	0.737342	-0.0747291	0.162149	0.753867	-0.0769711	0.125694	0.409375	-0.110642	0.105258	-0.00337203
						-0.130883	-0.139181	1.51542	-0.0932338	-0.226343	1.24444	-0.121705	-0.266522	0.973561	-0.0451957	-0.294894	0.735511	-0.072319	-0.204914	0.749869	-0.0633788	-0.156819	0.423581	-0.122458	-0.134197	-0.0107018		-0.115652	0.0836156	1.52882	-0.0856918	0.196421	1.23743	-0.0811484	0.233512	0.96889	0.0162803	0.248346	0.737337	-0.0747513	0.162131	0.753887	-0.077017	0.125659	0.409365	-0.110624	0.105236	-0.00337149
						-0.130882	-0.139153	1.51545	-0.0933049	-0.226255	1.24444	-0.121689	-0.266545	0.973573	-0.0453365	-0.294944	0.735482	-0.0721579	-0.204789	0.749685	-0.0633779	-0.156824	0.423571	-0.122492	-0.134223	-0.0107638		-0.115637	0.0836397	1.52882	-0.0857439	0.19644	1.23743	-0.0811512	0.233536	0.968878	0.0162797	0.248338	0.737365	-0.074732	0.162137	0.753893	-0.077028	0.125668	0.409376	-0.110638	0.105264	-0.00338008
						-0.13088	-0.139138	1.51542	-0.0933137	-0.226261	1.24445	-0.121702	-0.26647	0.973569	-0.0451702	-0.294875	0.735557	-0.0722288	-0.204813	0.749686	-0.0633823	-0.156787	0.423597	-0.122474	-0.134204	-0.0107077		-0.115669	0.0836965	1.52886	-0.0857029	0.196458	1.23743	-0.0811916	0.233546	0.96891	0.0162826	0.248375	0.737322	-0.0747011	0.162141	0.753922	-0.0770621	0.125688	0.409354	-0.110669	0.105265	-0.00336835
						-0.130876	-0.139072	1.51543	-0.0933573	-0.226251	1.24445	-0.121731	-0.266478	0.973591	-0.0449905	-0.294721	0.735526	-0.0723298	-0.204899	0.749896	-0.0634017	-0.156789	0.423588	-0.122499	-0.134215	-0.0107251		-0.11565	0.0836728	1.52885	-0.0857414	0.196472	1.23745	-0.0811546	0.233531	0.968869	0.0162413	0.248317	0.737321	-0.0746896	0.162167	0.753854	-0.0771242	0.125685	0.409328	-0.11059	0.105225	-0.00336065
						-0.130862	-0.139063	1.51543	-0.0933665	-0.226204	1.24445	-0.121742	-0.266478	0.973597	-0.0450217	-0.294715	0.735539	-0.0721765	-0.204764	0.749687	-0.06341	-0.156756	0.423607	-0.122515	-0.1342	-0.0107178		-0.115665	0.0837116	1.52885	-0.0857212	0.196507	1.23741	-0.0811832	0.233555	0.968868	0.0162838	0.248369	0.737346	-0.0747236	0.162169	0.753873	-0.077176	0.125689	0.409375	-0.11063	0.105249	-0.00332813
						-0.13087	-0.139032	1.51542	-0.0932863	-0.226187	1.24448	-0.121767	-0.266425	0.973616	-0.0450296	-0.294655	0.735536	-0.0721765	-0.204764	0.749687	-0.0634542	-0.156774	0.423594	-0.122538	-0.134201	-0.0107765		-0.115931	0.0837732	1.52875	-0.0857659	0.196507	1.23744	-0.0812313	0.233599	0.968879	0.0162455	0.248323	0.737299	-0.0747259	0.162171	0.753882	-0.0771795	0.125718	0.409376	-0.110619	0.105276	-0.0033393
						-0.132733	-0.143084	1.51729	-0.0932792	-0.226212	1.24448	-0.121757	-0.266449	0.97363	-0.0450165	-0.294676	0.73557	-0.0723977	-0.204899	0.74991	-0.0634421	-0.156734	0.423591	-0.122529	-0.13419	-0.0107531		-0.115858	0.083825	1.52875	-0.0857258	0.196525	1.23745	-0.081272	0.233563	0.968901	0.0162484	0.248351	0.737324	-0.0747271	0.162172	0.753926	-0.0772102	0.125704	0.409381	-0.110636	0.105273	-0.00330979
						-0.130866	-0.139025	1.51544	-0.0932779	-0.226169	1.24445	-0.121759	-0.266439	0.973636	-0.0450602	-0.294483	0.735458	-0.0722623	-0.204739	0.749749	-0.0635047	-0.156746	0.423614	-0.122495	-0.13424	-0.0107442		-0.115627	0.0837861	1.52887	-0.0857934	0.196533	1.23743	-0.0812828	0.23361	0.968906	0.01618	0.248292	0.737299	-0.0747091	0.162209	0.753905	-0.0772659	0.125711	0.409386	-0.110686	0.105239	-0.00331592
						-0.1309	-0.139	1.51541	-0.0933592	-0.226142	1.24458	-0.121782	-0.266436	0.973677	-0.0451985	-0.294664	0.735591	-0.0721841	-0.204742	0.74972	-0.0635034	-0.156745	0.423611	-0.122466	-0.13418	-0.0106785		-0.115925	0.083839	1.52878	-0.0857365	0.19656	1.23755	-0.0812771	0.233581	0.968899	0.0162539	0.248382	0.737298	-0.0747385	0.162189	0.753911	-0.0772923	0.125713	0.409336	-0.110623	0.105259	-0.00327876
						-0.130879	-0.139009	1.51546	-0.0932886	-0.226135	1.24448	-0.121815	-0.266401	0.973668	-0.045058	-0.294643	0.735635	-0.0723402	-0.204836	0.749919	-0.0635245	-0.156717	0.423622	-0.122468	-0.134189	-0.0107442		-0.11585	0.0838801	1.52876	-0.0857462	0.196582	1.23756	-0.0812834	0.233609	0.968902	0.0162168	0.248355	0.737279	-0.0747211	0.162206	0.753914	-0.0772935	0.125698	0.40937	-0.110644	0.105267	-0.00330505
						-0.130874	-0.138949	1.51545	-0.09327	-0.226095	1.24452	-0.12175	-0.266394	0.973667	-0.0451007	-0.294667	0.735659	-0.0723648	-0.204838	0.749924	-0.0635399	-0.156726	0.423654	-0.122454	-0.1342	-0.0106844		-0.115934	0.0839155	1.52882	-0.0858054	0.196627	1.23755	-0.0813033	0.233621	0.968879	0.0162138	0.248341	0.737314	-0.0747502	0.162222	0.753898	-0.077384	0.125719	0.409335	-0.110629	0.105265	-0.00327533
						-0.1309	-0.138954	1.51543	-0.0933085	-0.226093	1.24453	-0.121831	-0.266406	0.973705	-0.0450038	-0.294483	0.735631	-0.0723763	-0.204834	0.749927	-0.0635477	-0.156766	0.423658	-0.12251	-0.134214	-0.0106539		-0.115882	0.0839382	1.52878	-0.0857692	0.196608	1.23747	-0.0813782	0.233649	0.968921	0.0162433	0.24836	0.737308	-0.0747477	0.162253	0.753945	-0.0774032	0.125673	0.40936	-0.110607	0.105227	-0.00332879
						-0.132736	-0.143033	1.51732	-0.0934009	-0.22604	1.24458	-0.121843	-0.266373	0.973708	-0.0451654	-0.294601	0.735691	-0.0722443	-0.204705	0.749767	-0.0635642	-0.15672	0.423665	-0.122459	-0.134183	-0.0106795		-0.115842	0.083945	1.52881	-0.0857739	0.196659	1.23754	-0.0813148	0.233641	0.968876	0.0161863	0.248362	0.737275	-0.0747156	0.162226	0.75392	-0.0774117	0.125694	0.40934	-0.110633	0.105209	-0.0033335
						-0.130871	-0.138927	1.51546	-0.0933065	-0.226064	1.24456	-0.121833	-0.266372	0.973754	-0.0451741	-0.294628	0.735709	-0.0722635	-0.204719	0.749795	-0.0635877	-0.156703	0.423679	-0.122483	-0.1342	-0.0106716		-0.115634	0.0839457	1.52894	-0.0857819	0.196649	1.23756	-0.0813096	0.233627	0.968907	0.0161944	0.248393	0.737276	-0.0747101	0.162245	0.753926	-0.077465	0.125694	0.409343	-0.110639	0.105256	-0.00327845
						-0.130904	-0.138921	1.51548	-0.0933015	-0.226016	1.24455	-0.121802	-0.266312	0.97376	-0.0450607	-0.294521	0.735693	-0.0723786	-0.204832	0.749938	-0.0635808	-0.156709	0.423688	-0.122479	-0.134188	-0.0106714		-0.115914	0.0840113	1.52884	-0.0858165	0.19666	1.23755	-0.0813594	0.233657	0.968887	0.016145	0.24831	0.737278	-0.0747101	0.162245	0.753926	-0.077486	0.125702	0.409305	-0.110656	0.105232	-0.00329989
						-0.130896	-0.138892	1.5155	-0.0934138	-0.225979	1.24464	-0.121814	-0.266345	0.973724	-0.0451838	-0.294604	0.735751	-0.072311	-0.204793	0.749955	-0.0636129	-0.156683	0.423652	-0.122486	-0.134223	-0.010685		-0.115924	0.0840552	1.52886	-0.0857904	0.196677	1.23745	-0.0813322	0.233657	0.968917	0.0161593	0.248365	0.737295	-0.0746925	0.162245	0.753908	-0.0774989	0.125687	0.409336	-0.110611	0.105196	-0.0032883
						-0.132756	-0.142968	1.51736	-0.0934554	-0.225984	1.24466	-0.12185	-0.266299	0.973789	-0.04524	-0.294633	0.735754	-0.0723599	-0.204785	0.749994	-0.0636065	-0.156663	0.423692	-0.122444	-0.134208	-0.0106211		-0.11597	0.0841134	1.52888	-0.0857499	0.196709	1.23756	-0.0813947	0.233686	0.968908	0.0161459	0.248325	0.737276	-0.074722	0.162242	0.753935	-0.077519	0.125663	0.409327	-0.110607	0.105253	-0.00327133
						-0.132797	-0.143028	1.5174	-0.0933632	-0.226002	1.2446	-0.121831	-0.266255	0.973779	-0.0453798	-0.294721	0.735767	-0.0723806	-0.20479	0.749997	-0.0636549	-0.156695	0.423728	-0.12248	-0.134224	-0.0106207		-0.115623	0.0840367	1.52898	-0.0857856	0.196709	1.23756	-0.0813741	0.233678	0.968891	0.0161668	0.248421	0.737311	-0.0747231	0.162278	0.753957	-0.0775886	0.12568	0.409301	-0.11064	0.105221	-0.00330813
						-0.132867	-0.143105	1.51738	-0.0933386	-0.225953	1.24461	-0.121852	-0.266279	0.973785	-0.0451091	-0.294496	0.735709	-0.0723446	-0.204752	0.75002	-0.0636368	-0.156663	0.42369	-0.122448	-0.134174	-0.0106423		-0.115665	0.0840674	1.52899	-0.0857918	0.196738	1.23754	-0.081437	0.233686	0.968878	0.0161576	0.248399	0.737299	-0.0746987	0.162228	0.753941	-0.0775907	0.125675	0.409333	-0.110642	0.105224	-0.00328953
						-0.132797	-0.142906	1.51741	-0.0934865	-0.225887	1.24467	-0.121869	-0.266262	0.973835	-0.0451807	-0.294524	0.735761	-0.0723755	-0.204782	0.750019	-0.06365	-0.156665	0.42373	-0.122453	-0.13419	-0.0106167		-0.115672	0.0841116	1.52898	-0.0858172	0.196744	1.23757	-0.0814206	0.233699	0.968869	0.0161586	0.248359	0.737282	-0.0747519	0.162273	0.753946	-0.0776204	0.125677	0.409321	-0.110662	0.105247	-0.00327045
						-0.130958	-0.138743	1.51553	-0.0933536	-0.225919	1.24461	-0.121872	-0.266233	0.973832	-0.045218	-0.294529	0.735763	-0.0724048	-0.204776	0.749994	-0.0636982	-0.156689	0.423739	-0.122449	-0.134191	-0.0106254		-0.115678	0.0841263	1.52901	-0.0858159	0.196788	1.23756	-0.0814581	0.233723	0.968886	0.0161526	0.248384	0.737295	-0.0747176	0.162298	0.753963	-0.0776595	0.125668	0.409297	-0.11065	0.105225	-0.0032511
						-0.132842	-0.142951	1.51742	-0.0935006	-0.225851	1.24471	-0.121892	-0.26622	0.973845	-0.0453389	-0.29461	0.735831	-0.0723721	-0.204758	0.750024	-0.0636962	-0.156625	0.423722	-0.122435	-0.134195	-0.0105761		-0.115972	0.0842215	1.52888	-0.0857923	0.196785	1.23754	-0.0814661	0.233741	0.968851	0.0161254	0.248383	0.73727	-0.0747111	0.162288	0.753942	-0.0777085	0.125685	0.40931	-0.110642	0.105242	-0.00327502
						-0.132931	-0.143001	1.5174	-0.0933454	-0.225861	1.24465	-0.121915	-0.266229	0.973852	-0.0454076	-0.294632	0.735818	-0.0723996	-0.204763	0.750028	-0.0637194	-0.15668	0.423755	-0.122444	-0.134216	-0.010567		-0.115672	0.0841968	1.52901	-0.0858247	0.196823	1.23755	-0.0814592	0.233729	0.968847	0.0161152	0.248367	0.737234	-0.0746974	0.162268	0.753948	-0.0777625	0.12569	0.409347	-0.110625	0.105246	-0.00324391
						-0.132921	-0.142994	1.51741	-0.0933622	-0.225813	1.24466	-0.121896	-0.266197	0.973856	-0.0453105	-0.294553	0.735815	-0.0723534	-0.204721	0.750041	-0.0637155	-0.156626	0.423758	-0.1224	-0.134177	-0.0106321		-0.11564	0.0842286	1.52901	-0.0858387	0.196825	1.23752	-0.0815152	0.233766	0.968881	0.0161276	0.248369	0.73725	-0.0747196	0.162246	0.753921	-0.0777399	0.125653	0.40933	-0.110652	0.105282	-0.00324242
						-0.132857	-0.142923	1.51745	-0.0935169	-0.225771	1.24474	-0.121922	-0.26622	0.973914	-0.0453043	-0.294543	0.73586	-0.072395	-0.204761	0.750038	-0.0637416	-0.15663	0.423754	-0.122455	-0.134198	-0.0105904		-0.115664	0.0842334	1.52901	-0.0858093	0.196817	1.23752	-0.0814948	0.23375	0.968881	0.0161209	0.248387	0.73725	-0.0747535	0.162281	0.753996	-0.0777886	0.125658	0.409331	-0.110653	0.105301	-0.00324342
						-0.132941	-0.142982	1.51741	-0.0935683	-0.225742	1.24476	-0.121907	-0.266174	0.97388	-0.0454111	-0.294655	0.735882	-0.0723568	-0.204725	0.750049	-0.0637567	-0.156628	0.423758	-0.122476	-0.134204	-0.010598		-0.115667	0.0842673	1.52904	-0.0858493	0.19686	1.23755	-0.0815148	0.233762	0.968886	0.0161261	0.248412	0.737271	-0.0747535	0.162312	0.754005	-0.0778156	0.125662	0.409328	-0.110626	0.105256	-0.00323356
						-0.132881	-0.142856	1.51745	-0.0935656	-0.225705	1.24479	-0.121933	-0.266176	0.973884	-0.0454382	-0.294626	0.7359	-0.0723619	-0.204736	0.75008	-0.0637894	-0.156654	0.42379	-0.122412	-0.134223	-0.0105491		-0.115644	0.0843176	1.52903	-0.0857982	0.196836	1.23753	-0.0815316	0.233783	0.968858	0.0160936	0.24842	0.737228	-0.0747511	0.162285	0.753981	-0.0778939	0.125666	0.409331	-0.110651	0.105251	-0.00328381
						-0.132986	-0.142943	1.51744	-0.0936043	-0.225724	1.2448	-0.121908	-0.266175	0.973903	-0.0452975	-0.29447	0.73585	-0.0724051	-0.204696	0.750087	-0.0637867	-0.156628	0.42378	-0.122448	-0.134196	-0.0105879		-0.115648	0.0843539	1.52903	-0.0858081	0.196896	1.23752	-0.0815565	0.233772	0.968885	0.0161231	0.248397	0.737233	-0.0747553	0.162299	0.753988	-0.0778859	0.125691	0.409322	-0.110637	0.105231	-0.00324215
						-0.132974	-0.142899	1.51746	-0.0935437	-0.225673	1.24477	-0.121953	-0.266155	0.973924	-0.0453156	-0.2945	0.735862	-0.0724348	-0.204717	0.750037	-0.0639137	-0.156592	0.423936	-0.122431	-0.13419	-0.0105661		-0.115623	0.084357	1.52903	-0.08582	0.196908	1.23752	-0.0815492	0.233772	0.96885	0.0160842	0.248358	0.737202	-0.0747255	0.162312	0.753976	-0.0779287	0.125648	0.409324	-0.110642	0.10531	-0.00323825
						-0.13299	-0.142892	1.51742	-0.0936105	-0.225671	1.24481	-0.121937	-0.266143	0.973917	-0.0452856	-0.294452	0.735863	-0.0725115	-0.204737	0.750078	-0.0638053	-0.156619	0.423779	-0.122483	-0.134243	-0.0105515		-0.115638	0.0844046	1.52905	-0.0858176	0.196923	1.23753	-0.0815841	0.233816	0.968872	0.0160627	0.248392	0.737253	-0.0747223	0.162297	0.753987	-0.0780129	0.125651	0.409349	-0.110631	0.105289	-0.00322595
						-0.133053	-0.142968	1.51745	-0.0933939	-0.225692	1.24475	-0.121955	-0.266117	0.973932	-0.0453281	-0.294458	0.735908	-0.0725215	-0.204755	0.750086	-0.0639066	-0.156588	0.423946	-0.122441	-0.1342	-0.0105232		-0.115633	0.0844017	1.52904	-0.085856	0.196908	1.23755	-0.0816052	0.233831	0.968868	0.0160584	0.248382	0.737231	-0.0747221	0.162332	0.753964	-0.0779992	0.125649	0.4094	-0.110626	0.105271	-0.00320902
						-0.133054	-0.142944	1.51746	-0.0936238	-0.225608	1.24487	-0.121992	-0.26611	0.973968	-0.0454303	-0.294583	0.735936	-0.072384	-0.204725	0.750065	-0.0639393	-0.1566	0.423985	-0.122426	-0.134189	-0.0105831		-0.115628	0.084461	1.52907	-0.0858131	0.196955	1.23751	-0.0816229	0.233819	0.968861	0.01604	0.248422	0.737263	-0.0747569	0.162316	0.753979	-0.0780448	0.125653	0.409349	-0.110646	0.105285	-0.00324184
						-0.133051	-0.142887	1.51749	-0.0936442	-0.225583	1.24482	-0.12199	-0.266096	0.973966	-0.0454004	-0.294506	0.735932	-0.0724746	-0.204694	0.750103	-0.063944	-0.156579	0.423952	-0.122414	-0.13416	-0.0106023		-0.115627	0.084472	1.52908	-0.0858844	0.196983	1.23754	-0.0816298	0.233858	0.96886	0.0160586	0.24839	0.737216	-0.0747563	0.162335	0.754009	-0.0780406	0.125661	0.409327	-0.110631	0.105301	-0.0032024
						-0.133031	-0.142829	1.51745	-0.0936355	-0.225603	1.24486	-0.122018	-0.266068	0.973977	-0.0454424	-0.294498	0.735946	-0.0724728	-0.204706	0.750068	-0.0639512	-0.156571	0.423951	-0.122445	-0.134234	-0.0105372		-0.115643	0.0844977	1.52906	-0.0858851	0.196987	1.23751	-0.0816383	0.233843	0.968832	0.0159999	0.248413	0.73721	-0.0747443	0.162338	0.754	-0.0780255	0.125651	0.409341	-0.110651	0.105305	-0.00321277
						-0.133065	-0.142884	1.51748	-0.0934211	-0.225651	1.24476	-0.122014	-0.266103	0.974003	-0.0453568	-0.2944	0.735904	-0.0724899	-0.20467	0.75012	-0.0638291	-0.156581	0.42382	-0.122392	-0.134218	-0.0105096		-0.115603	0.0845072	1.52905	-0.0858859	0.19699	1.23751	-0.0817041	0.233863	0.968842	0.0160526	0.248376	0.737217	-0.0747528	0.16233	0.754035	-0.0780716	0.12567	0.409342	-0.110636	0.105331	-0.00322809
						-0.133066	-0.14285	1.5175	-0.0936343	-0.225571	1.24484	-0.122	-0.266066	0.973984	-0.0453955	-0.294448	0.73593	-0.0725009	-0.204678	0.750091	-0.0639498	-0.156554	0.423966	-0.122442	-0.134209	-0.0105254		-0.115624	0.084555	1.52907	-0.0858861	0.197032	1.2375	-0.081699	0.233847	0.968851	0.0160256	0.248396	0.737206	-0.0747484	0.162358	0.754	-0.078145	0.125687	0.409373	-0.110614	0.105339	-0.00322381
						-0.133013	-0.142789	1.51749	-0.0936461	-0.22554	1.24492	-0.122018	-0.266041	0.97402	-0.0454341	-0.29447	0.735946	-0.0724883	-0.204658	0.750135	-0.0639586	-0.15656	0.423963	-0.122441	-0.134227	-0.0105298		-0.115634	0.0845785	1.52909	-0.0858762	0.197019	1.23751	-0.0817078	0.233872	0.96886	0.0160299	0.248406	0.737228	-0.0747535	0.162318	0.754	-0.0781664	0.125661	0.409348	-0.110619	0.105287	-0.0032207
						-0.133036	-0.142771	1.51753	-0.0936491	-0.225491	1.24491	-0.122065	-0.266058	0.974013	-0.0452418	-0.294271	0.73591	-0.0724764	-0.204648	0.750104	-0.0640349	-0.156568	0.423972	-0.122437	-0.134222	-0.0105356		-0.115609	0.0845819	1.52909	-0.0858834	0.19706	1.23749	-0.0816559	0.233854	0.968807	0.0159973	0.248409	0.737245	-0.0747844	0.162341	0.754034	-0.0781735	0.125661	0.409373	-0.110656	0.105298	-0.00323998
[truncated: 2,783 more rows]

## Sheet: Fall2_backward_pert
Fall_number	Fall_initiation_frame	End_of_fall_frame	Fall_direction	Fall_type	Frame_rate (Hz)	Head_X_right_side_of_participant	Head_Y_right_side_of_participant	Head_Z_right_side_of_participant	Shoulder_X_right_side_of_participant	Shoulder_Y_right_side_of_participant	Shoulder_Z_right_side_of_participant	Elbow_X_right_side_of_participant	Elbow_Y_right_side_of_participant	Elbow_Z_right_side_of_participant	Wrist_X_right_side_of_participant	Wrist_Y_right_side_of_participant	Wrist_Z_right_side_of_participant	GT_X_right_side_of_participant	GT_Y_right_side_of_participant	GT_Z_right_side_of_participant	Knee_X_right_side_of_participant	Knee_Y_right_side_of_participant	Knee_Z_right_side_of_participant	Ankle_X_right_side_of_participant	Ankle_Y_right_side_of_participant	Ankle_Z_right_side_of_participant		Head_X_left_side_of_participant	Head_Y_left_side_of_participant	Head_Z_left_side_of_participant	Shoulder_X_left_side_of_participant	Shoulder_Y_left_side_of_participant	Shoulder_Z_left_side_of_participant	Elbow_X_left_side_of_participant	Elbow_Y_left_side_of_participant	Elbow_Z_left_side_of_participant	Wrist_X_left_side_of_participant	Wrist_Y_left_side_of_participant	Wrist_Z_left_side_of_participant	GT_X_left_side_of_participant	GT_Y_left_side_of_participant	GT_Z_left_side_of_participant	Knee_X_left_side_of_participant	Knee_Y_left_side_of_participant	Knee_Z_left_side_of_participant	Ankle_X_left_side_of_participant	Ankle_Y_left_side_of_participant	Ankle_Z_left_side_of_participant
[truncated: 4,715 more rows]

[truncated: 10 more sheets: Fall3_backward_pert, Fall4_backward_pert, Fall5_backward_pert, Fall6_backward_pert, Fall7_backward_self, Fall8_backward_self, Fall9_backward_self, Fall10_backward_self, Fall11_backward_self, Fall12_backward_self]
