# Supplementary material for: Accuracy of Kinovea software in estimating body segment movements during falls captured on standard video: Effects of fall direction, camera perspective and video calibration technique
Source: PLoS One. 2021 Oct 25;16(10):e0258923. doi: 10.1371/journal.pone.0258923 (PMC8544843; doi:10.1371/journal.pone.0258923)
Supplement: S4 Table — The table shows time-varying 3D positions (in meters) for all body parts during forward falls. The X axis represents horizontal position in the plane of the fall, Y represents horizontal position perpendicular to the plane of the fall, and Z represent vertical position. Each sheet in the table is a single fall. Frames corresponding to fall initiation and end of the fall are noted. (XLSX) [file pone.0258923.s004.xlsx]

## Sheet: Fall13_forward_pert
Fall_number	Fall_initiation_frame	End_of_fall_frame	Fall_direction	Fall_type	Frame_rate (Hz)	Head_X_right_side_of_participant	Head_Y_right_side_of_participant	Head_Z_right_side_of_participant	Shoulder_X_right_side_of_participant	Shoulder_Y_right_side_of_participant	Shoulder_Z_right_side_of_participant	Elbow_X_right_side_of_participant	Elbow_Y_right_side_of_participant	Elbow_Z_right_side_of_participant	Wrist_X_right_side_of_participant	Wrist_Y_right_side_of_participant	Wrist_Z_right_side_of_participant	GT_X_right_side_of_participant	GT_Y_right_side_of_participant	GT_Z_right_side_of_participant	Knee_X_right_side_of_participant	Knee_Y_right_side_of_participant	Knee_Z_right_side_of_participant	Ankle_X_right_side_of_participant	Ankle_Y_right_side_of_participant	Ankle_Z_right_side_of_participant		Head_X_left_side_of_participant	Head_Y_left_side_of_participant	Head_Z_left_side_of_participant	Shoulder_X_left_side_of_participant	Shoulder_Y_left_side_of_participant	Shoulder_Z_left_side_of_participant	Elbow_X_left_side_of_participant	Elbow_Y_left_side_of_participant	Elbow_Z_left_side_of_participant	Wrist_X_left_side_of_participant	Wrist_Y_left_side_of_participant	Wrist_Z_left_side_of_participant	GT_X_left_side_of_participant	GT_Y_left_side_of_participant	GT_Z_left_side_of_participant	Knee_X_left_side_of_participant	Knee_Y_left_side_of_participant	Knee_Z_left_side_of_participant	Ankle_X_left_side_of_participant	Ankle_Y_left_side_of_participant	Ankle_Z_left_side_of_participant
13	411	1051	forwards	perturbation	600	-0.0084721	-0.15743	1.515	0.0191874	-0.241904	1.23587	-0.0110086	-0.281753	0.965818	0.0636078	-0.306165	0.725635	0.026126	-0.218792	0.732551	0.0161304	-0.180105	0.421875	-0.0618871	-0.182921	0.000168036		-0.0104021	0.0670448	1.52727	-0.0117797	0.180544	1.23765	-0.0290835	0.217654	0.9712	0.050406	0.240584	0.733547	0.00690422	0.150499	0.74774	-0.0137178	0.118299	0.408259	-0.0583459	0.105526	0.00253686
						-0.00843934	-0.157425	1.515	0.0192261	-0.241904	1.23589	-0.0110564	-0.281779	0.965859	0.0635899	-0.306135	0.725894	0.0260818	-0.218803	0.732525	0.0161485	-0.180102	0.421888	-0.0618581	-0.182946	0.000164432		-0.010398	0.0670236	1.52729	-0.0118605	0.180574	1.23764	-0.0290309	0.217665	0.971193	0.0504133	0.240577	0.733522	0.00712527	0.150566	0.747719	-0.0136903	0.118313	0.408286	-0.0583396	0.105565	0.00254228
						-0.00848768	-0.157449	1.51501	0.0191948	-0.241892	1.23588	-0.010831	-0.281933	0.96568	0.06316	-0.306489	0.725972	0.0260317	-0.218835	0.732578	0.016143	-0.180112	0.421869	-0.0619003	-0.18292	0.000148494		-0.0104115	0.0670267	1.52727	-0.0117763	0.180559	1.23763	-0.0290606	0.217669	0.971196	0.0504064	0.240622	0.733589	0.00694271	0.150478	0.747717	-0.0136831	0.118276	0.408236	-0.0583354	0.105553	0.00252221
						-0.0085074	-0.157435	1.51502	0.0191968	-0.241926	1.23592	-0.0110672	-0.281797	0.965861	0.0634986	-0.306359	0.725722	0.0260475	-0.218855	0.7326	0.016148	-0.180105	0.421867	-0.0618712	-0.182899	0.00015309		-0.0104058	0.0670146	1.52727	-0.0118107	0.180543	1.23767	-0.0290675	0.217659	0.971204	0.0503758	0.240601	0.733564	0.00690087	0.150513	0.7477	-0.0137015	0.118291	0.408249	-0.0583008	0.105549	0.00239024
						-0.00844122	-0.157439	1.515	0.0191491	-0.241946	1.23589	-0.0110634	-0.281837	0.965842	0.0630225	-0.306661	0.725731	0.0260684	-0.218804	0.732555	0.0161454	-0.180107	0.421883	-0.0618967	-0.182904	0.000131434		-0.0104419	0.0670203	1.52728	-0.0118188	0.180564	1.23765	-0.0290729	0.217663	0.97119	0.0503513	0.240618	0.733579	0.00685498	0.150644	0.747859	-0.0137138	0.118287	0.408258	-0.058339	0.105567	0.00253615
						-0.00852711	-0.157449	1.51504	0.0191893	-0.241894	1.23585	-0.0110653	-0.281823	0.965864	0.0635073	-0.306311	0.725679	0.026056	-0.21886	0.732561	0.016136	-0.180061	0.42187	-0.0618956	-0.182879	0.00015662		-0.0104312	0.0669924	1.52728	-0.011783	0.180558	1.23765	-0.029097	0.217687	0.971192	0.0503759	0.240642	0.733592	0.00697787	0.150476	0.747718	-0.0136868	0.118291	0.408257	-0.0582963	0.105593	0.00263526
						-0.0085191	-0.157415	1.515	0.0191569	-0.241931	1.23589	-0.0110684	-0.281839	0.965844	0.0631907	-0.306526	0.725994	0.02604	-0.218869	0.732551	0.0161107	-0.180117	0.4219	-0.0619393	-0.182924	0.000194522		-0.0104402	0.0670418	1.52729	-0.0118613	0.18057	1.23763	-0.0291234	0.217684	0.971183	0.0502911	0.240692	0.733861	0.00694786	0.150519	0.74774	-0.0137476	0.118282	0.408271	-0.058317	0.10559	0.00263605
						-0.00851102	-0.157509	1.515	0.0191386	-0.241966	1.23591	-0.0110756	-0.281849	0.965868	0.0632039	-0.306592	0.726001	0.0260708	-0.218804	0.732531	0.0161071	-0.180135	0.421866	-0.0618499	-0.182907	0.00014519		-0.0104999	0.066998	1.5273	-0.0118587	0.180531	1.23766	-0.0290953	0.217714	0.971188	0.0502955	0.240603	0.73357	0.00691051	0.150592	0.747831	-0.0137037	0.118279	0.408281	-0.0583117	0.105624	0.00262285
						-0.00853027	-0.157483	1.515	0.0191336	-0.242028	1.2361	-0.011087	-0.28191	0.965887	0.0636018	-0.306222	0.725931	0.0260139	-0.218876	0.732577	0.0161255	-0.180122	0.421936	-0.061935	-0.182933	0.000165148		-0.0104869	0.0669635	1.52729	-0.0118619	0.180539	1.23768	-0.0291366	0.217653	0.971224	0.0503831	0.240608	0.733159	0.00694344	0.150604	0.747828	-0.0137063	0.118266	0.40829	-0.0583093	0.105608	0.00264941
						-0.00853188	-0.157505	1.515	0.0191602	-0.241981	1.2359	-0.0108677	-0.282031	0.965714	0.0630355	-0.306661	0.725762	0.0260067	-0.218871	0.732557	0.0161522	-0.180133	0.421865	-0.0618623	-0.182889	0.000159314		-0.010804	0.0670155	1.52732	-0.0118522	0.180494	1.23767	-0.0291437	0.217671	0.971218	0.0502914	0.240614	0.733596	0.00695543	0.150446	0.747732	-0.0137447	0.118278	0.408299	-0.0582866	0.105583	0.00262328
						-0.00851597	-0.157533	1.515	0.0191487	-0.242041	1.2361	-0.0111137	-0.281903	0.9659	0.0636373	-0.306252	0.725951	0.0260417	-0.218838	0.732552	0.0161256	-0.180126	0.421899	-0.061873	-0.182948	0.000167884		-0.0105472	0.0670023	1.52728	-0.011922	0.180542	1.23767	-0.0291293	0.217675	0.971218	0.0503485	0.24061	0.733592	0.00694808	0.150456	0.747695	-0.0137399	0.118268	0.408296	-0.0582726	0.10563	0.0026138
						-0.00855004	-0.157512	1.51501	0.0191243	-0.242038	1.23613	-0.0110848	-0.281895	0.965895	0.0637215	-0.306205	0.725931	0.026001	-0.218909	0.732564	0.0161095	-0.180085	0.421885	-0.0618814	-0.182897	0.000177614		-0.0105375	0.0669985	1.52729	-0.0119168	0.180522	1.23765	-0.0291117	0.21764	0.971222	0.0503179	0.240631	0.733594	0.00691227	0.150606	0.747842	-0.0137307	0.118274	0.408274	-0.0582845	0.105605	0.00264161
						-0.00855309	-0.157529	1.51504	0.0190984	-0.241943	1.23593	-0.0110857	-0.281971	0.965892	0.0631931	-0.306674	0.726011	0.0260248	-0.218858	0.732551	0.0161248	-0.180152	0.421882	-0.0618771	-0.18291	0.000125909		-0.0108347	0.0669903	1.52732	-0.0118936	0.180533	1.23768	-0.0291356	0.217657	0.971223	0.0502868	0.240655	0.733574	0.00689446	0.150628	0.747855	-0.0137478	0.118287	0.408288	-0.0583433	0.105559	0.00255291
						-0.0085768	-0.157502	1.51498	0.0191314	-0.241962	1.23591	-0.0110936	-0.281938	0.9659	0.0635587	-0.306421	0.725994	0.0260382	-0.218897	0.732548	0.0161216	-0.180135	0.421877	-0.0618812	-0.182928	0.000175176		-0.0105974	0.0669546	1.52731	-0.0118802	0.180518	1.23767	-0.0291402	0.21767	0.971222	0.0502315	0.240723	0.733918	0.00692836	0.150442	0.747709	-0.0137442	0.118257	0.408301	-0.0582862	0.105603	0.00261084
						-0.00861856	-0.157595	1.51505	0.019124	-0.242014	1.23598	-0.0111138	-0.281984	0.965938	0.0636379	-0.306336	0.725964	0.0259717	-0.218894	0.73257	0.0161493	-0.180124	0.421865	-0.0618822	-0.182901	0.00014963		-0.0105716	0.0669672	1.52729	-0.0119069	0.180527	1.23767	-0.0291079	0.217665	0.971206	0.0502305	0.24073	0.733881	0.00688164	0.15059	0.747866	-0.0137251	0.11826	0.408295	-0.0582922	0.105618	0.00266728
						-0.00860181	-0.157549	1.515	0.0191352	-0.241979	1.23594	-0.0111321	-0.281972	0.96594	0.0635023	-0.3065	0.726006	0.0260386	-0.218871	0.732555	0.0161401	-0.180141	0.421868	-0.0618467	-0.182944	0.00018289		-0.010604	0.0669039	1.5273	-0.0119252	0.180487	1.23767	-0.0291731	0.217679	0.971215	0.0502285	0.240737	0.733895	0.00688794	0.150572	0.747913	-0.0137384	0.118263	0.40829	-0.0583384	0.105568	0.00253934
						-0.00860247	-0.157586	1.515	0.0190772	-0.242043	1.2361	-0.0110704	-0.282033	0.965884	0.0635893	-0.306456	0.725984	0.0260618	-0.21886	0.732576	0.0161283	-0.180137	0.421867	-0.0618832	-0.182928	0.000100982		-0.0108167	0.0669673	1.52734	-0.0119467	0.180497	1.23767	-0.0291475	0.217653	0.971213	0.0502333	0.240682	0.733567	0.00694139	0.150582	0.747846	-0.0137368	0.118285	0.408305	-0.0583681	0.105572	0.00255116
						-0.00863252	-0.157562	1.51503	0.0191079	-0.241985	1.23594	-0.0110787	-0.282008	0.965927	0.0636563	-0.306386	0.725966	0.0260182	-0.218898	0.732591	0.0160968	-0.180162	0.421882	-0.0618477	-0.1829	0.000146679		-0.0108711	0.0669056	1.52733	-0.0119913	0.180495	1.23767	-0.0291558	0.21766	0.971228	0.0501496	0.240725	0.733874	0.00691722	0.150599	0.747839	-0.013733	0.118263	0.40828	-0.0582662	0.105517	0.00241213
						-0.00864468	-0.157609	1.51498	0.0191176	-0.241938	1.23592	-0.0111298	-0.282036	0.965914	0.0636084	-0.306549	0.725783	0.0260033	-0.218878	0.732568	0.016089	-0.180186	0.421889	-0.061862	-0.182933	0.000203059		-0.0108863	0.0669306	1.52734	-0.0119499	0.180518	1.23764	-0.0291893	0.217658	0.971252	0.0502247	0.240654	0.733603	0.00692205	0.150423	0.747754	-0.0137592	0.118275	0.408284	-0.058276	0.105593	0.00264221
						-0.00866682	-0.157604	1.51502	0.0190753	-0.242042	1.23614	-0.0111058	-0.2821	0.965906	0.063412	-0.306622	0.726058	0.0260415	-0.218849	0.732542	0.0161319	-0.180114	0.421871	-0.0618839	-0.182948	0.00014096		-0.0108788	0.0669064	1.52733	-0.0119936	0.180479	1.23767	-0.0291398	0.217671	0.971215	0.0501297	0.240754	0.733912	0.00697573	0.150597	0.747837	-0.0137152	0.118269	0.408289	-0.0583513	0.105519	0.002529
						-0.00863832	-0.1576	1.51501	0.0190864	-0.242113	1.23617	-0.0111258	-0.282041	0.965914	0.0632375	-0.306797	0.726101	0.0260054	-0.218902	0.732556	0.0161078	-0.180158	0.421863	-0.0618788	-0.182906	0.000177253		-0.0109193	0.0668753	1.5273	-0.0119838	0.180481	1.23766	-0.0291737	0.217676	0.971245	0.0500703	0.240772	0.733918	0.00701416	0.150449	0.747745	-0.0137678	0.118229	0.408322	-0.0583455	0.105548	0.00252673
						-0.00863388	-0.157589	1.515	0.0190456	-0.242065	1.23614	-0.0111925	-0.282042	0.965944	0.0631637	-0.306906	0.725826	0.0259845	-0.218929	0.732585	0.0161041	-0.180158	0.421841	-0.0619101	-0.182881	0.000150451		-0.0109085	0.0668603	1.52734	-0.0119411	0.180466	1.23764	-0.0291708	0.217652	0.971235	0.0501181	0.240745	0.733927	0.00688595	0.150566	0.747883	-0.0137304	0.118223	0.408271	-0.0583146	0.105578	0.00262427
						-0.00870813	-0.157603	1.515	0.0190651	-0.242012	1.23602	-0.0111664	-0.282027	0.965962	0.0634371	-0.306775	0.725839	0.025996	-0.218896	0.732586	0.0161234	-0.180137	0.421904	-0.0618481	-0.182911	0.000171211		-0.0109082	0.0668644	1.52733	-0.012004	0.180469	1.23766	-0.0291556	0.217667	0.971246	0.0500891	0.24076	0.733893	0.00683503	0.150542	0.747861	-0.013754	0.118237	0.408289	-0.0583443	0.105565	0.00252933
						-0.0086718	-0.157632	1.51504	0.0190487	-0.242105	1.23617	-0.0111035	-0.282104	0.965908	0.0636007	-0.306563	0.726035	0.0259398	-0.218938	0.732587	0.0160891	-0.180194	0.421861	-0.0619071	-0.182891	0.000142736		-0.0109322	0.0668498	1.52735	-0.0120072	0.180455	1.23765	-0.0291894	0.217668	0.971214	0.0501393	0.240784	0.733484	0.00682826	0.150548	0.747896	-0.0136986	0.118232	0.408279	-0.0582778	0.105638	0.00263781
						-0.00868777	-0.157619	1.51502	0.0190347	-0.242075	1.2362	-0.0112139	-0.282089	0.965973	0.0629448	-0.307123	0.726191	0.025909	-0.218967	0.732628	0.0160813	-0.18018	0.421889	-0.0618863	-0.182927	0.000147071		-0.0109358	0.0668904	1.52734	-0.0120035	0.180455	1.23765	-0.0292155	0.217698	0.971225	0.0501238	0.240761	0.733902	0.00688182	0.150573	0.74789	-0.0137647	0.118229	0.408314	-0.0582243	0.105587	0.00249971
						-0.00867731	-0.157629	1.51503	0.0190533	-0.242089	1.23621	-0.011204	-0.282111	0.965932	0.0635282	-0.306674	0.725856	0.0260077	-0.218932	0.732564	0.0160946	-0.180201	0.421865	-0.061887	-0.182934	0.000140331		-0.0109552	0.0668443	1.52731	-0.0120129	0.180454	1.23764	-0.0291963	0.217644	0.971229	0.05006	0.240756	0.733895	0.00693576	0.150552	0.747878	-0.0137539	0.118225	0.408296	-0.0583597	0.105517	0.00253939
						-0.00871109	-0.157632	1.51499	0.019046	-0.242105	1.23616	-0.0111982	-0.282127	0.965954	0.0635849	-0.30671	0.725831	0.0259834	-0.218932	0.732581	0.016079	-0.180186	0.421891	-0.0618974	-0.182934	0.000149901		-0.0109719	0.0668479	1.52732	-0.0120519	0.18043	1.23765	-0.0292149	0.217654	0.97126	0.0500132	0.240776	0.733922	0.00687852	0.150564	0.747858	-0.0137809	0.118226	0.408342	-0.058378	0.105553	0.0025184
						-0.00874153	-0.15763	1.51498	0.0190245	-0.242102	1.23623	-0.0111885	-0.282135	0.965933	0.0634868	-0.306813	0.725874	0.0260266	-0.2189	0.732565	0.0160915	-0.180203	0.421876	-0.0618961	-0.182924	0.000148546		-0.010973	0.0668596	1.52733	-0.012026	0.180434	1.23766	-0.0291771	0.217628	0.97124	0.0499781	0.240785	0.733902	0.00687977	0.150557	0.747877	-0.0137222	0.118242	0.4083	-0.058311	0.105601	0.00260767
						-0.00873174	-0.157655	1.515	0.0190119	-0.242168	1.23618	-0.0112463	-0.282147	0.965984	0.0635535	-0.306763	0.725873	0.0259555	-0.21895	0.732556	0.0160702	-0.180226	0.421885	-0.0618932	-0.182935	0.000161989		-0.010995	0.0668343	1.52731	-0.0119983	0.180425	1.23765	-0.0292016	0.217671	0.971228	0.0499567	0.240801	0.733916	0.00690282	0.150543	0.747889	-0.0137666	0.118226	0.408291	-0.0582688	0.10555	0.0023877
						-0.0087429	-0.157628	1.51501	0.0190697	-0.242106	1.23616	-0.0112116	-0.282112	0.965954	0.0636593	-0.306593	0.726059	0.0259655	-0.218956	0.732583	0.0160862	-0.180148	0.421892	-0.0619059	-0.182939	0.000185857		-0.0110228	0.0668215	1.52734	-0.0120307	0.18043	1.23764	-0.029212	0.217642	0.971248	0.0499787	0.240822	0.733868	0.00686588	0.150535	0.747883	-0.0137313	0.118249	0.40829	-0.0583182	0.10559	0.00262316
						-0.00875686	-0.157658	1.51499	0.0190085	-0.242185	1.23621	-0.0112404	-0.282184	0.965956	0.0635329	-0.306684	0.726071	0.0259735	-0.218969	0.732585	0.0160842	-0.180177	0.421851	-0.0618229	-0.182885	0.000101044		-0.0109962	0.0668306	1.52734	-0.012071	0.180443	1.23766	-0.0291852	0.217645	0.971235	0.0499812	0.240785	0.733901	0.00683872	0.150523	0.747889	-0.0137465	0.118219	0.408298	-0.0583056	0.105589	0.0026109
						-0.00877703	-0.157668	1.515	0.0192013	-0.242108	1.23589	-0.0112223	-0.282191	0.965996	0.0634916	-0.306846	0.725885	0.025945	-0.21895	0.732563	0.0160834	-0.180219	0.42188	-0.0619111	-0.182895	0.000165648		-0.0109877	0.0668224	1.52733	-0.0120738	0.18042	1.23765	-0.02925	0.217663	0.971208	0.0500087	0.240821	0.733903	0.0068607	0.150546	0.747871	-0.013758	0.118191	0.408309	-0.0582974	0.105574	0.0026222
						-0.00877726	-0.157652	1.515	0.0190211	-0.242141	1.23614	-0.0112391	-0.282187	0.965975	0.0631282	-0.307127	0.725991	0.0259993	-0.218938	0.732575	0.0161023	-0.180202	0.421849	-0.0619062	-0.182929	0.000142826		-0.011058	0.06678	1.52732	-0.0120978	0.180405	1.23766	-0.0292105	0.217633	0.971214	0.049945	0.240815	0.733896	0.0068747	0.150537	0.74789	-0.0137657	0.118201	0.408294	-0.0583603	0.105538	0.00250158
						-0.00877645	-0.157672	1.51498	0.0189941	-0.242173	1.23619	-0.0112462	-0.2822	0.965956	0.0634201	-0.306961	0.725934	0.0258817	-0.219026	0.732609	0.0160844	-0.180199	0.421861	-0.0618851	-0.182939	0.000150879		-0.0110164	0.0668049	1.52731	-0.0121224	0.180405	1.23765	-0.0292337	0.217656	0.971234	0.0499382	0.240793	0.733908	0.00688718	0.150541	0.747896	-0.0137553	0.118235	0.408292	-0.0583556	0.105583	0.00253711
						-0.00879141	-0.157698	1.51499	0.0191307	-0.242255	1.23618	-0.0112185	-0.282231	0.965978	0.0635717	-0.306851	0.725876	0.0259457	-0.219012	0.732603	0.0160628	-0.180162	0.421847	-0.061881	-0.182923	0.000143739		-0.011128	0.0667861	1.52732	-0.0121556	0.180408	1.23766	-0.0292231	0.217646	0.971238	0.0499249	0.240804	0.733906	0.00691435	0.150513	0.747865	-0.0137593	0.11818	0.408265	-0.0582861	0.105626	0.00261099
						-0.008822	-0.157712	1.51498	0.0190067	-0.242173	1.23619	-0.0112758	-0.282251	0.965978	0.0631692	-0.307136	0.725931	0.0260097	-0.218972	0.732578	0.0160641	-0.180179	0.421847	-0.0618831	-0.182898	0.000112405		-0.0111977	0.0668184	1.52733	-0.0121258	0.180401	1.23765	-0.0292166	0.217667	0.971254	0.0499291	0.240833	0.733908	0.00679732	0.150531	0.747917	-0.0137451	0.118223	0.408271	-0.0582868	0.10559	0.00260427
						-0.00882541	-0.157746	1.51499	0.018999	-0.242146	1.23621	-0.011262	-0.282297	0.96597	0.0635071	-0.306862	0.726178	0.025945	-0.21898	0.73255	0.0160884	-0.180193	0.421852	-0.0619255	-0.182946	0.000134428		-0.0112257	0.0668053	1.52734	-0.0121134	0.180379	1.23763	-0.0292307	0.217668	0.971221	0.0498996	0.240806	0.73392	0.00684278	0.150508	0.747886	-0.0138037	0.118185	0.4083	-0.0583007	0.105555	0.00240524
						-0.00883665	-0.157705	1.51498	0.0189658	-0.242131	1.23625	-0.0112346	-0.282284	0.966007	0.0632391	-0.307037	0.726157	0.0259883	-0.218964	0.732542	0.0160512	-0.18019	0.42188	-0.0618888	-0.182926	0.000123731		-0.011199	0.0667868	1.52733	-0.0121868	0.180363	1.23764	-0.029235	0.217655	0.971255	0.0499095	0.240867	0.733934	0.00686942	0.150508	0.747889	-0.0137281	0.11822	0.408297	-0.0583206	0.105546	0.00240953
						-0.00883722	-0.157707	1.51497	0.0189548	-0.242194	1.23618	-0.0113883	-0.282265	0.966015	0.0634176	-0.307014	0.725946	0.0259813	-0.218982	0.732528	0.0160658	-0.180197	0.421879	-0.061898	-0.182932	0.000141134		-0.0112446	0.0667867	1.52732	-0.0121912	0.180372	1.23763	-0.0292869	0.217643	0.971246	0.0499078	0.240841	0.733931	0.0068332	0.150493	0.747881	-0.0137579	0.118203	0.408301	-0.0583554	0.105548	0.00248243
						-0.00887557	-0.157741	1.51498	0.01896	-0.242237	1.2362	-0.011299	-0.282355	0.965979	0.0631649	-0.307209	0.726008	0.0260249	-0.218942	0.732545	0.0160427	-0.18022	0.421873	-0.0618899	-0.182957	0.000117488		-0.0112513	0.0667703	1.5273	-0.0121458	0.180355	1.23762	-0.0293056	0.21763	0.971232	0.049818	0.240841	0.733915	0.00683913	0.15049	0.747845	-0.0137774	0.118158	0.408287	-0.0583688	0.105534	0.00252663
						-0.00886866	-0.157736	1.515	0.0189755	-0.24222	1.23618	-0.0112889	-0.282334	0.965988	0.0631224	-0.307281	0.726057	0.0259687	-0.218987	0.732579	0.0160438	-0.180249	0.421842	-0.0619033	-0.182982	0.000160114		-0.0112619	0.0667793	1.52732	-0.0121648	0.180378	1.23763	-0.0292689	0.217618	0.971233	0.0498804	0.240872	0.733926	0.00686525	0.150493	0.74787	-0.0137587	0.118183	0.408301	-0.0582798	0.105574	0.00248739
						-0.00887477	-0.157762	1.51498	0.0189063	-0.242236	1.23622	-0.0113302	-0.282352	0.966028	0.063631	-0.306812	0.726094	0.025927	-0.21903	0.7326	0.0160493	-0.180233	0.421862	-0.0618958	-0.182972	8.9221e-05		-0.0112729	0.0667448	1.52732	-0.0121715	0.180333	1.23765	-0.0292856	0.217632	0.97122	0.0498511	0.240877	0.733916	0.00683367	0.150471	0.747887	-0.0137448	0.118172	0.408264	-0.0583642	0.105584	0.00250727
						-0.00890722	-0.157737	1.51499	0.0189501	-0.242269	1.23619	-0.011351	-0.282343	0.966007	0.063251	-0.307224	0.725997	0.0259323	-0.21901	0.732556	0.0160233	-0.180227	0.421871	-0.0618846	-0.182981	0.000173794		-0.0112867	0.0667666	1.52732	-0.0121981	0.180376	1.23764	-0.0293105	0.21763	0.971205	0.0497983	0.240859	0.733903	0.00681038	0.150497	0.747883	-0.0137908	0.118163	0.408292	-0.0583754	0.105522	0.00251802
						-0.00890889	-0.157733	1.51497	0.0189403	-0.242218	1.23618	-0.0112553	-0.282375	0.965955	0.0634074	-0.307077	0.726205	0.0259366	-0.218994	0.732556	0.0160311	-0.180197	0.421852	-0.0619155	-0.182923	9.37016e-05		-0.011286	0.066759	1.52729	-0.0121928	0.180346	1.23763	-0.0293289	0.217632	0.971245	0.0498543	0.240866	0.733924	0.00688625	0.150447	0.747823	-0.0137257	0.118188	0.408277	-0.0582291	0.105589	0.00250091
						-0.00891689	-0.157731	1.51497	0.0190357	-0.242321	1.23627	-0.0113519	-0.282384	0.966022	0.0633119	-0.307236	0.726002	0.0259882	-0.219024	0.73259	0.0160458	-0.180204	0.421838	-0.061881	-0.182928	7.35642e-05		-0.0113215	0.0667672	1.5273	-0.0122052	0.180337	1.23764	-0.0293423	0.217617	0.971246	0.0497525	0.240874	0.7339	0.00688836	0.150449	0.747849	-0.013727	0.118151	0.40827	-0.0582264	0.105562	0.00250422
						-0.00891647	-0.157754	1.51498	0.0189022	-0.242263	1.23623	-0.0112513	-0.282429	0.96597	0.0632131	-0.307297	0.726024	0.0258906	-0.219033	0.732557	0.0160241	-0.180229	0.421864	-0.0619143	-0.182932	0.000104971		-0.0113277	0.0667123	1.52729	-0.0122022	0.180329	1.23764	-0.0293141	0.217643	0.971236	0.0497866	0.240872	0.733883	0.00686342	0.15047	0.74784	-0.0137731	0.118141	0.408271	-0.0582716	0.105534	0.00237678
						-0.00894041	-0.157774	1.51498	0.0189158	-0.242272	1.23619	-0.0112748	-0.282444	0.965977	0.0634254	-0.307122	0.725971	0.025914	-0.21903	0.732573	0.0159802	-0.180289	0.421784	-0.0619345	-0.182945	0.000110639		-0.0113775	0.0667331	1.52728	-0.0122225	0.180321	1.23765	-0.0293102	0.217642	0.971215	0.0497379	0.240876	0.733891	0.0068798	0.150443	0.747849	-0.013723	0.118174	0.408262	-0.058357	0.105534	0.00254531
						-0.00893951	-0.157762	1.51498	0.0189206	-0.242222	1.23617	-0.0113965	-0.282404	0.966008	0.0636616	-0.306894	0.726089	0.0259554	-0.219055	0.732561	0.0160004	-0.18021	0.421858	-0.0619381	-0.182934	9.89375e-05		-0.0113575	0.066705	1.52727	-0.0121976	0.180329	1.23765	-0.0293445	0.217636	0.971231	0.0497457	0.240875	0.733932	0.00687642	0.150445	0.747821	-0.0136964	0.118182	0.408294	-0.0583723	0.105525	0.00251947
						-0.00895286	-0.157779	1.51498	0.0188941	-0.242272	1.23629	-0.0113369	-0.282457	0.966006	0.0636137	-0.307089	0.725952	0.0259595	-0.219013	0.732519	0.015954	-0.180279	0.421773	-0.0619267	-0.182942	8.16534e-05		-0.0113872	0.0667169	1.52729	-0.0122221	0.180315	1.23765	-0.0293731	0.217655	0.971205	0.0497318	0.2409	0.733913	0.0067751	0.150464	0.747871	-0.0137534	0.118168	0.408259	-0.0583427	0.105537	0.00250682
						-0.00894109	-0.157784	1.51498	0.0188953	-0.242282	1.23627	-0.0113268	-0.282424	0.965989	0.0632293	-0.307404	0.726079	0.0259094	-0.219034	0.732547	0.0160165	-0.180218	0.421843	-0.0619389	-0.182952	0.000105068		-0.0113807	0.0667394	1.52729	-0.0122446	0.180295	1.23764	-0.0293455	0.217639	0.971233	0.0497318	0.2409	0.733913	0.00683167	0.150452	0.747819	-0.0137118	0.118164	0.408264	-0.0582879	0.105565	0.00257075
						-0.00897003	-0.157751	1.51497	0.0188667	-0.242314	1.23618	-0.01135	-0.282448	0.966017	0.0632149	-0.307444	0.726082	0.0258978	-0.219038	0.732526	0.0160087	-0.180204	0.421856	-0.0619339	-0.182958	7.30156e-05		-0.0114374	0.0667318	1.52725	-0.0122436	0.180307	1.23763	-0.0293994	0.217661	0.971209	0.0497411	0.240927	0.733902	0.00685915	0.150427	0.747844	-0.0137164	0.118167	0.408278	-0.0583011	0.105522	0.00233728
						-0.00894607	-0.157781	1.51496	0.0188429	-0.24229	1.23618	-0.0113225	-0.282476	0.965983	0.0636007	-0.307093	0.725947	0.02589	-0.219046	0.732538	0.0159461	-0.180288	0.421787	-0.0619549	-0.182966	0.000105103		-0.011454	0.0667216	1.52727	-0.012253	0.180313	1.23765	-0.0293752	0.217641	0.971195	0.0497691	0.240944	0.733925	0.00683294	0.150434	0.747833	-0.013731	0.118147	0.40827	-0.0583592	0.105516	0.00252588
						-0.00901095	-0.157786	1.51497	0.0189125	-0.242248	1.23618	-0.0113062	-0.282468	0.965992	0.0635993	-0.307119	0.725947	0.0259043	-0.219048	0.732572	0.0159875	-0.180242	0.421821	-0.0619481	-0.182961	0.000110148		-0.0114459	0.0667258	1.52725	-0.0122568	0.180309	1.23763	-0.0294497	0.217656	0.971218	0.0497139	0.24094	0.733915	0.00679274	0.150402	0.7478	-0.0137333	0.118153	0.408287	-0.0583693	0.105521	0.00248264
						-0.00897664	-0.157785	1.51496	0.0189232	-0.242297	1.23618	-0.0113047	-0.282485	0.965992	0.0634245	-0.30722	0.7262	0.0258653	-0.219092	0.732556	0.0160109	-0.180234	0.42184	-0.0618966	-0.182934	6.67525e-05		-0.0114549	0.0667196	1.52727	-0.0122869	0.180266	1.23761	-0.0294217	0.217677	0.971223	0.0497552	0.240874	0.733611	0.00677733	0.150418	0.747821	-0.0137204	0.11816	0.408251	-0.0582958	0.105553	0.00237154
						-0.0089832	-0.157816	1.51496	0.0188932	-0.242336	1.23617	-0.0113424	-0.282497	0.966011	0.0635581	-0.307133	0.726198	0.0258877	-0.219058	0.732518	0.0159926	-0.180211	0.421819	-0.0618714	-0.182917	7.31201e-05		-0.0115338	0.0667146	1.52724	-0.0122648	0.180254	1.23761	-0.0294118	0.217619	0.971206	0.0496746	0.240903	0.733917	0.0067413	0.1504	0.747823	-0.0137157	0.118173	0.40824	-0.0583253	0.105531	0.00232742
						-0.00904514	-0.157818	1.51497	0.0189274	-0.242217	1.23598	-0.0113559	-0.282521	0.966002	0.0636532	-0.307122	0.726221	0.0258526	-0.219073	0.732526	0.0159356	-0.180255	0.421776	-0.0619395	-0.182914	7.52684e-05		-0.0114954	0.0666849	1.52726	-0.0122694	0.180283	1.23762	-0.0294464	0.217613	0.971205	0.049635	0.2409	0.733873	0.00676287	0.150389	0.747827	-0.0137173	0.118174	0.408259	-0.0583685	0.105545	0.00251441
						-0.00904746	-0.157787	1.51498	0.0190185	-0.242365	1.23615	-0.0112953	-0.282498	0.966002	0.0636217	-0.307083	0.72613	0.0258702	-0.219085	0.732529	0.0159377	-0.180269	0.421764	-0.0619449	-0.182975	2.46221e-05		-0.0115545	0.0666881	1.52724	-0.0122834	0.180261	1.2376	-0.0294651	0.21766	0.971209	0.0496461	0.240943	0.733874	0.00677364	0.15041	0.747803	-0.013735	0.118174	0.408251	-0.0582936	0.105535	0.00234423
						-0.00902978	-0.15781	1.51497	0.0188873	-0.242333	1.23622	-0.0113206	-0.282502	0.965986	0.0636143	-0.307136	0.726169	0.0259026	-0.219059	0.732514	0.0159256	-0.180294	0.421731	-0.0619459	-0.18291	4.27675e-05		-0.0115582	0.0666628	1.52724	-0.0123444	0.180272	1.23761	-0.0294483	0.217657	0.971193	0.0496105	0.240932	0.733864	0.00681718	0.150393	0.747814	-0.0137289	0.118154	0.408239	-0.0583295	0.105529	0.00234297
						-0.00901793	-0.157812	1.51497	0.0188487	-0.242361	1.23617	-0.0113401	-0.282512	0.965977	0.0633536	-0.307403	0.7263	0.0258641	-0.21909	0.732516	0.0159691	-0.180255	0.421798	-0.0619237	-0.182964	6.44826e-05		-0.0115575	0.0666738	1.52723	-0.0123137	0.180277	1.23763	-0.0294807	0.217627	0.971206	0.0496509	0.240947	0.733909	0.00677698	0.150392	0.7478	-0.0138018	0.118144	0.408271	-0.0582651	0.105586	0.00244381
						-0.00904738	-0.157838	1.51496	0.0188452	-0.242331	1.23615	-0.0113106	-0.282558	0.965977	0.0634047	-0.307512	0.726394	0.0258642	-0.219113	0.732555	0.015975	-0.180225	0.421787	-0.0619511	-0.182951	6.7204e-05		-0.011556	0.0666608	1.52723	-0.0123069	0.180272	1.23762	-0.0295113	0.217667	0.971198	0.0495977	0.240924	0.733896	0.00674214	0.150377	0.747828	-0.0137301	0.118123	0.408229	-0.0583309	0.105543	0.00234208
						-0.0090449	-0.157843	1.51494	0.018862	-0.242338	1.23617	-0.0113475	-0.282489	0.965988	0.0635579	-0.30727	0.726219	0.0258645	-0.219075	0.732503	0.0159005	-0.180318	0.421731	-0.0619263	-0.182954	6.25803e-05		-0.0115945	0.0666253	1.52721	-0.0123293	0.18025	1.23763	-0.0294473	0.21766	0.971226	0.0496224	0.240964	0.7339	0.00673343	0.150374	0.747814	-0.0136987	0.118161	0.408253	-0.0583395	0.105592	0.00256613
						-0.00909412	-0.157813	1.51495	0.0188692	-0.242357	1.23616	-0.0113358	-0.282556	0.966002	0.0632444	-0.30761	0.726094	0.0258384	-0.219061	0.732518	0.0158929	-0.180279	0.421725	-0.0618993	-0.182943	8.17658e-05		-0.0115746	0.0666346	1.52722	-0.0123391	0.180264	1.23761	-0.0295209	0.217666	0.971198	0.0495874	0.240973	0.73388	0.00679951	0.150393	0.747782	-0.0137395	0.118169	0.408235	-0.0583151	0.105543	0.00233312
						-0.00908864	-0.157832	1.51495	0.0188291	-0.242404	1.23616	-0.011327	-0.282571	0.965982	0.0635529	-0.307359	0.726008	0.0258057	-0.219155	0.732549	0.0159434	-0.180243	0.421814	-0.0618836	-0.182895	1.99712e-05		-0.0116491	0.0666523	1.52722	-0.0123437	0.180235	1.23762	-0.0295558	0.217646	0.971206	0.0496343	0.240891	0.733597	0.00678968	0.150373	0.747785	-0.0137558	0.118153	0.40825	-0.0583389	0.105507	0.00235489
						-0.00911008	-0.157827	1.51497	0.019004	-0.242434	1.23615	-0.0113409	-0.282594	0.965985	0.0632581	-0.307734	0.72621	0.0258719	-0.219044	0.732497	0.0159208	-0.180311	0.42173	-0.0619104	-0.182901	7.70797e-06		-0.0116323	0.0666423	1.52722	-0.0123438	0.180255	1.23762	-0.0295278	0.217657	0.971198	0.0496093	0.240923	0.733589	0.00679384	0.150382	0.747785	-0.0136857	0.118136	0.408213	-0.0583557	0.105523	0.00234748
						-0.00909696	-0.157856	1.51497	0.0188568	-0.242441	1.23619	-0.0112906	-0.282598	0.96599	0.0634427	-0.307481	0.726306	0.0258296	-0.219099	0.732467	0.0159074	-0.180285	0.421725	-0.0619319	-0.182966	4.93011e-05		-0.0116267	0.066652	1.52721	-0.0123653	0.180227	1.23761	-0.0295833	0.217663	0.971212	0.0496091	0.240897	0.733596	0.00668838	0.150387	0.747803	-0.0137757	0.118137	0.40823	-0.0583274	0.105543	0.00231825
						-0.00909903	-0.157867	1.51496	0.0190152	-0.242439	1.23615	-0.0113046	-0.282629	0.965963	0.0636067	-0.307252	0.726175	0.0258247	-0.219128	0.73253	0.0158854	-0.180301	0.421723	-0.0619333	-0.182908	-1.1445e-05		-0.011671	0.0666366	1.52721	-0.0123589	0.180235	1.2376	-0.0295615	0.217616	0.97117	0.0495927	0.240933	0.733587	0.0068082	0.150387	0.747778	-0.0137437	0.11814	0.408232	-0.0582463	0.105599	0.00235339
						-0.00912812	-0.157853	1.51494	0.0188562	-0.242431	1.23616	-0.011272	-0.282646	0.965958	0.0632832	-0.307751	0.726474	0.025787	-0.219154	0.732517	0.0159165	-0.180276	0.421737	-0.0619108	-0.18293	5.20904e-05		-0.0116723	0.0666215	1.52721	-0.012335	0.180233	1.2376	-0.0295795	0.217639	0.971163	0.0496158	0.240909	0.733609	0.00675222	0.150363	0.747793	-0.0137122	0.118094	0.408213	-0.0583214	0.105531	0.00232098
						-0.00912801	-0.157861	1.51495	0.0188689	-0.2423	1.23595	-0.0112668	-0.282628	0.965969	0.0636353	-0.307312	0.726197	0.0257888	-0.219121	0.732482	0.0158807	-0.180307	0.421727	-0.0619627	-0.182922	5.40263e-05		-0.0117355	0.0666069	1.52716	-0.0123607	0.180219	1.23763	-0.0296206	0.217665	0.971183	0.0494439	0.24097	0.733888	0.00673509	0.150349	0.747796	-0.0137057	0.118124	0.408189	-0.0583495	0.105522	0.00248985
						-0.0091585	-0.157881	1.51495	0.0189587	-0.242425	1.23608	-0.0112783	-0.282638	0.965972	0.0636685	-0.307273	0.726211	0.0258244	-0.219106	0.732445	0.0158928	-0.180281	0.421705	-0.0619342	-0.182919	3.35837e-05		-0.0117214	0.0666172	1.52719	-0.0123495	0.180213	1.23759	-0.0295795	0.217663	0.971185	0.0495195	0.240882	0.733613	0.00675671	0.150387	0.747773	-0.013743	0.118118	0.408205	-0.058356	0.10552	0.00229631
						-0.00913087	-0.157883	1.51495	0.0188436	-0.242445	1.23613	-0.0111432	-0.282759	0.965831	0.0637509	-0.307281	0.726211	0.0257713	-0.219151	0.732485	0.0159337	-0.180259	0.421766	-0.0619611	-0.182941	3.41878e-05		-0.0117307	0.066608	1.52719	-0.0124068	0.180231	1.23763	-0.0296466	0.217661	0.971171	0.0495146	0.240922	0.733593	0.00669934	0.150346	0.747773	-0.0137548	0.118124	0.408218	-0.0583211	0.105525	0.00233304
						-0.00911909	-0.157871	1.51492	0.0188301	-0.242435	1.23616	-0.0113059	-0.282707	0.965982	0.0636594	-0.30739	0.726226	0.0257768	-0.219144	0.732462	0.0159304	-0.180267	0.421797	-0.0619361	-0.182936	2.81916e-05		-0.0117399	0.0665926	1.52718	-0.0123835	0.180191	1.2376	-0.0296417	0.217654	0.971228	0.0495324	0.240914	0.733602	0.00678185	0.150387	0.747753	-0.0137796	0.118126	0.408221	-0.0583263	0.105512	0.00233199
						-0.00913694	-0.157877	1.51492	0.0189515	-0.242433	1.2361	-0.0113199	-0.28268	0.965969	0.0635619	-0.307617	0.72643	0.025782	-0.219143	0.732466	0.0159132	-0.180288	0.421732	-0.0619408	-0.182916	3.13928e-05		-0.0117632	0.0666184	1.52719	-0.0123714	0.180181	1.2376	-0.0296894	0.217667	0.971209	0.0494492	0.241023	0.73388	0.00669776	0.150366	0.747806	-0.0137819	0.118131	0.408212	-0.0583166	0.105519	0.0023032
						-0.00917156	-0.157906	1.51494	0.0188282	-0.242457	1.23614	-0.0112787	-0.282668	0.965942	0.0633506	-0.307834	0.72651	0.0257417	-0.219204	0.732478	0.0159324	-0.180249	0.421735	-0.0618984	-0.182924	3.47068e-05		-0.0117691	0.0665857	1.52718	-0.0124298	0.180199	1.23761	-0.0296598	0.217665	0.971168	0.0494897	0.240944	0.733584	0.00670383	0.150355	0.747769	-0.0137414	0.118136	0.408207	-0.05833	0.105514	0.00230121
						-0.00917088	-0.15789	1.51492	0.0188621	-0.242372	1.23594	-0.0112797	-0.282667	0.965974	0.06339	-0.307732	0.726431	0.0257631	-0.219147	0.73249	0.0159588	-0.180246	0.421746	-0.0619355	-0.182973	3.70465e-05		-0.0117885	0.0666067	1.52717	-0.0124161	0.180177	1.2376	-0.029689	0.21767	0.971174	0.0495262	0.240947	0.733628	0.00675713	0.150385	0.74777	-0.0137641	0.118145	0.408215	-0.0583068	0.105534	0.00231009
						-0.00914504	-0.157928	1.51492	0.0189773	-0.24249	1.2361	-0.0112845	-0.282664	0.965963	0.0636742	-0.307427	0.726218	0.0257226	-0.219168	0.732481	0.0158497	-0.180334	0.421708	-0.061949	-0.182939	-1.99107e-05		-0.0118005	0.0665679	1.52713	-0.0124165	0.180213	1.2376	-0.0297147	0.21766	0.971185	0.049521	0.240994	0.733606	0.00672404	0.150349	0.747744	-0.0137678	0.118108	0.408198	-0.0583172	0.105503	0.0023134
						-0.00917568	-0.157893	1.51492	0.0188129	-0.24248	1.23616	-0.0112914	-0.28268	0.965999	0.0635845	-0.307495	0.726232	0.0257049	-0.219191	0.732467	0.0158558	-0.18032	0.421663	-0.0619279	-0.182922	2.02114e-05		-0.0117572	0.0665565	1.52717	-0.0124485	0.180196	1.23759	-0.0297336	0.217665	0.971164	0.0494906	0.240933	0.733618	0.00672217	0.150321	0.747746	-0.0137911	0.118109	0.408214	-0.0583945	0.105537	0.0024493
						-0.0091449	-0.157932	1.51493	0.0189998	-0.242404	1.23586	-0.0112959	-0.282675	0.965965	0.0636215	-0.307498	0.72625	0.0257309	-0.219163	0.732461	0.0159213	-0.180251	0.421749	-0.0619417	-0.182894	4.97018e-06		-0.0118342	0.0665876	1.52716	-0.0124539	0.180177	1.23762	-0.0297203	0.217665	0.971178	0.0494423	0.240997	0.733626	0.006715	0.15035	0.747753	-0.0137627	0.118117	0.408213	-0.0583225	0.105544	0.00230526
						-0.00918066	-0.157942	1.51494	0.0188118	-0.242492	1.23614	-0.0111217	-0.282819	0.965854	0.0636423	-0.307494	0.726235	0.0257791	-0.219181	0.73245	0.0158701	-0.180324	0.421706	-0.0619674	-0.182927	2.25685e-05		-0.011857	0.0665533	1.52716	-0.0124791	0.180162	1.2376	-0.0297516	0.217667	0.971158	0.0494695	0.240953	0.733584	0.0066798	0.150337	0.747769	-0.0137475	0.118121	0.408214	-0.0583476	0.105547	0.00234255
						-0.00914387	-0.157924	1.5149	0.0188445	-0.242378	1.23592	-0.0112855	-0.28274	0.96596	0.0634783	-0.307808	0.726414	0.0257464	-0.219158	0.732458	0.015895	-0.180273	0.421768	-0.0618909	-0.182928	3.11461e-05		-0.0118519	0.0665354	1.52715	-0.0124195	0.18016	1.2376	-0.029769	0.217653	0.971194	0.0494052	0.240964	0.733613	0.0066776	0.150331	0.747739	-0.013746	0.118081	0.408193	-0.0583273	0.105539	0.00232759
						-0.00919877	-0.157933	1.51493	0.0188096	-0.242509	1.23616	-0.0113192	-0.282738	0.965984	0.0634211	-0.307834	0.726454	0.0257096	-0.219178	0.732456	0.015891	-0.180299	0.421691	-0.0619711	-0.182925	-4.00256e-05		-0.011878	0.0665564	1.52717	-0.012482	0.180175	1.23761	-0.029776	0.217657	0.971146	0.0494476	0.240956	0.733595	0.00672076	0.15037	0.747765	-0.0137631	0.118099	0.408199	-0.0583003	0.105521	0.00229688
						-0.00917728	-0.157983	1.51491	0.0187676	-0.24249	1.23614	-0.0112679	-0.282754	0.965982	0.0636061	-0.307568	0.726256	0.0256638	-0.219192	0.732449	0.0158687	-0.180336	0.421688	-0.0619881	-0.182923	-3.23386e-05		-0.0118786	0.066532	1.52713	-0.0124855	0.180139	1.23761	-0.0297762	0.217653	0.971168	0.0493972	0.240939	0.733602	0.00680578	0.150322	0.747591	-0.0137756	0.118094	0.408194	-0.0583271	0.105528	0.00231275
						-0.0092116	-0.157987	1.51494	0.0188521	-0.242486	1.23609	-0.011273	-0.282734	0.96598	0.0634559	-0.307864	0.726478	0.0257234	-0.219213	0.732462	0.0158492	-0.180293	0.421694	-0.0619981	-0.182947	8.6901e-06		-0.0119059	0.0665142	1.52715	-0.0124535	0.180136	1.23762	-0.0297649	0.21768	0.971163	0.0493622	0.240927	0.733591	0.00670762	0.150321	0.747747	-0.0137691	0.118145	0.408207	-0.0583385	0.105522	0.00234637
						-0.00920418	-0.157986	1.5149	0.0187574	-0.24252	1.23614	-0.0112603	-0.282784	0.965982	0.0636872	-0.307526	0.72628	0.0257995	-0.219142	0.732423	0.0158625	-0.180288	0.42167	-0.0619505	-0.182915	-1.408e-05		-0.0119232	0.0665184	1.52714	-0.0124626	0.180112	1.23758	-0.0298442	0.217698	0.97118	0.0494241	0.240981	0.733564	0.00668919	0.15033	0.747769	-0.0137524	0.11809	0.408217	-0.0583206	0.105514	0.00228644
						-0.00920469	-0.157975	1.51491	0.0187832	-0.242522	1.23613	-0.0111571	-0.282835	0.96586	0.0633197	-0.307973	0.726476	0.02568	-0.219174	0.732475	0.0158602	-0.180302	0.421684	-0.0619673	-0.182902	-5.79042e-06		-0.0119588	0.0665114	1.52714	-0.0125012	0.180157	1.23759	-0.0298205	0.217685	0.971148	0.0493863	0.240989	0.733614	0.00684962	0.150342	0.747584	-0.0137776	0.118087	0.408201	-0.0583078	0.10555	0.0022953
						-0.00921229	-0.157957	1.51494	0.0189412	-0.24253	1.2361	-0.0112471	-0.282796	0.96598	0.06336	-0.307972	0.726488	0.0257533	-0.219163	0.732445	0.0158372	-0.180336	0.421678	-0.0619901	-0.182948	-1.08063e-05		-0.0119781	0.0665021	1.52715	-0.0125057	0.180147	1.23757	-0.0298435	0.217694	0.971156	0.0494108	0.240983	0.73359	0.00672556	0.150306	0.747732	-0.0138155	0.118097	0.408174	-0.0583163	0.105548	0.00234077
						-0.00923852	-0.157969	1.51494	0.0188009	-0.242508	1.23613	-0.0112871	-0.282782	0.966009	0.0636897	-0.307618	0.726253	0.0257346	-0.219184	0.732405	0.0158317	-0.180342	0.421693	-0.0618891	-0.182908	-4.60068e-05		-0.0119396	0.0665185	1.52714	-0.0125322	0.180123	1.23759	-0.0298608	0.217673	0.97118	0.0493327	0.241024	0.733606	0.00663819	0.150308	0.747764	-0.013792	0.118074	0.408182	-0.0583251	0.105508	0.0023002
						-0.00922697	-0.157999	1.51491	0.0187843	-0.242511	1.23613	-0.0110786	-0.282874	0.965877	0.0633045	-0.308007	0.726465	0.0256775	-0.219211	0.732442	0.0158306	-0.180366	0.421688	-0.0619824	-0.182893	9.59212e-06		-0.0119645	0.0664838	1.52712	-0.0125434	0.180128	1.2376	-0.0298955	0.217677	0.971164	0.0493264	0.240994	0.733631	0.00669029	0.150311	0.747749	-0.0138604	0.118122	0.408216	-0.0583494	0.105528	0.00228758
						-0.00922548	-0.15802	1.51492	0.0187728	-0.242524	1.23613	-0.0110989	-0.282917	0.96586	0.063468	-0.307796	0.726283	0.0257061	-0.219207	0.732454	0.0158037	-0.180334	0.421672	-0.0619797	-0.18295	-4.95605e-06		-0.0119669	0.0664674	1.52713	-0.0125409	0.180098	1.23759	-0.0298311	0.217623	0.971032	0.0493599	0.241037	0.73362	0.00666145	0.150322	0.747748	-0.0137714	0.118065	0.4082	-0.0583384	0.105536	0.00229913
						-0.00924092	-0.157953	1.51491	0.0187911	-0.242412	1.23595	-0.011247	-0.282807	0.966005	0.0637306	-0.307648	0.726262	0.0256973	-0.219211	0.732446	0.0158294	-0.180335	0.421671	-0.0620223	-0.182939	2.11005e-05		-0.011983	0.0664848	1.52712	-0.0124892	0.180103	1.23757	-0.0298709	0.217687	0.971154	0.049314	0.240983	0.73361	0.00668513	0.150304	0.747749	-0.0137955	0.118069	0.408164	-0.0583227	0.105509	0.00229969
						-0.00924577	-0.157977	1.51493	0.0187564	-0.242528	1.23614	-0.0112343	-0.282807	0.965991	0.0637162	-0.307627	0.726228	0.0256735	-0.219203	0.732435	0.0158391	-0.180335	0.421674	-0.0619721	-0.182943	-3.90644e-05		-0.0119696	0.0664992	1.52712	-0.01248	0.18012	1.23756	-0.0298931	0.217684	0.971163	0.0493113	0.240975	0.733623	0.00662087	0.150324	0.747738	-0.0138445	0.118068	0.408222	-0.0583595	0.105538	0.00233571
						-0.00922724	-0.158037	1.51492	0.0187927	-0.24252	1.2361	-0.0112597	-0.282841	0.965997	0.0636907	-0.307717	0.726267	0.0257145	-0.219223	0.732448	0.0158546	-0.180322	0.421645	-0.0619643	-0.182926	-4.8433e-05		-0.0120005	0.0664712	1.52712	-0.0125181	0.180123	1.23757	-0.0299417	0.217685	0.971163	0.0493254	0.240995	0.733596	0.00663521	0.150291	0.747777	-0.0138225	0.118088	0.408207	-0.058357	0.105538	0.00230163
						-0.00924759	-0.158041	1.51493	0.0187524	-0.242553	1.23612	-0.011258	-0.28286	0.965989	0.0637382	-0.307701	0.726271	0.0256883	-0.219207	0.732412	0.0158154	-0.180322	0.421687	-0.0619334	-0.182891	1.27672e-05		-0.0120004	0.066459	1.52712	-0.0125081	0.180126	1.23759	-0.0299078	0.217702	0.971148	0.0492714	0.24095	0.733608	0.00665543	0.150297	0.747765	-0.013785	0.118091	0.408167	-0.0583224	0.105542	0.00228224
						-0.00920965	-0.158027	1.51489	0.0187678	-0.242551	1.23615	-0.0110963	-0.282949	0.965862	0.0636756	-0.307762	0.72629	0.0257311	-0.219223	0.732417	0.0158248	-0.180317	0.421678	-0.062019	-0.182944	-7.87035e-05		-0.0119932	0.0664554	1.52712	-0.0125567	0.180103	1.23758	-0.0299058	0.217661	0.971169	0.0492935	0.240988	0.733608	0.00666289	0.150302	0.747754	-0.0138197	0.118052	0.408193	-0.0583501	0.105548	0.0023365
						-0.00926126	-0.158045	1.51493	0.0187621	-0.242552	1.23615	-0.0112031	-0.282872	0.965983	0.0635025	-0.30796	0.726451	0.0257702	-0.219181	0.732396	0.0158578	-0.180312	0.421692	-0.0619655	-0.18292	-2.015e-05		-0.0120246	0.0664435	1.5271	-0.0125429	0.18007	1.23758	-0.0299361	0.217683	0.971172	0.0492298	0.240983	0.733601	0.00684098	0.150319	0.747573	-0.0138067	0.118061	0.408166	-0.0583592	0.105501	0.00223787
						-0.00926216	-0.158006	1.51493	0.0187366	-0.24257	1.23612	-0.0112501	-0.282816	0.966016	0.0637501	-0.307723	0.726257	0.0256805	-0.219214	0.732423	0.0158067	-0.180338	0.42164	-0.0619739	-0.182896	2.66466e-05		-0.012056	0.0664285	1.52711	-0.0125595	0.180079	1.23758	-0.0299286	0.217711	0.971184	0.0493142	0.240994	0.733627	0.00665323	0.150286	0.747757	-0.0138786	0.118069	0.408203	-0.058333	0.105527	0.0023028
						-0.00921236	-0.158024	1.51491	0.0187438	-0.242571	1.23612	-0.0112826	-0.282862	0.966003	0.0634367	-0.308098	0.72644	0.0257601	-0.21919	0.732427	0.0158635	-0.180316	0.421689	-0.0620124	-0.182939	-6.36655e-05		-0.0120684	0.0664435	1.5271	-0.0125476	0.180061	1.23759	-0.0299859	0.217685	0.971165	0.0492305	0.240994	0.7336	0.00664121	0.150292	0.747713	-0.0138463	0.118104	0.4082	-0.0583399	0.105497	0.00229769
						-0.00926215	-0.158047	1.51491	0.0187271	-0.242553	1.23613	-0.0111176	-0.282948	0.965876	0.0637421	-0.307748	0.726253	0.0256702	-0.219201	0.732434	0.0158069	-0.180364	0.421682	-0.0619478	-0.1829	-6.3554e-05		-0.0120606	0.0664257	1.52711	-0.0125491	0.180069	1.23759	-0.0299665	0.217705	0.971176	0.0492335	0.240983	0.733625	0.00662429	0.15028	0.747737	-0.0138784	0.118072	0.408217	-0.0583543	0.105499	0.00227759
						-0.00928878	-0.158027	1.51492	0.0188607	-0.242636	1.23619	-0.011229	-0.282902	0.966	0.0636799	-0.307765	0.726266	0.0256683	-0.219238	0.732417	0.015795	-0.180341	0.421669	-0.061989	-0.182939	-4.91913e-05		-0.0120664	0.0664297	1.52712	-0.0126049	0.180079	1.23762	-0.0300065	0.217724	0.971177	0.0491551	0.240932	0.733593	0.0067945	0.150297	0.747566	-0.0138582	0.118078	0.408218	-0.0583284	0.105515	0.00229965
						-0.00926757	-0.158081	1.51492	0.0187185	-0.242596	1.23615	-0.0112436	-0.282921	0.966013	0.063539	-0.308022	0.726446	0.0256691	-0.219227	0.732431	0.0158347	-0.180318	0.42173	-0.0619965	-0.182924	-3.08172e-05		-0.01207	0.0663997	1.52711	-0.0125755	0.180059	1.23759	-0.0299605	0.217708	0.97117	0.0491819	0.24097	0.733638	0.00664645	0.150283	0.747762	-0.0138436	0.118092	0.408205	-0.0583491	0.105542	0.00230455
						-0.00928972	-0.158079	1.51495	0.0187168	-0.242585	1.23614	-0.0111283	-0.283016	0.965894	0.0637382	-0.307778	0.726288	0.0256909	-0.21921	0.732412	0.0158196	-0.180349	0.421659	-0.0620064	-0.182935	-3.24364e-05		-0.0120818	0.0664177	1.52712	-0.0125903	0.18011	1.23758	-0.0299918	0.217661	0.971048	0.0492062	0.240991	0.733602	0.00660179	0.150263	0.74774	-0.0138726	0.118075	0.408193	-0.0583282	0.105541	0.00226156
						-0.00928196	-0.158099	1.51491	0.0187146	-0.242559	1.23612	-0.0111397	-0.282988	0.965906	0.0636904	-0.307888	0.726295	0.0256959	-0.219235	0.732414	0.0158514	-0.180316	0.421677	-0.0619767	-0.182891	-7.7049e-05		-0.0120924	0.066415	1.52712	-0.0125702	0.180072	1.23757	-0.0299959	0.217634	0.971069	0.0491676	0.240993	0.73362	0.00671671	0.150289	0.747743	-0.0138826	0.118084	0.408195	-0.0583748	0.105499	0.00229379
						-0.00925722	-0.158044	1.51489	0.0187189	-0.242651	1.23611	-0.0112819	-0.28288	0.966027	0.0635047	-0.308144	0.726421	0.0256361	-0.21929	0.732428	0.0158417	-0.180393	0.421685	-0.0619796	-0.182923	-5.9748e-05		-0.0120958	0.0664042	1.5271	-0.0125931	0.180024	1.23756	-0.0300059	0.217713	0.971179	0.0491697	0.240999	0.733608	0.00656611	0.150257	0.747727	-0.0138205	0.118091	0.4082	-0.0583684	0.105518	0.00226159
						-0.00928231	-0.158058	1.51493	0.0188792	-0.242688	1.23614	-0.0112422	-0.282943	0.966027	0.063576	-0.308073	0.726435	0.0256249	-0.219302	0.732426	0.015813	-0.180354	0.421668	-0.0619342	-0.182924	-8.4772e-05		-0.0121212	0.0663726	1.52709	-0.0126002	0.180027	1.23759	-0.0302792	0.217746	0.971236	0.0491226	0.240986	0.733654	0.00664376	0.150279	0.747733	-0.0138562	0.11806	0.408209	-0.0583654	0.105539	0.00228546
						-0.00930048	-0.158109	1.51493	0.0186685	-0.24266	1.23611	-0.0113207	-0.282916	0.966034	0.0637283	-0.307847	0.726274	0.0256613	-0.219268	0.73241	0.0158293	-0.180352	0.421664	-0.0620088	-0.182949	-2.9074e-05		-0.0121571	0.0663515	1.52711	-0.0125995	0.180028	1.23759	-0.030035	0.21774	0.971154	0.0491502	0.241033	0.733674	0.00660899	0.150276	0.747765	-0.0139066	0.118075	0.408205	-0.0583137	0.105502	0.00226526
						-0.00930344	-0.158101	1.51494	0.0187036	-0.242621	1.23616	-0.0112462	-0.282939	0.966027	0.0637473	-0.307817	0.72626	0.025621	-0.219311	0.732439	0.0158042	-0.180338	0.421643	-0.0619752	-0.182917	-4.90209e-05		-0.0121564	0.0663597	1.52709	-0.0125991	0.180046	1.2376	-0.0300946	0.217687	0.971194	0.0491393	0.241042	0.733631	0.00665321	0.150259	0.747727	-0.013859	0.11805	0.408191	-0.0583054	0.105522	0.00224891
						-0.00928632	-0.158094	1.51493	0.0187052	-0.242628	1.23619	-0.0112476	-0.282975	0.965999	0.0637799	-0.307865	0.726277	0.0256488	-0.219274	0.73242	0.015802	-0.18039	0.42166	-0.0619783	-0.182929	-1.34979e-05		-0.0121414	0.0663699	1.52708	-0.0126393	0.180018	1.2376	-0.0300378	0.217714	0.971177	0.049131	0.241022	0.733617	0.00665541	0.150268	0.74774	-0.0138722	0.118061	0.408187	-0.0583225	0.105521	0.00223934
						-0.0093147	-0.158127	1.5149	0.0187047	-0.242634	1.23616	-0.0112668	-0.282953	0.96601	0.0636361	-0.308097	0.726451	0.0257065	-0.219266	0.73243	0.0158148	-0.180384	0.421672	-0.0619849	-0.182933	-4.46299e-05		-0.012159	0.0663217	1.52712	-0.0125913	0.180015	1.23758	-0.0301057	0.217653	0.971157	0.0491044	0.241028	0.733647	0.00658454	0.150269	0.747749	-0.0138955	0.118058	0.408203	-0.0583376	0.105545	0.00228716
						-0.00932212	-0.158164	1.51494	0.0187024	-0.242642	1.23615	-0.011096	-0.283089	0.965919	0.0636035	-0.308158	0.72645	0.0256417	-0.219282	0.732441	0.0158274	-0.180371	0.421692	-0.0619955	-0.182925	-7.2586e-05		-0.012132	0.0663264	1.5271	-0.0126375	0.180037	1.2376	-0.0302988	0.217759	0.971252	0.049091	0.240971	0.733618	0.00661987	0.150244	0.747777	-0.0138558	0.118056	0.408218	-0.0583275	0.105523	0.0022909
						-0.00929248	-0.158172	1.51493	0.018713	-0.242614	1.23613	-0.0112516	-0.282983	0.966042	0.0634813	-0.308203	0.726477	0.0256404	-0.219274	0.732459	0.0158287	-0.180365	0.421655	-0.0619717	-0.182916	-5.06277e-05		-0.0121774	0.0663336	1.52709	-0.0126507	0.180002	1.23759	-0.0303025	0.217729	0.971238	0.0491035	0.241023	0.733645	0.00680066	0.150266	0.747557	-0.0138594	0.118087	0.40822	-0.0583561	0.105534	0.00227782
						-0.00928499	-0.158181	1.51493	0.018697	-0.242648	1.23617	-0.0112497	-0.282997	0.96602	0.0638115	-0.307913	0.726311	0.0256764	-0.219246	0.732373	0.0158466	-0.180351	0.421664	-0.0620189	-0.18294	-5.98636e-05		-0.0121823	0.0663426	1.5271	-0.0126638	0.180008	1.23762	-0.030267	0.217728	0.971241	0.0490792	0.24102	0.733604	0.00661787	0.150259	0.747753	-0.0139031	0.118002	0.408213	-0.0583448	0.105506	0.00230217
						-0.0093231	-0.158217	1.51495	0.0186659	-0.242601	1.23613	-0.0112224	-0.283022	0.966031	0.0635491	-0.308189	0.726446	0.0257493	-0.219245	0.732438	0.0157999	-0.180358	0.421649	-0.0619633	-0.18296	-6.26918e-05		-0.0122011	0.0663174	1.52712	-0.0125987	0.18001	1.23757	-0.030299	0.217726	0.971227	0.0491111	0.241017	0.733623	0.00676302	0.150255	0.747552	-0.0138596	0.118066	0.408189	-0.0583408	0.105516	0.00230282
						-0.00932253	-0.158132	1.5149	0.0186846	-0.242603	1.23617	-0.0112662	-0.283011	0.966025	0.0634939	-0.308281	0.726491	0.02566	-0.219293	0.732448	0.0158391	-0.180371	0.42168	-0.0620084	-0.182978	-2.20281e-05		-0.0121975	0.0663143	1.52712	-0.0126514	0.180007	1.23763	-0.0302618	0.217684	0.971125	0.0490324	0.241004	0.733625	0.00677165	0.150229	0.747578	-0.0138783	0.11803	0.40823	-0.0583326	0.105532	0.00225283
						-0.0093243	-0.158205	1.51492	0.0186738	-0.242686	1.23621	-0.0112436	-0.283022	0.966045	0.0637824	-0.307929	0.726298	0.0257291	-0.219267	0.732411	0.0158246	-0.18039	0.421665	-0.0619716	-0.182908	-5.26368e-05		-0.0121717	0.0662989	1.52711	-0.0127099	0.179988	1.23764	-0.0303171	0.217663	0.971129	0.0490238	0.241065	0.733921	0.00684343	0.150266	0.747568	-0.0138514	0.118015	0.408217	-0.0583499	0.105521	0.00229772
						-0.00934016	-0.15819	1.51493	0.0186868	-0.242654	1.23618	-0.0112864	-0.283057	0.966063	0.0636239	-0.308213	0.726446	0.0256999	-0.219307	0.732422	0.0158552	-0.180373	0.421656	-0.0619756	-0.182961	-5.67112e-05		-0.0121857	0.0663302	1.52712	-0.0126919	0.179998	1.23762	-0.0303245	0.21768	0.971246	0.0490229	0.240996	0.733676	0.00675891	0.150267	0.747609	-0.0138697	0.118038	0.408192	-0.0583182	0.105496	0.00230608
						-0.0093172	-0.158182	1.51491	0.0186793	-0.242674	1.23618	-0.0112826	-0.283013	0.966051	0.0635207	-0.308278	0.726488	0.0255906	-0.219359	0.732422	0.0158436	-0.180385	0.421648	-0.0619361	-0.182914	-4.00606e-05		-0.0122194	0.0662778	1.5271	-0.0126545	0.179984	1.2376	-0.030354	0.217665	0.971225	0.0490332	0.241003	0.73366	0.00650876	0.150228	0.747791	-0.0139088	0.118057	0.408225	-0.058352	0.105508	0.00231012
						-0.00932466	-0.158206	1.51492	0.0186673	-0.242696	1.2361	-0.0112518	-0.283069	0.96604	0.0638043	-0.308001	0.726305	0.0256695	-0.219282	0.732437	0.0158381	-0.180362	0.421672	-0.0619473	-0.182928	-5.61788e-05		-0.0122098	0.0663021	1.52714	-0.012646	0.179997	1.23759	-0.0303562	0.217672	0.971244	0.0490432	0.241035	0.73371	0.00661117	0.150253	0.747745	-0.013891	0.118078	0.408213	-0.0583558	0.105513	0.00229556
						-0.00935608	-0.158199	1.5149	0.0186406	-0.242694	1.23619	-0.0112763	-0.283074	0.966063	0.0635133	-0.30831	0.726442	0.0256122	-0.219316	0.732418	0.0158428	-0.180347	0.421673	-0.0619787	-0.182948	-1.6963e-05		-0.0122077	0.0662833	1.52713	-0.012692	0.18	1.23763	-0.0301004	0.217643	0.971082	0.0489834	0.24101	0.733676	0.00658826	0.15025	0.747752	-0.0138473	0.118015	0.40822	-0.0583235	0.105508	0.00228872
						-0.00931726	-0.158169	1.51492	0.0186614	-0.242689	1.23619	-0.0112878	-0.283085	0.966066	0.0637457	-0.308032	0.726315	0.0256327	-0.219327	0.732474	0.0158463	-0.180351	0.421656	-0.0620114	-0.182932	-3.59336e-05		-0.0122267	0.0662755	1.52714	-0.0126768	0.179976	1.2376	-0.0303389	0.217658	0.971257	0.0489739	0.241015	0.733669	0.00669736	0.150231	0.747598	-0.0138632	0.118015	0.40823	-0.0583321	0.105525	0.00230853
						-0.00934423	-0.158227	1.51489	0.0186546	-0.242716	1.23619	-0.0112454	-0.283091	0.966061	0.0637106	-0.308198	0.726464	0.0256227	-0.219333	0.732426	0.0158321	-0.180379	0.421661	-0.0619891	-0.182949	-5.26248e-05		-0.012234	0.0662581	1.52714	-0.0127006	0.179994	1.23764	-0.0303544	0.217667	0.971137	0.0490021	0.241017	0.73364	0.0067549	0.150245	0.74759	-0.0138372	0.118028	0.408201	-0.058314	0.105506	0.00226695
						-0.00931969	-0.158257	1.51492	0.0186069	-0.242675	1.23626	-0.0112608	-0.283067	0.966042	0.063812	-0.308007	0.726298	0.0256853	-0.219283	0.732406	0.0158617	-0.180337	0.42166	-0.0619546	-0.182929	-2.21218e-05		-0.0122139	0.0662606	1.5271	-0.0127293	0.179989	1.23763	-0.0304359	0.217667	0.971266	0.0489285	0.240968	0.733669	0.00654553	0.150216	0.747784	-0.0138464	0.118028	0.408205	-0.0583186	0.105522	0.00228844
						-0.00936558	-0.158269	1.5149	0.0186418	-0.24268	1.23626	-0.0112551	-0.283083	0.966064	0.063844	-0.307964	0.726317	0.0256546	-0.219315	0.732409	0.0158732	-0.180372	0.421653	-0.0619646	-0.182881	-3.38102e-05		-0.0122487	0.0662777	1.52714	-0.0127362	0.179982	1.23765	-0.0304198	0.21767	0.97124	0.0489754	0.241047	0.733667	0.00666038	0.150223	0.74776	-0.0138757	0.118051	0.408221	-0.0583548	0.105496	0.0022945
						-0.00936669	-0.158256	1.51491	0.0186611	-0.242724	1.23631	-0.011244	-0.283105	0.966041	0.0636498	-0.308263	0.726463	0.0257517	-0.219287	0.732404	0.0158477	-0.180375	0.421672	-0.0619756	-0.18292	-7.30245e-06		-0.0122613	0.0662683	1.52714	-0.0127371	0.179994	1.23763	-0.0304165	0.217656	0.971262	0.0489788	0.241008	0.733653	0.00672779	0.15021	0.747584	-0.0138691	0.118034	0.408235	-0.0583426	0.10554	0.00229942
						-0.00934962	-0.15826	1.5149	0.0187366	-0.24275	1.23629	-0.0112784	-0.283095	0.966066	0.0637494	-0.308201	0.726441	0.0257023	-0.219351	0.73243	0.0158633	-0.180372	0.421639	-0.0619531	-0.182911	-4.8485e-05		-0.0122406	0.0662627	1.52713	-0.012708	0.179975	1.23762	-0.0304128	0.217683	0.971264	0.0489797	0.240997	0.733688	0.00653441	0.150189	0.74778	-0.0138565	0.118031	0.408231	-0.0583567	0.105488	0.00234749
						-0.00933467	-0.158241	1.5149	0.0186678	-0.242693	1.23621	-0.011278	-0.283104	0.966069	0.0638396	-0.308038	0.726333	0.025678	-0.219345	0.732439	0.0158561	-0.180408	0.421664	-0.0619525	-0.182946	-3.44155e-05		-0.0122226	0.0662657	1.52714	-0.0127354	0.179976	1.23766	-0.0304357	0.21768	0.971256	0.0488929	0.241012	0.73368	0.00666708	0.150189	0.747597	-0.0138732	0.118047	0.408257	-0.0583396	0.105491	0.00230572
						-0.00934687	-0.158235	1.51492	0.0186241	-0.242712	1.23627	-0.0112706	-0.283098	0.966054	0.0638619	-0.308054	0.726357	0.0257037	-0.219345	0.732444	0.0158889	-0.180389	0.421657	-0.062011	-0.182942	-4.32239e-05		-0.0122624	0.0662305	1.52712	-0.012731	0.179959	1.23766	-0.0304317	0.217661	0.971276	0.0489238	0.241044	0.733692	0.00672419	0.150204	0.747568	-0.0138553	0.118042	0.408239	-0.0583613	0.105506	0.00231032
						-0.00934414	-0.158264	1.51493	0.0186522	-0.242753	1.23626	-0.0112858	-0.28311	0.966069	0.0638848	-0.308025	0.726332	0.0256335	-0.21939	0.732449	0.0159085	-0.180362	0.421645	-0.0620138	-0.18295	-1.65368e-05		-0.0122561	0.0662416	1.52715	-0.0127575	0.179968	1.23764	-0.0304403	0.217577	0.971141	0.0489548	0.241052	0.733694	0.00673895	0.150214	0.7476	-0.0138489	0.118011	0.408261	-0.058357	0.105512	0.00233048
						-0.00933555	-0.158263	1.51492	0.0186687	-0.242709	1.23625	-0.011237	-0.283139	0.966067	0.0636108	-0.308317	0.726472	0.0256947	-0.219353	0.732402	0.0159016	-0.180333	0.42168	-0.0619844	-0.182897	-6.2923e-05		-0.0122751	0.0662137	1.52715	-0.0128029	0.179969	1.23765	-0.0304366	0.217652	0.971285	0.0488501	0.240999	0.733685	0.00656209	0.15021	0.74777	-0.01384	0.118004	0.408211	-0.0583356	0.105522	0.00231065
						-0.00936285	-0.158301	1.51494	0.0186247	-0.242744	1.2363	-0.0112767	-0.283157	0.966105	0.0636579	-0.308338	0.726499	0.025732	-0.21933	0.73242	0.0159161	-0.180343	0.421664	-0.0619529	-0.182956	5.65788e-05		-0.0122312	0.0662432	1.52716	-0.012744	0.179948	1.23767	-0.0304673	0.217643	0.971284	0.0488329	0.241017	0.733671	0.00661721	0.150192	0.747752	-0.0139014	0.118019	0.408243	-0.0583199	0.105516	0.00229024
						-0.0093818	-0.158275	1.51491	0.0187765	-0.242747	1.23629	-0.0112849	-0.283123	0.966115	0.0636998	-0.308318	0.726509	0.025709	-0.219349	0.732437	0.0158927	-0.180389	0.421683	-0.0620022	-0.182963	-5.754e-05		-0.0122921	0.066203	1.52715	-0.0127673	0.179951	1.23766	-0.0305221	0.217643	0.971295	0.0489194	0.241023	0.733669	0.00661228	0.150165	0.74776	-0.0138094	0.118018	0.408222	-0.0583333	0.105502	0.00228984
						-0.00935095	-0.158321	1.51494	0.0186163	-0.242722	1.23629	-0.0113049	-0.283133	0.966118	0.0638359	-0.308071	0.726323	0.025666	-0.219381	0.732465	0.0159123	-0.180392	0.421674	-0.0619705	-0.182924	-9.6247e-06		-0.0123016	0.0662261	1.52716	-0.0127865	0.179967	1.23765	-0.0304543	0.217637	0.971273	0.0489304	0.241034	0.733703	0.00653702	0.150161	0.747775	-0.0138749	0.117999	0.408231	-0.0582837	0.105554	0.00236862
						-0.00938675	-0.158296	1.51491	0.0186125	-0.242717	1.23632	-0.011286	-0.283158	0.966129	0.0639301	-0.308051	0.726361	0.0256456	-0.219397	0.732463	0.0158915	-0.180358	0.421658	-0.0619592	-0.182911	3.89127e-06		-0.012246	0.0662275	1.52716	-0.0127701	0.179969	1.23768	-0.0304729	0.217641	0.971254	0.0488676	0.241022	0.733673	0.00656948	0.150154	0.747756	-0.0138569	0.117991	0.408228	-0.0583385	0.10553	0.00229535
						-0.00938056	-0.158298	1.51493	0.0186398	-0.24277	1.23628	-0.0113194	-0.283153	0.966132	0.0639032	-0.308074	0.726352	0.0257454	-0.219341	0.732441	0.0159184	-0.180396	0.42169	-0.0619541	-0.182952	-2.91738e-06		-0.0122486	0.0662199	1.52714	-0.0128277	0.179925	1.23768	-0.0304825	0.217665	0.971295	0.0488183	0.240986	0.733699	0.0065117	0.150159	0.747806	-0.0138831	0.118009	0.40825	-0.0584196	0.105514	0.00244325
						-0.00935887	-0.15829	1.51492	0.0186223	-0.242763	1.23635	-0.0113235	-0.283115	0.966118	0.0638899	-0.308086	0.726349	0.0257511	-0.219362	0.732444	0.0159124	-0.180396	0.421672	-0.0620368	-0.182966	-6.00206e-06		-0.0122565	0.066206	1.52718	-0.0128419	0.179951	1.23768	-0.0305038	0.217583	0.971295	0.0488027	0.240994	0.733745	0.00669021	0.150171	0.747604	-0.0138679	0.117998	0.408242	-0.0583131	0.105515	0.00228467
						-0.00938657	-0.158308	1.51491	0.0186433	-0.242774	1.23628	-0.0112927	-0.283179	0.966113	0.0638839	-0.308156	0.726409	0.0257515	-0.219363	0.732462	0.0158852	-0.180434	0.421673	-0.061987	-0.182927	-5.5569e-05		-0.0122672	0.0661728	1.52714	-0.0128308	0.179949	1.23769	-0.0305383	0.21762	0.97132	0.0488376	0.241049	0.733664	0.00669738	0.150173	0.74759	-0.0138566	0.118012	0.408236	-0.0583232	0.10549	0.002296
						-0.00937473	-0.158316	1.51491	0.0187707	-0.242816	1.23636	-0.0112853	-0.283173	0.966143	0.0638672	-0.308115	0.726354	0.0257212	-0.219395	0.732472	0.0159128	-0.180425	0.421702	-0.0619706	-0.182926	6.46638e-06		-0.0122848	0.0661943	1.52717	-0.0128472	0.179941	1.23766	-0.0305276	0.217615	0.971305	0.0488094	0.241032	0.733699	0.0065186	0.150176	0.747796	-0.0138564	0.117993	0.408271	-0.0583447	0.10548	0.0022936
						-0.00937604	-0.158325	1.51492	0.0185814	-0.242827	1.23639	-0.0112928	-0.283176	0.966121	0.0638241	-0.308194	0.72636	0.0257185	-0.219396	0.732445	0.0159018	-0.18038	0.421693	-0.0619231	-0.182924	-2.57621e-06		-0.0122568	0.0661776	1.52714	-0.0127628	0.179915	1.23766	-0.0305267	0.217631	0.971295	0.0487706	0.241036	0.73369	0.00650353	0.150158	0.747776	-0.0139114	0.117999	0.408274	-0.0583434	0.105493	0.00233546
						-0.00937805	-0.158327	1.51492	0.0185916	-0.242772	1.23637	-0.0112732	-0.283199	0.966144	0.0639203	-0.308109	0.726364	0.0258113	-0.219347	0.732469	0.0159183	-0.180439	0.421684	-0.0619169	-0.18291	-9.70986e-06		-0.0122698	0.0661909	1.52718	-0.0128153	0.179939	1.23765	-0.0305167	0.217633	0.971318	0.0487369	0.240991	0.733699	0.00650547	0.150139	0.747816	-0.0138453	0.117975	0.408251	-0.0583343	0.105495	0.00231581
						-0.00938143	-0.158329	1.51492	0.0185902	-0.242753	1.23635	-0.0112667	-0.283191	0.966143	0.0638725	-0.308146	0.726345	0.0257491	-0.219402	0.732489	0.0159327	-0.180389	0.421665	-0.0619248	-0.182939	1.44885e-05		-0.0123041	0.0661977	1.52719	-0.0128174	0.179921	1.23768	-0.0305737	0.217618	0.971329	0.0487821	0.241082	0.733764	0.00649457	0.15016	0.74779	-0.0138642	0.11798	0.408258	-0.0583333	0.105538	0.00229541
						-0.00937498	-0.1583	1.51492	0.0185986	-0.242753	1.23636	-0.0112867	-0.283201	0.966146	0.0639702	-0.308078	0.726352	0.0256744	-0.219458	0.732492	0.0159249	-0.180427	0.421677	-0.0619424	-0.182929	4.38804e-06		-0.0122572	0.0662035	1.52719	-0.0128513	0.17992	1.23768	-0.0305365	0.217634	0.971338	0.0486849	0.24105	0.733736	0.00649807	0.150126	0.747811	-0.0138518	0.117955	0.408245	-0.0583424	0.105511	0.00230733
						-0.00937842	-0.158321	1.51495	0.0186315	-0.242772	1.23629	-0.0112944	-0.28321	0.966137	0.0636359	-0.308447	0.726525	0.0258067	-0.219377	0.73247	0.0159404	-0.18041	0.421659	-0.0619565	-0.182937	2.34133e-05		-0.0122911	0.0661537	1.52717	-0.0128408	0.179921	1.23767	-0.0305471	0.21764	0.971333	0.0486639	0.240994	0.73371	0.0064889	0.150148	0.747793	-0.013883	0.117961	0.408276	-0.0584103	0.105498	0.00246073
						-0.00940669	-0.158311	1.51493	0.0186033	-0.242746	1.23637	-0.0113048	-0.283195	0.966159	0.0638758	-0.308145	0.726402	0.0257709	-0.219426	0.732491	0.016003	-0.180374	0.421722	-0.0619832	-0.182958	6.67529e-06		-0.0122798	0.0661452	1.52717	-0.0128499	0.17991	1.23769	-0.0305511	0.217609	0.971311	0.0487139	0.241062	0.733743	0.00645744	0.150149	0.747825	-0.0138315	0.117994	0.40825	-0.0583316	0.105495	0.00233797
						-0.00939256	-0.158321	1.51493	0.0187522	-0.242831	1.23642	-0.0112856	-0.283217	0.966148	0.0638805	-0.308217	0.72641	0.0257695	-0.219388	0.732477	0.015922	-0.180421	0.421667	-0.0619022	-0.18293	2.0093e-06		-0.0122824	0.0661962	1.52717	-0.0128767	0.179916	1.23771	-0.0305909	0.217623	0.971338	0.0486717	0.24105	0.733762	0.00647852	0.150131	0.747773	-0.0138657	0.117949	0.408263	-0.0583345	0.105528	0.00230139
						-0.00938297	-0.158339	1.51492	0.0187619	-0.242846	1.23642	-0.0113217	-0.283229	0.966165	0.0638548	-0.30819	0.726393	0.0258616	-0.219353	0.732476	0.0159314	-0.180405	0.421695	-0.0618951	-0.182936	1.58525e-05		-0.0122927	0.0661865	1.52719	-0.0128688	0.179927	1.23772	-0.0305648	0.217596	0.97133	0.0486173	0.241031	0.733728	0.00652687	0.150129	0.747803	-0.0138588	0.118011	0.40828	-0.0583299	0.105533	0.0023595
						-0.009374	-0.158406	1.51492	0.0185811	-0.242792	1.23639	-0.0112822	-0.283209	0.966189	0.0637977	-0.308377	0.726526	0.0257853	-0.219404	0.73246	0.0159702	-0.180402	0.42168	-0.0619353	-0.182928	-6.68365e-06		-0.0122877	0.066148	1.52718	-0.0128552	0.179922	1.2377	-0.0305507	0.217586	0.971332	0.0486604	0.241032	0.733744	0.00666671	0.150143	0.74761	-0.013825	0.117978	0.408276	-0.0583172	0.105499	0.00235592
						-0.00939873	-0.158374	1.51491	0.0185776	-0.242822	1.23639	-0.0112977	-0.283216	0.966192	0.0637746	-0.308421	0.726547	0.0258363	-0.219378	0.732486	0.0159761	-0.180376	0.421754	-0.0619543	-0.182991	1.76145e-05		-0.0123093	0.066134	1.52717	-0.0128624	0.179897	1.23772	-0.0305895	0.217614	0.971343	0.0486326	0.241024	0.733759	0.00652678	0.15011	0.747789	-0.0139111	0.117962	0.408284	-0.0583892	0.105503	0.0024702
						-0.00942511	-0.158351	1.51492	0.0185846	-0.242784	1.23641	-0.0113023	-0.283225	0.966205	0.0639268	-0.308182	0.726428	0.0258017	-0.219408	0.732469	0.0159621	-0.180398	0.42168	-0.0619488	-0.182944	-8.79486e-06		-0.0123047	0.0661372	1.5272	-0.0128457	0.179902	1.23773	-0.0305638	0.217599	0.971348	0.0484408	0.240973	0.733741	0.00660894	0.150119	0.747643	-0.013826	0.117976	0.408256	-0.0583426	0.105516	0.00234188
						-0.00940926	-0.158378	1.51491	0.0186096	-0.24282	1.23641	-0.0112992	-0.283208	0.966225	0.063693	-0.308432	0.726515	0.0258347	-0.21939	0.732447	0.0159588	-0.180393	0.421683	-0.0619279	-0.182938	2.88136e-06		-0.0123192	0.0661403	1.5272	-0.0128575	0.179908	1.2377	-0.030609	0.21756	0.971387	0.0486009	0.241036	0.733709	0.0065042	0.15014	0.747813	-0.013869	0.117949	0.408274	-0.0583287	0.105527	0.00233069
						-0.00939936	-0.158371	1.51496	0.018599	-0.242781	1.23639	-0.0112889	-0.283223	0.966203	0.0637783	-0.308385	0.72653	0.0258783	-0.219364	0.732459	0.0159724	-0.180416	0.421697	-0.0619678	-0.182989	-4.57449e-06		-0.0123406	0.0661531	1.52719	-0.0128942	0.179893	1.23771	-0.0305948	0.217588	0.971392	0.0485707	0.240981	0.733718	0.00648912	0.150089	0.74784	-0.0138699	0.117947	0.408297	-0.0584054	0.105504	0.00249527
						-0.00942158	-0.158359	1.51495	0.0185785	-0.242799	1.23644	-0.0113464	-0.283199	0.966218	0.0636138	-0.308562	0.726561	0.0258135	-0.219435	0.732479	0.0159706	-0.180434	0.421714	-0.0619718	-0.182976	9.41141e-06		-0.0123202	0.0661537	1.52719	-0.0129523	0.179862	1.23772	-0.0306049	0.217608	0.971387	0.0484065	0.240968	0.733735	0.00645798	0.150104	0.747861	-0.0138592	0.117951	0.408279	-0.0583882	0.105523	0.00248933
						-0.00941339	-0.15835	1.51493	0.0185807	-0.24282	1.23645	-0.0113183	-0.283222	0.966205	0.0637622	-0.308411	0.726546	0.0258048	-0.219422	0.732489	0.0159429	-0.180425	0.421716	-0.0619423	-0.18296	6.58277e-06		-0.0123685	0.0661544	1.52719	-0.0129217	0.1799	1.2377	-0.0305782	0.217567	0.971354	0.0484238	0.240996	0.73378	0.00648232	0.150094	0.747847	-0.0138935	0.117955	0.408287	-0.0583322	0.105484	0.00237285
						-0.00940153	-0.158383	1.51496	0.0185765	-0.242835	1.23643	-0.0112671	-0.283277	0.966194	0.0638955	-0.308238	0.726398	0.0258133	-0.219446	0.732483	0.0160043	-0.180397	0.421745	-0.0619451	-0.182982	4.19489e-05		-0.0123305	0.0661385	1.5272	-0.012915	0.17987	1.23775	-0.0306128	0.217602	0.971382	0.0483529	0.240971	0.733763	0.00646213	0.150098	0.747877	-0.0138792	0.117958	0.408279	-0.0582976	0.105514	0.00233471
						-0.0094326	-0.158365	1.51495	0.0185646	-0.242837	1.23644	-0.0112875	-0.283245	0.966216	0.063689	-0.308507	0.726552	0.0258091	-0.219447	0.732472	0.0159718	-0.180423	0.421675	-0.0619388	-0.182967	3.94636e-05		-0.0123141	0.0661526	1.52719	-0.0129347	0.179895	1.23773	-0.0306367	0.217587	0.971391	0.0483696	0.240979	0.733789	0.00645787	0.150089	0.747838	-0.0138679	0.117917	0.408335	-0.0583709	0.105483	0.0024964
						-0.0094268	-0.158401	1.51496	0.0185834	-0.242813	1.23642	-0.011309	-0.283288	0.966235	0.0638146	-0.308454	0.726552	0.0258637	-0.219446	0.732451	0.015981	-0.180426	0.421725	-0.0619389	-0.182961	4.89293e-05		-0.0123464	0.066105	1.5272	-0.0129285	0.179885	1.23774	-0.0306111	0.217574	0.971403	0.0483318	0.24092	0.733718	0.00641215	0.150104	0.747885	-0.0138971	0.117923	0.408298	-0.0583384	0.105503	0.00235198
						-0.0094108	-0.158403	1.51498	0.0185629	-0.242827	1.23644	-0.0112918	-0.283243	0.966239	0.0639528	-0.308233	0.726435	0.0257808	-0.219461	0.73252	0.0159925	-0.180424	0.421679	-0.061944	-0.182969	2.02508e-05		-0.0123569	0.0661269	1.52719	-0.0128927	0.179909	1.23772	-0.0306188	0.217603	0.971399	0.0485889	0.241006	0.733808	0.0064113	0.150101	0.747866	-0.0138599	0.11795	0.408316	-0.0584152	0.105509	0.00250573
						-0.00943509	-0.158397	1.51497	0.0185475	-0.242825	1.23647	-0.0112811	-0.283264	0.966228	0.063836	-0.308302	0.726425	0.0258908	-0.219408	0.732513	0.0159677	-0.180398	0.421739	-0.0619315	-0.182956	2.17639e-05		-0.01234	0.0660895	1.52719	-0.0128738	0.179891	1.23774	-0.0306208	0.217584	0.971404	0.0482621	0.241005	0.734061	0.00661458	0.150086	0.747663	-0.0138916	0.117972	0.408282	-0.0583828	0.105504	0.00249521
						-0.0094075	-0.158424	1.51494	0.018535	-0.242833	1.23645	-0.0113107	-0.283269	0.966244	0.0639097	-0.308289	0.726439	0.0256791	-0.219575	0.732779	0.0159764	-0.180449	0.421737	-0.0619815	-0.182953	6.55678e-05		-0.0123053	0.0661718	1.52722	-0.0129066	0.179889	1.23775	-0.0305943	0.217548	0.971401	0.0482777	0.240989	0.734037	0.00649658	0.150066	0.747862	-0.0138553	0.117935	0.40831	-0.0583347	0.105504	0.00234171
						-0.00942677	-0.158442	1.51497	0.0187408	-0.242855	1.23646	-0.0113023	-0.283269	0.966244	0.0639688	-0.308208	0.726385	0.0258496	-0.219435	0.732509	0.0160393	-0.180378	0.421748	-0.0619885	-0.182984	-1.14945e-05		-0.0123508	0.0661231	1.5272	-0.0130093	0.179896	1.23777	-0.0306645	0.217571	0.971426	0.0482937	0.240969	0.734014	0.00666414	0.150077	0.747638	-0.013859	0.11794	0.408293	-0.0583047	0.105563	0.00259983
						-0.0094311	-0.158407	1.515	0.0185216	-0.24286	1.23648	-0.011314	-0.283283	0.966268	0.0638286	-0.308475	0.726578	0.0258778	-0.219458	0.732486	0.0159715	-0.180469	0.421699	-0.0619586	-0.18299	8.42644e-05		-0.0123735	0.0661292	1.52722	-0.0129173	0.179901	1.23778	-0.0306265	0.217571	0.971413	0.0483369	0.240973	0.733786	0.0064216	0.150058	0.747882	-0.0138477	0.117935	0.408316	-0.0583211	0.10551	0.00235759
						-0.00943482	-0.158417	1.51498	0.018535	-0.242887	1.2365	-0.0113163	-0.283256	0.966277	0.0640314	-0.308201	0.726394	0.0258518	-0.219466	0.732467	0.0159369	-0.180476	0.421729	-0.0619345	-0.182929	3.57014e-05		-0.0123178	0.0661253	1.52719	-0.0129165	0.179868	1.23775	-0.0306664	0.217551	0.971439	0.0483118	0.240938	0.733777	0.00642879	0.150066	0.747845	-0.0138784	0.117946	0.408338	-0.0583774	0.105493	0.00250278
						-0.00947055	-0.158392	1.51497	0.0185703	-0.242841	1.23648	-0.0113222	-0.283279	0.966246	0.0639318	-0.308292	0.726443	0.0258439	-0.219448	0.732499	0.0160191	-0.180417	0.421713	-0.0619464	-0.183001	1.70013e-05		-0.01237	0.066101	1.52723	-0.0129622	0.179827	1.23776	-0.0306415	0.217557	0.971405	0.0483015	0.240913	0.733775	0.00643769	0.150048	0.747855	-0.013911	0.117949	0.408315	-0.0583804	0.105521	0.00248618
						-0.00946375	-0.15841	1.51499	0.0186888	-0.242911	1.23653	-0.0112955	-0.283298	0.966258	0.0637426	-0.308539	0.726555	0.0258536	-0.21944	0.732522	0.0160558	-0.1804	0.421764	-0.0619213	-0.182948	-1.34392e-05		-0.012355	0.0661021	1.52723	-0.0129828	0.179858	1.23775	-0.0306464	0.217574	0.971415	0.0483447	0.240947	0.733802	0.00643889	0.150053	0.747874	-0.0138975	0.117927	0.408327	-0.0583916	0.10552	0.00249579
						-0.00945877	-0.158462	1.51499	0.0185168	-0.242881	1.23651	-0.0112828	-0.283298	0.966244	0.0639445	-0.308295	0.726427	0.0259784	-0.219435	0.732467	0.0159841	-0.180447	0.421732	-0.0619369	-0.183014	5.47383e-05		-0.012347	0.0661169	1.5272	-0.0129355	0.179868	1.23774	-0.030645	0.21754	0.971428	0.0482629	0.240945	0.733828	0.00660946	0.150055	0.747675	-0.0139301	0.117938	0.408331	-0.0583905	0.105513	0.00250559
						-0.0094609	-0.158418	1.51495	0.0185326	-0.242897	1.23651	-0.0113046	-0.283293	0.966269	0.0639223	-0.308336	0.72644	0.0258979	-0.219495	0.732464	0.0159634	-0.180484	0.421757	-0.0619433	-0.18297	1.30041e-05		-0.0123193	0.0661104	1.52721	-0.0129388	0.179903	1.23776	-0.030641	0.217513	0.971448	0.048263	0.240979	0.73403	0.00658152	0.150077	0.747678	-0.0138907	0.117916	0.408344	-0.0582848	0.105529	0.00244812
						-0.00944084	-0.158413	1.51495	0.0185587	-0.242833	1.2365	-0.0113	-0.283331	0.966262	0.0636812	-0.308612	0.726617	0.025906	-0.219457	0.732484	0.0160515	-0.180418	0.421774	-0.061895	-0.18294	5.70649e-05		-0.0123235	0.0661661	1.52722	-0.0129804	0.179919	1.23777	-0.030695	0.217548	0.971459	0.0482734	0.240913	0.733778	0.00645498	0.150045	0.747887	-0.0138705	0.117915	0.408316	-0.0583147	0.105545	0.00260192
						-0.00945765	-0.158413	1.51498	0.0185138	-0.242841	1.23647	-0.0112937	-0.283279	0.966276	0.0639441	-0.308277	0.726425	0.0258121	-0.219512	0.732505	0.0160266	-0.180385	0.421779	-0.0619676	-0.182965	4.3388e-05		-0.0123574	0.0660855	1.52723	-0.0130073	0.179864	1.23778	-0.0306731	0.217539	0.971447	0.0483053	0.240905	0.733799	0.00646062	0.150044	0.747877	-0.0138821	0.117918	0.408344	-0.0583572	0.105492	0.00251483
						-0.00944689	-0.158419	1.51495	0.018516	-0.242823	1.23651	-0.0112828	-0.283298	0.966244	0.0638281	-0.308504	0.726581	0.0258595	-0.219489	0.732513	0.0160021	-0.180456	0.421805	-0.0619125	-0.182956	3.77877e-05		-0.0123934	0.0661076	1.52724	-0.0129502	0.179823	1.23774	-0.0306414	0.217539	0.971444	0.0482286	0.241007	0.73409	0.00640315	0.150054	0.747897	-0.0139407	0.117912	0.408335	-0.0582334	0.10557	0.00245455
						-0.00946293	-0.158424	1.51499	0.0184862	-0.242881	1.23652	-0.0112888	-0.283276	0.966274	0.0639393	-0.308337	0.726473	0.0258707	-0.219495	0.732513	0.0160248	-0.180444	0.421722	-0.0619472	-0.182969	7.02481e-05		-0.012381	0.0660845	1.52724	-0.0129857	0.179833	1.23774	-0.0306566	0.217532	0.971469	0.0482219	0.240915	0.733844	0.00641153	0.150042	0.747887	-0.0138983	0.11792	0.408331	-0.0583565	0.105514	0.00250497
						-0.00943559	-0.158474	1.51497	0.0185096	-0.242868	1.23655	-0.0112972	-0.283328	0.966282	0.0639452	-0.308345	0.726458	0.0259464	-0.219451	0.732482	0.0160616	-0.18044	0.421766	-0.0619661	-0.182987	-7.20661e-07		-0.0123612	0.0661062	1.52724	-0.0130286	0.179813	1.23778	-0.0306229	0.217524	0.971444	0.0482383	0.240904	0.733872	0.00645235	0.150016	0.747872	-0.0139207	0.117901	0.408355	-0.0584005	0.105482	0.00251639
						-0.00947612	-0.158438	1.51496	0.0185018	-0.242887	1.23653	-0.0112783	-0.283303	0.966277	0.0638136	-0.308541	0.726598	0.0259197	-0.219476	0.732512	0.0159966	-0.180466	0.421763	-0.0619267	-0.183011	4.87273e-05		-0.0123813	0.0661217	1.52726	-0.0129995	0.179852	1.23777	-0.0306464	0.217543	0.971442	0.0482143	0.241012	0.734072	0.00654364	0.150055	0.747696	-0.0138934	0.11791	0.408357	-0.0582414	0.105559	0.00245931
						-0.0094687	-0.158474	1.51499	0.0184988	-0.242884	1.23654	-0.0112862	-0.283275	0.966299	0.0637231	-0.308589	0.726595	0.0258874	-0.219495	0.732456	0.0160139	-0.180441	0.421706	-0.0619792	-0.182974	5.9352e-05		-0.0123548	0.0660695	1.52723	-0.0130325	0.179821	1.2378	-0.0306995	0.217521	0.971465	0.0481455	0.240946	0.734086	0.00637996	0.150018	0.747889	-0.0138804	0.117929	0.408355	-0.0583696	0.105507	0.00251477
						-0.00947946	-0.158452	1.51498	0.0185354	-0.242842	1.23652	-0.0113443	-0.283319	0.966322	0.0639257	-0.308366	0.726455	0.0259892	-0.219419	0.732528	0.0160145	-0.180455	0.421741	-0.0619595	-0.182983	3.78293e-05		-0.0123788	0.0660898	1.52722	-0.013013	0.179864	1.23778	-0.0306835	0.217524	0.971456	0.0482094	0.240926	0.733891	0.00638291	0.150035	0.747902	-0.0138936	0.117919	0.408335	-0.0582997	0.105573	0.00262325
						-0.00946295	-0.158434	1.51497	0.0184866	-0.24289	1.23658	-0.0113005	-0.283342	0.966307	0.0640013	-0.308307	0.726434	0.0260467	-0.219489	0.732511	0.0160492	-0.180416	0.421802	-0.0619102	-0.182969	8.14044e-05		-0.0123596	0.0660684	1.52724	-0.013075	0.179852	1.23781	-0.0306808	0.217526	0.971493	0.0482014	0.240942	0.733842	0.00640289	0.150014	0.747877	-0.0138767	0.117911	0.408369	-0.0583562	0.105499	0.00251365
						-0.00946605	-0.158445	1.51498	0.0184982	-0.242886	1.23654	-0.0113385	-0.283296	0.966307	0.0638722	-0.308531	0.726618	0.0259406	-0.219506	0.732492	0.0160302	-0.180486	0.421743	-0.0619057	-0.182952	0.000112691		-0.0123896	0.0660862	1.52726	-0.0130168	0.179827	1.23777	-0.0306325	0.217524	0.971467	0.0482261	0.240961	0.733834	0.00641534	0.150031	0.747878	-0.0138984	0.117928	0.408318	-0.0583738	0.105536	0.00255628
						-0.00946587	-0.158478	1.51497	0.0185136	-0.242884	1.23654	-0.0113213	-0.283301	0.966326	0.0637313	-0.308589	0.726608	0.0256612	-0.219738	0.732801	0.016002	-0.180465	0.421743	-0.0619119	-0.182986	3.32025e-05		-0.0124018	0.0660459	1.52725	-0.0130587	0.179841	1.23782	-0.0306723	0.217508	0.971465	0.0481514	0.240825	0.733776	0.00638806	0.149993	0.747925	-0.0138714	0.117913	0.408344	-0.0582924	0.105532	0.00246392
						-0.00945889	-0.158457	1.51499	0.0184764	-0.242914	1.23652	-0.0113211	-0.283299	0.966304	0.064018	-0.308332	0.726504	0.0256629	-0.219663	0.732805	0.0160801	-0.180409	0.421803	-0.0619457	-0.182993	6.15904e-05		-0.0123846	0.0660846	1.52724	-0.013065	0.179825	1.2378	-0.0306452	0.217532	0.971467	0.0482133	0.240894	0.73383	0.00643282	0.149997	0.74791	-0.0138552	0.117894	0.408371	-0.0582271	0.105555	0.00248243
						-0.00944895	-0.158447	1.51499	0.0184547	-0.242929	1.23654	-0.0113147	-0.283318	0.966316	0.0640198	-0.308316	0.726455	0.0259276	-0.219489	0.732507	0.0159942	-0.180466	0.421759	-0.0619428	-0.182979	7.47581e-05		-0.0123848	0.066089	1.52726	-0.0130055	0.179849	1.2378	-0.0306757	0.217513	0.971486	0.048229	0.24091	0.733839	0.00656848	0.150033	0.747693	-0.0138711	0.117885	0.408337	-0.0583068	0.105606	0.00264808
						-0.00947926	-0.158459	1.51499	0.0185029	-0.242861	1.23654	-0.0112948	-0.283355	0.966319	0.0639881	-0.308361	0.726453	0.0257871	-0.219665	0.732814	0.0160549	-0.180396	0.421791	-0.0619517	-0.182978	9.07955e-05		-0.0124055	0.0660699	1.52724	-0.0130246	0.179829	1.23777	-0.0306713	0.217514	0.971484	0.0481183	0.240965	0.734037	0.00646724	0.149975	0.747895	-0.0138964	0.117903	0.408356	-0.058298	0.105501	0.00238532
						-0.00949671	-0.158483	1.51498	0.0186597	-0.242956	1.23658	-0.0113726	-0.283335	0.966326	0.0639769	-0.308385	0.726464	0.0256974	-0.219685	0.732789	0.0160755	-0.180387	0.421779	-0.0619432	-0.182958	6.70961e-05		-0.0124279	0.0660541	1.52725	-0.0133299	0.179847	1.23784	-0.0307044	0.217511	0.971486	0.0481774	0.240914	0.733824	0.00643751	0.150034	0.747926	-0.0139121	0.117908	0.408346	-0.0583334	0.105566	0.00262687
						-0.00947526	-0.158424	1.51496	0.0185141	-0.24289	1.23655	-0.011287	-0.283357	0.966307	0.0640093	-0.308354	0.726441	0.0257264	-0.219689	0.732789	0.0160272	-0.180443	0.421778	-0.0619202	-0.183006	7.56021e-05		-0.0124287	0.0660649	1.52723	-0.013044	0.179812	1.2378	-0.0307086	0.217494	0.971491	0.0482013	0.240892	0.73386	0.00635516	0.149982	0.747945	-0.0139325	0.117897	0.408359	-0.0583325	0.105508	0.00250026
						-0.00948349	-0.158462	1.51498	0.0184999	-0.242894	1.23652	-0.0113502	-0.283342	0.966291	0.0640297	-0.308354	0.726481	0.0257663	-0.219686	0.732792	0.0160145	-0.180458	0.421726	-0.061953	-0.182958	8.4972e-05		-0.0124268	0.0660729	1.52725	-0.0130956	0.179807	1.23782	-0.0307024	0.217487	0.971496	0.0481751	0.240922	0.733854	0.0064624	0.150002	0.747904	-0.0138916	0.117886	0.408341	-0.058332	0.105498	0.00241027
						-0.00949614	-0.158481	1.51499	0.0185072	-0.2429	1.23654	-0.0113412	-0.283314	0.966321	0.0639082	-0.308409	0.726448	0.0257159	-0.2197	0.732809	0.0160723	-0.180412	0.4218	-0.0619477	-0.182954	4.56632e-05		-0.0124601	0.0660571	1.52727	-0.0130706	0.179826	1.2378	-0.0306899	0.217502	0.971479	0.0480912	0.24093	0.734059	0.0063634	0.149968	0.747919	-0.0138663	0.117873	0.408349	-0.0583519	0.105479	0.00250534
						-0.00946454	-0.158476	1.515	0.0184715	-0.242927	1.23658	-0.0113348	-0.283333	0.966332	0.0639952	-0.308439	0.726484	0.0257608	-0.219679	0.732775	0.0160847	-0.180432	0.421778	-0.0619072	-0.182999	5.89604e-05		-0.0124439	0.0660383	1.52723	-0.0130528	0.179811	1.23781	-0.0307511	0.217505	0.971499	0.0481047	0.240952	0.734082	0.00642697	0.149981	0.747919	-0.0138643	0.117909	0.408372	-0.0583046	0.105491	0.00238256
						-0.00949534	-0.15845	1.51496	0.018455	-0.242923	1.23655	-0.0112594	-0.283377	0.966304	0.0637137	-0.308722	0.726601	0.0257517	-0.219699	0.732797	0.0160639	-0.180457	0.421763	-0.0618974	-0.182971	7.97533e-05		-0.0124706	0.0660372	1.52726	-0.0130655	0.179857	1.23783	-0.0307206	0.217491	0.971511	0.0481316	0.240966	0.734066	0.0063704	0.149964	0.747933	-0.0139062	0.117884	0.408384	-0.0582496	0.105548	0.00251076
						-0.0094668	-0.158498	1.51496	0.0184868	-0.242939	1.23659	-0.0113138	-0.283369	0.9663	0.063836	-0.308546	0.726563	0.025926	-0.219558	0.732509	0.0160106	-0.180451	0.421761	-0.0619948	-0.183017	5.90371e-05		-0.0124274	0.0660402	1.52723	-0.0130875	0.179804	1.23781	-0.0307161	0.217507	0.971479	0.0480857	0.24095	0.734103	0.0064121	0.15	0.747912	-0.0138958	0.117888	0.408366	-0.0582405	0.105538	0.00249718
						-0.00949513	-0.158444	1.51498	0.0184785	-0.242903	1.23656	-0.0112934	-0.283377	0.966333	0.0640033	-0.30839	0.726483	0.0259494	-0.219575	0.732473	0.0160689	-0.180446	0.421771	-0.0619502	-0.182979	4.61524e-05		-0.0124397	0.0660402	1.52722	-0.0130888	0.17982	1.23782	-0.03072	0.217494	0.971477	0.0480729	0.240938	0.734096	0.00640785	0.14998	0.747924	-0.0139137	0.117897	0.408375	-0.0583045	0.105571	0.00262858
						-0.00948621	-0.158472	1.51498	0.0184233	-0.24299	1.2366	-0.0113463	-0.283344	0.966335	0.0639946	-0.308419	0.726475	0.0258688	-0.219591	0.73252	0.0160694	-0.18042	0.42177	-0.0619592	-0.182973	4.61488e-05		-0.0124606	0.0660302	1.52727	-0.0133126	0.179832	1.23788	-0.0307155	0.217481	0.971507	0.048028	0.240913	0.734062	0.00639042	0.149969	0.747943	-0.0139161	0.117858	0.408369	-0.0582984	0.105563	0.00260355
						-0.00949945	-0.158504	1.51497	0.0184936	-0.242933	1.23656	-0.0113537	-0.283359	0.966337	0.0640119	-0.308405	0.726474	0.0259459	-0.219576	0.732522	0.0160657	-0.180418	0.421794	-0.0619372	-0.182959	8.57474e-05		-0.012456	0.066036	1.52722	-0.0130973	0.179821	1.23783	-0.0307249	0.21747	0.971485	0.0480873	0.240902	0.733881	0.00641963	0.149967	0.747911	-0.0138964	0.117881	0.408373	-0.0583633	0.105504	0.00253469
						-0.00948522	-0.158482	1.51498	0.0184642	-0.242927	1.23656	-0.0112968	-0.28338	0.966332	0.0640214	-0.308388	0.72647	0.0259259	-0.219626	0.732502	0.01603	-0.180493	0.421746	-0.0619292	-0.182952	9.49141e-05		-0.012514	0.0660771	1.52726	-0.0130641	0.179836	1.23781	-0.0307728	0.217502	0.971532	0.0480557	0.240866	0.733855	0.00645707	0.149965	0.747927	-0.0139205	0.117859	0.408383	-0.0582964	0.105559	0.00253182
						-0.00951593	-0.158491	1.51497	0.0184645	-0.242975	1.23657	-0.0112973	-0.283375	0.966289	0.0640406	-0.308387	0.726463	0.0257875	-0.21969	0.73277	0.0160219	-0.180485	0.421742	-0.0619193	-0.182991	5.77261e-05		-0.012503	0.0660376	1.52724	-0.0133323	0.179831	1.23784	-0.0307358	0.21749	0.971507	0.0480885	0.240898	0.733844	0.00644786	0.150003	0.7479	-0.0138929	0.117898	0.408382	-0.058341	0.105495	0.00251406
						-0.00950917	-0.158461	1.51497	0.018636	-0.242971	1.23659	-0.0113642	-0.283333	0.966334	0.0639837	-0.308429	0.726484	0.0259953	-0.219566	0.732537	0.0160954	-0.180435	0.421799	-0.0619128	-0.18296	9.78238e-05		-0.0125155	0.0660309	1.52726	-0.0134298	0.179825	1.23789	-0.0307332	0.21747	0.971527	0.0480181	0.240913	0.734107	0.0064014	0.149954	0.747902	-0.0138528	0.11784	0.40833	-0.0582976	0.105551	0.0026288
						-0.00950982	-0.158478	1.51497	0.0184602	-0.24293	1.23655	-0.0113131	-0.283384	0.966314	0.0637891	-0.308638	0.726594	0.0259063	-0.219596	0.732507	0.0160747	-0.180468	0.421763	-0.0618814	-0.182996	9.19152e-05		-0.0125088	0.0660415	1.52727	-0.0131089	0.17982	1.23784	-0.0307486	0.217483	0.971491	0.0481175	0.2409	0.733841	0.00640442	0.149964	0.747921	-0.013862	0.117871	0.408406	-0.0583141	0.105555	0.0026068
						-0.00951531	-0.158502	1.51496	0.0184565	-0.242932	1.2366	-0.0113053	-0.283379	0.966332	0.0639413	-0.308539	0.726597	0.0257683	-0.219733	0.732796	0.0160467	-0.180514	0.421794	-0.0618802	-0.182944	6.5382e-05		-0.0125071	0.0660318	1.52724	-0.0133693	0.179816	1.2379	-0.0307452	0.217477	0.971517	0.0480204	0.240924	0.734093	0.00638313	0.149943	0.747923	-0.0138925	0.117871	0.408372	-0.0583089	0.105538	0.00262568
						-0.00949759	-0.158515	1.51498	0.0184394	-0.24293	1.23657	-0.0112914	-0.283356	0.966329	0.0641071	-0.30837	0.726493	0.0257718	-0.219732	0.73277	0.0160566	-0.180451	0.421731	-0.0619553	-0.183005	5.52066e-05		-0.0125648	0.0660249	1.52727	-0.0131088	0.179819	1.23781	-0.0307322	0.217475	0.971515	0.0480516	0.240949	0.734117	0.00646314	0.14993	0.747895	-0.0139283	0.117886	0.408381	-0.0583496	0.105536	0.00253974
						-0.00949232	-0.158494	1.51498	0.0184693	-0.24294	1.23658	-0.0113073	-0.283353	0.966329	0.0640609	-0.308427	0.726497	0.0257231	-0.219782	0.732756	0.016002	-0.180516	0.421719	-0.0619221	-0.182965	4.07556e-05		-0.0125031	0.0660078	1.52725	-0.0133733	0.179817	1.23789	-0.0307825	0.217478	0.97152	0.0480152	0.24092	0.734106	0.00637994	0.149938	0.74792	-0.0139049	0.11788	0.408352	-0.0582534	0.105549	0.00247205
						-0.00954537	-0.15848	1.51495	0.0184717	-0.242929	1.2366	-0.0113092	-0.283386	0.966358	0.0640799	-0.308436	0.726502	0.026016	-0.219567	0.732474	0.0160934	-0.180448	0.421803	-0.0619399	-0.183021	9.48998e-05		-0.012582	0.0660135	1.52726	-0.0130936	0.179794	1.23784	-0.0307806	0.217465	0.971506	0.048138	0.240906	0.733871	0.00641448	0.149919	0.747908	-0.0138862	0.117863	0.408392	-0.0582895	0.105545	0.00261662
						-0.00948872	-0.158502	1.51497	0.0184378	-0.242939	1.23659	-0.0113143	-0.283377	0.966335	0.0639083	-0.308657	0.72662	0.0260045	-0.219573	0.732473	0.0160222	-0.180516	0.421739	-0.061865	-0.182956	4.52651e-05		-0.0125239	0.0660337	1.52724	-0.0133625	0.179827	1.23788	-0.0307723	0.217461	0.971512	0.0479817	0.24092	0.734152	0.00633576	0.149925	0.747941	-0.0138953	0.11783	0.408372	-0.0583213	0.105484	0.00240098
						-0.00950228	-0.158518	1.51497	0.0184925	-0.242905	1.23657	-0.0113215	-0.28339	0.966315	0.0640983	-0.308379	0.726479	0.0257729	-0.219769	0.732789	0.0160725	-0.180477	0.421766	-0.0618779	-0.18301	2.15536e-05		-0.0125767	0.066012	1.52724	-0.013106	0.179805	1.23784	-0.0307693	0.217477	0.971506	0.0480798	0.24094	0.734115	0.00659111	0.149954	0.747705	-0.0138637	0.117842	0.408385	-0.058346	0.105495	0.00252326
						-0.00953127	-0.158499	1.51498	0.0184604	-0.242915	1.23659	-0.0112841	-0.283379	0.966318	0.0640991	-0.308424	0.726507	0.0257678	-0.219755	0.732788	0.0159733	-0.180498	0.421746	-0.0618859	-0.183018	1.55156e-05		-0.0125479	0.0660019	1.52725	-0.0133804	0.179826	1.23787	-0.0307935	0.217476	0.97152	0.0479644	0.240871	0.733875	0.00642022	0.149955	0.747905	-0.0138717	0.117816	0.408358	-0.0583091	0.105553	0.00260879
						-0.00955137	-0.158501	1.51498	0.0186395	-0.242982	1.23664	-0.0112782	-0.28336	0.966358	0.0640174	-0.308517	0.726562	0.0257582	-0.219764	0.732792	0.016054	-0.180493	0.421757	-0.0619464	-0.183006	0.000107555		-0.0125426	0.0660071	1.52723	-0.0131409	0.179786	1.23784	-0.030773	0.217482	0.971534	0.0479785	0.240883	0.733916	0.00642496	0.149923	0.747938	-0.0138377	0.117826	0.408367	-0.0583901	0.105487	0.00253848
						-0.00953038	-0.158508	1.51498	0.0184357	-0.242974	1.23659	-0.011308	-0.283404	0.966316	0.0640813	-0.308453	0.726521	0.0260375	-0.219626	0.732486	0.016044	-0.180526	0.421723	-0.0618801	-0.182959	8.94535e-05		-0.0126082	0.0660235	1.52728	-0.0131321	0.179772	1.23783	-0.0307924	0.21748	0.971506	0.0480221	0.240977	0.734073	0.00656701	0.149948	0.74771	-0.0138843	0.117824	0.408383	-0.0582965	0.105566	0.00263216
						-0.00957571	-0.158511	1.51497	0.0184456	-0.242937	1.23661	-0.0113143	-0.283419	0.966381	0.0638938	-0.30867	0.726637	0.0258437	-0.219808	0.732768	0.0161024	-0.180483	0.421779	-0.0619376	-0.183021	5.1032e-05		-0.0126163	0.0660211	1.52722	-0.0134048	0.17981	1.23789	-0.0307672	0.217452	0.971529	0.0480537	0.240975	0.734121	0.00638643	0.149926	0.747925	-0.0138947	0.117828	0.408385	-0.0583279	0.105511	0.00242256
						-0.00955608	-0.158502	1.51497	0.0184771	-0.242942	1.23657	-0.0112956	-0.28339	0.966321	0.0639277	-0.308638	0.726618	0.0259749	-0.219642	0.732476	0.0159996	-0.180542	0.421726	-0.0618874	-0.182944	5.54783e-05		-0.0126404	0.0660406	1.52726	-0.0131389	0.179791	1.23785	-0.0307922	0.21749	0.971512	0.0479997	0.240893	0.733884	0.00646039	0.149888	0.747947	-0.013822	0.117811	0.408396	-0.0582791	0.10555	0.00250291
						-0.00949245	-0.158436	1.51495	0.0186105	-0.243007	1.23663	-0.0112768	-0.283411	0.966322	0.0639124	-0.308707	0.726639	0.0260214	-0.219637	0.732488	0.0160221	-0.180536	0.421732	-0.0619338	-0.183014	6.14218e-05		-0.0126169	0.0660283	1.52723	-0.0133894	0.179838	1.23788	-0.0308027	0.217481	0.97151	0.0480069	0.240888	0.733879	0.00637387	0.149907	0.747938	-0.0138496	0.117799	0.40835	-0.0582708	0.105539	0.00249155
						-0.00954206	-0.158482	1.51496	0.0184482	-0.242936	1.23657	-0.0113373	-0.283396	0.966348	0.0638719	-0.308712	0.726616	0.0260456	-0.219594	0.732477	0.0160883	-0.180501	0.421784	-0.0618828	-0.182994	6.16408e-05		-0.01261	0.0660246	1.52725	-0.0131414	0.179815	1.23785	-0.0308297	0.21748	0.971511	0.0479495	0.240866	0.734045	0.0063683	0.149885	0.747919	-0.0138498	0.117814	0.408406	-0.0583816	0.105491	0.00254783
						-0.00954508	-0.158506	1.51493	0.0184436	-0.242983	1.23661	-0.0113132	-0.283396	0.966392	0.0638338	-0.308779	0.726661	0.0260288	-0.219626	0.732476	0.0160204	-0.18057	0.421746	-0.0619132	-0.182979	-7.57716e-06		-0.012656	0.0660109	1.52725	-0.0131413	0.179791	1.23786	-0.0307928	0.217475	0.971493	0.0479724	0.240932	0.734117	0.00642034	0.149896	0.747905	-0.01386	0.117827	0.408361	-0.0582406	0.105543	0.00246725
						-0.00955129	-0.158474	1.51494	0.0184475	-0.242974	1.2366	-0.0112838	-0.283402	0.966368	0.064084	-0.30847	0.726485	0.0259085	-0.219756	0.732773	0.0160826	-0.180509	0.421775	-0.0618684	-0.182987	5.16884e-05		-0.0126598	0.0660395	1.52724	-0.0133337	0.179816	1.23786	-0.0307915	0.217487	0.971496	0.0479677	0.240922	0.734144	0.00638132	0.149906	0.747929	-0.0138039	0.117815	0.408378	-0.0582612	0.105512	0.00247575
						-0.00960841	-0.158511	1.51496	0.0184775	-0.242923	1.23661	-0.0112489	-0.283407	0.966363	0.0641226	-0.308495	0.726531	0.0257856	-0.219805	0.732752	0.0160194	-0.180537	0.421714	-0.0619186	-0.182984	4.91168e-05		-0.0126646	0.0660206	1.52722	-0.0134208	0.179838	1.23788	-0.0307834	0.217501	0.97151	0.0479742	0.240902	0.734037	0.00639288	0.14988	0.747934	-0.0138315	0.117828	0.408371	-0.0583492	0.105511	0.00256352
						-0.00955018	-0.158479	1.51496	0.018452	-0.242934	1.23655	-0.0112752	-0.283398	0.966354	0.0637969	-0.308792	0.726659	0.0258261	-0.219801	0.732775	0.0160091	-0.180524	0.421778	-0.0619294	-0.183011	8.78363e-05		-0.0126733	0.0660241	1.52723	-0.0131448	0.179786	1.23782	-0.0308024	0.217483	0.971494	0.0480051	0.240961	0.734104	0.00646145	0.14988	0.747898	-0.0138329	0.117803	0.408355	-0.0583159	0.105481	0.0025078
						-0.00956168	-0.15849	1.51499	0.0184094	-0.242955	1.23658	-0.0113522	-0.283384	0.966406	0.0640899	-0.308461	0.7265	0.0258547	-0.219782	0.73278	0.0161007	-0.180503	0.421758	-0.0619938	-0.183044	9.95558e-05		-0.0126957	0.0660377	1.52726	-0.0131394	0.179815	1.23784	-0.0307909	0.217478	0.971492	0.0479903	0.240886	0.733875	0.0064675	0.149871	0.747878	-0.013875	0.117811	0.40838	-0.0583706	0.105496	0.00256272
						-0.00955994	-0.158517	1.51499	0.0184602	-0.242917	1.23659	-0.0112817	-0.283406	0.966355	0.0641061	-0.308496	0.726501	0.0258233	-0.219831	0.732757	0.0160414	-0.180562	0.421763	-0.0618927	-0.182983	5.6383e-05		-0.0126818	0.0660315	1.52726	-0.0134136	0.179828	1.23788	-0.0307927	0.217517	0.971483	0.048005	0.24092	0.73386	0.0063774	0.149875	0.747915	-0.0138103	0.117801	0.408377	-0.0583647	0.105492	0.00252679
						-0.00957054	-0.158484	1.51496	0.0184503	-0.24299	1.23661	-0.0113094	-0.283425	0.966349	0.0641371	-0.308466	0.726515	0.0258214	-0.219824	0.732751	0.016021	-0.180574	0.421712	-0.061935	-0.182969	3.93765e-05		-0.0127085	0.0660185	1.52722	-0.0131067	0.179783	1.23779	-0.0308225	0.217495	0.97148	0.0479285	0.240873	0.733865	0.00656411	0.149874	0.747717	-0.0137999	0.117788	0.408355	-0.0583266	0.105551	0.00263629
						-0.00959904	-0.158493	1.51497	0.0184334	-0.242992	1.23662	-0.0112548	-0.28343	0.966332	0.0641261	-0.308481	0.726519	0.0260607	-0.219636	0.732474	0.0160629	-0.180553	0.421774	-0.0619711	-0.183013	7.18706e-05		-0.0126798	0.0659904	1.5272	-0.0134307	0.179798	1.23789	-0.0308368	0.21751	0.971499	0.0479947	0.240894	0.733858	0.00655761	0.149911	0.747711	-0.0138436	0.117796	0.408363	-0.0582618	0.105528	0.0024815
						-0.00957448	-0.158449	1.51499	0.0184334	-0.242956	1.23659	-0.0113047	-0.283435	0.96633	0.0641669	-0.308446	0.726515	0.0258227	-0.219839	0.732764	0.0160335	-0.18057	0.421714	-0.0619756	-0.183046	0.000133703		-0.012657	0.0660199	1.52724	-0.0131524	0.179803	1.23781	-0.0307952	0.217468	0.97149	0.0479577	0.240945	0.734074	0.00647457	0.149825	0.747907	-0.0137952	0.117795	0.408364	-0.0583123	0.105534	0.00260247
						-0.00958991	-0.158486	1.51497	0.0184776	-0.24293	1.23656	-0.0112971	-0.283432	0.96637	0.0641235	-0.308505	0.726536	0.0258201	-0.219829	0.73279	0.0160189	-0.180589	0.421719	-0.0619262	-0.18299	5.0283e-05		-0.0126881	0.0660204	1.5272	-0.0131412	0.179793	1.23782	-0.0308055	0.217512	0.97147	0.047941	0.240847	0.733847	0.0065812	0.149871	0.747721	-0.013802	0.117816	0.408362	-0.0583159	0.105571	0.0026298
						-0.00958842	-0.158502	1.51496	0.0184309	-0.242972	1.23661	-0.0112589	-0.283423	0.966341	0.0641718	-0.308461	0.726525	0.0260236	-0.219674	0.73251	0.0159758	-0.180567	0.421695	-0.0618878	-0.182979	4.31848e-05		-0.0126872	0.0659892	1.52721	-0.0133877	0.179817	1.23787	-0.0308396	0.217523	0.971492	0.0479911	0.240922	0.733852	0.00659708	0.149893	0.747712	-0.0137834	0.117797	0.408387	-0.058308	0.105543	0.00263941
						-0.00959783	-0.158472	1.51496	0.0184519	-0.242972	1.2366	-0.0112618	-0.283446	0.966368	0.0638946	-0.308767	0.726683	0.0257811	-0.219847	0.732765	0.0160758	-0.180537	0.421751	-0.0619398	-0.183007	4.07799e-05		-0.0127263	0.0660272	1.5272	-0.0131007	0.179782	1.23785	-0.0308373	0.217479	0.971469	0.0480231	0.240927	0.733838	0.00659511	0.149851	0.747717	-0.0137622	0.117791	0.408347	-0.0583899	0.105541	0.00255315
						-0.00962176	-0.158494	1.51495	0.0184175	-0.242981	1.2366	-0.011224	-0.283453	0.966343	0.0641345	-0.308521	0.726503	0.025781	-0.219875	0.732775	0.0160141	-0.180577	0.421738	-0.0618988	-0.182975	4.92209e-05		-0.0126977	0.0660236	1.52722	-0.0134396	0.179774	1.23785	-0.0308247	0.217481	0.971461	0.0480358	0.240877	0.733827	0.00657943	0.149842	0.747707	-0.0137917	0.1178	0.408345	-0.0583581	0.105496	0.0025186
						-0.00959546	-0.158499	1.51498	0.0184601	-0.242968	1.23661	-0.0112592	-0.283428	0.966354	0.0639734	-0.308682	0.726626	0.0258385	-0.219828	0.73276	0.0159849	-0.180573	0.4217	-0.0618993	-0.183011	8.21617e-05		-0.012747	0.0660188	1.5272	-0.0133995	0.17982	1.23785	-0.0308365	0.217493	0.971471	0.0479513	0.240863	0.733853	0.00646357	0.149846	0.747917	-0.0137463	0.117799	0.408379	-0.0583027	0.105535	0.00262416
						-0.00960604	-0.158524	1.51495	0.018415	-0.242997	1.23663	-0.0112511	-0.283467	0.966357	0.0641423	-0.308524	0.726529	0.0257855	-0.219902	0.732781	0.016011	-0.18057	0.421679	-0.0619022	-0.183016	3.46432e-05		-0.0126747	0.0660058	1.52719	-0.0133953	0.179797	1.23784	-0.0308594	0.217494	0.97146	0.0479297	0.240868	0.733827	0.00661533	0.149852	0.747688	-0.0137543	0.117793	0.408356	-0.0583253	0.105556	0.00262006
						-0.00961924	-0.158515	1.51498	0.0184166	-0.243001	1.2366	-0.0112057	-0.283454	0.966317	0.0641895	-0.308499	0.726522	0.0258216	-0.219879	0.732752	0.0160098	-0.180578	0.421705	-0.061951	-0.182985	3.87715e-06		-0.0127084	0.0660239	1.52722	-0.0134417	0.179743	1.23786	-0.0308413	0.217504	0.971463	0.0479783	0.240934	0.733827	0.00640001	0.149833	0.747917	-0.0137837	0.117758	0.408351	-0.0583557	0.105497	0.00253395
						-0.00960519	-0.158486	1.51495	0.018451	-0.242974	1.23658	-0.0112968	-0.283441	0.966373	0.0640048	-0.308755	0.726649	0.0258488	-0.219857	0.732763	0.0160556	-0.18059	0.421755	-0.061971	-0.183011	2.06192e-05		-0.012742	0.0660005	1.52721	-0.0134357	0.179784	1.23786	-0.0308551	0.21749	0.971447	0.0479675	0.240913	0.733853	0.00670241	0.149848	0.74768	-0.0138292	0.117768	0.408363	-0.0583592	0.105471	0.00256086
						-0.00963681	-0.15853	1.51497	0.0184346	-0.242983	1.23664	-0.0113171	-0.283445	0.966365	0.0641699	-0.308516	0.726507	0.0260505	-0.219673	0.732435	0.0160513	-0.18058	0.421739	-0.061878	-0.182987	8.82657e-05		-0.0127413	0.066016	1.5272	-0.0134269	0.179798	1.23787	-0.0308274	0.217498	0.971479	0.0479579	0.240954	0.734075	0.00644735	0.149813	0.747925	-0.0137383	0.117766	0.408369	-0.0583155	0.105497	0.00250382
						-0.00962744	-0.158478	1.51494	0.0184365	-0.242981	1.23663	-0.0113021	-0.28346	0.966363	0.0641251	-0.30852	0.726496	0.0260315	-0.219732	0.732466	0.0160287	-0.180591	0.421681	-0.0619031	-0.183002	2.79933e-05		-0.0127857	0.0660408	1.52725	-0.0131988	0.179734	1.2378	-0.0308284	0.217478	0.971429	0.0480506	0.240893	0.733795	0.00648157	0.149833	0.747906	-0.0137485	0.117759	0.40837	-0.0583152	0.105486	0.00239473
						-0.00962857	-0.158461	1.51494	0.0184249	-0.24301	1.23663	-0.0112809	-0.283507	0.966355	0.0639514	-0.308765	0.726641	0.0260614	-0.219701	0.73243	0.0160442	-0.180557	0.421728	-0.0619112	-0.182991	6.80246e-05		-0.0127982	0.0660513	1.52724	-0.013434	0.17979	1.23785	-0.030858	0.217508	0.971451	0.0479297	0.240882	0.733792	0.00651131	0.149857	0.747913	-0.013801	0.117777	0.408374	-0.0583489	0.10552	0.00252961
						-0.0096338	-0.15846	1.51496	0.0184176	-0.242993	1.23662	-0.0112658	-0.283458	0.966371	0.064206	-0.30853	0.726574	0.0260269	-0.219711	0.732445	0.0160179	-0.180551	0.42169	-0.0619318	-0.183009	4.12786e-05		-0.0127452	0.0660295	1.52719	-0.0133985	0.179739	1.23784	-0.0308459	0.217522	0.97144	0.0478952	0.240911	0.734037	0.00664588	0.149838	0.747708	-0.0137293	0.117786	0.408367	-0.0583005	0.105542	0.00263084
						-0.0096213	-0.158448	1.51495	0.0184559	-0.243012	1.2366	-0.0112518	-0.283464	0.966368	0.064185	-0.308584	0.726541	0.0257854	-0.219936	0.732769	0.016047	-0.180569	0.421745	-0.0618772	-0.18299	4.85751e-05		-0.01279	0.0660044	1.52718	-0.0132112	0.179739	1.2378	-0.0308337	0.217485	0.971448	0.0479913	0.240875	0.733796	0.00638001	0.149804	0.747924	-0.013754	0.117787	0.408354	-0.0582595	0.105541	0.00248096
						-0.00964863	-0.158493	1.51496	0.0184277	-0.242994	1.23664	-0.0112931	-0.283431	0.966392	0.0640589	-0.308717	0.726652	0.0258757	-0.219852	0.73274	0.0160128	-0.180581	0.421695	-0.0619092	-0.182989	5.19366e-05		-0.0127589	0.0660368	1.52721	-0.0133867	0.179807	1.23784	-0.0308403	0.217488	0.971465	0.0479389	0.240875	0.733788	0.00665985	0.149839	0.747671	-0.0137348	0.117777	0.408346	-0.0583841	0.105484	0.00252414
						-0.00961846	-0.158489	1.51493	0.0184327	-0.242977	1.23661	-0.0112953	-0.283488	0.966377	0.0641719	-0.308564	0.72655	0.0258192	-0.219912	0.732752	0.0160536	-0.180573	0.421769	-0.0618547	-0.182978	1.22138e-05		-0.0128031	0.0660194	1.5272	-0.0134225	0.179767	1.23782	-0.0308302	0.217511	0.971446	0.0479408	0.240869	0.733811	0.00643314	0.149766	0.747895	-0.0137259	0.11777	0.40837	-0.0582755	0.10546	0.00238828
						-0.00966161	-0.158483	1.51493	0.0183985	-0.243	1.2366	-0.0112413	-0.28349	0.966371	0.0639828	-0.308832	0.726662	0.0258137	-0.219916	0.732747	0.0160301	-0.18062	0.421693	-0.0619553	-0.183024	7.01532e-05		-0.0128284	0.0660157	1.52722	-0.0134476	0.179754	1.23784	-0.0308429	0.217523	0.971474	0.0479606	0.240899	0.73382	0.00666307	0.149851	0.747698	-0.0137616	0.117798	0.40834	-0.0582378	0.105542	0.00248637
						-0.00961559	-0.158447	1.51494	0.0184197	-0.243002	1.23664	-0.0112759	-0.283444	0.966381	0.0641005	-0.308767	0.726636	0.0258276	-0.219929	0.732774	0.0160583	-0.18057	0.421729	-0.0619158	-0.183002	6.13878e-05		-0.0128039	0.0660113	1.52718	-0.0131307	0.17978	1.23779	-0.0308563	0.217517	0.971446	0.0479438	0.240868	0.73381	0.00648491	0.149823	0.747888	-0.0137402	0.117767	0.408368	-0.0583733	0.105506	0.00252533
						-0.00963298	-0.158478	1.51496	0.0186164	-0.242984	1.23666	-0.011273	-0.283463	0.966382	0.0641682	-0.30857	0.726544	0.0258057	-0.219928	0.732778	0.0160071	-0.180602	0.421684	-0.0619294	-0.182973	4.36455e-05		-0.0128173	0.065998	1.52722	-0.0134317	0.179741	1.23781	-0.030832	0.217491	0.97144	0.0479692	0.240859	0.73378	0.00644144	0.14982	0.747876	-0.0137292	0.117769	0.408352	-0.0582579	0.105533	0.00252046
						-0.00966114	-0.15851	1.51494	0.0184224	-0.242976	1.23664	-0.0112545	-0.283489	0.966351	0.0642214	-0.308573	0.726509	0.0258103	-0.219911	0.732771	0.0160473	-0.18056	0.421734	-0.0619307	-0.182968	3.27984e-05		-0.0127986	0.0660315	1.52721	-0.0134268	0.179744	1.23783	-0.0308356	0.217539	0.971421	0.0479154	0.240893	0.733772	0.00649509	0.149776	0.7479	-0.0137526	0.117784	0.408352	-0.0583174	0.10546	0.00240246
						-0.0096506	-0.158477	1.51493	0.0184558	-0.243012	1.23665	-0.0112693	-0.283461	0.96637	0.064287	-0.308506	0.726531	0.0257754	-0.219931	0.732735	0.0160501	-0.180627	0.421689	-0.0619088	-0.182978	-2.84398e-06		-0.0127983	0.0660243	1.52717	-0.0134145	0.179789	1.23781	-0.0308532	0.217517	0.971457	0.0479837	0.240921	0.733805	0.00666835	0.14981	0.747673	-0.0137297	0.117771	0.408355	-0.0582655	0.105525	0.00252068
						-0.0096612	-0.158497	1.51496	0.0184515	-0.242975	1.2366	-0.0112381	-0.283476	0.966346	0.0640734	-0.308776	0.72664	0.0257903	-0.219928	0.732742	0.0160477	-0.180605	0.421696	-0.0619036	-0.182993	3.36878e-05		-0.0128195	0.0660193	1.5272	-0.0131798	0.179755	1.23777	-0.0308357	0.217517	0.971433	0.0479801	0.240899	0.733768	0.00647576	0.149763	0.747919	-0.0137426	0.117779	0.408331	-0.0582499	0.105516	0.00250369
						-0.00965798	-0.158488	1.51496	0.0184021	-0.242983	1.23663	-0.011228	-0.283493	0.966346	0.064236	-0.308585	0.726546	0.0260456	-0.219736	0.73244	0.0160406	-0.180572	0.421716	-0.0619196	-0.182998	2.29378e-05		-0.0128192	0.066029	1.52719	-0.0131798	0.179778	1.23775	-0.0308576	0.217504	0.971422	0.0479409	0.240901	0.733771	0.00660495	0.149796	0.747681	-0.0137263	0.117786	0.408358	-0.0582888	0.105545	0.00262928
						-0.00962917	-0.158487	1.51496	0.0184293	-0.242995	1.23662	-0.0112299	-0.283479	0.966368	0.0642541	-0.308555	0.726516	0.0257928	-0.219937	0.732763	0.016039	-0.180606	0.421699	-0.0618803	-0.182928	8.51767e-06		-0.0128558	0.0660376	1.52718	-0.0134889	0.179744	1.23781	-0.0308344	0.217515	0.971385	0.0480059	0.240873	0.733772	0.00668656	0.149806	0.74769	-0.0137299	0.117763	0.408349	-0.058316	0.105547	0.0026122
						-0.00967217	-0.158436	1.51494	0.018439	-0.243037	1.23663	-0.0112491	-0.283493	0.96636	0.0642433	-0.308598	0.72654	0.0257969	-0.219963	0.73274	0.016062	-0.180587	0.42171	-0.061914	-0.182984	1.49987e-05		-0.0128719	0.0660322	1.52715	-0.0134067	0.179789	1.23779	-0.0308563	0.217519	0.971407	0.0479646	0.240848	0.733797	0.00663281	0.149804	0.747702	-0.0137526	0.117777	0.408353	-0.0583077	0.105556	0.00261604
						-0.00970681	-0.158503	1.51496	0.0185634	-0.243044	1.23664	-0.0112648	-0.283466	0.966404	0.0642671	-0.308566	0.726524	0.02577	-0.219895	0.732746	0.0160678	-0.180584	0.421738	-0.0619366	-0.183026	8.63656e-05		-0.0128507	0.0659931	1.52718	-0.0134539	0.179755	1.2378	-0.0308956	0.217502	0.971412	0.0480419	0.240895	0.733741	0.00664733	0.149778	0.747681	-0.0137192	0.117746	0.408365	-0.0582811	0.105488	0.00240277
						-0.00965694	-0.158472	1.51493	0.0184058	-0.242989	1.23661	-0.0111968	-0.283475	0.966362	0.0642478	-0.308636	0.726583	0.0259605	-0.219772	0.732444	0.0160311	-0.18061	0.421712	-0.0619494	-0.183021	-1.18469e-05		-0.0128593	0.0660321	1.52719	-0.013441	0.179721	1.23778	-0.0308409	0.217514	0.971403	0.0478995	0.240873	0.733782	0.00668132	0.149793	0.747674	-0.0137353	0.117743	0.408347	-0.0583435	0.105473	0.00253393
						-0.00967684	-0.158431	1.51496	0.0184551	-0.243015	1.23665	-0.0112457	-0.283488	0.966393	0.0642657	-0.308573	0.726543	0.0256944	-0.219965	0.732751	0.0160807	-0.180563	0.421717	-0.061888	-0.182965	8.98326e-06		-0.0128542	0.0660275	1.5272	-0.0131272	0.179743	1.23771	-0.0308608	0.217519	0.971406	0.0479698	0.240915	0.73377	0.00646336	0.149801	0.747902	-0.0137269	0.117735	0.408329	-0.0582994	0.105533	0.00262434
						-0.00965633	-0.158464	1.51494	0.0184209	-0.24297	1.23662	-0.011251	-0.283479	0.966382	0.064317	-0.30863	0.726555	0.0257705	-0.219953	0.73274	0.0160177	-0.180634	0.421697	-0.0619149	-0.182999	3.02288e-05		-0.0128362	0.0660304	1.52717	-0.0132342	0.17971	1.23777	-0.0308547	0.217526	0.971393	0.0479363	0.240882	0.733755	0.00668673	0.149847	0.747675	-0.0137877	0.117767	0.408356	-0.0583287	0.105472	0.00252546
						-0.00970275	-0.158453	1.51492	0.0184263	-0.242965	1.23663	-0.0112329	-0.283488	0.966379	0.0642453	-0.30862	0.726583	0.0257605	-0.219967	0.732745	0.0160132	-0.180637	0.421673	-0.0619309	-0.182982	-1.51273e-05		-0.0128575	0.0660423	1.52719	-0.0134502	0.179744	1.23779	-0.0308753	0.217511	0.971376	0.0479593	0.24086	0.733753	0.00664726	0.1498	0.747686	-0.0137345	0.117694	0.408359	-0.0583201	0.105495	0.0025357
						-0.00964865	-0.158415	1.51494	0.0183981	-0.243015	1.23663	-0.011228	-0.283493	0.966346	0.0643245	-0.308593	0.726536	0.0258097	-0.219931	0.732732	0.0160406	-0.180644	0.421688	-0.0618998	-0.182989	4.08126e-05		-0.0128437	0.0660413	1.52715	-0.0134674	0.17975	1.23781	-0.0308664	0.217515	0.971406	0.048027	0.240859	0.733714	0.00647229	0.14977	0.747942	-0.0137369	0.117746	0.408356	-0.0583017	0.105477	0.00249704
						-0.00967783	-0.158473	1.51496	0.0183958	-0.243003	1.23664	-0.0112315	-0.283507	0.966383	0.0641174	-0.308839	0.726634	0.0257151	-0.220003	0.73276	0.0160117	-0.180591	0.421692	-0.061889	-0.182991	5.84881e-05		-0.0128467	0.0660569	1.52716	-0.0133945	0.179779	1.23777	-0.0308654	0.217512	0.971373	0.0479836	0.240874	0.733719	0.00662223	0.149787	0.747677	-0.0137286	0.117744	0.408341	-0.0583155	0.105489	0.0025273
						-0.00965652	-0.158438	1.51493	0.0184477	-0.242963	1.23663	-0.0112327	-0.283536	0.966373	0.0641563	-0.308831	0.726686	0.0257163	-0.219979	0.732742	0.0160259	-0.18062	0.421658	-0.061925	-0.182999	6.07382e-05		-0.012884	0.0660689	1.52718	-0.0134094	0.179773	1.23777	-0.0308843	0.217516	0.971398	0.0479815	0.240854	0.733704	0.0066684	0.14981	0.747704	-0.0137694	0.117743	0.408353	-0.0583192	0.105481	0.00239267
						-0.00967486	-0.158431	1.51492	0.0183829	-0.24299	1.23667	-0.0112235	-0.283499	0.96638	0.0642784	-0.308671	0.726551	0.0257377	-0.219972	0.732731	0.0160678	-0.180632	0.421679	-0.0619251	-0.182955	-3.0086e-06		-0.0128858	0.0660254	1.52717	-0.0134422	0.179755	1.23778	-0.0308659	0.217504	0.971395	0.0479573	0.240864	0.733717	0.00669759	0.14981	0.747681	-0.0137553	0.11772	0.408355	-0.0583568	0.105455	0.00252418
						-0.00967345	-0.158434	1.51493	0.0183592	-0.243028	1.23666	-0.0112182	-0.283508	0.96639	0.0641599	-0.308882	0.726673	0.0256967	-0.219997	0.732738	0.0160085	-0.180634	0.421677	-0.0619405	-0.182998	5.78307e-05		-0.0129303	0.0660506	1.52718	-0.013217	0.179741	1.23774	-0.0309033	0.217518	0.971389	0.0480006	0.240885	0.733739	0.00666001	0.149801	0.74769	-0.0137471	0.117739	0.408384	-0.0583484	0.105458	0.00252494
						-0.00966393	-0.158404	1.51493	0.0183948	-0.243015	1.23666	-0.0112132	-0.283514	0.966358	0.0643078	-0.308645	0.726562	0.0257831	-0.219948	0.732709	0.0160652	-0.180591	0.421722	-0.0619238	-0.182975	4.19718e-05		-0.0129094	0.0660632	1.52717	-0.0134261	0.179764	1.23777	-0.0308606	0.217507	0.971374	0.0480125	0.240877	0.733715	0.00670131	0.14976	0.747672	-0.0136983	0.117733	0.408326	-0.0582839	0.105476	0.00241066
						-0.00968478	-0.158452	1.51493	0.018392	-0.242978	1.23664	-0.0112129	-0.28349	0.966401	0.0642404	-0.308663	0.726572	0.0257803	-0.219929	0.732711	0.0160656	-0.180581	0.421715	-0.0619538	-0.182981	-1.95828e-05		-0.0128988	0.0660985	1.52718	-0.0134147	0.179769	1.23777	-0.0308824	0.217507	0.971388	0.0479971	0.240877	0.733724	0.00672438	0.149811	0.747675	-0.0137478	0.117725	0.408361	-0.0583493	0.105493	0.00251459
						-0.00965407	-0.158406	1.51495	0.0183916	-0.243011	1.23666	-0.0111639	-0.283552	0.966377	0.0640874	-0.30889	0.726677	0.0256852	-0.219954	0.732735	0.0159999	-0.180639	0.421696	-0.0618841	-0.182993	1.70466e-05		-0.0129033	0.0660725	1.52719	-0.0132093	0.179761	1.23774	-0.0308865	0.217509	0.971388	0.0480133	0.240867	0.73369	0.00669962	0.149752	0.747699	-0.0136941	0.117725	0.408355	-0.0582589	0.105483	0.00239931
						-0.00970112	-0.158421	1.51495	0.018423	-0.243012	1.2367	-0.011218	-0.283478	0.966386	0.0642928	-0.308653	0.72656	0.02576	-0.21999	0.732736	0.0160492	-0.180638	0.421711	-0.0619346	-0.18297	2.4922e-05		-0.0129269	0.0660806	1.5272	-0.0132023	0.179785	1.23774	-0.0308602	0.217546	0.971366	0.0480037	0.240824	0.733712	0.00649354	0.14977	0.747938	-0.0136783	0.117735	0.408337	-0.0583025	0.105547	0.00260161
						-0.00970339	-0.158416	1.51494	0.0184135	-0.242979	1.23665	-0.0111931	-0.283512	0.966388	0.0643476	-0.308639	0.72658	0.0257306	-0.219956	0.732736	0.016033	-0.180643	0.421667	-0.0619404	-0.182976	3.99504e-05		-0.0128571	0.0660593	1.52715	-0.0134583	0.179798	1.23779	-0.0308647	0.217518	0.971392	0.0479781	0.240861	0.733708	0.00669546	0.149779	0.747681	-0.0137471	0.117719	0.408349	-0.0583277	0.105525	0.002604
						-0.00969601	-0.158401	1.5149	0.0184075	-0.242982	1.23666	-0.0111673	-0.283516	0.966385	0.0642626	-0.308698	0.726578	0.0257672	-0.219943	0.732721	0.0160447	-0.180663	0.42167	-0.061879	-0.182959	1.44047e-06		-0.0129283	0.0660565	1.52718	-0.0134064	0.179796	1.23775	-0.0308719	0.217517	0.971377	0.0479355	0.240831	0.733748	0.0066687	0.149788	0.747722	-0.0136897	0.117733	0.408314	-0.058371	0.105489	0.00253761
						-0.00967492	-0.158444	1.51494	0.0183436	-0.243081	1.23672	-0.0111861	-0.283541	0.96639	0.064382	-0.308672	0.726574	0.0257721	-0.219994	0.732724	0.0160762	-0.18059	0.421696	-0.0619002	-0.182976	3.8294e-05		-0.0129089	0.066064	1.52718	-0.0134538	0.179784	1.23777	-0.0308664	0.217527	0.971379	0.047918	0.240797	0.733698	0.00670661	0.14976	0.747709	-0.0137137	0.117709	0.408331	-0.0582418	0.105525	0.00259687
						-0.00967429	-0.158424	1.51495	0.0183887	-0.242983	1.23666	-0.011188	-0.283527	0.966412	0.0641871	-0.308883	0.726717	0.0257215	-0.219986	0.732741	0.0160656	-0.18063	0.421681	-0.0619596	-0.182966	1.16711e-05		-0.0129565	0.0660736	1.52719	-0.0134617	0.179728	1.23774	-0.0308639	0.217543	0.971361	0.0479642	0.240889	0.733734	0.00672027	0.14977	0.747669	-0.0137255	0.117713	0.408362	-0.0582822	0.105493	0.00238077
						-0.00968317	-0.158365	1.51495	0.0183772	-0.243013	1.23667	-0.0111658	-0.283538	0.966399	0.0642756	-0.308705	0.7266	0.0257165	-0.219976	0.732733	0.016065	-0.180634	0.421669	-0.0619382	-0.183024	-9.25744e-06		-0.0129382	0.0660571	1.52722	-0.0134274	0.179745	1.23771	-0.0309087	0.21744	0.971277	0.0479577	0.240836	0.733715	0.00655448	0.149763	0.747922	-0.0136949	0.117747	0.408348	-0.0582382	0.105537	0.00249849
						-0.00968991	-0.158372	1.51492	0.018412	-0.243009	1.23669	-0.0111886	-0.283554	0.966391	0.0641806	-0.308902	0.726698	0.0257045	-0.21999	0.732764	0.0160956	-0.180598	0.421704	-0.0619287	-0.182989	5.0049e-05		-0.0129492	0.0661078	1.5272	-0.0134091	0.179757	1.23772	-0.0308712	0.217525	0.971344	0.0479934	0.240887	0.733674	0.00668751	0.149767	0.747711	-0.0136962	0.11773	0.408344	-0.0583168	0.105477	0.00241782
						-0.00969106	-0.158414	1.51496	0.0183735	-0.243015	1.23667	-0.0111671	-0.28353	0.96642	0.0641968	-0.308843	0.726694	0.0257446	-0.22	0.732727	0.0160441	-0.180655	0.421693	-0.061947	-0.183011	3.68686e-05		-0.0129385	0.0661083	1.52718	-0.0134087	0.179783	1.23773	-0.0308572	0.217514	0.971371	0.0479673	0.240801	0.733666	0.00648807	0.14976	0.747929	-0.0137083	0.117717	0.408338	-0.0582794	0.105523	0.00250467
						-0.0096847	-0.158413	1.51496	0.0185355	-0.243044	1.23672	-0.0111983	-0.283512	0.966434	0.064346	-0.308737	0.726565	0.0257036	-0.219977	0.732753	0.0159947	-0.180619	0.421702	-0.0618677	-0.182968	-2.31313e-05		-0.0129801	0.0660736	1.52719	-0.013431	0.179803	1.23775	-0.0308459	0.217482	0.971343	0.0480016	0.240845	0.73368	0.00674435	0.14976	0.747697	-0.0137616	0.117725	0.408368	-0.058313	0.105532	0.00260871
						-0.00972953	-0.158366	1.51496	0.0183818	-0.242961	1.23667	-0.0111804	-0.283557	0.966412	0.064208	-0.308894	0.726717	0.0256762	-0.220042	0.732717	0.0160346	-0.180639	0.421644	-0.061869	-0.182982	3.96726e-05		-0.0129672	0.0660954	1.52717	-0.0134352	0.179786	1.23775	-0.0308829	0.217519	0.971347	0.0480074	0.24083	0.733701	0.00668823	0.149784	0.747719	-0.0136973	0.117713	0.408377	-0.0582746	0.1055	0.00239559
						-0.00971914	-0.158373	1.51494	0.0183577	-0.242997	1.23671	-0.0111915	-0.283544	0.966458	0.064374	-0.308708	0.72659	0.025762	-0.219965	0.732735	0.0160543	-0.180632	0.421667	-0.0619161	-0.183011	1.30685e-05		-0.0129752	0.0660882	1.52719	-0.0134962	0.179786	1.23777	-0.0308409	0.217509	0.971352	0.0479493	0.240818	0.733703	0.00670552	0.149739	0.747728	-0.0137234	0.117703	0.408356	-0.0582833	0.105579	0.00262832
						-0.0096934	-0.15833	1.51496	0.0183754	-0.242985	1.23673	-0.0111904	-0.28359	0.966428	0.0644066	-0.308683	0.726585	0.0257264	-0.220001	0.732746	0.0160951	-0.180611	0.421709	-0.061918	-0.182966	-5.35421e-06		-0.0129361	0.0660995	1.52716	-0.0134252	0.179781	1.23774	-0.0308593	0.217497	0.971353	0.0480488	0.240891	0.733674	0.00651502	0.149746	0.747923	-0.0137169	0.117737	0.408373	-0.0583343	0.105474	0.00254454
						-0.0097053	-0.158366	1.51495	0.0183736	-0.243003	1.23674	-0.0111632	-0.283529	0.966454	0.0643862	-0.308698	0.726609	0.0256613	-0.22002	0.732735	0.0160563	-0.180639	0.421641	-0.0619124	-0.182974	-3.31289e-05		-0.0129791	0.0660948	1.52717	-0.0134525	0.179808	1.23774	-0.0308894	0.217488	0.971357	0.0479933	0.240853	0.733727	0.00672623	0.149724	0.747712	-0.0137315	0.117704	0.408339	-0.0582253	0.105513	0.00250058
						-0.00966215	-0.158393	1.51497	0.0183641	-0.24303	1.23675	-0.0112196	-0.28355	0.966439	0.0642218	-0.308944	0.726714	0.0257095	-0.220013	0.732734	0.0160878	-0.180607	0.421669	-0.061903	-0.183	5.9756e-06		-0.0129643	0.0661105	1.52719	-0.0134143	0.179806	1.23771	-0.0308555	0.217525	0.971327	0.0480431	0.240835	0.733711	0.00669859	0.149748	0.747693	-0.0137024	0.117677	0.40832	-0.0582848	0.105542	0.00263342
						-0.00968802	-0.158398	1.51496	0.0183495	-0.242996	1.23671	-0.0112215	-0.283536	0.966461	0.0644457	-0.308713	0.726593	0.0257017	-0.220015	0.732734	0.0160546	-0.180657	0.42167	-0.0618883	-0.182957	-3.67369e-05		-0.0129646	0.0660872	1.52717	-0.013451	0.179781	1.23774	-0.0308686	0.21745	0.971229	0.0479997	0.240831	0.733681	0.00673206	0.149755	0.747687	-0.0136893	0.117707	0.408365	-0.0582813	0.105537	0.00262004
						-0.00970233	-0.158386	1.51498	0.0183853	-0.242998	1.23676	-0.0111824	-0.283545	0.966456	0.0644035	-0.308721	0.726597	0.0257335	-0.220023	0.732768	0.0160527	-0.180623	0.421681	-0.0619118	-0.182998	-2.5626e-05		-0.0129501	0.0661549	1.52716	-0.0134524	0.179776	1.23774	-0.0308299	0.217512	0.971346	0.0479702	0.240787	0.733688	0.00667545	0.149746	0.747704	-0.0137068	0.117699	0.408345	-0.0582968	0.105491	0.00240045
						-0.00969996	-0.158312	1.51495	0.0183606	-0.243034	1.23677	-0.0111745	-0.283537	0.966452	0.0642605	-0.308942	0.726769	0.025775	-0.219948	0.73273	0.0160806	-0.180613	0.421672	-0.0618655	-0.182965	-2.98345e-05		-0.0130109	0.0661354	1.52717	-0.0134309	0.179767	1.23772	-0.0308673	0.217453	0.971242	0.0480448	0.240823	0.733731	0.00672671	0.149742	0.747723	-0.0137316	0.117684	0.408339	-0.0583809	0.10545	0.00255215
						-0.00971165	-0.158363	1.51498	0.0183559	-0.24305	1.23678	-0.0111933	-0.28356	0.966448	0.0644005	-0.308739	0.726643	0.0257205	-0.220026	0.732729	0.0161005	-0.180596	0.421729	-0.0619343	-0.183008	-3.77458e-05		-0.0129254	0.066101	1.52715	-0.0134363	0.17974	1.23773	-0.0308544	0.217517	0.971323	0.0480392	0.240816	0.733669	0.00652081	0.149729	0.747942	-0.0136999	0.117733	0.408354	-0.0582432	0.10552	0.00249631
						-0.00969835	-0.158379	1.51495	0.0183515	-0.243009	1.23675	-0.0111523	-0.283564	0.966477	0.0643944	-0.308734	0.726628	0.0257544	-0.219995	0.73274	0.0160825	-0.180621	0.421732	-0.0618891	-0.182978	-1.43621e-05		-0.0130342	0.0661505	1.52718	-0.0134501	0.179713	1.23771	-0.0308723	0.2175	0.971344	0.0480265	0.240863	0.733733	0.00670887	0.149756	0.747718	-0.0136801	0.11771	0.40833	-0.0583394	0.105472	0.00253955
						-0.00971327	-0.158334	1.51496	0.0183435	-0.243051	1.23676	-0.0111131	-0.283571	0.96645	0.0644677	-0.308737	0.726643	0.0257189	-0.21999	0.732746	0.0160252	-0.180672	0.421674	-0.0619397	-0.183026	7.86497e-05		-0.0130227	0.0661254	1.52718	-0.0134665	0.179736	1.23773	-0.030891	0.217449	0.971249	0.0480275	0.240831	0.733743	0.00655978	0.149716	0.747916	-0.0137383	0.117726	0.408375	-0.0583309	0.105484	0.00253774
						-0.00972482	-0.158325	1.51495	0.0183269	-0.243014	1.23678	-0.0111592	-0.283572	0.966444	0.0644078	-0.308771	0.726625	0.0257595	-0.219986	0.732716	0.0160412	-0.180643	0.42169	-0.061894	-0.182942	3.08359e-05		-0.0129721	0.0661211	1.52717	-0.0134713	0.179756	1.23774	-0.0308448	0.217506	0.97135	0.0480227	0.240785	0.733692	0.00672224	0.149731	0.74771	-0.0137183	0.117724	0.408368	-0.0582999	0.105521	0.00262895
						-0.00970576	-0.158342	1.51499	0.0185266	-0.243031	1.23679	-0.0111356	-0.283599	0.966467	0.0644543	-0.308715	0.726632	0.0257519	-0.220001	0.732721	0.0160346	-0.180654	0.42168	-0.0619008	-0.182965	2.18919e-05		-0.0129704	0.0661355	1.52717	-0.0134525	0.179778	1.23773	-0.0308808	0.217492	0.971333	0.0480168	0.240787	0.733717	0.00673425	0.14974	0.747711	-0.0137129	0.117697	0.408362	-0.0583169	0.105476	0.00254693
						-0.00969508	-0.15831	1.51498	0.018323	-0.243043	1.23676	-0.0111707	-0.283574	0.966478	0.0644504	-0.308797	0.72668	0.0257541	-0.220018	0.732747	0.01605	-0.180686	0.421691	-0.0619452	-0.183004	1.93395e-05		-0.0129881	0.0661612	1.52718	-0.0134439	0.179766	1.23773	-0.0308264	0.217494	0.971335	0.048034	0.240783	0.733696	0.00673918	0.149744	0.747727	-0.0136607	0.117692	0.408392	-0.0582549	0.105537	0.0024878
						-0.00974203	-0.158343	1.51498	0.0183561	-0.242998	1.23678	-0.0111586	-0.283587	0.966513	0.0644814	-0.30873	0.726662	0.0257248	-0.220018	0.73275	0.0160067	-0.180702	0.421688	-0.0619432	-0.183015	4.17318e-05		-0.0130335	0.0661393	1.52717	-0.0134503	0.17977	1.23774	-0.030866	0.217429	0.971255	0.0480416	0.24077	0.733702	0.00672522	0.14974	0.747695	-0.0136974	0.11771	0.408394	-0.0582493	0.105542	0.00252561
						-0.00973459	-0.158341	1.515	0.0183676	-0.243034	1.23681	-0.0111514	-0.283575	0.966532	0.0644934	-0.308745	0.726673	0.025719	-0.21999	0.732746	0.0161214	-0.180614	0.4217	-0.0619048	-0.182994	2.19195e-05		-0.0130486	0.0661709	1.52718	-0.0134585	0.179725	1.23774	-0.0308835	0.217416	0.971241	0.0480628	0.240794	0.733692	0.00670667	0.14974	0.747739	-0.0136589	0.117687	0.408342	-0.0581964	0.10556	0.00250425
						-0.00969555	-0.15829	1.51498	0.0183849	-0.243025	1.23684	-0.0111618	-0.283546	0.966507	0.0644895	-0.308754	0.726657	0.0257384	-0.220035	0.732744	0.0160689	-0.180639	0.421692	-0.0618976	-0.182983	3.66968e-05		-0.013105	0.0661739	1.52719	-0.0132213	0.17978	1.23768	-0.0308484	0.21749	0.971335	0.0480367	0.240777	0.733718	0.00650451	0.149727	0.74796	-0.013665	0.117704	0.408381	-0.0582859	0.105528	0.00264789
						-0.00967878	-0.158305	1.51498	0.0183003	-0.243064	1.23682	-0.0112016	-0.283569	0.966505	0.0644784	-0.308744	0.726653	0.0257647	-0.219975	0.732767	0.016104	-0.180611	0.421727	-0.061899	-0.182993	7.58713e-05		-0.0130281	0.0661244	1.52719	-0.0134978	0.179739	1.23775	-0.030845	0.217485	0.97135	0.0480844	0.240755	0.733685	0.00651198	0.149707	0.747941	-0.0136747	0.117701	0.408359	-0.0583121	0.10548	0.00256666
						-0.0096941	-0.158296	1.51499	0.0183323	-0.243032	1.23681	-0.0111644	-0.283564	0.966521	0.0636762	-0.30943	0.726864	0.0257621	-0.220016	0.732754	0.0160331	-0.180666	0.421678	-0.0619156	-0.183009	4.3199e-05		-0.0130635	0.0661576	1.52718	-0.0134292	0.179777	1.23773	-0.0308541	0.217443	0.971333	0.0480066	0.240782	0.73375	0.00671204	0.149722	0.74771	-0.0136596	0.117683	0.408364	-0.0582873	0.105546	0.00261876
						-0.00969257	-0.158279	1.51498	0.0183496	-0.243019	1.23684	-0.0111868	-0.283589	0.966516	0.0645242	-0.308784	0.72668	0.0257638	-0.220019	0.732742	0.0160361	-0.180654	0.421681	-0.0619115	-0.183004	5.08172e-05		-0.0130241	0.0661536	1.52718	-0.013462	0.17973	1.23775	-0.0308584	0.217428	0.971237	0.0480377	0.240704	0.733674	0.00665451	0.14973	0.747756	-0.0137099	0.117682	0.408373	-0.058268	0.105543	0.00259839
						-0.00972326	-0.158302	1.51498	0.0183183	-0.243014	1.23685	-0.0111806	-0.283572	0.966512	0.064509	-0.308797	0.726678	0.0258299	-0.219991	0.732738	0.016032	-0.180649	0.421661	-0.061933	-0.183032	5.55637e-05		-0.0130602	0.0661819	1.52721	-0.0134773	0.179743	1.23772	-0.0308563	0.217455	0.971346	0.0480966	0.240727	0.733671	0.0067129	0.149719	0.747697	-0.0136542	0.117708	0.40836	-0.0583302	0.105479	0.00253246
						-0.0097578	-0.158285	1.51499	0.018327	-0.243052	1.23684	-0.0111637	-0.283621	0.966536	0.0645058	-0.308832	0.726676	0.0257305	-0.220047	0.732748	0.0160814	-0.180623	0.421748	-0.0619131	-0.182973	1.08387e-05		-0.0130423	0.0661726	1.52718	-0.0135003	0.179733	1.23771	-0.0308677	0.217423	0.971238	0.048081	0.240706	0.733664	0.00673782	0.149743	0.747727	-0.0136564	0.11773	0.408365	-0.0582934	0.1055	0.00262418
						-0.00974124	-0.15833	1.51499	0.0183249	-0.243072	1.23686	-0.0112014	-0.283575	0.96657	0.0645284	-0.308804	0.726715	0.0257641	-0.220046	0.732749	0.0160834	-0.180672	0.421714	-0.0619297	-0.18299	1.68771e-05		-0.0130872	0.0661622	1.52716	-0.0134566	0.179743	1.23773	-0.0308499	0.217441	0.971368	0.0480122	0.240709	0.733738	0.00672745	0.149726	0.747711	-0.0136546	0.117682	0.408365	-0.0583079	0.10554	0.00264772
						-0.00974909	-0.158312	1.515	0.0183325	-0.243041	1.23683	-0.0111636	-0.283579	0.966536	0.0645429	-0.308799	0.726713	0.0257912	-0.220051	0.732752	0.0160725	-0.18069	0.421689	-0.0618825	-0.182981	4.15836e-05		-0.0130476	0.0661709	1.52719	-0.0134857	0.179772	1.23776	-0.0308444	0.217472	0.971385	0.0480729	0.240712	0.733756	0.00647478	0.149693	0.747953	-0.0136929	0.117717	0.408364	-0.0581985	0.105524	0.00249532
						-0.00971249	-0.158291	1.515	0.0183607	-0.243053	1.23685	-0.0111936	-0.283574	0.966548	0.0643866	-0.308961	0.726834	0.0257483	-0.220029	0.73275	0.0160854	-0.180623	0.421694	-0.0618556	-0.183012	8.83763e-05		-0.0130631	0.0662007	1.52718	-0.0135	0.179738	1.23776	-0.0308216	0.217449	0.97135	0.0481026	0.240757	0.733711	0.00652572	0.149701	0.747951	-0.0136492	0.117691	0.408373	-0.05834	0.105486	0.00256403
						-0.00976419	-0.158307	1.515	0.0183631	-0.243062	1.23688	-0.0111572	-0.283601	0.966557	0.0644842	-0.308879	0.726784	0.0257185	-0.220067	0.732767	0.0160124	-0.180679	0.421716	-0.0619545	-0.182996	7.96364e-05		-0.0130898	0.0662154	1.52722	-0.0134658	0.179727	1.23776	-0.0308633	0.217452	0.971348	0.0480576	0.240668	0.733708	0.00664324	0.149687	0.747728	-0.0136762	0.117699	0.408397	-0.0582655	0.105491	0.00240164
						-0.0097369	-0.158274	1.515	0.0183432	-0.243024	1.23689	-0.0111973	-0.28358	0.96657	0.0645799	-0.308799	0.726731	0.0257642	-0.22004	0.73276	0.0160776	-0.180652	0.421772	-0.061898	-0.183	6.62757e-05		-0.0130293	0.0661965	1.5272	-0.0134669	0.179781	1.23772	-0.0308347	0.217388	0.971262	0.0480969	0.240708	0.733709	0.00667565	0.149679	0.747739	-0.0136459	0.117691	0.408395	-0.0583175	0.105491	0.00255325
						-0.00979173	-0.158337	1.51501	0.0183196	-0.243049	1.23687	-0.0112223	-0.283622	0.966579	0.0642275	-0.309115	0.726738	0.0257474	-0.220051	0.732777	0.0160621	-0.180641	0.421735	-0.0618919	-0.183023	6.51724e-05		-0.0131104	0.0662041	1.52719	-0.013481	0.179736	1.23775	-0.0308309	0.217447	0.971368	0.0480914	0.240756	0.733965	0.00667265	0.149739	0.747714	-0.0136522	0.11767	0.408397	-0.0582812	0.10553	0.00263572
						-0.00976465	-0.158294	1.51502	0.0183474	-0.243028	1.23687	-0.0111605	-0.283615	0.966581	0.0646038	-0.308847	0.726748	0.0257469	-0.220028	0.732757	0.0160344	-0.180704	0.4217	-0.0618818	-0.183	6.99759e-05		-0.0130771	0.0662015	1.52716	-0.0134928	0.179767	1.23774	-0.0308314	0.217445	0.971345	0.048052	0.240753	0.733981	0.00666772	0.149678	0.747738	-0.0136815	0.117688	0.40838	-0.0583027	0.10555	0.00265277
						-0.00978263	-0.158276	1.51503	0.0183172	-0.243067	1.23691	-0.0112059	-0.283584	0.966583	0.0646269	-0.308822	0.72671	0.0257914	-0.220055	0.732756	0.0161228	-0.180631	0.421701	-0.0619269	-0.183036	6.52903e-05		-0.0131056	0.0662044	1.52717	-0.013501	0.179775	1.23773	-0.0308344	0.217462	0.971325	0.0481721	0.240691	0.733735	0.00672479	0.149741	0.747743	-0.013695	0.117699	0.408399	-0.0582726	0.105525	0.00263981
						-0.00977293	-0.158308	1.51504	0.0185167	-0.243032	1.23695	-0.011179	-0.2836	0.966591	0.0645584	-0.308893	0.726736	0.0257688	-0.220084	0.732791	0.0160917	-0.180634	0.421741	-0.0618706	-0.182961	2.31132e-05		-0.0130236	0.0662158	1.5272	-0.0134941	0.179753	1.23775	-0.0308216	0.217443	0.97135	0.0480621	0.240773	0.734007	0.00649479	0.149679	0.74798	-0.013669	0.117675	0.408402	-0.058279	0.105544	0.00264611
						-0.00978438	-0.158249	1.51501	0.0183179	-0.242985	1.23691	-0.0111606	-0.283621	0.966612	0.0643839	-0.309067	0.726847	0.0257721	-0.220029	0.732749	0.0160343	-0.180686	0.421686	-0.0619036	-0.18302	5.26296e-05		-0.013092	0.0662308	1.52717	-0.0135035	0.179737	1.23774	-0.030812	0.217444	0.971353	0.0480535	0.240725	0.733993	0.00672501	0.149729	0.74776	-0.0136177	0.117714	0.408413	-0.0582898	0.105558	0.00263168
						-0.00978372	-0.158257	1.51505	0.0182928	-0.243044	1.23693	-0.0111792	-0.283606	0.966605	0.0642602	-0.309098	0.726757	0.0258558	-0.220054	0.732765	0.016042	-0.180673	0.421667	-0.0619164	-0.18298	1.00733e-05		-0.0131242	0.0662198	1.52715	-0.0134674	0.179761	1.23775	-0.0308292	0.217455	0.971352	0.0480514	0.240704	0.733965	0.00666182	0.14972	0.747743	-0.013644	0.117705	0.408408	-0.0583177	0.105479	0.00255239
						-0.00978179	-0.158291	1.51503	0.0183601	-0.243006	1.2369	-0.0111517	-0.283626	0.966602	0.0646112	-0.308866	0.726748	0.0257351	-0.220084	0.732769	0.0160821	-0.180655	0.421722	-0.0619332	-0.183033	2.59273e-05		-0.0131103	0.0662446	1.52718	-0.0134909	0.17976	1.23774	-0.0308293	0.217406	0.971384	0.0480508	0.240717	0.734006	0.00667329	0.14971	0.747737	-0.013661	0.11768	0.408398	-0.0582341	0.105528	0.00266215
						-0.00977859	-0.158251	1.51504	0.0183445	-0.243016	1.23692	-0.0111735	-0.283654	0.966586	0.0645911	-0.308843	0.72673	0.025787	-0.220037	0.73276	0.0160058	-0.180693	0.421741	-0.0619403	-0.183007	3.79835e-05		-0.0131167	0.0662473	1.5272	-0.0134436	0.179778	1.23775	-0.0308397	0.217448	0.971361	0.0480916	0.240634	0.733716	0.00665925	0.1497	0.747727	-0.0136331	0.117696	0.408384	-0.0582543	0.105546	0.00262979
						-0.00977643	-0.158258	1.51502	0.0183299	-0.243047	1.23693	-0.0111739	-0.283665	0.966631	0.0643617	-0.309016	0.726724	0.0258009	-0.220042	0.73277	0.0160641	-0.180703	0.4217	-0.0618892	-0.183008	8.51858e-05		-0.0131262	0.0662369	1.52719	-0.0134944	0.179789	1.23775	-0.03084	0.217356	0.971254	0.0480956	0.240679	0.734019	0.00646419	0.149672	0.748016	-0.0136509	0.117684	0.408396	-0.0582414	0.105527	0.00262459
						-0.00976552	-0.158218	1.51502	0.0183513	-0.243046	1.23692	-0.0111706	-0.283651	0.966607	0.0646616	-0.308829	0.726741	0.0258257	-0.220049	0.732766	0.0160518	-0.180672	0.421737	-0.0618715	-0.183003	6.84124e-05		-0.0131783	0.0662376	1.52717	-0.0135166	0.179753	1.23777	-0.0308353	0.217415	0.971404	0.048068	0.240711	0.734011	0.00647553	0.149701	0.747973	-0.0136374	0.117702	0.408374	-0.0582932	0.105546	0.00267928
						-0.00977905	-0.158235	1.51505	0.018499	-0.243029	1.23696	-0.0111765	-0.28363	0.966637	0.064442	-0.308991	0.726765	0.0257598	-0.220046	0.732771	0.0160613	-0.180697	0.421694	-0.0618907	-0.182994	7.19846e-05		-0.0131532	0.0662547	1.52716	-0.0135257	0.179737	1.23774	-0.0308195	0.217439	0.971379	0.0480156	0.240658	0.73399	0.00646684	0.149697	0.747976	-0.0136382	0.117717	0.408422	-0.0583801	0.105453	0.00254995
						-0.00977328	-0.158208	1.51502	0.01834	-0.242989	1.23689	-0.011142	-0.283651	0.966637	0.064715	-0.308863	0.726753	0.0257906	-0.220055	0.732775	0.0160976	-0.180644	0.421757	-0.0618806	-0.18301	3.94847e-05		-0.0131528	0.066243	1.52716	-0.0134925	0.179739	1.23777	-0.030835	0.217432	0.971366	0.0480549	0.240694	0.733989	0.00652041	0.149667	0.747979	-0.0136028	0.117702	0.408396	-0.0582882	0.105542	0.0026311
						-0.00979875	-0.158252	1.51506	0.0183132	-0.24302	1.23698	-0.0111756	-0.283648	0.966661	0.0643583	-0.309089	0.726781	0.0258071	-0.220039	0.732778	0.0160493	-0.180648	0.421709	-0.061935	-0.182984	7.05186e-05		-0.0131587	0.0662433	1.52709	-0.0135219	0.179746	1.23776	-0.0307839	0.217414	0.971373	0.048089	0.240671	0.734008	0.00674904	0.149687	0.747734	-0.0136387	0.117672	0.408366	-0.0582962	0.10553	0.00264477
						-0.00981811	-0.158238	1.51504	0.0182873	-0.24304	1.23691	-0.0112026	-0.283713	0.966662	0.0646678	-0.308894	0.726798	0.025759	-0.220074	0.732748	0.0160404	-0.180737	0.421717	-0.0619048	-0.18302	6.15549e-05		-0.0131958	0.0662466	1.52717	-0.013513	0.179745	1.23776	-0.0308357	0.217386	0.971392	0.0481219	0.240662	0.733978	0.00670823	0.149699	0.747761	-0.0136386	0.117676	0.408395	-0.0583323	0.105496	0.00254237
						-0.00978723	-0.158209	1.51504	0.0182614	-0.243071	1.23695	-0.0111874	-0.283697	0.966638	0.0643992	-0.309096	0.726806	0.0257644	-0.220058	0.732787	0.0160229	-0.180682	0.421693	-0.0618993	-0.18302	2.70945e-05		-0.0131433	0.066271	1.52719	-0.013479	0.179718	1.23774	-0.0308194	0.2174	0.971353	0.0481495	0.240679	0.733992	0.00664169	0.149695	0.747739	-0.0136287	0.11769	0.408379	-0.0583648	0.105504	0.002557
						-0.00981007	-0.158208	1.51504	0.0182608	-0.243035	1.23697	-0.0111944	-0.283717	0.966683	0.0644231	-0.309123	0.72677	0.0258478	-0.220031	0.732763	0.016046	-0.180673	0.421719	-0.0618945	-0.183019	4.55262e-06		-0.0131718	0.0662685	1.52719	-0.0135488	0.179747	1.23777	-0.0308035	0.217434	0.971362	0.0481067	0.24062	0.734005	0.00669317	0.149686	0.747765	-0.0136002	0.117727	0.408374	-0.0583195	0.105564	0.00266583
						-0.00978981	-0.158182	1.51504	0.0183368	-0.243028	1.23696	-0.0111829	-0.283706	0.96668	0.0647269	-0.308881	0.726757	0.0258053	-0.22007	0.732784	0.0160383	-0.180715	0.421733	-0.0618893	-0.182992	9.14171e-05		-0.0131419	0.066281	1.52714	-0.0135212	0.179744	1.23775	-0.0308311	0.217409	0.971377	0.0481075	0.240635	0.734006	0.0066823	0.149693	0.747728	-0.0136195	0.117677	0.408379	-0.0583368	0.10549	0.00253122
						-0.00979906	-0.158132	1.51506	0.0182873	-0.24299	1.237	-0.0112578	-0.283669	0.966707	0.0646617	-0.309015	0.726871	0.0258227	-0.220042	0.732743	0.0160151	-0.180649	0.421694	-0.0618917	-0.18301	5.42415e-05		-0.0132115	0.0662564	1.52718	-0.0134661	0.179763	1.23774	-0.0308423	0.217405	0.971393	0.0481517	0.24065	0.734013	0.00670697	0.149705	0.747725	-0.0136186	0.117707	0.408363	-0.0583065	0.105541	0.00264712
						-0.00982992	-0.158149	1.51506	0.0182852	-0.243008	1.23699	-0.0111882	-0.283696	0.96667	0.0647442	-0.308896	0.726804	0.0258359	-0.220072	0.732751	0.0160733	-0.180701	0.421705	-0.0618844	-0.183023	4.70503e-05		-0.0131802	0.0662936	1.52717	-0.013495	0.179751	1.23775	-0.0307648	0.217391	0.971346	0.0480717	0.240588	0.734031	0.00647287	0.149679	0.747992	-0.0135951	0.117676	0.408397	-0.0583206	0.105441	0.00244102
						-0.00981045	-0.158146	1.51503	0.0183095	-0.243026	1.23697	-0.0112024	-0.283728	0.966696	0.0647492	-0.308929	0.726793	0.0258225	-0.220071	0.732757	0.0160314	-0.180728	0.421714	-0.0618746	-0.183033	2.67341e-05		-0.0131661	0.0662916	1.5272	-0.0135088	0.179768	1.23774	-0.0308163	0.217384	0.971376	0.0481262	0.240634	0.734038	0.00651931	0.149637	0.747945	-0.0136538	0.11764	0.408403	-0.0583482	0.105473	0.00254591
						-0.00979308	-0.158136	1.51505	0.01828	-0.243052	1.23701	-0.0112212	-0.28374	0.9667	0.064671	-0.308999	0.726803	0.0257911	-0.220069	0.732758	0.0160961	-0.180666	0.421769	-0.0619017	-0.183042	3.69376e-05		-0.0132133	0.0662799	1.52716	-0.0135256	0.179773	1.23776	-0.030802	0.21738	0.971368	0.0481105	0.24062	0.734029	0.00648084	0.149641	0.748005	-0.0136353	0.117658	0.408386	-0.0583084	0.105557	0.00265657
						-0.00981924	-0.15816	1.51505	0.0182742	-0.243018	1.237	-0.0112182	-0.283689	0.966673	0.0644685	-0.309137	0.726776	0.0258286	-0.220057	0.732768	0.0160648	-0.180663	0.421762	-0.061886	-0.182959	5.84894e-05		-0.0132128	0.0662957	1.52716	-0.013507	0.179753	1.23775	-0.0308138	0.217371	0.971362	0.0481792	0.240618	0.734021	0.00667784	0.149694	0.747762	-0.0135986	0.117666	0.408384	-0.0583443	0.105452	0.00259393
						-0.00981969	-0.15817	1.51504	0.0183153	-0.243007	1.23696	-0.0112244	-0.283709	0.966686	0.0644736	-0.309157	0.726784	0.0258167	-0.220064	0.732774	0.0160206	-0.180689	0.421732	-0.0619169	-0.182987	-6.73846e-06		-0.0132439	0.0662807	1.52717	-0.0135349	0.179749	1.23778	-0.0308156	0.217383	0.971378	0.0481326	0.240607	0.734016	0.00648099	0.149667	0.747983	-0.0135998	0.11768	0.408386	-0.058257	0.105541	0.00266241
						-0.00983124	-0.158155	1.51505	0.0182327	-0.243015	1.23705	-0.0112063	-0.283682	0.966713	0.0647443	-0.308979	0.726801	0.0258067	-0.220041	0.732783	0.016058	-0.180703	0.421707	-0.061887	-0.182984	4.54701e-05		-0.0132177	0.0662999	1.52708	-0.0135266	0.179775	1.23777	-0.0307527	0.217377	0.971348	0.0481634	0.240587	0.734012	0.00647351	0.149664	0.747963	-0.013615	0.117649	0.40838	-0.05825	0.105536	0.00265941
						-0.00979915	-0.158134	1.51504	0.018229	-0.243037	1.23701	-0.0112324	-0.283745	0.96669	0.0645896	-0.309167	0.726906	0.0256956	-0.220152	0.732694	0.0160468	-0.180687	0.421739	-0.0618861	-0.182968	6.31972e-05		-0.013232	0.0663043	1.52718	-0.0135395	0.179744	1.23776	-0.0307812	0.217407	0.971361	0.0481294	0.240539	0.734022	0.00640999	0.149676	0.748019	-0.0135737	0.117681	0.408377	-0.0582672	0.105521	0.00264087
						-0.00980712	-0.158158	1.51506	0.0182433	-0.242981	1.23699	-0.011207	-0.283712	0.966684	0.0645221	-0.309169	0.726843	0.0257282	-0.220117	0.732713	0.0160563	-0.18067	0.421694	-0.0619124	-0.183003	6.07876e-06		-0.0132313	0.0662553	1.52716	-0.0135124	0.179751	1.23774	-0.0307909	0.217371	0.971374	0.0480887	0.240514	0.734039	0.00664826	0.149701	0.747747	-0.0136027	0.11768	0.408347	-0.0582529	0.105554	0.00265226
						-0.0098174	-0.158123	1.51505	0.0184421	-0.243028	1.23709	-0.0111858	-0.283751	0.966707	0.0647721	-0.308986	0.72684	0.0257092	-0.220081	0.732772	0.0160495	-0.180688	0.421699	-0.061914	-0.182984	3.3437e-05		-0.0132381	0.0663058	1.52706	-0.0135109	0.179761	1.23776	-0.0307868	0.217372	0.971373	0.0481593	0.24056	0.734022	0.00665247	0.149648	0.747787	-0.0135578	0.117689	0.408403	-0.0582689	0.105543	0.00266512
						-0.00983668	-0.158183	1.51508	0.0182209	-0.242987	1.23702	-0.0112387	-0.283741	0.966713	0.0645206	-0.309182	0.726831	0.0258614	-0.220068	0.732734	0.0160313	-0.180722	0.421717	-0.0619279	-0.183005	6.53384e-05		-0.0132827	0.066287	1.52717	-0.0134555	0.179811	1.23773	-0.0307731	0.217379	0.971327	0.0481523	0.240541	0.734011	0.00647308	0.149697	0.748039	-0.0136072	0.117694	0.408394	-0.0582638	0.105552	0.00263991
						-0.009832	-0.158154	1.51506	0.0182478	-0.242975	1.23701	-0.011217	-0.283744	0.9667	0.0647921	-0.309016	0.726837	0.0257222	-0.2201	0.732682	0.016034	-0.180687	0.4217	-0.0619254	-0.182953	7.83663e-05		-0.013256	0.066298	1.52706	-0.0134735	0.179754	1.23775	-0.0307811	0.217371	0.971364	0.0481252	0.240528	0.733998	0.00665296	0.149698	0.747795	-0.013611	0.117658	0.408408	-0.0583144	0.105493	0.00256968
						-0.00981814	-0.158106	1.51508	0.0182168	-0.243005	1.23704	-0.0112388	-0.283743	0.966734	0.0645319	-0.309236	0.72683	0.0257521	-0.220099	0.732747	0.0160905	-0.180691	0.421751	-0.061886	-0.18295	3.89121e-05		-0.0132926	0.0662887	1.52715	-0.0134605	0.179762	1.23773	-0.0307564	0.217378	0.971383	0.048178	0.240559	0.734054	0.00650564	0.149676	0.747998	-0.0136544	0.117662	0.408557	-0.0582718	0.105559	0.00266166
						-0.00984125	-0.158147	1.51507	0.0182343	-0.242995	1.23702	-0.0112132	-0.283782	0.966713	0.0645043	-0.309192	0.726826	0.0257741	-0.220061	0.732778	0.0160079	-0.180727	0.421716	-0.061858	-0.183001	6.61493e-05		-0.0132664	0.0663223	1.52716	-0.0134599	0.179798	1.23775	-0.030741	0.21737	0.971357	0.0482302	0.240577	0.734042	0.00649105	0.149669	0.748001	-0.0136474	0.117702	0.408398	-0.0583127	0.10548	0.00256543
						-0.00981221	-0.158099	1.51507	0.0182134	-0.243046	1.23704	-0.0112384	-0.28375	0.966716	0.0644964	-0.309245	0.726826	0.0257674	-0.220073	0.732749	0.0160386	-0.18069	0.4217	-0.0619195	-0.183012	1.14968e-05		-0.0132408	0.0663367	1.52716	-0.0135173	0.179765	1.23776	-0.0307507	0.217383	0.971346	0.0481639	0.240527	0.73403	0.00665354	0.149674	0.747807	-0.0136454	0.117689	0.40845	-0.0582871	0.105533	0.00266715
						-0.00982867	-0.158133	1.51506	0.0182289	-0.242987	1.23701	-0.0112477	-0.283786	0.966722	0.0645768	-0.309193	0.726848	0.0258359	-0.220064	0.732755	0.0160373	-0.1807	0.42173	-0.0619328	-0.182959	6.99457e-05		-0.0132608	0.0663448	1.52715	-0.013492	0.179798	1.23775	-0.0307721	0.217364	0.971347	0.0484308	0.240574	0.734029	0.00671064	0.149681	0.747794	-0.0135998	0.117689	0.408388	-0.0583209	0.105532	0.00265217
						-0.00983821	-0.158162	1.51507	0.0182186	-0.243021	1.23699	-0.0112765	-0.283742	0.966707	0.0648361	-0.309023	0.726841	0.0257969	-0.22008	0.732765	0.0161045	-0.18065	0.421739	-0.0619179	-0.18302	7.93408e-05		-0.0133205	0.0663025	1.52717	-0.0135055	0.179751	1.23773	-0.0307518	0.217381	0.971356	0.0482449	0.240495	0.734012	0.00651105	0.149656	0.747986	-0.0135855	0.117698	0.408416	-0.0583351	0.105477	0.00255306
						-0.00980464	-0.158101	1.51508	0.0181973	-0.243047	1.23708	-0.0112073	-0.28377	0.966723	0.0645221	-0.309269	0.726849	0.025787	-0.220069	0.732769	0.0160441	-0.180701	0.421716	-0.0618638	-0.182995	4.53175e-05		-0.0133018	0.0663064	1.52714	-0.0134817	0.179725	1.23771	-0.0307798	0.217365	0.971365	0.0481895	0.240512	0.734041	0.00672639	0.14968	0.747773	-0.0136365	0.117691	0.408409	-0.0582647	0.105536	0.00268188
						-0.00984866	-0.158104	1.51507	0.0181764	-0.243038	1.23705	-0.0112524	-0.283775	0.96674	0.0644705	-0.309323	0.726892	0.0257292	-0.220117	0.732764	0.0160268	-0.180694	0.4217	-0.0619222	-0.183034	6.29728e-05		-0.0133239	0.0663335	1.52716	-0.0135043	0.179795	1.23775	-0.030774	0.217379	0.97135	0.048399	0.24056	0.734043	0.00666272	0.149682	0.74779	-0.0136222	0.117682	0.408406	-0.0582906	0.10554	0.00265909
						-0.00982614	-0.158139	1.51507	0.0181804	-0.24302	1.23705	-0.0112382	-0.283747	0.966724	0.0645061	-0.309344	0.726904	0.025772	-0.220086	0.732754	0.0161358	-0.180636	0.421764	-0.0619955	-0.183039	9.5002e-05		-0.0132995	0.0662909	1.52707	-0.0135487	0.179729	1.23776	-0.0307769	0.217365	0.971336	0.0482192	0.240465	0.734046	0.00649895	0.149663	0.747983	-0.0136323	0.117655	0.408435	-0.058315	0.105536	0.00264876
						-0.00983899	-0.15812	1.51506	0.018186	-0.243009	1.23704	-0.0112198	-0.283765	0.966723	0.0645769	-0.309249	0.726866	0.0258006	-0.220071	0.73277	0.0160731	-0.180669	0.421743	-0.0619286	-0.182962	4.90532e-05		-0.013294	0.0663404	1.52717	-0.0134814	0.179763	1.23774	-0.030768	0.217382	0.971338	0.0484508	0.240544	0.733991	0.00673516	0.149661	0.747777	-0.0136159	0.11767	0.408368	-0.0582707	0.105535	0.00265896
						-0.00985089	-0.158124	1.51506	0.0183984	-0.243001	1.2371	-0.0112216	-0.283801	0.966761	0.0648544	-0.309094	0.726847	0.0258297	-0.220049	0.732761	0.016097	-0.18065	0.421715	-0.0618662	-0.182925	-1.14141e-05		-0.0133268	0.0663005	1.52709	-0.0134411	0.179781	1.23772	-0.0307613	0.217301	0.971238	0.0484433	0.240521	0.733978	0.00655335	0.149664	0.748008	-0.013656	0.11768	0.408406	-0.0582844	0.10555	0.0026781
						-0.0098206	-0.15813	1.51509	0.0184096	-0.243059	1.23711	-0.0112024	-0.283768	0.966721	0.0648568	-0.309093	0.726886	0.0257512	-0.220054	0.732729	0.0160537	-0.180703	0.42172	-0.0618867	-0.182997	0.000132576		-0.0133497	0.066302	1.52716	-0.0134414	0.179753	1.23772	-0.0307577	0.217349	0.971311	0.0482956	0.240485	0.733997	0.00648837	0.149674	0.748024	-0.0136237	0.117706	0.408379	-0.058283	0.105549	0.00267231
						-0.00984696	-0.158096	1.51508	0.0181789	-0.243069	1.23719	-0.0112216	-0.283801	0.966761	0.0640486	-0.309771	0.727002	0.0257873	-0.220103	0.732757	0.0160749	-0.180658	0.421721	-0.061874	-0.182962	4.56493e-05		-0.0133439	0.0663296	1.52707	-0.0135292	0.179729	1.23775	-0.0307502	0.217329	0.971228	0.0485118	0.240541	0.734011	0.00646719	0.149687	0.748026	-0.0136307	0.117675	0.408387	-0.0582931	0.105533	0.00263249
						-0.00983384	-0.158109	1.51509	0.0182097	-0.242993	1.23703	-0.0112219	-0.28379	0.966736	0.0649103	-0.309065	0.726828	0.0257822	-0.220118	0.732749	0.0160675	-0.18071	0.421715	-0.0619345	-0.183	4.48222e-06		-0.0133546	0.0663139	1.52706	-0.0134558	0.179789	1.23776	-0.0307612	0.217342	0.971357	0.048268	0.240423	0.734028	0.00671792	0.149673	0.747785	-0.0135846	0.11769	0.408397	-0.0582628	0.105548	0.00264052
						-0.00981911	-0.158094	1.51506	0.0181704	-0.243004	1.23704	-0.0112183	-0.283784	0.966727	0.0645708	-0.309323	0.726854	0.0258169	-0.220074	0.732747	0.016089	-0.180641	0.421746	-0.0619714	-0.183003	8.20426e-05		-0.0133556	0.066309	1.52705	-0.0135187	0.179773	1.23771	-0.0307567	0.2173	0.971224	0.0485504	0.24054	0.734043	0.00671118	0.149657	0.747782	-0.0135996	0.117658	0.408397	-0.0582735	0.105536	0.00265269
						-0.00981713	-0.158101	1.51506	0.0181374	-0.243026	1.23706	-0.0112052	-0.283791	0.966766	0.0644838	-0.309414	0.726904	0.0257187	-0.220146	0.732688	0.0160635	-0.1807	0.421689	-0.0619706	-0.18302	4.09797e-05		-0.0133488	0.0663112	1.52706	-0.0134885	0.179734	1.23773	-0.0307194	0.217292	0.971221	0.0485689	0.240537	0.734007	0.00673358	0.149667	0.747783	-0.0136454	0.117692	0.408394	-0.0582886	0.105554	0.00266771
						-0.00984616	-0.158126	1.51506	0.0181719	-0.242961	1.23705	-0.0111973	-0.28379	0.966744	0.0645262	-0.309369	0.72687	0.0257176	-0.220076	0.732743	0.0160486	-0.180693	0.42167	-0.0618989	-0.18301	3.73826e-05		-0.0133626	0.0662929	1.52706	-0.0134787	0.179746	1.23772	-0.0307599	0.217344	0.971332	0.0485577	0.240491	0.734006	0.00649803	0.14965	0.748004	-0.0136283	0.117676	0.408383	-0.0583204	0.105541	0.00264403
						-0.00984443	-0.158099	1.51504	0.0181451	-0.243099	1.23707	-0.0112259	-0.283797	0.966762	0.0640964	-0.309789	0.727002	0.0257675	-0.220079	0.732736	0.0160108	-0.180715	0.421699	-0.0619652	-0.183042	6.77745e-05		-0.0133173	0.0663378	1.52715	-0.0134904	0.179749	1.2377	-0.0307411	0.217388	0.971295	0.0485384	0.24049	0.734015	0.0067591	0.149687	0.747775	-0.0136043	0.117679	0.408397	-0.0583002	0.105518	0.00265804
						-0.00984015	-0.158088	1.51505	0.0181547	-0.243079	1.23713	-0.0112213	-0.28379	0.966717	0.0645514	-0.309391	0.726888	0.0258163	-0.220073	0.732746	0.0161167	-0.180663	0.421752	-0.0619013	-0.183	9.08309e-05		-0.0133631	0.0663239	1.52706	-0.0134957	0.179753	1.2377	-0.0307485	0.217346	0.971323	0.0485603	0.240438	0.733986	0.0065358	0.149655	0.748018	-0.0136398	0.117693	0.40842	-0.0582817	0.105506	0.00260551
						-0.00987524	-0.158138	1.51508	0.0181624	-0.243003	1.23704	-0.0112258	-0.283847	0.966778	0.0648718	-0.309166	0.726848	0.025785	-0.220091	0.732788	0.0160483	-0.180683	0.421698	-0.0619438	-0.182995	3.1546e-05		-0.0133833	0.0663198	1.52706	-0.0134845	0.17973	1.23771	-0.0307378	0.21732	0.971211	0.0485822	0.240459	0.734014	0.00670293	0.149706	0.747751	-0.0136575	0.11769	0.408397	-0.0582651	0.105523	0.00266379
						-0.00981977	-0.158119	1.51508	0.0181867	-0.243011	1.23702	-0.0112239	-0.283861	0.966756	0.0646507	-0.30934	0.726873	0.025734	-0.220101	0.732732	0.0160988	-0.180683	0.421714	-0.0619212	-0.182981	4.36659e-05		-0.0133299	0.0663175	1.52705	-0.0135363	0.179735	1.23774	-0.0307767	0.217282	0.971201	0.048553	0.240408	0.733985	0.00677174	0.149711	0.747777	-0.0136507	0.117666	0.408408	-0.058281	0.10556	0.00265892
						-0.00985886	-0.158111	1.51505	0.0181857	-0.24305	1.23705	-0.0111783	-0.283809	0.966724	0.064666	-0.309369	0.726903	0.0257506	-0.220109	0.732751	0.0160498	-0.180724	0.421717	-0.0618937	-0.183023	5.09938e-05		-0.0133961	0.0663378	1.52706	-0.0134888	0.179749	1.23772	-0.0307234	0.217318	0.971194	0.0486452	0.240463	0.733996	0.00670466	0.14966	0.747749	-0.013648	0.117663	0.408382	-0.0582896	0.105556	0.00266247
						-0.00982041	-0.158085	1.51503	0.0181503	-0.243009	1.23702	-0.0111941	-0.283821	0.966759	0.0646154	-0.309421	0.726901	0.025726	-0.220114	0.732729	0.0161125	-0.180665	0.421737	-0.0618953	-0.183002	5.47026e-05		-0.0133803	0.0663132	1.52705	-0.0134947	0.179703	1.23771	-0.0307509	0.2173	0.971199	0.0486589	0.240457	0.733978	0.00667837	0.149667	0.747763	-0.0136631	0.117704	0.408414	-0.0583585	0.105518	0.002551
						-0.00986918	-0.158092	1.51504	0.0181605	-0.243036	1.23703	-0.0111939	-0.283833	0.966783	0.0648374	-0.30925	0.726884	0.0257843	-0.220127	0.732733	0.0160723	-0.180718	0.421694	-0.0618912	-0.183001	5.29669e-05		-0.0134027	0.0663423	1.52715	-0.0135231	0.179723	1.2377	-0.0307484	0.21729	0.971218	0.0486605	0.240472	0.734005	0.00673673	0.149676	0.747775	-0.0136291	0.117682	0.408387	-0.0583095	0.105542	0.00263343
						-0.00984248	-0.158076	1.51501	0.0181624	-0.242989	1.237	-0.0111893	-0.283839	0.966805	0.0646671	-0.309374	0.726843	0.025751	-0.220064	0.732715	0.0160468	-0.180692	0.42168	-0.0619033	-0.182975	5.57098e-05		-0.013407	0.0663141	1.52706	-0.0134861	0.179711	1.23768	-0.0307348	0.217276	0.971188	0.0486444	0.240448	0.733995	0.00674253	0.149666	0.747746	-0.0135893	0.117693	0.408403	-0.0583475	0.105482	0.00256128
						-0.00986565	-0.158051	1.51503	0.0181644	-0.243004	1.23703	-0.0112042	-0.283854	0.966775	0.0646765	-0.309387	0.726875	0.0257914	-0.22007	0.732769	0.0160692	-0.180703	0.421691	-0.0619159	-0.183001	3.62018e-05		-0.0134027	0.0663724	1.52706	-0.0134735	0.179716	1.23767	-0.030692	0.217328	0.971281	0.048711	0.24046	0.733989	0.00668976	0.149693	0.747768	-0.0136237	0.11771	0.408411	-0.0583211	0.105516	0.00264133
						-0.00985484	-0.158092	1.51504	0.0181848	-0.243	1.23706	-0.0111755	-0.283851	0.966783	0.0646391	-0.309468	0.726896	0.0258326	-0.220109	0.732738	0.0160596	-0.180702	0.421678	-0.0619171	-0.183	2.95682e-05		-0.0134084	0.066329	1.52707	-0.0134747	0.179756	1.23765	-0.0307337	0.217332	0.971281	0.0486466	0.240418	0.734016	0.00650781	0.149655	0.747994	-0.0135916	0.117695	0.408378	-0.0582366	0.105538	0.00255425
						-0.0098552	-0.158089	1.51503	0.0181318	-0.243	1.23704	-0.011192	-0.283847	0.966762	0.064939	-0.309226	0.726867	0.0257866	-0.220096	0.732742	0.0160778	-0.180712	0.421679	-0.0619253	-0.183013	3.43423e-05		-0.0134002	0.0663398	1.52703	-0.0135314	0.179721	1.23766	-0.0307512	0.217291	0.971193	0.0487202	0.240419	0.73399	0.00676064	0.149686	0.747753	-0.0136199	0.117681	0.408343	-0.0583285	0.105482	0.00257028
						-0.00985218	-0.158062	1.51505	0.0181712	-0.243003	1.23705	-0.0111812	-0.283865	0.966729	0.064837	-0.309347	0.726952	0.0257693	-0.22013	0.732724	0.0160458	-0.180758	0.421701	-0.0619407	-0.183002	6.09574e-06		-0.0134275	0.0663219	1.52703	-0.0134979	0.179731	1.23767	-0.0307176	0.217341	0.971263	0.0488258	0.240437	0.734005	0.00650062	0.149665	0.747987	-0.0136495	0.117668	0.408385	-0.0583036	0.105568	0.00265556
						-0.00986934	-0.158075	1.51504	0.018129	-0.243036	1.23706	-0.0111635	-0.283882	0.966761	0.0646398	-0.309424	0.72691	0.0258194	-0.220086	0.732723	0.0160975	-0.180673	0.421739	-0.0619041	-0.183001	6.81172e-05		-0.0134334	0.0663449	1.52713	-0.0135183	0.179736	1.23767	-0.030749	0.217309	0.971166	0.0487988	0.240424	0.733992	0.00674159	0.149695	0.747735	-0.0136189	0.117647	0.408376	-0.0582735	0.105551	0.00263584
						-0.00985486	-0.158046	1.51504	0.0181484	-0.243038	1.23706	-0.0112029	-0.283861	0.966754	0.064644	-0.30945	0.726895	0.0256857	-0.220127	0.732718	0.016058	-0.180699	0.42169	-0.0618749	-0.182984	3.23806e-05		-0.0134409	0.0663475	1.52704	-0.0135453	0.179759	1.23768	-0.0307182	0.217265	0.971157	0.0487913	0.240401	0.73398	0.00666605	0.149685	0.747762	-0.0136518	0.117666	0.408376	-0.0583859	0.105488	0.00251782
						-0.00987461	-0.158095	1.51504	0.0181528	-0.242998	1.23699	-0.0111743	-0.283858	0.966762	0.0648931	-0.309309	0.726856	0.0257054	-0.220138	0.732663	0.0160356	-0.180697	0.421679	-0.0619212	-0.182991	-5.02193e-06		-0.0134151	0.0663524	1.52703	-0.0135063	0.179733	1.23766	-0.0307348	0.217274	0.971159	0.0488075	0.240413	0.733945	0.00674707	0.149687	0.747728	-0.0136435	0.117658	0.408419	-0.0583308	0.105474	0.00251661
						-0.00985395	-0.158031	1.51504	0.0183534	-0.242986	1.2371	-0.0111986	-0.283855	0.966762	0.0647761	-0.309384	0.726841	0.0257287	-0.220153	0.732702	0.0161215	-0.180651	0.421722	-0.0619529	-0.182993	3.77874e-05		-0.0134263	0.066334	1.527	-0.0135529	0.179746	1.23768	-0.0307243	0.217279	0.971177	0.0488032	0.240447	0.734006	0.00668327	0.149673	0.747739	-0.0136516	0.117673	0.40838	-0.0583042	0.105547	0.00261198
						-0.00985683	-0.158064	1.51507	0.0183545	-0.24297	1.23708	-0.011224	-0.283861	0.966756	0.0649283	-0.309343	0.726901	0.0257141	-0.220147	0.732651	0.0160612	-0.180692	0.421663	-0.0618905	-0.183003	-3.99836e-05		-0.0134487	0.0663303	1.52704	-0.0135776	0.179746	1.23766	-0.0307486	0.217268	0.971172	0.0488626	0.240429	0.733999	0.00666459	0.149706	0.74776	-0.0136492	0.117726	0.408381	-0.0582169	0.105532	0.00248214
						-0.00984923	-0.158065	1.51505	0.0181938	-0.242976	1.23702	-0.0111589	-0.283888	0.966782	0.0645988	-0.309549	0.726915	0.025763	-0.220142	0.732741	0.0160659	-0.18069	0.421724	-0.0619061	-0.182975	-2.36567e-05		-0.0134145	0.0663294	1.52702	-0.0135009	0.179732	1.23763	-0.0306861	0.217303	0.97112	0.0488423	0.240412	0.733954	0.00676161	0.149673	0.747734	-0.0136219	0.117669	0.408372	-0.0583756	0.105468	0.00254324
						-0.00985539	-0.158055	1.51504	0.0181262	-0.243009	1.23701	-0.0111594	-0.283837	0.966745	0.0642484	-0.309919	0.727047	0.025751	-0.220137	0.732721	0.0160386	-0.180705	0.42166	-0.0619508	-0.182978	3.38238e-05		-0.0134293	0.066337	1.52701	-0.013572	0.179782	1.23766	-0.0307164	0.217316	0.971155	0.0488446	0.240397	0.733951	0.00669753	0.149679	0.747716	-0.0136116	0.117654	0.408366	-0.0582447	0.105555	0.00261962
						-0.00987459	-0.158073	1.51506	0.0181243	-0.242998	1.23699	-0.0111477	-0.283865	0.966767	0.0646821	-0.30955	0.726877	0.0258232	-0.220074	0.73271	0.0160103	-0.180722	0.421704	-0.0618917	-0.182994	-2.12793e-06		-0.0134193	0.0663613	1.52702	-0.0135474	0.179778	1.23765	-0.0307207	0.217254	0.971158	0.0488892	0.240408	0.733973	0.00669218	0.149672	0.747716	-0.0136291	0.1177	0.408386	-0.0583539	0.105475	0.00253767
						-0.00984006	-0.158024	1.51506	0.0183872	-0.243023	1.23708	-0.0111498	-0.283887	0.96677	0.0650336	-0.309316	0.726848	0.0256545	-0.220184	0.73264	0.0160754	-0.18066	0.421687	-0.0619647	-0.183064	5.4982e-05		-0.0134637	0.0663479	1.52703	-0.013555	0.179756	1.23761	-0.0307506	0.217286	0.97114	0.0488866	0.240378	0.734021	0.00670897	0.149692	0.747723	-0.0136636	0.117666	0.408364	-0.0581959	0.105524	0.00246687
						-0.00985277	-0.158064	1.51506	0.0181719	-0.243013	1.23699	-0.0111853	-0.283878	0.966786	0.064664	-0.309564	0.726887	0.0256657	-0.220195	0.732664	0.0160284	-0.180692	0.421647	-0.0618915	-0.183002	4.36355e-06		-0.0134981	0.0663575	1.52704	-0.013546	0.1798	1.23762	-0.0307135	0.217281	0.971132	0.0489345	0.240399	0.73397	0.0067002	0.149688	0.747734	-0.0136183	0.117663	0.408367	-0.0582654	0.105531	0.00250504
						-0.00986648	-0.158043	1.51504	0.0181449	-0.242972	1.23698	-0.0111586	-0.283888	0.966729	0.0642207	-0.309962	0.727035	0.0257249	-0.220165	0.732643	0.0161017	-0.180678	0.421691	-0.0619279	-0.183004	1.43087e-05		-0.013482	0.0663479	1.52702	-0.0135505	0.1798	1.23765	-0.0306812	0.217294	0.971132	0.048925	0.240383	0.733972	0.00667933	0.149691	0.747753	-0.0135926	0.117694	0.408352	-0.0582993	0.10555	0.00263926
						-0.00985163	-0.158036	1.51504	0.0181643	-0.242968	1.23699	-0.0111708	-0.283892	0.966732	0.064942	-0.309413	0.726918	0.0257944	-0.220115	0.732695	0.0160738	-0.180721	0.421647	-0.0619455	-0.18298	-6.59158e-06		-0.0135223	0.0663594	1.52699	-0.0135023	0.17975	1.23762	-0.0306983	0.217259	0.971141	0.0489502	0.240388	0.733946	0.00666986	0.149661	0.747716	-0.0135965	0.117685	0.40835	-0.0582709	0.105505	0.00261569
						-0.00986174	-0.15804	1.51505	0.0181513	-0.24296	1.23698	-0.0112172	-0.28389	0.966759	0.0642196	-0.309958	0.727024	0.0257979	-0.220151	0.732648	0.0160444	-0.180698	0.421664	-0.0619112	-0.182995	3.9897e-05		-0.0134491	0.066383	1.52699	-0.013534	0.179821	1.23763	-0.0306758	0.217244	0.971129	0.0489062	0.240352	0.733969	0.00673074	0.149695	0.747731	-0.0136401	0.117701	0.408367	-0.0582603	0.105546	0.00250391
						-0.0098663	-0.158039	1.51506	0.0181524	-0.242981	1.23697	-0.0111501	-0.283883	0.966715	0.0647679	-0.309517	0.726847	0.0257658	-0.220082	0.732717	0.0160873	-0.180694	0.421652	-0.0619561	-0.183002	8.44829e-06		-0.0135261	0.0663407	1.52697	-0.0135576	0.179789	1.23761	-0.0307124	0.217263	0.971133	0.0489026	0.240329	0.73398	0.00648736	0.149664	0.74794	-0.0136042	0.117661	0.408348	-0.0583146	0.105533	0.0026112
						-0.00988421	-0.158087	1.51504	0.0181579	-0.242955	1.23692	-0.0111534	-0.283894	0.96673	0.0642708	-0.310017	0.727047	0.0257813	-0.220134	0.732621	0.0160245	-0.180741	0.421673	-0.0619416	-0.182997	4.3702e-06		-0.0134904	0.0663388	1.527	-0.0135337	0.179813	1.23761	-0.0307029	0.217259	0.971139	0.048962	0.240378	0.733969	0.00674269	0.149664	0.747699	-0.0136145	0.117686	0.408327	-0.0583381	0.105507	0.00251879
						-0.009842	-0.158031	1.51505	0.0181821	-0.242968	1.23696	-0.0111916	-0.283887	0.966721	0.064247	-0.309972	0.727006	0.0257627	-0.2201	0.73274	0.0160694	-0.180684	0.421653	-0.0619028	-0.182996	4.28991e-05		-0.0134693	0.0663392	1.52698	-0.0135766	0.179814	1.2376	-0.0307131	0.217266	0.971149	0.0489625	0.240333	0.733963	0.00667238	0.149693	0.747714	-0.0136345	0.117667	0.408329	-0.0583621	0.105463	0.00253804
						-0.00985111	-0.158041	1.51504	0.0182305	-0.24295	1.23686	-0.0111387	-0.283908	0.966694	0.0647447	-0.309515	0.726821	0.0257846	-0.220128	0.732706	0.0160305	-0.180699	0.421649	-0.0619308	-0.182988	5.24536e-06		-0.0134742	0.0663578	1.52697	-0.0135824	0.179804	1.23763	-0.0307145	0.217233	0.97114	0.0490438	0.240335	0.733985	0.00670602	0.149669	0.747679	-0.0136345	0.11767	0.40833	-0.0583187	0.105522	0.00263921
						-0.00983178	-0.158022	1.51506	0.0181973	-0.242953	1.23695	-0.0111683	-0.283909	0.9667	0.064964	-0.309408	0.726866	0.025824	-0.220084	0.732724	0.016054	-0.180717	0.421658	-0.0619507	-0.182972	3.03026e-05		-0.0135033	0.0663621	1.52699	-0.013595	0.179851	1.23762	-0.0306898	0.217244	0.971107	0.048986	0.240312	0.733997	0.00676084	0.149678	0.74768	-0.0135574	0.117682	0.408341	-0.0583332	0.105513	0.00254772
						-0.00985967	-0.158034	1.51501	0.0181753	-0.243014	1.23689	-0.0111742	-0.283896	0.9667	0.0647742	-0.30953	0.726833	0.0257758	-0.220168	0.732647	0.0160696	-0.180741	0.421632	-0.0619336	-0.182999	-4.56502e-05		-0.0134894	0.0663452	1.52699	-0.0135121	0.179845	1.23759	-0.0306752	0.217256	0.971087	0.0489725	0.240307	0.733965	0.00672371	0.149654	0.747685	-0.013606	0.117655	0.408355	-0.0582926	0.105458	0.00238911
						-0.00986807	-0.158028	1.51502	0.0184277	-0.24298	1.23688	-0.0111	-0.283922	0.966702	0.0647497	-0.30953	0.726816	0.0260363	-0.219928	0.732416	0.0160644	-0.180727	0.421619	-0.0619828	-0.183013	1.23234e-05		-0.0135491	0.0663304	1.527	-0.013518	0.179861	1.23763	-0.0306768	0.217242	0.971122	0.0490499	0.24032	0.734007	0.00674075	0.14968	0.747691	-0.0135572	0.117667	0.408352	-0.0582188	0.105516	0.00248536
						-0.00987407	-0.158046	1.51502	0.0181911	-0.242969	1.23687	-0.0111568	-0.283899	0.966685	0.0650115	-0.309422	0.726838	0.0257824	-0.220122	0.732706	0.0160672	-0.180691	0.421619	-0.0619724	-0.183032	1.19118e-05		-0.0135069	0.0663621	1.52699	-0.0135845	0.179868	1.23762	-0.0306941	0.217234	0.971105	0.0489739	0.240277	0.733962	0.00671775	0.149692	0.747678	-0.0136294	0.117651	0.408345	-0.0583236	0.105457	0.00251549
						-0.00986859	-0.158033	1.51502	0.0181841	-0.242941	1.23694	-0.0111559	-0.283918	0.966709	0.0647351	-0.309603	0.726839	0.0258195	-0.220084	0.732715	0.0160336	-0.180716	0.421666	-0.0619131	-0.182986	-3.83107e-05		-0.0135104	0.066354	1.527	-0.0135581	0.17989	1.23758	-0.0306716	0.217237	0.971104	0.0490366	0.240304	0.733984	0.00667717	0.149703	0.747686	-0.0136291	0.117656	0.408321	-0.0582943	0.105472	0.00242437
						-0.00986132	-0.158084	1.51504	0.0184004	-0.242913	1.23696	-0.0111927	-0.283924	0.966726	0.0643137	-0.310073	0.726987	0.0258119	-0.220135	0.732693	0.0160684	-0.180708	0.421655	-0.0619366	-0.182985	3.9901e-05		-0.0134922	0.0663446	1.52699	-0.0135837	0.179841	1.23761	-0.0306234	0.217244	0.971113	0.0490461	0.240225	0.733968	0.00667882	0.149672	0.747683	-0.0135431	0.117678	0.408329	-0.0582842	0.105462	0.00238864
						-0.0098474	-0.157985	1.51499	0.0182423	-0.242937	1.23685	-0.0111167	-0.283921	0.966672	0.0650634	-0.309446	0.726785	0.0257686	-0.220125	0.732698	0.0160513	-0.180722	0.421648	-0.0619379	-0.183011	-1.89479e-05		-0.01348	0.0663463	1.52698	-0.0135799	0.179854	1.23759	-0.0306365	0.21723	0.97112	0.0491125	0.240276	0.733973	0.006731	0.149683	0.747659	-0.0135737	0.117674	0.40831	-0.0582715	0.105464	0.00239302
						-0.00985804	-0.158058	1.51502	0.0182312	-0.242934	1.23682	-0.0111891	-0.283904	0.966688	0.0647927	-0.309607	0.726778	0.025756	-0.220187	0.73263	0.0160878	-0.180722	0.421678	-0.061931	-0.182991	-4.10502e-06		-0.0135426	0.0663585	1.52698	-0.0135646	0.179882	1.23758	-0.0306603	0.217254	0.971104	0.0491217	0.240245	0.733947	0.00672512	0.149648	0.747668	-0.0136316	0.117712	0.408347	-0.0582974	0.105483	0.00237687
						-0.00986488	-0.158093	1.51501	0.0182023	-0.242893	1.23688	-0.0111446	-0.283892	0.966672	0.0642666	-0.310042	0.726989	0.0257571	-0.220157	0.732705	0.0161344	-0.180654	0.421692	-0.061917	-0.183017	-6.74098e-06		-0.0135023	0.0663742	1.52698	-0.0135515	0.179894	1.2376	-0.0306728	0.217243	0.971118	0.0490687	0.24028	0.733953	0.00669243	0.149649	0.747693	-0.0135945	0.11767	0.40836	-0.0582601	0.105509	0.00260265
						-0.0098639	-0.158033	1.515	0.0184578	-0.242971	1.23693	-0.0111271	-0.283945	0.966685	0.0643221	-0.310059	0.726937	0.0257768	-0.220114	0.732686	0.0160782	-0.180712	0.421656	-0.0619143	-0.182993	2.82268e-05		-0.013534	0.0663572	1.52702	-0.0135414	0.179864	1.23762	-0.0306326	0.217233	0.971094	0.0490884	0.240247	0.733989	0.00664568	0.149671	0.7477	-0.0135973	0.117683	0.40833	-0.0582969	0.105506	0.00261126
						-0.00986796	-0.158005	1.51502	0.0182416	-0.242904	1.23682	-0.0111391	-0.283913	0.966707	0.0642397	-0.310051	0.726971	0.0257618	-0.220193	0.732612	0.0160922	-0.180702	0.421629	-0.0619321	-0.183003	4.3551e-05		-0.0135191	0.0663482	1.52697	-0.0135566	0.179908	1.23759	-0.0306243	0.217249	0.971089	0.0491491	0.240225	0.733946	0.00672129	0.149668	0.747721	-0.013537	0.117689	0.408313	-0.0583014	0.105482	0.00242826
						-0.00985639	-0.158035	1.51499	0.0182155	-0.242918	1.23681	-0.0110929	-0.283954	0.96666	0.0642606	-0.310051	0.726966	0.0257476	-0.220168	0.73263	0.0160349	-0.180731	0.421625	-0.0619454	-0.182993	-1.55626e-05		-0.0134797	0.0663649	1.52699	-0.0134621	0.179951	1.23762	-0.0306314	0.21725	0.97109	0.0491839	0.240223	0.733954	0.00668545	0.149684	0.747701	-0.0135859	0.117663	0.408338	-0.0582249	0.105506	0.00245852
						-0.00988999	-0.158054	1.51501	0.0182518	-0.242874	1.23679	-0.0111976	-0.283906	0.96668	0.0642809	-0.310069	0.72689	0.0257854	-0.220157	0.732619	0.0160499	-0.180717	0.421646	-0.0618951	-0.183006	2.00626e-05		-0.0134935	0.0663671	1.52699	-0.0135399	0.179888	1.23763	-0.0306441	0.217232	0.971088	0.0491883	0.240246	0.733968	0.00672736	0.149665	0.747664	-0.0135645	0.117671	0.408305	-0.0583575	0.105489	0.00251608
						-0.00987071	-0.158057	1.51501	0.018233	-0.242961	1.23684	-0.011098	-0.283898	0.966689	0.0643095	-0.310082	0.726907	0.0257339	-0.220171	0.73267	0.0160764	-0.180722	0.421661	-0.0619287	-0.183018	-3.71392e-06		-0.0135297	0.0663386	1.52701	-0.0135756	0.179904	1.23762	-0.0306461	0.217249	0.971103	0.0492231	0.240131	0.733686	0.00668366	0.149669	0.747674	-0.0135574	0.117694	0.408333	-0.0583201	0.105477	0.00252302
						-0.00987526	-0.158024	1.51498	0.0185077	-0.242884	1.23681	-0.0111503	-0.283923	0.966656	0.0647578	-0.309709	0.726791	0.0257927	-0.220134	0.732726	0.0160712	-0.18073	0.42165	-0.0619318	-0.182955	-3.36549e-05		-0.0135255	0.0663443	1.52701	-0.0135746	0.179895	1.23763	-0.030603	0.217238	0.971088	0.0491521	0.24021	0.733968	0.00666124	0.149638	0.747698	-0.0135735	0.117705	0.408331	-0.0582419	0.105519	0.00246819
						-0.00986043	-0.158055	1.515	0.0182185	-0.24288	1.2368	-0.0111168	-0.283921	0.966672	0.0649386	-0.309616	0.726833	0.0257706	-0.220161	0.732736	0.0160842	-0.180708	0.421667	-0.0618863	-0.18301	1.69979e-06		-0.0135242	0.0663664	1.527	-0.0135595	0.179946	1.23759	-0.0306303	0.21724	0.971089	0.0492702	0.240154	0.73368	0.00669426	0.149671	0.747708	-0.0136092	0.117668	0.408334	-0.0583278	0.105449	0.00240221
						-0.00985505	-0.158007	1.51498	0.0182644	-0.242854	1.23676	-0.0111274	-0.283938	0.96662	0.0650992	-0.30945	0.726718	0.0258727	-0.220078	0.732671	0.0160811	-0.18072	0.42165	-0.0618877	-0.182982	-3.19819e-06		-0.0135455	0.0663625	1.52705	-0.0135413	0.179907	1.2376	-0.0306352	0.21723	0.971097	0.0492443	0.240122	0.733713	0.00665009	0.14966	0.747657	-0.0135771	0.117671	0.408333	-0.0583014	0.10547	0.00250359
						-0.0098469	-0.158008	1.51498	0.0182648	-0.242865	1.23675	-0.011079	-0.28393	0.966669	0.0643208	-0.310112	0.726919	0.0257402	-0.220146	0.732664	0.0160439	-0.180727	0.42169	-0.0619203	-0.182996	-9.24507e-06		-0.0135595	0.0663358	1.52701	-0.0135265	0.179918	1.2376	-0.0306274	0.217248	0.971097	0.0492733	0.240203	0.733984	0.00664957	0.149658	0.7477	-0.0136264	0.117682	0.408333	-0.0583057	0.105542	0.00259537
						-0.00985901	-0.158035	1.51497	0.0182706	-0.242905	1.2368	-0.0111549	-0.283908	0.966632	0.0643226	-0.310096	0.726896	0.0257911	-0.220091	0.732704	0.0160793	-0.180701	0.42163	-0.0619304	-0.182989	-3.67251e-05		-0.013523	0.0663212	1.52701	-0.0134754	0.179901	1.23761	-0.0305888	0.217269	0.971082	0.0492424	0.240189	0.733946	0.0065017	0.149677	0.74791	-0.0135601	0.117687	0.408319	-0.0583004	0.105541	0.00261172
						-0.00984733	-0.158043	1.51496	0.0182478	-0.242891	1.23674	-0.0111227	-0.283908	0.966672	0.0650489	-0.309467	0.726711	0.025807	-0.220114	0.732728	0.0160802	-0.180724	0.421634	-0.0619919	-0.18299	-6.55977e-05		-0.0135284	0.0663219	1.52701	-0.0135554	0.179929	1.2376	-0.030627	0.217245	0.97107	0.0492919	0.240189	0.733956	0.00667311	0.149645	0.747694	-0.0135771	0.117702	0.40833	-0.0582839	0.105476	0.00241307
						-0.00985518	-0.157999	1.51495	0.0182715	-0.242887	1.23679	-0.0111129	-0.283914	0.966647	0.0648377	-0.309735	0.726865	0.0258348	-0.220123	0.732719	0.0160664	-0.180746	0.421625	-0.061972	-0.183002	-6.54995e-06		-0.0135661	0.0663325	1.52701	-0.0135668	0.179916	1.23758	-0.0306084	0.217235	0.971073	0.0493595	0.240194	0.733988	0.00667152	0.149647	0.747685	-0.0136253	0.11768	0.408335	-0.0583803	0.1055	0.00252455
						-0.00986422	-0.158039	1.51496	0.0182987	-0.242812	1.23674	-0.0110975	-0.283946	0.966617	0.064283	-0.310128	0.726863	0.0257834	-0.220175	0.732638	0.0160482	-0.180736	0.42167	-0.0619421	-0.182962	-4.70276e-05		-0.0135378	0.0663368	1.52705	-0.0135496	0.179943	1.2376	-0.030626	0.217245	0.971106	0.0494136	0.240103	0.733654	0.00666097	0.149662	0.74769	-0.0136181	0.117672	0.408306	-0.0583206	0.105513	0.00258176
						-0.00983357	-0.158017	1.51497	0.0184861	-0.242873	1.2368	-0.0110928	-0.28391	0.966638	0.0643218	-0.310126	0.726876	0.0257961	-0.220141	0.732747	0.0160972	-0.180697	0.421656	-0.0618963	-0.183013	2.64678e-05		-0.0135757	0.0663296	1.52705	-0.013549	0.179936	1.2376	-0.0306521	0.217249	0.971103	0.0493357	0.240057	0.733703	0.00663246	0.149649	0.747667	-0.0136243	0.117684	0.408315	-0.0583053	0.105484	0.00239017
						-0.00984262	-0.15801	1.51496	0.0184775	-0.242886	1.23676	-0.0110942	-0.28394	0.966662	0.0646869	-0.309805	0.726816	0.0257725	-0.220132	0.732719	0.0160871	-0.180701	0.421639	-0.0619596	-0.182972	1.11797e-06		-0.0135242	0.0663077	1.52702	-0.0135238	0.179961	1.2376	-0.0306093	0.217265	0.97108	0.0494025	0.240201	0.733973	0.00666243	0.149641	0.747669	-0.0135737	0.117702	0.408352	-0.0583029	0.105486	0.00240088
						-0.00985864	-0.158023	1.51496	0.0182575	-0.242861	1.23679	-0.0110888	-0.283905	0.966634	0.0650989	-0.309453	0.726728	0.0258134	-0.220073	0.732696	0.0161416	-0.180702	0.421659	-0.0619632	-0.183018	-3.48166e-05		-0.0135624	0.0663423	1.52704	-0.0135352	0.179945	1.23758	-0.0305889	0.217293	0.971061	0.0494046	0.240053	0.733641	0.00648033	0.149629	0.747922	-0.0136011	0.117716	0.408342	-0.058302	0.105543	0.00260555
						-0.00986402	-0.158056	1.51496	0.0182463	-0.242861	1.23678	-0.0110958	-0.283918	0.966649	0.064741	-0.309727	0.726739	0.0257188	-0.22019	0.732652	0.0160777	-0.1807	0.421649	-0.0619264	-0.182974	1.40004e-05		-0.0135663	0.0663504	1.52707	-0.013538	0.179954	1.23759	-0.0306367	0.217265	0.971065	0.049386	0.240067	0.733652	0.00669375	0.149651	0.747681	-0.0135934	0.1177	0.408324	-0.0583672	0.105478	0.00252473
						-0.00988317	-0.158007	1.51497	0.0182724	-0.242852	1.23677	-0.0110687	-0.28389	0.966618	0.0647999	-0.309704	0.726753	0.0257216	-0.220181	0.732732	0.0160744	-0.180742	0.421653	-0.06191	-0.182981	-3.36322e-06		-0.0135369	0.066342	1.52705	-0.0134767	0.180006	1.23758	-0.0306104	0.217242	0.971067	0.0494111	0.240073	0.733643	0.00665073	0.149674	0.747688	-0.0136066	0.117684	0.408346	-0.05828	0.105545	0.00258831
						-0.00987354	-0.158037	1.51495	0.0182935	-0.242832	1.23674	-0.0110917	-0.283875	0.966654	0.0647738	-0.309739	0.726737	0.0258099	-0.220111	0.732728	0.0161069	-0.180688	0.42165	-0.0619428	-0.183001	-5.92385e-06		-0.0135958	0.0663507	1.52708	-0.0135558	0.179985	1.2376	-0.0306194	0.217261	0.971089	0.049469	0.240095	0.733614	0.00667204	0.149651	0.747659	-0.0136427	0.117696	0.408312	-0.0583344	0.105481	0.00251148
						-0.00986338	-0.158064	1.51496	0.0182935	-0.242835	1.23676	-0.01108	-0.283912	0.966645	0.0650453	-0.30949	0.72673	0.0258377	-0.220108	0.732724	0.0161369	-0.180714	0.42165	-0.061975	-0.183022	4.0416e-05		-0.0135151	0.0663282	1.52705	-0.0135258	0.179921	1.23758	-0.0306244	0.217242	0.971054	0.0494914	0.240066	0.733635	0.00670018	0.149627	0.747683	-0.0136211	0.117669	0.408353	-0.058253	0.105533	0.00246092
						-0.0098473	-0.158053	1.51496	0.0182613	-0.242862	1.23678	-0.0110905	-0.283886	0.966642	0.0647609	-0.309748	0.726785	0.0256544	-0.220186	0.732681	0.0160508	-0.180699	0.421649	-0.0619296	-0.183017	3.5752e-05		-0.0135763	0.0663408	1.52706	-0.0135464	0.179956	1.23759	-0.0306277	0.217266	0.971049	0.0495101	0.240072	0.733673	0.00667118	0.149671	0.747678	-0.0135804	0.117696	0.408344	-0.0582766	0.105483	0.00239355
						-0.00987512	-0.158033	1.51495	0.0185286	-0.242857	1.23681	-0.0110974	-0.283899	0.966657	0.0648214	-0.30966	0.726731	0.0258019	-0.220123	0.732713	0.016105	-0.18072	0.421628	-0.0619485	-0.183014	4.75717e-06		-0.0135424	0.0663282	1.52708	-0.0135543	0.179972	1.23758	-0.0306213	0.217265	0.971072	0.0494961	0.240029	0.733659	0.00664922	0.149682	0.747679	-0.0136168	0.11768	0.408323	-0.0583434	0.105512	0.00251357
						-0.00985578	-0.158036	1.51497	0.0182742	-0.242856	1.23677	-0.0110696	-0.283934	0.966688	0.0650653	-0.309519	0.726716	0.0257202	-0.220214	0.732684	0.0160831	-0.180734	0.421665	-0.061939	-0.182988	-2.78094e-05		-0.0135276	0.0663319	1.52708	-0.0134784	0.18004	1.23759	-0.0306057	0.217271	0.971059	0.0494929	0.24004	0.733634	0.00665239	0.149639	0.747664	-0.0136364	0.117677	0.40834	-0.058356	0.105461	0.00254508
						-0.00984977	-0.15802	1.51497	0.0182674	-0.242872	1.2368	-0.0110606	-0.283893	0.966639	0.0647108	-0.309803	0.726805	0.0257497	-0.220119	0.732738	0.0160547	-0.180743	0.421686	-0.0619497	-0.183032	3.76958e-05		-0.0135609	0.0663269	1.52718	-0.0134908	0.180032	1.23758	-0.0305559	0.217245	0.97104	0.0495011	0.240022	0.733643	0.00668177	0.149662	0.747692	-0.0136022	0.117671	0.408329	-0.0582724	0.10551	0.00244813
						-0.00982868	-0.158049	1.51495	0.0185308	-0.242862	1.23683	-0.0110961	-0.283874	0.966664	0.0647506	-0.309732	0.726772	0.0257884	-0.220117	0.732714	0.0160571	-0.180741	0.421685	-0.0619208	-0.183014	2.10799e-05		-0.0135821	0.0663302	1.52707	-0.0135569	0.179964	1.23759	-0.0305937	0.217265	0.971028	0.0495162	0.240042	0.733649	0.00663846	0.149648	0.747678	-0.0136598	0.117698	0.408346	-0.0583821	0.105469	0.0025345
						-0.00982798	-0.157997	1.51495	0.0182767	-0.24278	1.23673	-0.0110744	-0.283881	0.966661	0.0647781	-0.30972	0.72678	0.0257723	-0.22017	0.732651	0.01606	-0.180714	0.421662	-0.0619618	-0.183009	3.57897e-05		-0.0135376	0.0663241	1.52706	-0.0134778	0.180036	1.23755	-0.0305735	0.217263	0.971027	0.0495703	0.240052	0.733622	0.00666557	0.149694	0.747659	-0.0136113	0.117702	0.408292	-0.0582672	0.105499	0.00240937
						-0.00982167	-0.158035	1.51494	0.0184823	-0.242811	1.23681	-0.0110358	-0.283931	0.96665	0.0642038	-0.310128	0.726945	0.0257294	-0.22018	0.732658	0.0160758	-0.180731	0.421664	-0.0619299	-0.18298	2.00935e-05		-0.0135879	0.066355	1.52715	-0.0134529	0.180048	1.23757	-0.0306124	0.217256	0.97105	0.0495784	0.240031	0.733629	0.00669794	0.149695	0.747683	-0.0136426	0.117696	0.408344	-0.0583308	0.105474	0.00240837
						-0.00983342	-0.158035	1.51496	0.0182716	-0.242801	1.23684	-0.0110655	-0.283884	0.966662	0.0642404	-0.310123	0.726977	0.0257909	-0.220123	0.732719	0.0161317	-0.180677	0.421735	-0.0619353	-0.182967	1.60178e-05		-0.0135204	0.0663618	1.52718	-0.0134782	0.180044	1.23758	-0.0305628	0.217274	0.971029	0.0495819	0.239997	0.733614	0.00664692	0.149685	0.747693	-0.0136629	0.117709	0.408342	-0.0583052	0.105471	0.00241072
						-0.00985735	-0.158057	1.51498	0.0182365	-0.242878	1.23681	-0.0110146	-0.283895	0.966667	0.0647648	-0.309725	0.726771	0.0257685	-0.220121	0.732742	0.0161074	-0.180702	0.421641	-0.0619398	-0.183034	6.61038e-05		-0.0135713	0.0663274	1.52709	-0.0134914	0.180076	1.23758	-0.0305694	0.217266	0.971013	0.0496314	0.240038	0.733651	0.00643151	0.14964	0.747945	-0.0136403	0.11772	0.408369	-0.058268	0.10547	0.00240757
						-0.00985022	-0.158031	1.51497	0.0182565	-0.242833	1.2368	-0.011017	-0.283925	0.966693	0.0643037	-0.31014	0.726922	0.0257715	-0.220124	0.732742	0.0161116	-0.180708	0.421731	-0.06189	-0.182962	2.56733e-05		-0.0135228	0.0663587	1.52718	-0.0135501	0.180009	1.2376	-0.0305878	0.217286	0.971017	0.0496276	0.239985	0.733626	0.00663778	0.149648	0.747704	-0.0136545	0.11771	0.408337	-0.0582825	0.105548	0.00261643
						-0.00985338	-0.158027	1.51497	0.0182816	-0.24284	1.2368	-0.011014	-0.283899	0.966656	0.0650208	-0.30953	0.726724	0.0258131	-0.220131	0.732755	0.0161277	-0.180699	0.421707	-0.0618736	-0.183005	2.87694e-05		-0.0135644	0.0663514	1.5272	-0.0135523	0.179985	1.23759	-0.0305955	0.217274	0.971034	0.04963	0.24	0.73366	0.00647545	0.149631	0.747898	-0.0136282	0.11772	0.408372	-0.0583489	0.105469	0.00254436
						-0.00982213	-0.158049	1.51496	0.0182415	-0.242798	1.23678	-0.011048	-0.283851	0.966678	0.0647339	-0.309734	0.726777	0.0257465	-0.220154	0.732684	0.0160861	-0.180717	0.421689	-0.0618689	-0.182976	8.24167e-06		-0.0135771	0.0663432	1.52721	-0.0134377	0.180048	1.23757	-0.0305471	0.217278	0.971032	0.04968	0.240008	0.733609	0.00667713	0.149662	0.74771	-0.0136789	0.117713	0.408369	-0.0582978	0.105548	0.00263207
						-0.00984699	-0.158032	1.51494	0.0184897	-0.242859	1.23687	-0.0110348	-0.28391	0.966683	0.0642071	-0.310097	0.72696	0.0257439	-0.22012	0.732759	0.0160523	-0.180782	0.421701	-0.0619508	-0.182989	4.74529e-05		-0.0135519	0.0663588	1.52719	-0.013569	0.179981	1.23758	-0.0305541	0.217282	0.971016	0.0496746	0.240018	0.733593	0.00664483	0.149698	0.747674	-0.0136668	0.117706	0.408378	-0.0583292	0.105539	0.00255256
						-0.00982602	-0.158046	1.51497	0.0182663	-0.242816	1.23678	-0.0109309	-0.283856	0.966675	0.064748	-0.309733	0.726793	0.02578	-0.220094	0.732718	0.0161721	-0.18067	0.421723	-0.061951	-0.182961	-1.56998e-05		-0.013566	0.0663432	1.5272	-0.0135265	0.18005	1.23758	-0.030586	0.217295	0.971018	0.0496633	0.239987	0.733645	0.00646871	0.149649	0.747891	-0.0136387	0.117698	0.408349	-0.0583389	0.105586	0.00266888
						-0.00981105	-0.158053	1.51495	0.018274	-0.24283	1.23679	-0.0110241	-0.283881	0.966656	0.0643136	-0.310118	0.726898	0.0257991	-0.220118	0.732721	0.0160821	-0.180752	0.42167	-0.0620299	-0.183004	7.09135e-05		-0.013576	0.0663255	1.52711	-0.0135361	0.180008	1.23759	-0.0305929	0.217282	0.97102	0.0496762	0.239996	0.733594	0.00664781	0.149666	0.747694	-0.0136367	0.117691	0.408358	-0.0584208	0.105553	0.00256467
						-0.00980131	-0.158052	1.51494	0.0182668	-0.242793	1.23679	-0.0110189	-0.283893	0.966689	0.0649923	-0.309451	0.726804	0.0258048	-0.220087	0.732754	0.0161138	-0.180733	0.42165	-0.0621027	-0.182923	8.33037e-05		-0.0135535	0.0663169	1.5272	-0.0135452	0.180033	1.23759	-0.0305379	0.217284	0.971013	0.0496623	0.239942	0.733606	0.00663136	0.149664	0.747685	-0.0135908	0.117677	0.408372	-0.0584025	0.105622	0.00265415
						-0.0098366	-0.157991	1.51493	0.0185073	-0.242808	1.23685	-0.0109775	-0.28389	0.966683	0.0646961	-0.30968	0.726834	0.025824	-0.220108	0.732706	0.0160832	-0.180749	0.421691	-0.0621897	-0.182954	7.22502e-05		-0.0135867	0.0663239	1.52708	-0.0134851	0.18008	1.23757	-0.0305168	0.217269	0.971019	0.0497242	0.239981	0.733588	0.00666871	0.149662	0.747689	-0.0136366	0.117693	0.408357	-0.0584775	0.105592	0.00249758
						-0.00982262	-0.15807	1.51497	0.018254	-0.242779	1.23676	-0.01097	-0.283833	0.966664	0.0642565	-0.310101	0.726864	0.0258147	-0.22009	0.732742	0.0160777	-0.180752	0.421704	-0.062346	-0.182931	5.57955e-05		-0.0135504	0.0663562	1.5272	-0.0135134	0.180012	1.23755	-0.0305196	0.21727	0.971	0.0496854	0.23994	0.733619	0.00667503	0.149679	0.747659	-0.0136711	0.117721	0.408335	-0.0586048	0.105601	0.0025234
						-0.0098208	-0.158071	1.51496	0.0182661	-0.24281	1.2368	-0.0109661	-0.283832	0.966686	0.064698	-0.309744	0.72679	0.0257573	-0.220141	0.732684	0.0161193	-0.180745	0.421705	-0.0625229	-0.182935	9.38755e-05		-0.0135551	0.0663417	1.5271	-0.0135144	0.180065	1.23757	-0.0305237	0.217275	0.97101	0.0496726	0.239973	0.733606	0.00673207	0.149697	0.747685	-0.0136377	0.117719	0.408362	-0.0587214	0.105615	0.00250757
						-0.00980993	-0.158041	1.515	0.0183048	-0.242764	1.23678	-0.0109614	-0.283882	0.966692	0.0642316	-0.310084	0.726976	0.0257853	-0.220145	0.732664	0.0160877	-0.180738	0.421679	-0.0628627	-0.182882	0.0002502		-0.0135331	0.0663465	1.52711	-0.0134833	0.180062	1.23755	-0.030593	0.217293	0.971015	0.0497812	0.23995	0.733624	0.00666848	0.149686	0.747686	-0.0136241	0.117722	0.408369	-0.0588272	0.105603	0.00248217
						-0.00981876	-0.158012	1.51497	0.0182353	-0.242746	1.23684	-0.0110012	-0.283872	0.96673	0.0649951	-0.309496	0.72683	0.0258645	-0.220097	0.732739	0.0161012	-0.180762	0.421697	-0.0631266	-0.182858	0.000317576		-0.0135362	0.0663007	1.52713	-0.0135052	0.180092	1.23757	-0.0305332	0.217262	0.971047	0.0497842	0.239962	0.733613	0.00665163	0.149678	0.747698	-0.0136476	0.117747	0.40837	-0.0589882	0.105609	0.00247206
						-0.00982504	-0.157985	1.51498	0.0185283	-0.242814	1.23691	-0.0110313	-0.283853	0.966708	0.0647133	-0.309641	0.726823	0.025849	-0.220078	0.732764	0.0161467	-0.180762	0.421755	-0.0634393	-0.182818	0.000300143		-0.0135535	0.0663547	1.52712	-0.0134932	0.180064	1.23757	-0.0305418	0.217282	0.97104	0.0497334	0.23994	0.733589	0.00664559	0.149659	0.747731	-0.0136293	0.117748	0.408372	-0.0591566	0.105604	0.00247525
						-0.00979946	-0.158024	1.51499	0.0185114	-0.242781	1.23687	-0.0109845	-0.283906	0.966719	0.0650224	-0.309452	0.72675	0.0258408	-0.220104	0.732777	0.0161197	-0.180779	0.42176	-0.0637119	-0.182808	0.00028931		-0.0135779	0.0663459	1.52724	-0.0134878	0.180065	1.23756	-0.0305066	0.217298	0.971017	0.0497914	0.239925	0.733619	0.0067098	0.149666	0.747696	-0.0136211	0.117778	0.408355	-0.0594288	0.105613	0.00247177
						-0.00980376	-0.15804	1.51498	0.0183198	-0.242792	1.23684	-0.0109641	-0.28381	0.966682	0.0646113	-0.309717	0.72686	0.0258709	-0.220056	0.73276	0.0161236	-0.180766	0.421704	-0.0640702	-0.182815	0.000334768		-0.0135747	0.0663763	1.52723	-0.0135043	0.180062	1.23756	-0.0305206	0.217293	0.971013	0.0497499	0.239918	0.733599	0.00661924	0.149664	0.747733	-0.0136172	0.117806	0.408319	-0.0596866	0.105575	0.00238025
						-0.00983506	-0.158007	1.51498	0.0183105	-0.24278	1.23683	-0.0110137	-0.28387	0.96674	0.0647655	-0.309625	0.726799	0.0258425	-0.220078	0.732771	0.0161801	-0.180764	0.421753	-0.0644418	-0.182846	0.00025932		-0.0135396	0.06636	1.52722	-0.0135043	0.180023	1.23757	-0.0305084	0.217284	0.971011	0.0498075	0.239975	0.733596	0.00671782	0.149664	0.74771	-0.0136236	0.117822	0.408378	-0.0602682	0.105526	0.00241792
						-0.00979759	-0.158028	1.51499	0.0182939	-0.242795	1.23684	-0.0109281	-0.283843	0.966704	0.0642197	-0.31005	0.727	0.0258792	-0.220084	0.732768	0.0161586	-0.180766	0.421724	-0.064797	-0.182848	0.000345218		-0.0135478	0.0663921	1.52724	-0.0135717	0.180008	1.23756	-0.0304995	0.217287	0.971018	0.0497876	0.239924	0.733595	0.00663901	0.149636	0.747742	-0.0135779	0.117867	0.408376	-0.0608123	0.105523	0.00246698
						-0.00981437	-0.157991	1.51498	0.0182822	-0.242779	1.23688	-0.0109318	-0.283805	0.966691	0.0642407	-0.310079	0.726989	0.0258577	-0.220097	0.732751	0.0161772	-0.180778	0.421695	-0.0651551	-0.182802	0.000334509		-0.0135304	0.0663575	1.52723	-0.0134933	0.180069	1.23755	-0.0305137	0.21729	0.971022	0.0498161	0.239964	0.733608	0.00648521	0.149618	0.747978	-0.0135703	0.1179	0.408387	-0.0612386	0.105496	0.0025882
						-0.00980295	-0.157987	1.51498	0.0182663	-0.242825	1.23688	-0.0110058	-0.283859	0.966727	0.0642612	-0.310089	0.726954	0.0258186	-0.220112	0.732773	0.0162031	-0.180775	0.421699	-0.0656661	-0.182917	0.000414435		-0.0135033	0.0663457	1.52714	-0.0135617	0.180051	1.23758	-0.0305328	0.217276	0.970997	0.0498827	0.239924	0.733601	0.00669924	0.149645	0.747752	-0.0135109	0.117932	0.408341	-0.0622219	0.10538	0.00271567
						-0.00984821	-0.158006	1.515	0.0182807	-0.242768	1.23688	-0.010977	-0.283811	0.966697	0.0649225	-0.309455	0.726803	0.0258433	-0.220088	0.732776	0.0162126	-0.180743	0.421665	-0.0662577	-0.183025	0.000334094		-0.0135608	0.0663353	1.52721	-0.0134811	0.18006	1.23758	-0.0305379	0.217317	0.970995	0.0498718	0.239938	0.733607	0.00648566	0.149664	0.747991	-0.0134984	0.117949	0.408399	-0.0626598	0.105439	0.00277534
						-0.00981779	-0.157994	1.515	0.0182906	-0.242717	1.23689	-0.0109841	-0.283862	0.966714	0.0646717	-0.309661	0.726847	0.0258393	-0.220079	0.732747	0.0162952	-0.180738	0.421706	-0.0667741	-0.182994	0.000506448		-0.0135467	0.066407	1.52722	-0.0134985	0.18007	1.23757	-0.0305198	0.217266	0.971029	0.0499165	0.239933	0.733581	0.00652831	0.149628	0.747998	-0.0133327	0.117934	0.40834	-0.0630189	0.105428	0.00272932
						-0.00981975	-0.157982	1.51498	0.0182947	-0.242772	1.23685	-0.0110044	-0.28383	0.966724	0.0641422	-0.310078	0.726963	0.0258384	-0.220093	0.732739	0.0163038	-0.180773	0.421617	-0.0673989	-0.183075	0.000365774		-0.0135056	0.0663632	1.52721	-0.013493	0.180071	1.23756	-0.0305026	0.217299	0.971015	0.0499084	0.23994	0.733125	0.00678563	0.149661	0.747715	-0.0133376	0.117981	0.408316	-0.0633681	0.105338	0.0026921
						-0.00982877	-0.158009	1.51499	0.0183286	-0.242768	1.23687	-0.0110132	-0.283823	0.966713	0.0642165	-0.310054	0.727007	0.0258547	-0.220102	0.732702	0.0163038	-0.180776	0.421588	-0.068005	-0.183054	0.000437075		-0.0135429	0.0663782	1.5272	-0.0134867	0.180067	1.23754	-0.0305239	0.217298	0.971036	0.0498442	0.239902	0.733604	0.00660547	0.149637	0.74797	-0.0133046	0.117997	0.408274	-0.0637106	0.105345	0.00262069
						-0.00979864	-0.157971	1.51493	0.0182754	-0.242753	1.23689	-0.0110234	-0.283808	0.966735	0.0646574	-0.309694	0.726873	0.0258127	-0.220141	0.732715	0.0163373	-0.180772	0.421613	-0.0686449	-0.183122	0.000481271		-0.0135484	0.0663389	1.52709	-0.013511	0.180052	1.23754	-0.0304848	0.217272	0.971027	0.0498691	0.239919	0.733629	0.00677131	0.149635	0.747738	-0.0132976	0.117975	0.408245	-0.0641767	0.10528	0.00255519
						-0.00980437	-0.157964	1.51494	0.0183194	-0.24276	1.23682	-0.0109887	-0.283776	0.966727	0.0641851	-0.31006	0.72698	0.0258361	-0.220164	0.732619	0.0164365	-0.180706	0.421591	-0.0692359	-0.183176	0.000434225		-0.0135163	0.0663892	1.52708	-0.0134913	0.18006	1.23753	-0.0305094	0.217297	0.971038	0.0499113	0.239952	0.733641	0.00681195	0.149627	0.747727	-0.0133626	0.118022	0.408258	-0.0650594	0.105274	0.00270853
						-0.00981939	-0.157964	1.51493	0.0183129	-0.242729	1.2368	-0.0110005	-0.283837	0.966716	0.0649124	-0.309404	0.726833	0.0258394	-0.220097	0.732676	0.0164079	-0.180679	0.421576	-0.069923	-0.183201	0.000519083		-0.0135528	0.0663771	1.52707	-0.0135062	0.18009	1.23756	-0.0304519	0.217304	0.971018	0.0499546	0.239962	0.733626	0.00677346	0.149629	0.747763	-0.0134708	0.118044	0.408297	-0.0657862	0.105242	0.00277501
						-0.00984624	-0.15793	1.51489	0.0183274	-0.242706	1.23681	-0.0110264	-0.283815	0.966724	0.064884	-0.309498	0.726891	0.0257853	-0.220138	0.73255	0.0164529	-0.180626	0.421509	-0.0706437	-0.183214	0.000592571		-0.0135626	0.0663893	1.52706	-0.0135733	0.180038	1.23754	-0.0304971	0.2173	0.971013	0.0499269	0.239937	0.733614	0.00684906	0.149622	0.747785	-0.0134687	0.118068	0.40826	-0.0667956	0.105249	0.00286271
						-0.00981925	-0.157966	1.51488	0.0183163	-0.242747	1.23679	-0.0109913	-0.283839	0.966713	0.0646973	-0.309617	0.726845	0.0260172	-0.219957	0.732209	0.0164641	-0.180651	0.421491	-0.0715385	-0.183205	0.000732256		-0.0135616	0.0663938	1.52702	-0.013508	0.180077	1.23752	-0.0304755	0.217311	0.970999	0.0499653	0.239959	0.733611	0.00685453	0.149635	0.747742	-0.0135776	0.11807	0.40828	-0.067477	0.105301	0.00303276
						-0.00981115	-0.157925	1.51485	0.0183306	-0.242723	1.23679	-0.0110267	-0.28381	0.966681	0.064601	-0.309661	0.726799	0.0260209	-0.219933	0.732194	0.0164602	-0.180637	0.42148	-0.0722383	-0.183153	0.000711689		-0.0135715	0.0664022	1.52698	-0.0135274	0.180067	1.23752	-0.0305156	0.217294	0.971005	0.0499284	0.239964	0.733615	0.00685884	0.149592	0.747754	-0.0136444	0.118075	0.408237	-0.0681271	0.105289	0.00311965
						-0.00978211	-0.157926	1.51484	0.0182901	-0.24279	1.23679	-0.0110869	-0.283805	0.966698	0.0641955	-0.310039	0.726946	0.0260663	-0.219941	0.732161	0.0164869	-0.180605	0.421416	-0.0731734	-0.183162	0.000832335		-0.0135477	0.0664013	1.52697	-0.0135115	0.180074	1.23752	-0.0305087	0.217324	0.97099	0.0499728	0.239982	0.733624	0.00689075	0.149546	0.747737	-0.0137689	0.118096	0.408221	-0.0687721	0.105185	0.0030465
						-0.00980384	-0.157901	1.51483	0.0183197	-0.242747	1.23673	-0.0110774	-0.283812	0.966689	0.0646929	-0.309666	0.726798	0.0261178	-0.219914	0.732085	0.0164574	-0.180588	0.421341	-0.0740197	-0.183218	0.000984967		-0.0135668	0.0664028	1.52693	-0.0137947	0.180049	1.23754	-0.0305063	0.217314	0.970957	0.0499549	0.239954	0.733579	0.00694958	0.149597	0.747736	-0.0139123	0.118097	0.40821	-0.0698908	0.105187	0.00326299
						-0.00981707	-0.157942	1.51481	0.0183458	-0.242739	1.23674	-0.0110574	-0.283757	0.966648	0.0642292	-0.310069	0.726958	0.0260443	-0.219956	0.732099	0.0165179	-0.180487	0.421347	-0.0748391	-0.183223	0.001149		-0.0135688	0.0663935	1.5269	-0.0135483	0.17997	1.23747	-0.0304808	0.217328	0.970963	0.0500246	0.239967	0.733572	0.00704185	0.149547	0.747677	-0.0140533	0.118135	0.408254	-0.0712296	0.105231	0.00347704
						-0.00981035	-0.157876	1.51481	0.0183517	-0.242751	1.2367	-0.0110755	-0.283826	0.966667	0.0647103	-0.309673	0.726764	0.0260119	-0.219947	0.732105	0.0164703	-0.180475	0.421288	-0.0758148	-0.183261	0.00113784		-0.0135957	0.0664089	1.5269	-0.0135829	0.179976	1.23748	-0.0305146	0.217325	0.970976	0.0500265	0.239933	0.733523	0.00706807	0.149555	0.747669	-0.0143027	0.118161	0.408214	-0.0719936	0.105268	0.0035214
						-0.00983915	-0.157825	1.51478	0.0183385	-0.242744	1.23673	-0.0110429	-0.283813	0.966641	0.06463	-0.309654	0.726804	0.0260295	-0.21996	0.732057	0.0164656	-0.180413	0.42132	-0.0768829	-0.183273	0.00120404		-0.0135639	0.0664386	1.52685	-0.0134944	0.180018	1.23743	-0.0304964	0.217365	0.97092	0.0500701	0.239989	0.733532	0.00704944	0.149529	0.747653	-0.0144628	0.118148	0.408222	-0.0726345	0.10526	0.00346154
						-0.00983809	-0.157917	1.51477	0.018339	-0.242719	1.2367	-0.0110534	-0.28375	0.966622	0.0649971	-0.309477	0.72672	0.0259937	-0.220001	0.732104	0.0164422	-0.180383	0.421224	-0.077879	-0.18324	0.00123061		-0.0135546	0.0664265	1.5268	-0.0135497	0.18003	1.23744	-0.0305113	0.217362	0.970899	0.0500203	0.239985	0.733586	0.00711174	0.149573	0.747659	-0.0146667	0.118185	0.408241	-0.0733641	0.105188	0.00334177
						-0.00979817	-0.157872	1.51474	0.0185215	-0.242743	1.23674	-0.0110246	-0.283782	0.966558	0.0647616	-0.309626	0.72671	0.0259804	-0.220005	0.732046	0.0164231	-0.180385	0.421185	-0.0787654	-0.183147	0.00133999		-0.0135733	0.0664511	1.52678	-0.0135419	0.179966	1.23742	-0.0305049	0.217387	0.970883	0.0500554	0.239987	0.733521	0.00714056	0.149535	0.747647	-0.0149428	0.118127	0.408172	-0.074772	0.105255	0.00354299
						-0.00984079	-0.157862	1.51474	0.0183842	-0.242702	1.23671	-0.0110946	-0.283843	0.966586	0.0646813	-0.309749	0.726749	0.0260239	-0.220031	0.732031	0.0163798	-0.180307	0.421186	-0.0796179	-0.183463	0.00121743		-0.0135082	0.0664628	1.52672	-0.0135392	0.180048	1.23742	-0.0305176	0.217384	0.970903	0.0501064	0.240014	0.733541	0.00724237	0.149533	0.747625	-0.0152495	0.118123	0.408149	-0.0760712	0.105259	0.00381507
						-0.00986127	-0.157852	1.51469	0.0183522	-0.242725	1.23666	-0.0111107	-0.283847	0.966567	0.0647551	-0.30969	0.726678	0.0260432	-0.220039	0.731989	0.0163136	-0.180263	0.421121	-0.0809591	-0.183479	0.00136075		-0.0134988	0.0664489	1.52672	-0.0133259	0.180017	1.23736	-0.0305125	0.217427	0.970845	0.050159	0.240025	0.733481	0.00727231	0.149489	0.747606	-0.0154915	0.118137	0.408107	-0.0768994	0.105329	0.00384554
						-0.00985299	-0.157798	1.51464	0.0183956	-0.242667	1.23661	-0.0110646	-0.283841	0.966526	0.0647065	-0.309699	0.726657	0.026094	-0.220008	0.731919	0.0162793	-0.180242	0.421058	-0.0820392	-0.183447	0.00144066		-0.0135954	0.0664629	1.52667	-0.0134964	0.180001	1.23733	-0.0305354	0.217415	0.970843	0.0501661	0.240014	0.733454	0.00732547	0.149508	0.747544	-0.0157476	0.118125	0.408092	-0.0779776	0.105216	0.00430837
						-0.00987024	-0.15777	1.51461	0.0184005	-0.242681	1.23656	-0.011039	-0.283791	0.966432	0.0643071	-0.310094	0.726776	0.0261923	-0.220007	0.731852	0.0163284	-0.180168	0.420926	-0.0831069	-0.183394	0.00159849		-0.0135605	0.0664753	1.52658	-0.0134688	0.180022	1.23732	-0.0305531	0.217438	0.97078	0.0501717	0.240029	0.733434	0.00742637	0.14953	0.747525	-0.0161639	0.118165	0.408061	-0.0793823	0.105133	0.00427882
						-0.00990752	-0.157844	1.51451	0.0183906	-0.24267	1.23649	-0.011108	-0.283823	0.966423	0.0646908	-0.30973	0.726641	0.0262163	-0.219997	0.731763	0.0162122	-0.180149	0.42087	-0.0842861	-0.183331	0.00173026		-0.0135779	0.06649	1.52657	-0.0133364	0.180072	1.23716	-0.0305855	0.217465	0.970768	0.0501825	0.240041	0.733396	0.00743334	0.149512	0.747492	-0.0163994	0.118198	0.408018	-0.0808419	0.105189	0.00442127
						-0.00991541	-0.157798	1.51456	0.0183801	-0.242638	1.23641	-0.0111307	-0.283836	0.966405	0.0650143	-0.309503	0.726582	0.0262791	-0.220027	0.731692	0.0161605	-0.180102	0.420804	-0.0855579	-0.183241	0.0016943		-0.0135653	0.0664637	1.52649	-0.0135259	0.18009	1.23722	-0.0305597	0.217456	0.970758	0.0501589	0.240021	0.733334	0.00747138	0.14952	0.74743	-0.0166798	0.118173	0.407986	-0.0817958	0.105247	0.00441357
						-0.00992111	-0.157835	1.51445	0.0184159	-0.242644	1.23637	-0.0111475	-0.283835	0.966375	0.0643121	-0.310126	0.726689	0.0263221	-0.219984	0.73164	0.0160291	-0.180049	0.420751	-0.0870183	-0.182755	0.00202637		-0.0135809	0.0664516	1.52643	-0.0135436	0.179984	1.23704	-0.0305763	0.217506	0.970685	0.0502995	0.240095	0.733302	0.00760516	0.149498	0.747436	-0.0169407	0.118153	0.408005	-0.0830435	0.105286	0.0045238
						-0.00995034	-0.157839	1.51442	0.0184057	-0.242659	1.2363	-0.0111091	-0.28385	0.966288	0.0650236	-0.309537	0.726498	0.0263213	-0.220035	0.731578	0.0159544	-0.179996	0.420715	-0.0885196	-0.182794	0.00230926		-0.0135469	0.0664046	1.52631	-0.0133721	0.179974	1.23695	-0.0305817	0.217475	0.970627	0.0502591	0.240077	0.733257	0.00771864	0.149503	0.747369	-0.0172439	0.11815	0.407952	-0.0849625	0.105364	0.00484351
						-0.00997888	-0.157834	1.51437	0.0183842	-0.24266	1.23628	-0.0111078	-0.283861	0.966277	0.065085	-0.309486	0.726441	0.0263779	-0.220075	0.731547	0.0158592	-0.17992	0.420644	-0.0900368	-0.182688	0.00249964		-0.0135858	0.0664457	1.52634	-0.0133921	0.180018	1.23692	-0.0306453	0.217485	0.97058	0.0502586	0.240065	0.733182	0.00772899	0.149484	0.747334	-0.0175857	0.118166	0.408	-0.0859345	0.105368	0.0048464
						-0.00996628	-0.15788	1.51432	0.0184165	-0.242672	1.23621	-0.0110787	-0.28392	0.966164	0.0647994	-0.309715	0.726441	0.0264797	-0.220054	0.731461	0.015719	-0.179858	0.420629	-0.0913855	-0.182557	0.00275907		-0.0136115	0.0664097	1.52621	-0.013439	0.179972	1.23688	-0.0306401	0.21749	0.970522	0.0503135	0.24016	0.733204	0.00780197	0.149499	0.74732	-0.0181142	0.118112	0.408031	-0.0870305	0.105398	0.00476734
						-0.00999758	-0.157869	1.51431	0.0184083	-0.242683	1.23619	-0.0111532	-0.283817	0.966166	0.064887	-0.309766	0.726508	0.0264566	-0.220097	0.731418	0.0155961	-0.179742	0.42057	-0.0927491	-0.18242	0.002954		-0.0135863	0.0664023	1.52612	-0.0136321	0.180008	1.23685	-0.0306476	0.217498	0.970467	0.0503008	0.240166	0.733171	0.00783031	0.149507	0.747296	-0.0186802	0.118091	0.408082	-0.0887597	0.105395	0.00494638
						-0.010016	-0.157845	1.51423	0.0184024	-0.242649	1.23611	-0.0110817	-0.283886	0.966041	0.0650834	-0.309529	0.726354	0.0265122	-0.220096	0.731388	0.0150932	-0.179679	0.420498	-0.094325	-0.182292	0.00308297		-0.0135408	0.0663796	1.52606	-0.0133911	0.179988	1.23675	-0.0306564	0.217546	0.970433	0.0503377	0.240161	0.733083	0.0080318	0.149528	0.74721	-0.0192577	0.118153	0.40819	-0.0903996	0.105483	0.00536643
						-0.0100171	-0.15784	1.51419	0.0184453	-0.242593	1.23584	-0.0111375	-0.283864	0.96601	0.0643257	-0.310169	0.726453	0.0265983	-0.220093	0.731296	0.0147799	-0.179652	0.42026	-0.0956119	-0.18234	0.00313412		-0.0135695	0.0663735	1.52599	-0.0134548	0.180026	1.23667	-0.0306666	0.217545	0.970364	0.0503716	0.240208	0.733023	0.0080803	0.149515	0.747151	-0.0198421	0.118166	0.408427	-0.0913999	0.105544	0.00533053
						-0.0100829	-0.157859	1.51415	0.0184138	-0.242582	1.23572	-0.0111404	-0.283923	0.965953	0.0648614	-0.309789	0.726409	0.0265873	-0.220135	0.731271	0.0144999	-0.179511	0.420134	-0.0971536	-0.182267	0.00341936		-0.0135659	0.0663425	1.52583	-0.0133617	0.18004	1.23664	-0.0306559	0.217578	0.970264	0.0503497	0.240218	0.732964	0.00819224	0.149484	0.747126	-0.0205325	0.118124	0.408451	-0.0930821	0.105541	0.00548453
						-0.0100364	-0.157819	1.5141	0.0184493	-0.242526	1.23567	-0.0111513	-0.283883	0.965903	0.0651354	-0.309538	0.726228	0.0265357	-0.22012	0.731148	0.0142612	-0.179385	0.42005	-0.0988233	-0.182195	0.00341986		-0.0135707	0.066345	1.52577	-0.0133742	0.180002	1.23657	-0.0306495	0.217553	0.970196	0.050364	0.240223	0.732876	0.00839635	0.149436	0.747085	-0.0208356	0.118081	0.408439	-0.0947244	0.105534	0.00555006
						-0.0101037	-0.157851	1.51404	0.0184617	-0.242536	1.23562	-0.0111611	-0.283869	0.965859	0.0650952	-0.309541	0.726173	0.0265359	-0.220161	0.731088	0.0140506	-0.179236	0.419966	-0.100381	-0.182125	0.00367826		-0.0136109	0.0663675	1.5257	-0.0133715	0.180016	1.23648	-0.0306669	0.217568	0.970124	0.0504567	0.24026	0.732849	0.00849683	0.149429	0.747011	-0.0212126	0.118002	0.408401	-0.0961718	0.105659	0.00589975
						-0.0101074	-0.157872	1.51395	0.0185881	-0.242663	1.23551	-0.0110226	-0.283989	0.965646	0.0648391	-0.309741	0.726119	0.0265696	-0.220143	0.731003	0.0137887	-0.17913	0.419945	-0.102083	-0.182076	0.00389077		-0.0136329	0.066342	1.52562	-0.0133973	0.179978	1.23642	-0.0306534	0.217574	0.970047	0.0504603	0.240252	0.732741	0.00865197	0.14938	0.746924	-0.0215962	0.117899	0.408384	-0.0980147	0.105877	0.00619142
						-0.010133	-0.157863	1.51389	0.018425	-0.242614	1.23548	-0.0110216	-0.283993	0.96557	0.0651441	-0.309597	0.726101	0.0267955	-0.220027	0.730583	0.0135158	-0.178965	0.419802	-0.10357	-0.181947	0.00414712		-0.0136679	0.0663597	1.52554	-0.0135563	0.180058	1.23635	-0.0305966	0.217569	0.969843	0.0504562	0.24029	0.732674	0.00874876	0.149395	0.746824	-0.0220581	0.117855	0.408301	-0.0995117	0.105976	0.00633334
						-0.0101608	-0.157861	1.51379	0.0184076	-0.242606	1.23532	-0.0110159	-0.283974	0.965515	0.0648946	-0.309834	0.726149	0.026609	-0.220202	0.730844	0.0131939	-0.178867	0.41976	-0.104998	-0.182242	0.004002		-0.0136599	0.0663483	1.52547	-0.0133554	0.180071	1.23618	-0.0305882	0.217596	0.969793	0.0507415	0.240331	0.732507	0.00915306	0.149444	0.746539	-0.0228507	0.117871	0.408353	-0.100897	0.106144	0.00652052
						-0.0101554	-0.15784	1.51371	0.0184297	-0.242553	1.23527	-0.0110442	-0.283977	0.96544	0.0648325	-0.309802	0.726014	0.0268111	-0.220096	0.73044	0.0128392	-0.178706	0.419666	-0.106633	-0.182104	0.00412016		-0.0137574	0.0663901	1.52537	-0.0135992	0.180067	1.23615	-0.0306094	0.217612	0.969699	0.0506936	0.240373	0.732474	0.00925021	0.149396	0.746537	-0.0235886	0.11779	0.40829	-0.103115	0.106218	0.00686379
						-0.0101785	-0.157833	1.51367	0.0184084	-0.24258	1.23518	-0.0110114	-0.284019	0.965378	0.0651032	-0.309695	0.725977	0.0268053	-0.220089	0.730376	0.0125679	-0.17859	0.419622	-0.108371	-0.181885	0.00414885		-0.0137982	0.0662935	1.52523	-0.0135345	0.180104	1.23604	-0.0305515	0.217653	0.969593	0.0507669	0.24042	0.732387	0.0096054	0.14941	0.746227	-0.0242947	0.117752	0.40838	-0.104484	0.10626	0.00699785
						-0.0101995	-0.157843	1.51357	0.0184166	-0.242573	1.23505	-0.0109685	-0.284079	0.965315	0.0652192	-0.309608	0.725853	0.0270654	-0.219959	0.729897	0.0122845	-0.178454	0.419515	-0.110047	-0.181318	0.00448112		-0.0137916	0.0663033	1.52511	-0.0133822	0.180089	1.2359	-0.0305424	0.217675	0.96953	0.0505758	0.240297	0.731978	0.00978881	0.14938	0.746149	-0.0250653	0.117785	0.408604	-0.106162	0.106354	0.00721377
						-0.0102111	-0.157857	1.51346	0.0184187	-0.242484	1.23485	-0.0109499	-0.284072	0.965169	0.0649583	-0.309924	0.725918	0.0270849	-0.219989	0.729805	0.0119828	-0.178328	0.41949	-0.111986	-0.181154	0.00481305		-0.013848	0.0663053	1.52506	-0.0135942	0.180104	1.23585	-0.030542	0.217721	0.969453	0.0505908	0.240287	0.731923	0.00987732	0.14938	0.746126	-0.0255175	0.117864	0.408683	-0.108125	0.106509	0.00755189
						-0.0102302	-0.157847	1.51324	0.0184111	-0.242454	1.23473	-0.0109743	-0.284099	0.965125	0.0649859	-0.309923	0.725845	0.0270924	-0.219993	0.729695	0.0115723	-0.178294	0.419474	-0.113633	-0.180858	0.00508059		-0.0138268	0.0662971	1.52491	-0.0135807	0.18008	1.2357	-0.0305108	0.217734	0.969363	0.050688	0.240357	0.731823	0.0100357	0.149418	0.746045	-0.0260692	0.117852	0.408741	-0.109453	0.10666	0.00756307
						-0.010198	-0.157814	1.51311	0.0185735	-0.242427	1.23464	-0.0109156	-0.284176	0.964962	0.0653594	-0.309641	0.725658	0.02711	-0.220058	0.729534	0.0112076	-0.178225	0.419406	-0.115465	-0.180608	0.00529024		-0.0139035	0.0663182	1.52481	-0.0133257	0.18006	1.23556	-0.0305307	0.217748	0.969281	0.0507639	0.240491	0.731768	0.010169	0.149393	0.745977	-0.0268544	0.118042	0.408898	-0.111469	0.106799	0.00761854
						-0.0102284	-0.157883	1.51291	0.0186142	-0.242567	1.23457	-0.0110265	-0.284256	0.964914	0.0650506	-0.310004	0.725746	0.0270631	-0.220158	0.729342	0.0108958	-0.178132	0.41936	-0.117161	-0.180441	0.00541693		-0.0139304	0.0663029	1.52471	-0.0136916	0.180091	1.23526	-0.0305079	0.217763	0.969202	0.0508167	0.240556	0.731643	0.0101879	0.149321	0.745743	-0.0277948	0.118179	0.409072	-0.113198	0.107001	0.0078193
						-0.0102598	-0.157827	1.51277	0.018407	-0.24247	1.23449	-0.011021	-0.284319	0.964801	0.0648685	-0.310264	0.725736	0.0270197	-0.220187	0.729214	0.0105463	-0.178052	0.419277	-0.118756	-0.180266	0.00570905		-0.0139202	0.0663405	1.52456	-0.0136825	0.180051	1.23518	-0.03031	0.217792	0.969039	0.0508972	0.240646	0.731533	0.0103178	0.149358	0.745838	-0.0286748	0.118137	0.409015	-0.114707	0.107249	0.00807877
						-0.0102694	-0.157844	1.51259	0.0183814	-0.242542	1.23443	-0.0110128	-0.284348	0.964663	0.0652241	-0.310035	0.72558	0.0270729	-0.220249	0.729092	0.010191	-0.177983	0.419139	-0.12062	-0.180214	0.00571038		-0.0139602	0.0663633	1.52446	-0.0135205	0.180049	1.235	-0.0304979	0.217814	0.968997	0.0510378	0.240788	0.731421	0.0104026	0.149335	0.745637	-0.0295238	0.118253	0.408988	-0.116732	0.107399	0.00806463
						-0.0103017	-0.157903	1.51248	0.0183941	-0.242498	1.23432	-0.010955	-0.284471	0.964509	0.0652377	-0.310146	0.725452	0.027062	-0.220314	0.728905	0.00986953	-0.177864	0.419025	-0.122582	-0.179993	0.00618583		-0.0140037	0.0663646	1.52433	-0.0134747	0.180112	1.23487	-0.0302873	0.217812	0.968867	0.0511146	0.240884	0.731364	0.0104846	0.149334	0.745567	-0.0300546	0.118234	0.409015	-0.118408	0.107562	0.00834697
						-0.0103342	-0.15787	1.51237	0.0183531	-0.242539	1.23424	-0.0109171	-0.284509	0.964357	0.0656209	-0.309859	0.724989	0.0271138	-0.220348	0.728819	0.00936492	-0.177824	0.418918	-0.12418	-0.179792	0.00612868		-0.0140682	0.0664134	1.52419	-0.0134467	0.180118	1.23474	-0.0301564	0.21781	0.968543	0.0512761	0.240974	0.731274	0.0105859	0.149334	0.745526	-0.0306855	0.118285	0.408923	-0.120458	0.107826	0.00863924
						-0.0103541	-0.157894	1.51216	0.0184068	-0.242558	1.23412	-0.0108718	-0.284629	0.964212	0.0654837	-0.310175	0.725003	0.0271434	-0.220406	0.728607	0.00894101	-0.177636	0.418837	-0.126042	-0.179501	0.00663471		-0.0141706	0.0664398	1.524	-0.0134334	0.18015	1.2346	-0.0301497	0.21781	0.968394	0.0512555	0.241085	0.731227	0.0106464	0.149341	0.745444	-0.0317064	0.118372	0.408979	-0.122295	0.108092	0.00880466
						-0.0104209	-0.157842	1.51206	0.0183272	-0.242631	1.23401	-0.0108728	-0.284702	0.964134	0.0656494	-0.310286	0.724888	0.0271431	-0.220417	0.728408	0.00830225	-0.177559	0.418582	-0.127772	-0.179145	0.00688908		-0.0141627	0.06645	1.52379	-0.0134576	0.18008	1.23449	-0.0300814	0.217801	0.968231	0.0511383	0.24085	0.73083	0.0107335	0.149346	0.745365	-0.0326763	0.118455	0.408986	-0.123985	0.108173	0.00905785
						-0.0104563	-0.157003	1.51168	0.018293	-0.242666	1.2339	-0.0108943	-0.284805	0.963959	0.0657073	-0.310379	0.724766	0.0271574	-0.220519	0.72819	0.00771833	-0.17741	0.418535	-0.129843	-0.179022	0.00688983		-0.0142114	0.0665152	1.52365	-0.0134652	0.180105	1.2344	-0.0300683	0.21784	0.968139	0.0511479	0.240914	0.730702	0.0109142	0.149353	0.745285	-0.0336402	0.118536	0.409102	-0.125967	0.108428	0.00934719
						-0.0105422	-0.15703	1.51154	0.018298	-0.242538	1.23371	-0.010915	-0.284888	0.963884	0.0659345	-0.310445	0.724678	0.0271172	-0.22061	0.72794	0.00694077	-0.17731	0.418231	-0.131712	-0.178741	0.00715682		-0.0142899	0.0665481	1.52342	-0.0134591	0.180085	1.23428	-0.0300505	0.217867	0.967969	0.0511979	0.240946	0.7304	0.0109164	0.149424	0.745212	-0.0342136	0.118604	0.409103	-0.127597	0.108557	0.00965122
						-0.0106554	-0.157555	1.51113	0.0183025	-0.242603	1.23355	-0.0109565	-0.284965	0.963713	0.0663533	-0.310374	0.724374	0.0273085	-0.22059	0.727653	0.00631449	-0.177106	0.418071	-0.133579	-0.178497	0.00727564		-0.0142481	0.0665143	1.52305	-0.0130933	0.180081	1.23401	-0.0299904	0.217864	0.967799	0.0512735	0.240991	0.730308	0.0109977	0.149432	0.745165	-0.0349597	0.118757	0.409154	-0.129748	0.108656	0.00968286
						-0.0107192	-0.157588	1.51097	0.0182606	-0.242589	1.23338	-0.0109471	-0.285098	0.963531	0.0662748	-0.310738	0.72433	0.0272802	-0.220698	0.727554	0.00591179	-0.176693	0.417723	-0.135378	-0.178073	0.00772547		-0.0143235	0.0665837	1.52276	-0.013054	0.180049	1.23389	-0.0298985	0.217884	0.967639	0.0513018	0.241029	0.730227	0.0110219	0.149431	0.745077	-0.035926	0.118787	0.409094	-0.131793	0.108935	0.010098
						-0.010762	-0.15756	1.51077	0.018566	-0.242619	1.23339	-0.0109995	-0.28524	0.963369	0.0665568	-0.310825	0.724222	0.0272787	-0.220812	0.72746	0.00550835	-0.176423	0.417571	-0.137436	-0.177967	0.00797259		-0.0143544	0.066582	1.52253	-0.013025	0.180052	1.23376	-0.0298171	0.217869	0.96747	0.05138	0.241108	0.73017	0.0111511	0.149458	0.744982	-0.0368806	0.118733	0.408894	-0.133762	0.109439	0.010532
						-0.0108471	-0.157547	1.51062	0.018242	-0.242655	1.23298	-0.0109211	-0.285452	0.963119	0.0668802	-0.310979	0.724118	0.027382	-0.220741	0.727122	0.00516795	-0.176144	0.417311	-0.139514	-0.177707	0.00866741		-0.0143952	0.0665499	1.52226	-0.0129552	0.180027	1.23363	-0.0296628	0.217891	0.967306	0.0514037	0.241128	0.730059	0.0112117	0.149465	0.744898	-0.0378507	0.11878	0.408904	-0.135761	0.109547	0.0105948
						-0.010842	-0.157567	1.51041	0.0182696	-0.242702	1.23272	-0.0108946	-0.285651	0.962922	0.0672646	-0.311176	0.723834	0.027413	-0.220778	0.726991	0.0046042	-0.17589	0.417303	-0.141311	-0.17757	0.00872915		-0.0144037	0.0665419	1.52197	-0.0129294	0.180003	1.2335	-0.0295698	0.217921	0.967182	0.0514342	0.241147	0.730028	0.0112524	0.149462	0.744832	-0.038412	0.118891	0.408863	-0.137423	0.109755	0.0107979
						-0.010883	-0.157641	1.5101	0.0182575	-0.242713	1.23235	-0.0108905	-0.285914	0.96274	0.0673875	-0.311587	0.72394	0.0274298	-0.220881	0.726868	0.00393604	-0.175832	0.416974	-0.143301	-0.177293	0.00883678		-0.0144197	0.0664957	1.5217	-0.0128477	0.180015	1.23335	-0.0295024	0.217957	0.967045	0.051581	0.241206	0.729978	0.0114323	0.149481	0.74473	-0.0391061	0.119077	0.408868	-0.139938	0.109831	0.0110339
						-0.0109584	-0.157648	1.50982	0.018286	-0.242551	1.2319	-0.0107292	-0.286318	0.962463	0.0679569	-0.311559	0.723778	0.027433	-0.2209	0.726731	0.00330622	-0.175814	0.416817	-0.145468	-0.176983	0.00911608		-0.0144521	0.0664898	1.52143	-0.012795	0.180001	1.23323	-0.0293965	0.217885	0.96674	0.051649	0.241249	0.7299	0.0115046	0.149535	0.744632	-0.0403847	0.119267	0.40909	-0.14139	0.110006	0.0111006
						-0.0110602	-0.157736	1.50943	0.0185842	-0.242522	1.2313	-0.010636	-0.286596	0.962273	0.0680827	-0.312071	0.723777	0.0277003	-0.220831	0.726174	0.00273365	-0.175715	0.416676	-0.147351	-0.176642	0.00942426		-0.0147103	0.066565	1.52121	-0.0127496	0.180001	1.23306	-0.0292757	0.217918	0.966621	0.0521211	0.241402	0.729752	0.0114629	0.149526	0.74453	-0.0414417	0.1193	0.4091	-0.143742	0.110554	0.011438
						-0.0110716	-0.1578	1.50905	0.0184228	-0.242478	1.23097	-0.0105717	-0.286894	0.96208	0.0683361	-0.312301	0.723623	0.0276588	-0.220923	0.725913	0.00202098	-0.175752	0.416709	-0.14962	-0.176243	0.00983994		-0.0147441	0.0665835	1.52086	-0.0126783	0.17995	1.23288	-0.029208	0.217994	0.966529	0.0527002	0.2416	0.729646	0.0114009	0.149604	0.744424	-0.0423657	0.119364	0.409291	-0.145573	0.110938	0.0118398
						-0.011165	-0.15787	1.50863	0.0184988	-0.242484	1.23068	-0.0105846	-0.287143	0.961928	0.0690465	-0.312417	0.723637	0.0277358	-0.221072	0.725639	0.00127432	-0.175666	0.416398	-0.151557	-0.175942	0.0100019		-0.014792	0.0666432	1.52052	-0.0126443	0.180003	1.23261	-0.0290219	0.218047	0.966386	0.0531929	0.24172	0.729547	0.0114122	0.149595	0.744155	-0.0429507	0.119456	0.409188	-0.14808	0.111154	0.0122318
						-0.0111661	-0.157891	1.50827	0.0186038	-0.242465	1.23037	-0.0105601	-0.287482	0.961793	0.0693969	-0.312611	0.723456	0.0276755	-0.221176	0.725366	0.000636874	-0.175445	0.416213	-0.153895	-0.17563	0.0102984		-0.0148496	0.0666769	1.52021	-0.0125219	0.179973	1.23245	-0.0288653	0.218085	0.966171	0.0536988	0.241829	0.729471	0.0113949	0.149613	0.744063	-0.0435475	0.119486	0.409091	-0.150131	0.111271	0.0125732
						-0.0112329	-0.157859	1.50797	0.0186928	-0.242407	1.23012	-0.0104951	-0.287785	0.961624	0.070037	-0.312839	0.723429	0.0276422	-0.221302	0.725131	-0.000106035	-0.175276	0.416057	-0.156059	-0.175529	0.0107656		-0.0148855	0.0666946	1.51987	-0.0123814	0.179992	1.23229	-0.0286696	0.218156	0.966046	0.0544836	0.242027	0.729433	0.0115211	0.149664	0.743964	-0.044693	0.119514	0.409166	-0.152156	0.111501	0.012869
						-0.0112887	-0.157806	1.50767	0.0188034	-0.242499	1.22989	-0.0103439	-0.28813	0.961429	0.0707214	-0.313003	0.723375	0.0275392	-0.221417	0.724878	-0.000934307	-0.175092	0.415721	-0.158303	-0.175255	0.0111041		-0.0147141	0.0667161	1.51938	-0.0121984	0.179997	1.23212	-0.0283395	0.218309	0.965864	0.05472	0.241976	0.729052	0.0115303	0.14968	0.743822	-0.0458298	0.119669	0.409395	-0.154412	0.111815	0.0132281
						-0.0113422	-0.157712	1.50744	0.0190288	-0.242416	1.22934	-0.0102378	-0.288464	0.961092	0.071421	-0.31328	0.723346	0.0262022	-0.222149	0.724671	-0.00156027	-0.174878	0.415519	-0.160348	-0.17495	0.0113665		-0.0146924	0.0666552	1.5187	-0.0120365	0.179906	1.23185	-0.0277522	0.218425	0.965611	0.055012	0.242083	0.728924	0.0115345	0.149732	0.743702	-0.0467003	0.119851	0.409504	-0.157958	0.11207	0.0132981
						-0.0113754	-0.157671	1.50721	0.0190714	-0.24234	1.22914	-0.0102571	-0.288703	0.960861	0.0752456	-0.310968	0.722649	0.0261369	-0.222246	0.724438	-0.00227656	-0.174775	0.415365	-0.162674	-0.17469	0.0118532		-0.0146196	0.0666039	1.51829	-0.0117756	0.179872	1.23165	-0.0276299	0.218638	0.965517	0.0554615	0.242235	0.728724	0.0115375	0.149776	0.743594	-0.0474074	0.120035	0.409757	-0.158893	0.112327	0.0140015
						-0.0113759	-0.157683	1.50679	0.0193353	-0.242385	1.22878	-0.010196	-0.289006	0.960586	0.0759002	-0.311298	0.722793	0.0259991	-0.222344	0.724237	-0.0029815	-0.174732	0.415293	-0.164528	-0.174641	0.0118081		-0.0145694	0.0666384	1.51785	-0.0115263	0.179849	1.23153	-0.0275376	0.218822	0.965431	0.0559292	0.242415	0.728808	0.0119933	0.149778	0.742961	-0.0481404	0.12028	0.409847	-0.16241	0.112669	0.0140123
						-0.0113796	-0.157431	1.50611	0.0195847	-0.242384	1.22856	-0.0101743	-0.289254	0.960309	0.0771161	-0.311649	0.72268	0.0258833	-0.222414	0.724075	-0.00345711	-0.174632	0.415134	-0.167055	-0.174357	0.0120565		-0.01456	0.0667201	1.51743	-0.0112809	0.17978	1.2313	-0.0273588	0.219034	0.965346	0.0562606	0.242472	0.728734	0.0121018	0.149835	0.742758	-0.0493514	0.120514	0.409924	-0.163433	0.112869	0.0145693
						-0.0114071	-0.157367	1.50523	0.0199066	-0.242438	1.2282	-0.0100231	-0.289704	0.959982	0.078276	-0.311944	0.72255	0.0258825	-0.222414	0.723832	-0.0040088	-0.174456	0.414943	-0.169211	-0.173951	0.012506		-0.014506	0.0669058	1.517	-0.0109274	0.17974	1.23115	-0.0272881	0.219266	0.965259	0.0573849	0.242733	0.728694	0.0124052	0.149943	0.742231	-0.0505759	0.1207	0.410114	-0.166762	0.113262	0.0145878
						-0.0113493	-0.157367	1.50468	0.0202517	-0.242505	1.22784	-0.00984351	-0.290178	0.959633	0.0791331	-0.312254	0.722493	0.0260153	-0.222404	0.723525	-0.00449097	-0.174356	0.414821	-0.171802	-0.173379	0.0133407		-0.0148735	0.0669891	1.51658	-0.0103883	0.179665	1.23093	-0.0271196	0.2195	0.965168	0.0583502	0.242944	0.728671	0.012501	0.149977	0.741903	-0.0511791	0.120723	0.410037	-0.169101	0.113429	0.0149159
						-0.011303	-0.157403	1.50414	0.020674	-0.242543	1.22755	-0.00967413	-0.290594	0.959393	0.0802113	-0.312556	0.722511	0.0262613	-0.222302	0.723232	-0.00517239	-0.174333	0.414572	-0.174041	-0.173191	0.0137269		-0.0145981	0.0670071	1.51611	-0.00946478	0.179526	1.23068	-0.0269582	0.219758	0.965097	0.0592149	0.243178	0.728665	0.0124952	0.150081	0.741739	-0.0516646	0.120821	0.410015	-0.171436	0.113843	0.0150251
						-0.0112771	-0.157362	1.50388	0.0211506	-0.242431	1.22706	-0.00940947	-0.291097	0.959122	0.0813649	-0.313077	0.722723	0.0265598	-0.222233	0.722755	-0.00573508	-0.174273	0.414348	-0.176507	-0.172994	0.01426		-0.0145103	0.0670844	1.51572	-0.00889427	0.179336	1.23049	-0.0266633	0.219952	0.964896	0.0598798	0.243476	0.728729	0.0124048	0.150184	0.741617	-0.0521615	0.120928	0.409928	-0.173742	0.114108	0.0160156
						-0.0112593	-0.157319	1.50361	0.0218605	-0.242188	1.2266	-0.00924242	-0.291535	0.958956	0.0826077	-0.313164	0.722578	0.0266203	-0.222231	0.722607	-0.00647	-0.174175	0.414168	-0.178803	-0.172796	0.0144349		-0.0143642	0.0670807	1.51532	-0.00824758	0.179217	1.23016	-0.0262949	0.220018	0.964536	0.0602278	0.24347	0.728727	0.0123241	0.150256	0.741481	-0.0533751	0.120919	0.409917	-0.176249	0.114689	0.0164916
						-0.0112175	-0.157227	1.50335	0.0224834	-0.241899	1.22612	-0.00911908	-0.291915	0.958795	0.0839651	-0.313795	0.722682	0.0267076	-0.222154	0.722005	-0.0073099	-0.173952	0.413951	-0.181172	-0.172428	0.0146817		-0.0142184	0.067112	1.51478	-0.0075945	0.179044	1.23016	-0.0260105	0.220222	0.964382	0.0613406	0.243718	0.728267	0.0119829	0.150411	0.741402	-0.0542121	0.12105	0.40995	-0.178711	0.114682	0.0165486
						-0.0111738	-0.157219	1.50296	0.0228321	-0.241905	1.22586	-0.00888167	-0.292346	0.958644	0.0853218	-0.314283	0.722801	0.0266508	-0.222128	0.721569	-0.00801116	-0.173646	0.413782	-0.183536	-0.17262	0.0153774		-0.0140418	0.0670496	1.51412	-0.00687917	0.178929	1.22998	-0.0257197	0.220431	0.964219	0.0628866	0.243947	0.728258	0.0117001	0.150519	0.741314	-0.0552291	0.121112	0.410081	-0.181082	0.11535	0.017539
						-0.0111109	-0.157188	1.5026	0.0233785	-0.241886	1.22563	-0.00863087	-0.292823	0.958449	0.086442	-0.315013	0.72342	0.0266543	-0.222163	0.721132	-0.00868476	-0.173356	0.413431	-0.185768	-0.172068	0.0153292		-0.0138907	0.067038	1.51353	-0.00614964	0.178861	1.2297	-0.0254786	0.220674	0.96409	0.0636789	0.244048	0.728181	0.00907925	0.150861	0.741462	-0.0557266	0.121151	0.40995	-0.183289	0.115281	0.0169854
						-0.0109942	-0.157175	1.50215	0.0237224	-0.241868	1.22518	-0.00840279	-0.293215	0.95828	0.0881592	-0.314908	0.723162	0.0264317	-0.222212	0.72078	-0.00918036	-0.173124	0.413167	-0.188354	-0.171736	0.0157734		-0.0137639	0.0671759	1.51303	-0.00507175	0.178706	1.22962	-0.0252136	0.22093	0.963988	0.0641014	0.244017	0.728255	0.00884283	0.150914	0.741314	-0.0561605	0.12119	0.409801	-0.186243	0.115883	0.0182941
						-0.0108424	-0.157195	1.50158	0.0243699	-0.241899	1.22497	-0.00791046	-0.293785	0.957824	0.0895982	-0.315407	0.723402	0.0263001	-0.222216	0.720325	-0.00967458	-0.173	0.412857	-0.191153	-0.171229	0.0164289		-0.0135818	0.0672137	1.51256	-0.004414	0.178603	1.22952	-0.024878	0.22121	0.963825	0.0652631	0.244097	0.728332	0.00874701	0.15095	0.741202	-0.0566147	0.121236	0.409648	-0.188595	0.115947	0.0181162
						-0.010692	-0.15719	1.50109	0.0245091	-0.242015	1.22469	-0.00767172	-0.294179	0.957713	0.0915081	-0.315557	0.723615	0.0261001	-0.222223	0.720115	-0.0101085	-0.1729	0.412512	-0.19349	-0.171507	0.0169984		-0.0133469	0.0673024	1.51214	-0.00355124	0.17855	1.22937	-0.0245645	0.221522	0.963699	0.0669475	0.244294	0.728356	0.00868311	0.150995	0.741121	-0.0575131	0.121364	0.409611	-0.191394	0.116539	0.0188885
						-0.0105148	-0.157149	1.50071	0.0249684	-0.242022	1.22445	-0.00720061	-0.294696	0.957468	0.0931063	-0.31585	0.723756	0.0258179	-0.222233	0.71987	-0.0108648	-0.172913	0.412478	-0.196349	-0.170772	0.0175477		-0.0130426	0.0674233	1.51169	-0.00252697	0.178431	1.22916	-0.0237266	0.221774	0.963476	0.0678485	0.244412	0.728464	0.00886524	0.151019	0.740934	-0.0588536	0.12149	0.409755	-0.193646	0.11684	0.0191464
						-0.0103149	-0.157035	1.50048	0.0257103	-0.242008	1.22411	-0.00686267	-0.29509	0.957355	0.0946847	-0.316222	0.724191	0.0255935	-0.222235	0.71967	-0.0116404	-0.172904	0.411923	-0.19872	-0.170478	0.018138		-0.0128561	0.067491	1.51135	-0.00164992	0.178407	1.22883	-0.0233301	0.222102	0.963331	0.0690255	0.244705	0.729043	0.00887026	0.151053	0.740905	-0.0594345	0.121653	0.409644	-0.196358	0.117015	0.0195478
						-0.0101537	-0.156804	1.5	0.0266823	-0.24156	1.22365	-0.0064105	-0.29555	0.957288	0.0967325	-0.316598	0.724586	0.0253386	-0.222234	0.719404	-0.0123257	-0.172788	0.411556	-0.201449	-0.17016	0.0186955		-0.012539	0.0674857	1.51074	-0.000914806	0.178323	1.2286	-0.0231601	0.222382	0.963323	0.0710795	0.245035	0.729453	0.00897798	0.151078	0.740588	-0.0599517	0.121839	0.409579	-0.19909	0.117398	0.020189
						-0.00990571	-0.156686	1.49977	0.0271122	-0.24159	1.22339	-0.00588625	-0.296186	0.957239	0.098434	-0.31726	0.724937	0.0251121	-0.222255	0.71904	-0.0127964	-0.172597	0.411063	-0.203896	-0.170535	0.0190089		-0.011891	0.0673774	1.51012	-8.67081e-05	0.178323	1.22843	-0.0229707	0.222605	0.963258	0.0719803	0.245204	0.729939	0.00818471	0.151125	0.740525	-0.0604431	0.121981	0.409423	-0.201355	0.117834	0.0202861
						-0.00960157	-0.156582	1.49943	0.0275484	-0.241486	1.22298	-0.00517988	-0.29685	0.95717	0.100435	-0.317544	0.725311	0.0247653	-0.222208	0.71853	-0.0130918	-0.172432	0.410696	-0.20641	-0.170111	0.0192605		-0.0115535	0.0674667	1.50953	0.00108915	0.178123	1.2282	-0.0226619	0.222923	0.963201	0.0736003	0.245278	0.730185	0.00766813	0.151195	0.740451	-0.060893	0.122115	0.40929	-0.204477	0.118071	0.0209565
						-0.00917053	-0.156482	1.49916	0.0280007	-0.241726	1.22329	-0.00469307	-0.297315	0.957265	0.102339	-0.317943	0.726123	0.024442	-0.222204	0.717888	-0.0133392	-0.172172	0.410374	-0.209059	-0.169738	0.0197953		-0.0113524	0.067456	1.50893	0.0020785	0.177906	1.22804	-0.0217986	0.223149	0.96297	0.0753367	0.245336	0.73055	0.0070672	0.151216	0.740317	-0.0617482	0.122182	0.409121	-0.206862	0.118273	0.0210409
						-0.00876227	-0.156313	1.49862	0.0284183	-0.241499	1.22264	-0.00418954	-0.297774	0.957336	0.104554	-0.318652	0.72671	0.0241125	-0.222207	0.717327	-0.0136148	-0.171908	0.410064	-0.211808	-0.169291	0.0207435		-0.0107822	0.0674726	1.50848	0.00279787	0.177753	1.2279	-0.0211246	0.223389	0.962831	0.0763695	0.245517	0.731089	0.00637288	0.151249	0.740214	-0.0623919	0.122291	0.40898	-0.209738	0.118627	0.0215889
						-0.00845152	-0.156339	1.49833	0.0288818	-0.241635	1.22259	-0.00336399	-0.298366	0.95736	0.106678	-0.319202	0.727712	0.0238528	-0.222091	0.716848	-0.0140478	-0.171685	0.409672	-0.21436	-0.169486	0.0214597		-0.0102949	0.0675416	1.50809	0.00362257	0.177565	1.22772	-0.0204102	0.223718	0.962771	0.0791985	0.245759	0.731232	0.00599178	0.151306	0.739942	-0.0630033	0.122394	0.408766	-0.212431	0.119338	0.0219912
						-0.00814677	-0.156407	1.49804	0.0293729	-0.241645	1.22249	-0.00246941	-0.29891	0.9575	0.108881	-0.319435	0.728294	0.0235137	-0.222102	0.716541	-0.0145829	-0.171566	0.409335	-0.216929	-0.169339	0.0221455		-0.0097881	0.0676027	1.50775	0.00456147	0.177479	1.22761	-0.0197898	0.224033	0.962844	0.0803472	0.245558	0.731846	0.00543537	0.151556	0.739762	-0.0634664	0.122524	0.408316	-0.215245	0.119338	0.0221831
						-0.00767464	-0.156503	1.4976	0.0300201	-0.24174	1.22243	-0.00141156	-0.299637	0.957422	0.111392	-0.319904	0.729072	0.0230252	-0.222132	0.716223	-0.0151938	-0.17141	0.408918	-0.219893	-0.168751	0.0227429		-0.00928923	0.0676554	1.50743	0.00574119	0.177394	1.22737	-0.019079	0.224197	0.962833	0.0828802	0.245628	0.732379	0.00438753	0.151621	0.73959	-0.0641339	0.122439	0.407745	-0.218028	0.119721	0.02291
						-0.00729028	-0.156497	1.4972	0.030676	-0.241797	1.22225	-0.000676406	-0.300274	0.95752	0.113749	-0.320545	0.729687	0.0225286	-0.221992	0.715724	-0.0156359	-0.17115	0.408435	-0.222534	-0.168491	0.0233318		-0.00868963	0.0677	1.50711	0.00639788	0.177323	1.22744	-0.018714	0.224543	0.962877	0.0844535	0.245496	0.732544	0.00378803	0.151595	0.739386	-0.0644665	0.122631	0.407418	-0.220615	0.120363	0.0238454
						-0.00693316	-0.156583	1.49697	0.0313307	-0.24188	1.22229	4.10193e-05	-0.300829	0.957601	0.11592	-0.32125	0.731048	0.0219081	-0.221836	0.715362	-0.0159286	-0.170935	0.407959	-0.224612	-0.168997	0.0239582		-0.00785161	0.0676472	1.50668	0.0070683	0.177265	1.22728	-0.0179742	0.22491	0.96292	0.0865638	0.245608	0.733346	0.00315062	0.15152	0.739144	-0.064864	0.122815	0.407082	-0.223409	0.120589	0.0239082
						-0.00645948	-0.156669	1.4966	0.0319601	-0.241913	1.22223	0.000703283	-0.301381	0.957768	0.118643	-0.322267	0.732334	0.0213163	-0.221657	0.714921	-0.0162022	-0.170827	0.407453	-0.227239	-0.168849	0.024775		-0.00712412	0.0675464	1.50614	0.00783978	0.177179	1.22709	-0.0171759	0.225336	0.962882	0.0883325	0.245747	0.733784	0.00239546	0.151631	0.738938	-0.0651813	0.122916	0.4068	-0.226421	0.121116	0.0248186
						-0.00606182	-0.156712	1.49653	0.0322504	-0.241947	1.22223	0.00157579	-0.301991	0.957856	0.1215	-0.322353	0.733227	0.0205506	-0.221649	0.714519	-0.0163641	-0.170718	0.406994	-0.23024	-0.168037	0.0256279		-0.00663527	0.0675541	1.50578	0.00910798	0.177041	1.22734	-0.0165573	0.225715	0.962978	0.0910775	0.246087	0.734683	0.0016518	0.151678	0.738462	-0.06541	0.123211	0.406753	-0.229105	0.121396	0.0247996
						-0.00544151	-0.156647	1.49637	0.0326813	-0.241941	1.2222	0.00274331	-0.302873	0.958031	0.124154	-0.322987	0.734069	0.0199292	-0.221569	0.714126	-0.0165756	-0.170605	0.406467	-0.233023	-0.167757	0.026502		-0.00599634	0.0676427	1.50542	0.00988793	0.176778	1.22735	-0.0159084	0.225986	0.963034	0.0926199	0.246405	0.736187	0.000657765	0.151701	0.738185	-0.0657948	0.123378	0.40652	-0.232132	0.121516	0.0254203
						-0.00457489	-0.156586	1.49615	0.0331954	-0.241968	1.22226	0.00393864	-0.303728	0.95816	0.126869	-0.323673	0.735351	0.0194557	-0.221463	0.713678	-0.0166727	-0.170545	0.405935	-0.235658	-0.167549	0.0272312		-0.00518791	0.0677022	1.50507	0.0105562	0.176539	1.22732	-0.0149266	0.226298	0.96306	0.095975	0.246528	0.736812	-0.000305288	0.151789	0.737941	-0.066252	0.123593	0.406219	-0.235227	0.122058	0.0259169
						-0.00373516	-0.156539	1.49597	0.033758	-0.242003	1.22219	0.00481443	-0.30444	0.958272	0.129896	-0.324507	0.73701	0.0188262	-0.221384	0.713276	-0.0165605	-0.170393	0.40535	-0.23835	-0.167229	0.0281363		-0.00439659	0.0676967	1.50458	0.0114378	0.176316	1.22735	-0.0141795	0.226692	0.963141	0.0974146	0.246624	0.737717	-0.00128645	0.151998	0.737753	-0.0674019	0.123853	0.405786	-0.23782	0.122561	0.0271592
						-0.00320199	-0.156625	1.49589	0.0345705	-0.241955	1.22222	0.00564651	-0.304907	0.958396	0.132788	-0.325215	0.738137	0.0180454	-0.22124	0.712866	-0.0163741	-0.170208	0.404679	-0.24115	-0.166994	0.0290818		-0.0036484	0.0676568	1.50426	0.0125977	0.176149	1.22737	-0.0134619	0.227093	0.963227	0.100449	0.246703	0.7386	-0.00225626	0.152205	0.737591	-0.0677629	0.124095	0.405058	-0.240537	0.122898	0.0275374
						-0.00266579	-0.156663	1.49572	0.0353224	-0.24185	1.22221	0.00646362	-0.30557	0.958844	0.135989	-0.325841	0.739432	0.0175342	-0.221054	0.712391	-0.0164237	-0.170218	0.403888	-0.243971	-0.166755	0.0299725		-0.00292763	0.0675684	1.50379	0.0134566	0.176012	1.2274	-0.0126942	0.227623	0.963381	0.10334	0.246891	0.739642	-0.00276095	0.151914	0.737053	-0.0680015	0.124494	0.404649	-0.244123	0.123202	0.0278719
						-0.00196303	-0.156732	1.49535	0.0359358	-0.242002	1.22237	0.00755666	-0.306459	0.959129	0.139262	-0.326282	0.740904	0.0168973	-0.220899	0.711776	-0.0163253	-0.170063	0.403311	-0.246445	-0.166797	0.0308001		-0.00196269	0.067485	1.50329	0.0142152	0.17588	1.2274	-0.0120338	0.228012	0.963617	0.105215	0.247125	0.74069	-0.00394315	0.151979	0.736811	-0.0685292	0.124532	0.403989	-0.246416	0.12395	0.0286708
						-0.0009401	-0.156783	1.49502	0.0365082	-0.242097	1.22251	0.0090549	-0.307473	0.959293	0.142463	-0.326888	0.742392	0.0160575	-0.220732	0.711255	-0.0160474	-0.169984	0.40243	-0.249122	-0.166594	0.0316192		-0.0011041	0.0673768	1.50284	0.0149702	0.175722	1.22745	-0.0108522	0.22839	0.963632	0.108571	0.247552	0.742004	-0.0055268	0.15249	0.73675	-0.0686311	0.124965	0.403797	-0.249437	0.124453	0.0293204
						3.18221e-05	-0.156799	1.49479	0.0370805	-0.242176	1.22256	0.0102676	-0.308229	0.959544	0.145755	-0.327608	0.743879	0.0151879	-0.220514	0.710743	-0.0158019	-0.170072	0.401871	-0.252095	-0.166248	0.0326764		-2.17241e-07	0.0672986	1.50252	0.0162579	0.175601	1.22743	-0.0100314	0.228952	0.963873	0.111336	0.24752	0.743271	-0.00662133	0.152507	0.73648	-0.0687473	0.125144	0.402866	-0.252714	0.124568	0.0300899
						0.00102552	-0.156801	1.4945	0.0378257	-0.242259	1.22242	0.0110501	-0.308745	0.959928	0.148983	-0.328376	0.745645	0.0142644	-0.220241	0.710353	-0.0155089	-0.169925	0.401198	-0.255	-0.165664	0.0341094		0.00092603	0.0672864	1.50223	0.0170059	0.175503	1.22744	-0.00909952	0.22956	0.964055	0.113963	0.24737	0.744219	-0.00740891	0.152523	0.736304	-0.0690167	0.125317	0.402275	-0.255222	0.125098	0.0310733
						0.00182236	-0.156978	1.49425	0.0388652	-0.242236	1.22234	0.0121355	-0.309642	0.96023	0.152434	-0.329234	0.7477	0.0133253	-0.220042	0.709922	-0.0152343	-0.169966	0.400525	-0.257695	-0.165468	0.0353797		0.00170571	0.067263	1.50198	0.0177988	0.17528	1.22747	-0.00839165	0.229931	0.964181	0.11728	0.248071	0.745677	-0.00868156	0.152598	0.735871	-0.0691388	0.12561	0.401885	-0.258075	0.125668	0.031971
						0.0025462	-0.157253	1.49386	0.0397015	-0.242104	1.22205	0.0139914	-0.310906	0.960427	0.156163	-0.329787	0.749341	0.0125556	-0.219836	0.709396	-0.0146046	-0.169893	0.399584	-0.260535	-0.165192	0.0368047		0.00288043	0.0670567	1.50151	0.0187509	0.175059	1.2275	-0.0074893	0.230516	0.964515	0.120987	0.248824	0.747097	-0.00964439	0.152622	0.735432	-0.0692475	0.125945	0.401539	-0.261417	0.126062	0.0327327
						0.00381313	-0.157506	1.49349	0.0405575	-0.242249	1.22229	0.0153295	-0.311802	0.960571	0.159695	-0.330219	0.751019	0.0116552	-0.219733	0.708866	-0.0141777	-0.169903	0.398462	-0.262847	-0.165093	0.0376283		0.00392535	0.0669124	1.501	0.0201672	0.174764	1.22748	-0.00631921	0.231042	0.964735	0.123749	0.248617	0.748746	-0.0108952	0.152788	0.735122	-0.0694212	0.12623	0.400938	-0.263916	0.126501	0.0336185
						0.00486411	-0.157751	1.49317	0.0413701	-0.242277	1.22217	0.0162274	-0.312379	0.960826	0.163515	-0.331123	0.753231	0.0104536	-0.219764	0.7084	-0.0139671	-0.169974	0.397872	-0.265795	-0.164701	0.039297		0.00488949	0.0668851	1.50068	0.0210625	0.1746	1.22753	-0.00533819	0.231689	0.965152	0.126765	0.248522	0.749969	-0.0123029	0.152925	0.735007	-0.0695264	0.126782	0.400246	-0.266893	0.126974	0.0345102
						0.0058145	-0.158087	1.49258	0.0421696	-0.242327	1.22222	0.017617	-0.313546	0.96112	0.167137	-0.331597	0.754824	0.00931353	-0.219678	0.708172	-0.0132614	-0.170079	0.396927	-0.268111	-0.16487	0.0402351		0.00615611	0.0666816	1.5003	0.0218695	0.174488	1.22759	-0.00443581	0.232251	0.965254	0.130208	0.248866	0.75131	-0.013402	0.152918	0.734691	-0.0697872	0.127385	0.39936	-0.270044	0.127452	0.0360142
						0.00685095	-0.158445	1.4922	0.0431348	-0.2422	1.22223	0.0191445	-0.314587	0.961574	0.170978	-0.332751	0.757433	0.00853466	-0.219366	0.707548	-0.0124003	-0.170181	0.396023	-0.270657	-0.16458	0.0416709		0.00716036	0.0664044	1.50009	0.0228849	0.174367	1.22765	-0.00341168	0.233082	0.965549	0.133251	0.249084	0.753343	-0.0149106	0.153141	0.734414	-0.0696863	0.12801	0.398779	-0.272867	0.127771	0.0366404
						0.00810883	-0.158658	1.49181	0.0440624	-0.242109	1.22225	0.0205321	-0.315477	0.962008	0.174638	-0.333251	0.759386	0.00771055	-0.21901	0.706853	-0.0117886	-0.170445	0.395254	-0.273718	-0.164156	0.0434443		0.00861101	0.0661832	1.49977	0.0239969	0.174332	1.22758	-0.00212268	0.233691	0.965747	0.137447	0.248955	0.754826	-0.015735	0.153089	0.733823	-0.0696904	0.128333	0.398264	-0.275638	0.128362	0.037595
						0.00956059	-0.15871	1.49133	0.0450089	-0.242137	1.2222	0.0224399	-0.316752	0.962092	0.178684	-0.333827	0.761577	0.00658846	-0.218775	0.706572	-0.0114812	-0.170703	0.394747	-0.276133	-0.163712	0.0450322		0.00982132	0.0659355	1.4994	0.0250686	0.174056	1.22744	-0.000963425	0.234317	0.965829	0.141287	0.249825	0.756297	-0.0175799	0.153473	0.733938	-0.0696415	0.12875	0.397787	-0.278954	0.128784	0.0386671
						0.0104876	-0.158927	1.49102	0.0458312	-0.242303	1.22217	0.0235289	-0.317737	0.962489	0.182572	-0.334434	0.764076	0.00520415	-0.218604	0.706015	-0.0107326	-0.170887	0.393666	-0.278695	-0.163581	0.0465423		0.011178	0.0656501	1.49899	0.0260743	0.173853	1.22747	1.73839e-05	0.235236	0.966082	0.145304	0.249968	0.758721	-0.019068	0.153702	0.733778	-0.0695784	0.129267	0.397056	-0.28159	0.12932	0.0395667
						0.0118098	-0.159175	1.49036	0.0470366	-0.242287	1.22196	0.0251681	-0.31885	0.962974	0.186652	-0.334997	0.766188	0.00418069	-0.218526	0.705372	-0.0101326	-0.171176	0.39207	-0.281645	-0.163698	0.0480715		0.0123838	0.065546	1.49859	0.0272089	0.173537	1.22737	0.00116471	0.235958	0.966287	0.148975	0.250245	0.760615	-0.0198768	0.153742	0.733328	-0.0696682	0.130012	0.396214	-0.285124	0.129833	0.0411282
						0.0131328	-0.159181	1.48978	0.0484227	-0.242199	1.22168	0.0267852	-0.319768	0.963115	0.190872	-0.335856	0.768827	0.0030953	-0.218475	0.704733	-0.00961395	-0.171475	0.391247	-0.283607	-0.162971	0.050094		0.013509	0.065357	1.49825	0.0285754	0.1732	1.22733	0.00251282	0.23686	0.966784	0.152416	0.249838	0.762324	-0.0217787	0.153946	0.733055	-0.0696824	0.130579	0.39555	-0.287625	0.130458	0.0421759
						0.0146593	-0.159257	1.48925	0.0492141	-0.242387	1.22158	0.0286499	-0.321624	0.963351	0.194745	-0.336337	0.770887	0.00205391	-0.218401	0.704278	-0.00872129	-0.171784	0.390559	-0.286161	-0.163151	0.0516891		0.0151371	0.0650947	1.49764	0.029489	0.172955	1.22738	0.00367566	0.237657	0.966854	0.156711	0.250178	0.764561	-0.0232991	0.153984	0.73292	-0.0697314	0.131314	0.395247	-0.290181	0.130772	0.0429039
						0.0157876	-0.159555	1.48866	0.0502493	-0.242462	1.22139	0.0301789	-0.322815	0.963762	0.198735	-0.337272	0.773979	0.000819595	-0.218087	0.703565	-0.00761182	-0.172044	0.389487	-0.28858	-0.162784	0.0534142		0.016483	0.0646581	1.49706	0.0305816	0.172732	1.22727	0.00484511	0.238512	0.967129	0.160326	0.250198	0.766523	-0.024699	0.154123	0.732532	-0.0696636	0.132295	0.394564	-0.293122	0.131374	0.0443731
						0.0172961	-0.159731	1.48773	0.0517206	-0.242273	1.22125	0.0315503	-0.323263	0.964075	0.202966	-0.337497	0.776629	-0.000786924	-0.21814	0.703168	-0.00688216	-0.172447	0.388904	-0.291314	-0.162114	0.0558863		0.0181535	0.0644377	1.49643	0.0316106	0.1725	1.22711	0.00618186	0.239456	0.967325	0.164711	0.250557	0.768843	-0.0260101	0.154369	0.732033	-0.0695616	0.133121	0.393826	-0.296324	0.131704	0.0457425
						0.0187547	-0.159773	1.48677	0.0526428	-0.242291	1.22113	0.0308051	-0.323149	0.965507	0.206966	-0.338237	0.779179	-0.00177069	-0.217659	0.702556	-0.00636399	-0.173078	0.38818	-0.293864	-0.161989	0.0575834		0.019389	0.064343	1.49597	0.0328561	0.172308	1.22705	0.00760088	0.240093	0.967582	0.168568	0.250418	0.771466	-0.0273492	0.154709	0.73171	-0.069614	0.1341	0.393335	-0.299027	0.131971	0.0465423
						0.0201435	-0.160286	1.48633	0.0538676	-0.24237	1.2211	0.034691	-0.325389	0.964884	0.211129	-0.339284	0.782306	-0.00307509	-0.217607	0.702265	-0.00540828	-0.173344	0.386698	-0.296264	-0.16169	0.0596415		0.0208495	0.064285	1.49542	0.033991	0.172057	1.22691	0.00890809	0.241177	0.967905	0.173068	0.250789	0.773127	-0.0289822	0.15489	0.731682	-0.0695325	0.134977	0.392596	-0.30176	0.133	0.0479098
						0.021611	-0.159823	1.48595	0.0550304	-0.242279	1.22099	0.0367284	-0.327224	0.965043	0.215473	-0.339517	0.785168	-0.00472111	-0.21766	0.701775	-0.00458372	-0.173973	0.386	-0.298487	-0.161331	0.0616962		0.0220892	0.0641707	1.49495	0.0353359	0.171711	1.22663	0.0103417	0.242097	0.968016	0.177491	0.251021	0.77637	-0.0306802	0.155102	0.731314	-0.0694819	0.135762	0.392043	-0.304416	0.133596	0.0495544
						0.0232673	-0.160781	1.4851	0.0563308	-0.242332	1.22066	0.0355472	-0.326513	0.966557	0.219772	-0.340247	0.788119	-0.00600693	-0.217616	0.701145	-0.00369127	-0.174486	0.385209	-0.300735	-0.161416	0.0638916		0.0238549	0.0639989	1.49441	0.0365919	0.171349	1.22649	0.0118704	0.243102	0.968024	0.181714	0.250923	0.778032	-0.0319438	0.155263	0.730888	-0.0693526	0.136797	0.391369	-0.307556	0.133963	0.0505034
						0.0246681	-0.161227	1.48414	0.0574309	-0.242511	1.22045	0.0391808	-0.329173	0.966342	0.224222	-0.340912	0.791173	-0.00726746	-0.217413	0.700283	-0.003118	-0.17512	0.384077	-0.303112	-0.161049	0.0658704		0.0255004	0.0637509	1.49396	0.0377425	0.171027	1.22613	0.0134515	0.244257	0.968382	0.186023	0.2513	0.781626	-0.0335857	0.155321	0.730435	-0.0692827	0.137979	0.39081	-0.310282	0.134536	0.0519586
						0.0261236	-0.161428	1.48348	0.0589734	-0.242551	1.22029	0.0413954	-0.330353	0.966152	0.228429	-0.341304	0.79451	-0.00900979	-0.217372	0.70001	-0.00243615	-0.175676	0.383335	-0.305646	-0.160599	0.0683013		0.0272784	0.0633912	1.4932	0.0390221	0.170902	1.22607	0.0145868	0.245199	0.968666	0.190096	0.251477	0.783408	-0.0354213	0.155427	0.730329	-0.0692388	0.139085	0.389929	-0.313129	0.135308	0.0534231
						0.027947	-0.161606	1.48279	0.0603098	-0.242437	1.21992	0.0430169	-0.331714	0.966491	0.232629	-0.342191	0.797981	-0.0100698	-0.216781	0.699156	-0.0017732	-0.176372	0.382654	-0.30807	-0.160419	0.07076		0.0290356	0.0629625	1.49235	0.040156	0.170714	1.22589	0.0164753	0.246339	0.96879	0.194493	0.251528	0.787165	-0.0362337	0.155375	0.729818	-0.0692168	0.139831	0.389286	-0.315016	0.136135	0.0546393
						0.029354	-0.161779	1.48181	0.061694	-0.242509	1.2198	0.0450879	-0.332954	0.96678	0.236416	-0.343518	0.801893	-0.0115539	-0.216665	0.698118	-0.0012021	-0.177205	0.382307	-0.310204	-0.160093	0.0729307		0.0304665	0.0627976	1.49154	0.0413275	0.170496	1.22566	0.0182098	0.247379	0.969125	0.198267	0.251933	0.789844	-0.0383707	0.155643	0.729745	-0.0690404	0.14085	0.388593	-0.318297	0.136571	0.0558681
						0.0311764	-0.161821	1.48109	0.062785	-0.242582	1.21921	0.046458	-0.333959	0.967193	0.241385	-0.343108	0.804459	-0.013272	-0.216823	0.69773	-0.000192582	-0.177949	0.381091	-0.312435	-0.159795	0.0756251		0.0322025	0.0625572	1.49062	0.0428516	0.170113	1.22528	0.0189022	0.248561	0.969455	0.202945	0.251859	0.792683	-0.0399601	0.155734	0.729482	-0.069036	0.142269	0.388026	-0.320849	0.137362	0.0570114
						0.03287	-0.161973	1.48032	0.0643138	-0.242307	1.21845	0.0485108	-0.335334	0.967268	0.24519	-0.344769	0.80893	-0.0145461	-0.216927	0.697249	0.000474283	-0.178678	0.380243	-0.314673	-0.159702	0.0779629		0.0340451	0.0621588	1.49006	0.0440403	0.169828	1.22506	0.0211932	0.249801	0.969428	0.207076	0.251795	0.79532	-0.041757	0.156099	0.729091	-0.0692048	0.143327	0.387521	-0.323206	0.138241	0.0580325
						0.0343766	-0.16234	1.47916	0.0654783	-0.242189	1.21801	0.0506297	-0.336642	0.967237	0.249394	-0.344461	0.812299	-0.0160864	-0.216986	0.696479	0.000921125	-0.179212	0.379305	-0.316513	-0.159755	0.0799161		0.0356432	0.0619015	1.48917	0.0451955	0.169593	1.22485	0.0227844	0.250872	0.969731	0.211097	0.251983	0.798608	-0.0432881	0.156208	0.728781	-0.0690876	0.144291	0.386984	-0.326001	0.138979	0.059784
						0.0364287	-0.161912	1.47786	0.0668732	-0.242283	1.21732	0.052342	-0.337694	0.967685	0.25431	-0.344907	0.81515	-0.0179115	-0.21687	0.695957	0.00164456	-0.179896	0.378658	-0.318665	-0.159621	0.082091		0.0375732	0.0615676	1.48825	0.0465984	0.169399	1.22452	0.0243842	0.252003	0.970092	0.215666	0.252147	0.80149	-0.0451244	0.156494	0.728548	-0.0692945	0.145374	0.386279	-0.328076	0.139745	0.0615522
						0.0379621	-0.162018	1.47703	0.0687608	-0.242029	1.2164	0.0544863	-0.338661	0.967655	0.25772	-0.34611	0.819692	-0.0193329	-0.216843	0.695416	0.00231796	-0.180667	0.378181	-0.320986	-0.159121	0.0848887		0.0391732	0.0614311	1.48726	0.047749	0.169079	1.22429	0.0263128	0.253267	0.970481	0.219963	0.252462	0.804812	-0.0467703	0.156582	0.728188	-0.0692759	0.146639	0.385661	-0.330835	0.140522	0.0630472
						0.0396034	-0.163107	1.47594	0.0699531	-0.24218	1.21583	0.0531645	-0.33843	0.969074	0.261899	-0.34669	0.823478	-0.0208162	-0.216683	0.694583	0.00259212	-0.181596	0.377654	-0.322868	-0.158911	0.0873883		0.0407869	0.0613662	1.48632	0.049174	0.168694	1.22391	0.0278016	0.25447	0.97077	0.224954	0.252467	0.808003	-0.0483324	0.15685	0.727821	-0.0693267	0.147873	0.385229	-0.333088	0.14135	0.0642865
						0.041609	-0.163417	1.47463	0.0712563	-0.242207	1.21533	0.0584825	-0.34149	0.967483	0.266428	-0.346266	0.826698	-0.0224453	-0.216761	0.694011	0.00317988	-0.182378	0.376904	-0.324957	-0.158875	0.0896142		0.0429862	0.0610676	1.48533	0.0506932	0.168244	1.22343	0.0295705	0.255725	0.970925	0.22959	0.25273	0.811091	-0.0503306	0.156869	0.727571	-0.0694371	0.14884	0.384538	-0.335198	0.142133	0.0658847
						0.043197	-0.163762	1.47343	0.0732438	-0.242109	1.21478	0.0602087	-0.342372	0.96812	0.271792	-0.343833	0.828482	-0.0242021	-0.216949	0.693214	0.00358687	-0.183321	0.376352	-0.326739	-0.158736	0.0920803		0.0448323	0.0607647	1.48458	0.0518581	0.167856	1.22294	0.0318312	0.256844	0.970865	0.233919	0.253194	0.813986	-0.0523809	0.157268	0.72758	-0.0697317	0.14992	0.383917	-0.337795	0.142853	0.0672656
						0.045062	-0.163828	1.47269	0.0742049	-0.242207	1.21402	0.0607248	-0.343027	0.968785	0.274933	-0.346662	0.833908	-0.0254433	-0.216792	0.692546	0.00412588	-0.184062	0.375552	-0.328578	-0.158922	0.0940479		0.0465992	0.0605068	1.48342	0.0533297	0.167506	1.22249	0.0334026	0.258024	0.971238	0.238314	0.252788	0.81748	-0.0539093	0.157301	0.727127	-0.0692543	0.151107	0.382693	-0.338605	0.143642	0.0683271
						0.0470208	-0.163928	1.47122	0.0758695	-0.242045	1.21332	0.0642049	-0.344719	0.968355	0.279724	-0.34466	0.835962	-0.0270209	-0.216802	0.691829	0.00392395	-0.184989	0.375253	-0.330191	-0.159111	0.0964282		0.0482967	0.0602952	1.48202	0.0547803	0.167293	1.22202	0.0354489	0.259427	0.971792	0.243189	0.253035	0.821401	-0.0564088	0.157932	0.727195	-0.0695135	0.152207	0.382493	-0.34217	0.144645	0.0699128
						0.0486461	-0.164378	1.46979	0.0775541	-0.241796	1.21231	0.0658508	-0.34575	0.968422	0.283694	-0.344947	0.839835	-0.0288596	-0.216677	0.69086	0.00412646	-0.185638	0.374602	-0.332071	-0.159062	0.0984805		0.0502813	0.060145	1.48087	0.0560302	0.167051	1.22144	0.0372299	0.260877	0.971992	0.247432	0.252816	0.824334	-0.0579608	0.157954	0.726562	-0.0702514	0.153612	0.382379	-0.344327	0.145462	0.0715473
						0.050696	-0.164134	1.4685	0.0789179	-0.241854	1.21135	0.0683776	-0.346792	0.96817	0.287819	-0.344947	0.843297	-0.0302088	-0.216314	0.689723	0.00449379	-0.186363	0.373816	-0.333821	-0.158968	0.100484		0.0524356	0.0595701	1.47955	0.057388	0.166778	1.2206	0.0391351	0.2621	0.972211	0.251826	0.252985	0.827727	-0.0596372	0.157863	0.726262	-0.0708523	0.155132	0.381934	-0.346721	0.146011	0.0729517
						0.0526131	-0.164763	1.46726	0.080636	-0.241927	1.21046	0.0700258	-0.348692	0.968889	0.291864	-0.344959	0.84696	-0.0320666	-0.216473	0.68946	0.00476301	-0.187318	0.373145	-0.335572	-0.158925	0.102976		0.0543996	0.0591642	1.47835	0.0589345	0.16632	1.21996	0.0415244	0.263339	0.972216	0.255818	0.253169	0.831651	-0.0617614	0.158294	0.726045	-0.070973	0.155917	0.381263	-0.348554	0.146938	0.074873
						0.0543772	-0.165204	1.46599	0.0824404	-0.241837	1.20945	0.0728722	-0.349894	0.968011	0.29599	-0.344909	0.850432	-0.0337493	-0.216682	0.688912	0.00496651	-0.188213	0.372922	-0.337283	-0.158829	0.105306		0.0562599	0.0589364	1.477	0.0603675	0.165928	1.21946	0.0433789	0.264493	0.972144	0.25998	0.252857	0.834566	-0.0634926	0.158384	0.72563	-0.0712785	0.157142	0.381046	-0.350964	0.147606	0.0761056
						0.0565123	-0.165746	1.46444	0.0835763	-0.241986	1.20856	0.0750711	-0.351111	0.967933	0.299776	-0.345232	0.854085	-0.0353598	-0.21683	0.687988	0.00486825	-0.189085	0.372562	-0.339131	-0.158772	0.10727		0.0579892	0.0588104	1.47569	0.0616524	0.165674	1.21887	0.0458166	0.265781	0.972633	0.263987	0.252915	0.838316	-0.0649553	0.158105	0.724878	-0.0715738	0.158734	0.380243	-0.352813	0.148386	0.0772104
						0.058076	-0.166032	1.46349	0.0855477	-0.241811	1.20745	0.0774566	-0.352009	0.967852	0.303631	-0.345523	0.857491	-0.037085	-0.217034	0.687514	0.00477409	-0.189908	0.372071	-0.340524	-0.158735	0.109314		0.0601069	0.0584339	1.47412	0.0629954	0.16533	1.21812	0.0474164	0.26719	0.972985	0.26814	0.25269	0.842538	-0.0673897	0.15856	0.724943	-0.0716437	0.159452	0.379404	-0.354083	0.149087	0.0785427
						0.060479	-0.166098	1.4616	0.0871211	-0.241681	1.20643	0.0797987	-0.353125	0.967613	0.307242	-0.34593	0.860884	-0.0386602	-0.217176	0.686535	0.00434007	-0.190753	0.371559	-0.3424	-0.158842	0.111639		0.0620428	0.0582266	1.4727	0.0647624	0.165023	1.21725	0.0506298	0.268498	0.973231	0.272262	0.252787	0.845968	-0.0691683	0.158733	0.724409	-0.0720603	0.160986	0.379214	-0.357022	0.150086	0.0797577
						0.0620858	-0.166384	1.46004	0.088728	-0.241722	1.20552	0.0821698	-0.35425	0.967296	0.31083	-0.346265	0.86427	-0.0403134	-0.216905	0.685714	0.00411864	-0.191508	0.371252	-0.343874	-0.158963	0.113619		0.0640758	0.0578039	1.4711	0.0660326	0.164668	1.21665	0.0532997	0.269619	0.972993	0.276402	0.252723	0.849316	-0.0710574	0.158529	0.724064	-0.0725444	0.162319	0.378733	-0.359071	0.150791	0.0809321
						0.0641887	-0.166436	1.45844	0.090689	-0.241662	1.20477	0.0847234	-0.355375	0.966854	0.31449	-0.346416	0.867352	-0.0419513	-0.216699	0.684464	0.0033301	-0.191834	0.370929	-0.345419	-0.158897	0.115613		0.0664192	0.057411	1.46965	0.0674172	0.164233	1.21587	0.0548916	0.270802	0.973465	0.280547	0.252538	0.852911	-0.0733679	0.158871	0.723845	-0.0725952	0.163324	0.378004	-0.36109	0.151309	0.0816801
						0.0662484	-0.166888	1.45684	0.0919115	-0.241593	1.20337	0.0873062	-0.356367	0.966519	0.318242	-0.346404	0.870688	-0.0438045	-0.217007	0.683739	0.00288945	-0.192741	0.370442	-0.346841	-0.159235	0.117289		0.067952	0.0571437	1.46831	0.0689704	0.163897	1.21506	0.0579369	0.271945	0.973253	0.284559	0.252596	0.856642	-0.0751261	0.158837	0.723368	-0.0726556	0.16445	0.377069	-0.36223	0.151862	0.0828288
						0.0680745	-0.167501	1.45538	0.0938246	-0.241483	1.20155	0.0898425	-0.357495	0.966132	0.32191	-0.346472	0.873834	-0.0453772	-0.217104	0.68295	0.00236875	-0.193492	0.370185	-0.348775	-0.159344	0.119494		0.0700835	0.0567804	1.4668	0.0703649	0.163581	1.21428	0.0608195	0.273292	0.973076	0.288463	0.252102	0.860605	-0.0773527	0.159089	0.723326	-0.0730908	0.16606	0.376807	-0.364342	0.152774	0.0837227
						0.0704388	-0.166989	1.45358	0.0957516	-0.241404	1.20066	0.0920755	-0.358878	0.966089	0.325689	-0.346486	0.876797	-0.0470137	-0.217133	0.682416	0.00202264	-0.19428	0.369435	-0.349981	-0.159644	0.120998		0.0719577	0.0562861	1.46485	0.0723877	0.163261	1.21348	0.0633479	0.274581	0.97341	0.292343	0.252704	0.86455	-0.0791441	0.159116	0.722804	-0.0741638	0.167245	0.376587	-0.366327	0.153583	0.0849923
						0.0721213	-0.168258	1.45158	0.0971374	-0.241455	1.19971	0.0950409	-0.359453	0.965358	0.329072	-0.346956	0.87959	-0.0488131	-0.217426	0.681353	0.0015189	-0.195227	0.368833	-0.35127	-0.159858	0.122747		0.073931	0.0561072	1.46334	0.0731871	0.162999	1.21282	0.066156	0.275533	0.973293	0.296551	0.252333	0.867548	-0.0805117	0.158841	0.721953	-0.0749263	0.16854	0.376096	-0.369175	0.154618	0.0858777
						0.0744585	-0.168435	1.44998	0.0987021	-0.241141	1.19791	0.0983748	-0.360618	0.96465	0.332794	-0.346851	0.882182	-0.0502317	-0.217351	0.680393	0.000863862	-0.195995	0.368457	-0.352732	-0.160049	0.124515		0.0758562	0.0559176	1.46154	0.0746972	0.162585	1.21174	0.0692646	0.276776	0.973251	0.300143	0.251953	0.871238	-0.0828666	0.159174	0.721639	-0.0755767	0.16987	0.375677	-0.371306	0.155402	0.0865888
						0.0763049	-0.168891	1.44833	0.100417	-0.240959	1.19652	0.10058	-0.361628	0.964236	0.336205	-0.347057	0.885331	-0.0520339	-0.217282	0.679613	0.000167462	-0.196811	0.36801	-0.354151	-0.160416	0.126361		0.0778028	0.0556767	1.4599	0.0762454	0.162177	1.2109	0.07165	0.277902	0.973193	0.30385	0.252145	0.874967	-0.0845808	0.15918	0.721019	-0.0761788	0.170898	0.375003	-0.373348	0.156145	0.0872768
						0.0784104	-0.169142	1.44635	0.102195	-0.240907	1.1952	0.103093	-0.362569	0.96369	0.339677	-0.347081	0.887714	-0.0537294	-0.217409	0.678284	-0.00036545	-0.197526	0.367703	-0.355338	-0.160617	0.127743		0.0799106	0.0551362	1.45832	0.0777029	0.161756	1.20992	0.0739906	0.279116	0.97327	0.307208	0.251706	0.878433	-0.0860234	0.158888	0.720116	-0.0766637	0.172214	0.37489	-0.374548	0.15687	0.0879599
						0.0805544	-0.169453	1.4443	0.104051	-0.240621	1.19379	0.107109	-0.363764	0.962924	0.343261	-0.346836	0.889717	-0.0555066	-0.217669	0.677578	-0.00104659	-0.198127	0.366549	-0.356779	-0.161067	0.129078		0.0817057	0.0545944	1.456	0.0792088	0.161595	1.20893	0.0762317	0.280855	0.97369	0.310537	0.251519	0.88165	-0.0884785	0.159118	0.719886	-0.0776614	0.173483	0.374522	-0.37651	0.157563	0.0884252
						0.0824702	-0.170223	1.44249	0.105853	-0.24062	1.19232	0.108728	-0.363711	0.962578	0.346385	-0.346759	0.892221	-0.0573681	-0.217901	0.677264	-0.00173993	-0.198784	0.365527	-0.357869	-0.161413	0.13045		0.08391	0.0542917	1.45452	0.0802375	0.161294	1.20798	0.077844	0.282202	0.973839	0.313891	0.251053	0.885231	-0.0901692	0.159251	0.719574	-0.0786077	0.174654	0.3741	-0.379746	0.158566	0.0893512
						0.0848177	-0.17063	1.4406	0.107989	-0.240387	1.19094	0.111755	-0.364642	0.961872	0.349566	-0.346972	0.89425	-0.0588528	-0.218045	0.67586	-0.00246975	-0.199534	0.36515	-0.359334	-0.161704	0.13197		0.0860219	0.0538441	1.45278	0.0818875	0.160885	1.20688	0.08031	0.283135	0.973776	0.31729	0.250907	0.888723	-0.092086	0.159133	0.719117	-0.0795322	0.175628	0.37327	-0.38096	0.159503	0.0896334
						0.086739	-0.170943	1.43859	0.109614	-0.240185	1.18893	0.1147	-0.365263	0.960971	0.353072	-0.346908	0.89627	-0.0604617	-0.218228	0.674987	-0.00329099	-0.200303	0.364607	-0.360607	-0.162241	0.132944		0.0880776	0.0533763	1.45075	0.083492	0.160497	1.20611	0.0834719	0.284673	0.973796	0.320933	0.250216	0.891701	-0.0939703	0.158791	0.718466	-0.0805855	0.176836	0.37304	-0.383144	0.160297	0.090581
						0.0888337	-0.171032	1.43635	0.111166	-0.240054	1.18768	0.117556	-0.365975	0.960026	0.356312	-0.34696	0.898012	-0.0620796	-0.218217	0.673705	-0.00403972	-0.201095	0.363562	-0.362067	-0.162397	0.134375		0.0901494	0.0528928	1.44896	0.0849279	0.16004	1.20497	0.085701	0.285954	0.973905	0.324111	0.250224	0.895009	-0.095814	0.158809	0.717996	-0.0817283	0.178063	0.373053	-0.385368	0.161021	0.0904575
						0.0912094	-0.17138	1.43433	0.11339	-0.240056	1.18641	0.120559	-0.366776	0.959197	0.359517	-0.346924	0.899693	-0.0636787	-0.218156	0.672333	-0.00473987	-0.201667	0.36295	-0.36279	-0.162786	0.135272		0.0922854	0.05264	1.44701	0.0863994	0.159705	1.20379	0.0882133	0.287201	0.974079	0.327097	0.249697	0.898253	-0.097412	0.158966	0.717498	-0.0830553	0.178867	0.372155	-0.38717	0.162213	0.0912824
						0.0929925	-0.172138	1.43242	0.114613	-0.239949	1.18463	0.123598	-0.367418	0.958354	0.36266	-0.34667	0.901007	-0.0653792	-0.218711	0.671491	-0.00546038	-0.202314	0.362274	-0.364149	-0.163019	0.136827		0.0940949	0.0521848	1.44525	0.087566	0.159484	1.20274	0.0905454	0.288376	0.973997	0.329907	0.249111	0.901408	-0.0990656	0.158799	0.716716	-0.0843193	0.179726	0.371991	-0.389358	0.163145	0.0914789
						0.0956028	-0.171809	1.43011	0.116739	-0.239261	1.18242	0.126746	-0.368055	0.957297	0.365955	-0.346535	0.902595	-0.0670121	-0.218945	0.670569	-0.00643394	-0.202891	0.361777	-0.36549	-0.16349	0.137765		0.0962886	0.0516391	1.44355	0.089141	0.159203	1.20155	0.0940123	0.289346	0.973553	0.333233	0.249059	0.904331	-0.101201	0.158885	0.71639	-0.0853862	0.181204	0.371955	-0.391457	0.164029	0.0917726
						0.0971907	-0.173069	1.42785	0.118346	-0.239357	1.181	0.129634	-0.368714	0.956235	0.369243	-0.346557	0.903761	-0.0688079	-0.219292	0.669883	-0.00728464	-0.203512	0.360656	-0.366745	-0.163714	0.138731		0.0981425	0.0511273	1.44127	0.0906311	0.158807	1.2003	0.0964251	0.290362	0.973775	0.336259	0.248354	0.907371	-0.102744	0.15833	0.71549	-0.0875576	0.182221	0.372002	-0.393669	0.164957	0.0920039
						0.0996262	-0.173424	1.42573	0.120282	-0.239155	1.1791	0.132688	-0.369354	0.955305	0.372532	-0.345935	0.904545	-0.0702754	-0.219505	0.66841	-0.00820104	-0.204146	0.36009	-0.367549	-0.163982	0.139409		0.100126	0.0506997	1.43942	0.0916288	0.158367	1.19929	0.0987628	0.291736	0.97381	0.338899	0.248055	0.910015	-0.104403	0.158473	0.71482	-0.0885853	0.183084	0.371146	-0.395986	0.16565	0.0922238
						0.101519	-0.173625	1.42348	0.122325	-0.238908	1.17749	0.135886	-0.369814	0.954232	0.375619	-0.345697	0.905429	-0.0716676	-0.219482	0.667049	-0.00886221	-0.204506	0.358989	-0.368797	-0.164338	0.140146		0.101939	0.0504638	1.43759	0.0935944	0.157907	1.19808	0.101706	0.292786	0.973755	0.341522	0.246929	0.912683	-0.106661	0.15852	0.714092	-0.090532	0.184311	0.371089	-0.398276	0.16647	0.0925655
						0.10359	-0.174172	1.42098	0.123723	-0.238857	1.17547	0.139021	-0.370504	0.953169	0.378733	-0.346112	0.906041	-0.0732417	-0.219566	0.665931	-0.00987717	-0.20512	0.357601	-0.370251	-0.16472	0.141079		0.104156	0.04992	1.43542	0.0948917	0.157547	1.19705	0.104547	0.29387	0.973343	0.344653	0.246613	0.915418	-0.108141	0.158212	0.713342	-0.0923309	0.185285	0.370676	-0.400336	0.167394	0.0927039
						0.105934	-0.174779	1.41874	0.125985	-0.238502	1.17381	0.142072	-0.370954	0.951846	0.381698	-0.345969	0.906377	-0.0751663	-0.21993	0.66495	-0.0104789	-0.205535	0.356838	-0.371386	-0.164773	0.142322		0.106134	0.0494717	1.4334	0.0963352	0.157315	1.19527	0.107515	0.294904	0.973084	0.34704	0.246396	0.9175	-0.109544	0.157962	0.712555	-0.0933877	0.186289	0.370195	-0.403172	0.168465	0.0932383
						0.107781	-0.175285	1.4165	0.127623	-0.238509	1.17209	0.14522	-0.371391	0.950686	0.38457	-0.34587	0.906528	-0.0765736	-0.220082	0.66393	-0.011126	-0.206012	0.356139	-0.372649	-0.164846	0.143323		0.108188	0.0489443	1.4314	0.0982178	0.157087	1.19392	0.110125	0.295745	0.972701	0.34966	0.245384	0.920186	-0.111451	0.158176	0.712076	-0.0962698	0.187037	0.370052	-0.404751	0.169503	0.0935635
						0.109971	-0.175574	1.4139	0.129322	-0.238102	1.17	0.148248	-0.371026	0.949355	0.387804	-0.345632	0.906955	-0.0780614	-0.220352	0.662553	-0.012122	-0.206702	0.35488	-0.373605	-0.165582	0.143564		0.110224	0.0485858	1.4297	0.0991557	0.156622	1.19282	0.113143	0.296812	0.971975	0.352696	0.245218	0.922146	-0.113139	0.158116	0.711618	-0.0974806	0.187889	0.369422	-0.407743	0.170516	0.0940452
						0.112139	-0.175935	1.41179	0.131525	-0.237692	1.16816	0.151419	-0.371387	0.948059	0.390938	-0.344932	0.906947	-0.0794318	-0.220562	0.661229	-0.0130129	-0.207051	0.353662	-0.374923	-0.165894	0.144216		0.112222	0.0479504	1.42732	0.100603	0.156205	1.19147	0.115755	0.297827	0.971771	0.354829	0.244691	0.924479	-0.11516	0.157782	0.71096	-0.0998034	0.189055	0.369266	-0.410165	0.171382	0.0942318
						0.113923	-0.176555	1.40907	0.132991	-0.237504	1.16633	0.154466	-0.371741	0.94657	0.393869	-0.344854	0.906963	-0.0807263	-0.220625	0.660074	-0.0137282	-0.207516	0.352925	-0.376054	-0.166014	0.144901		0.11462	0.0474424	1.42535	0.102308	0.155887	1.18981	0.118692	0.298829	0.97165	0.357384	0.243754	0.926662	-0.116279	0.157824	0.710372	-0.101491	0.189594	0.368649	-0.412752	0.172239	0.0946727
						0.116283	-0.176793	1.40681	0.134921	-0.237282	1.16413	0.157516	-0.372136	0.945204	0.396767	-0.345076	0.906367	-0.0823838	-0.221133	0.659022	-0.0146706	-0.208245	0.351784	-0.377428	-0.166014	0.145998		0.116226	0.0470455	1.42333	0.103327	0.155567	1.18856	0.121472	0.299825	0.971324	0.360328	0.243824	0.928491	-0.11811	0.157707	0.709619	-0.104424	0.19072	0.368482	-0.415586	0.173201	0.0949168
						0.118108	-0.177734	1.40436	0.136644	-0.237239	1.16231	0.160711	-0.372329	0.9438	0.399691	-0.344484	0.905846	-0.0838657	-0.221298	0.658055	-0.0153315	-0.208574	0.350499	-0.379	-0.166439	0.146894		0.118409	0.046707	1.42119	0.104712	0.155348	1.18707	0.124154	0.300627	0.970969	0.361787	0.242577	0.930857	-0.119608	0.157153	0.708782	-0.105645	0.191142	0.367429	-0.41785	0.174487	0.0954464
						0.120129	-0.177901	1.40166	0.138204	-0.237408	1.16016	0.163666	-0.372672	0.942177	0.402795	-0.344261	0.905246	-0.0850901	-0.221056	0.656094	-0.0161345	-0.208999	0.34978	-0.380141	-0.166728	0.147453		0.120281	0.0461077	1.41891	0.106106	0.154917	1.18547	0.127032	0.301405	0.970489	0.364965	0.242323	0.931642	-0.121421	0.157304	0.707829	-0.107936	0.191911	0.367222	-0.42029	0.1754	0.0957693
						0.122423	-0.178137	1.39916	0.140163	-0.236951	1.15849	0.166659	-0.372937	0.940783	0.405493	-0.345618	0.905298	-0.0863746	-0.221059	0.654908	-0.0170315	-0.209735	0.34848	-0.381389	-0.167001	0.148002		0.12241	0.0455895	1.41695	0.10749	0.154475	1.18408	0.129649	0.302074	0.969952	0.367058	0.241726	0.933684	-0.122792	0.157011	0.707084	-0.110177	0.192947	0.366709	-0.423189	0.176052	0.0958472
						0.123982	-0.178936	1.39667	0.141708	-0.236893	1.15571	0.169705	-0.373054	0.939316	0.408171	-0.344331	0.903227	-0.0878927	-0.221144	0.653761	-0.0178556	-0.210085	0.347515	-0.382692	-0.167577	0.148709		0.124234	0.0450905	1.41467	0.10898	0.153995	1.18232	0.132539	0.30292	0.969416	0.36956	0.241004	0.935143	-0.124437	0.156946	0.706497	-0.112427	0.193667	0.365989	-0.425706	0.177042	0.0962675
						0.126305	-0.179149	1.39399	0.143312	-0.236723	1.15427	0.172456	-0.373491	0.937908	0.411216	-0.343423	0.901672	-0.0890681	-0.22141	0.652313	-0.018484	-0.210546	0.346401	-0.384141	-0.167904	0.149379		0.125986	0.0447348	1.41259	0.110061	0.153637	1.18048	0.135175	0.303717	0.968852	0.372258	0.24065	0.936305	-0.125379	0.156525	0.705596	-0.114231	0.194347	0.365456	-0.428825	0.177978	0.0967538
						0.128125	-0.179862	1.39145	0.14544	-0.236096	1.15147	0.176076	-0.373389	0.936077	0.41392	-0.345402	0.902285	-0.090235	-0.221531	0.651087	-0.0194003	-0.210819	0.344604	-0.385214	-0.168093	0.14992		0.128098	0.0443166	1.41042	0.111647	0.153422	1.17922	0.137938	0.304366	0.967934	0.373784	0.239497	0.937676	-0.127923	0.156617	0.705175	-0.117051	0.19538	0.365197	-0.431724	0.178966	0.097849
						0.12994	-0.180274	1.38887	0.146902	-0.236138	1.14956	0.179055	-0.373765	0.934353	0.416499	-0.342989	0.899191	-0.0915547	-0.221687	0.649507	-0.0199828	-0.210996	0.343493	-0.386619	-0.16858	0.150768		0.130038	0.0438427	1.40817	0.11314	0.153153	1.17736	0.140908	0.305127	0.96714	0.376912	0.239161	0.938723	-0.129131	0.156445	0.704399	-0.119042	0.196034	0.364207	-0.434411	0.180026	0.0984377
						0.132184	-0.180397	1.38595	0.148345	-0.236009	1.14741	0.181896	-0.373875	0.932838	0.419534	-0.342758	0.897508	-0.0926104	-0.221889	0.648554	-0.0204405	-0.211293	0.342538	-0.387951	-0.169249	0.151322		0.132226	0.0433265	1.40582	0.113777	0.152895	1.17558	0.143246	0.305873	0.966431	0.378737	0.238472	0.9397	-0.130829	0.156269	0.703353	-0.121501	0.196711	0.363724	-0.437679	0.180818	0.0995794
						0.133951	-0.180929	1.38339	0.150374	-0.235815	1.14488	0.184766	-0.374027	0.931073	0.422316	-0.344317	0.897022	-0.0939218	-0.222095	0.647163	-0.0212782	-0.21191	0.341009	-0.389332	-0.169532	0.151786		0.134298	0.0431171	1.40339	0.115332	0.152421	1.17383	0.146006	0.306529	0.965588	0.381207	0.237368	0.940725	-0.132182	0.15601	0.702305	-0.123068	0.197402	0.362804	-0.440915	0.181337	0.0998016
						0.135784	-0.181468	1.38041	0.151881	-0.235587	1.14279	0.187713	-0.374255	0.929606	0.424622	-0.342268	0.893818	-0.0948287	-0.221946	0.645829	-0.0219111	-0.212045	0.33977	-0.390585	-0.169935	0.152668		0.136308	0.0424807	1.40124	0.117006	0.151907	1.17184	0.148504	0.307155	0.964804	0.383119	0.236882	0.940965	-0.133421	0.155834	0.701374	-0.12626	0.198175	0.362353	-0.443806	0.182322	0.100681
						0.137852	-0.181979	1.37803	0.153336	-0.23548	1.14019	0.189831	-0.37517	0.92821	0.427524	-0.341337	0.89142	-0.0959338	-0.222042	0.643976	-0.022685	-0.212268	0.338578	-0.392039	-0.170662	0.153114		0.138293	0.0418973	1.3987	0.118047	0.15162	1.17036	0.151367	0.307611	0.963817	0.385472	0.235901	0.941487	-0.135133	0.155691	0.700612	-0.128178	0.19875	0.361618	-0.446725	0.183288	0.101521
						0.139633	-0.182535	1.37507	0.155727	-0.234805	1.13782	0.192145	-0.375837	0.926394	0.429023	-0.343519	0.890634	-0.0970211	-0.222045	0.642948	-0.0234231	-0.212557	0.336941	-0.393447	-0.171069	0.153633		0.140617	0.0408824	1.39632	0.119285	0.151233	1.16817	0.153889	0.308204	0.963068	0.387594	0.235117	0.942366	-0.136886	0.15537	0.699867	-0.130519	0.19959	0.360581	-0.449913	0.184009	0.102368
						0.14141	-0.182712	1.37231	0.156883	-0.234627	1.13556	0.194883	-0.375973	0.924488	0.432788	-0.340752	0.886788	-0.0976315	-0.22187	0.641529	-0.0239566	-0.212648	0.335937	-0.394777	-0.171759	0.154235		0.14254	0.0403085	1.39386	0.120588	0.150994	1.16639	0.156642	0.308683	0.962293	0.38951	0.234428	0.943177	-0.137897	0.155124	0.698971	-0.13268	0.200267	0.359941	-0.453417	0.184819	0.103562
						0.143413	-0.183041	1.3694	0.158794	-0.234579	1.13275	0.197664	-0.37579	0.922478	0.435621	-0.341473	0.885362	-0.0989476	-0.222105	0.6399	-0.0246143	-0.212949	0.334492	-0.396527	-0.172324	0.154944		0.144768	0.0397832	1.39145	0.121743	0.150757	1.16459	0.159239	0.309084	0.960958	0.391651	0.233316	0.943171	-0.139666	0.15516	0.697987	-0.135256	0.200799	0.359168	-0.456503	0.185557	0.104661
						0.145379	-0.183619	1.3663	0.160544	-0.234541	1.13023	0.200458	-0.375653	0.920207	0.436688	-0.342094	0.883118	-0.0997338	-0.222034	0.638437	-0.0252145	-0.213164	0.33306	-0.397659	-0.173017	0.155137		0.147811	0.0389677	1.38873	0.122946	0.150477	1.16234	0.161916	0.309205	0.959484	0.393495	0.23278	0.9432	-0.141498	0.155214	0.697332	-0.137429	0.201532	0.358185	-0.459898	0.185911	0.105108
						0.146868	-0.184411	1.36374	0.162	-0.23427	1.12767	0.205715	-0.371687	0.915806	0.440242	-0.339369	0.878832	-0.100552	-0.221962	0.637319	-0.0256472	-0.213203	0.33152	-0.399328	-0.173939	0.155772		0.14861	0.0387396	1.38633	0.124077	0.150235	1.16057	0.164432	0.309861	0.958732	0.396415	0.231829	0.943579	-0.14237	0.154972	0.696214	-0.139702	0.202136	0.357264	-0.462849	0.186664	0.106149
						0.148817	-0.18455	1.36069	0.16358	-0.234136	1.12468	0.208213	-0.371858	0.913791	0.442519	-0.338924	0.87596	-0.101465	-0.222068	0.635551	-0.0263986	-0.213494	0.330179	-0.400453	-0.174641	0.156042		0.151166	0.03829	1.38362	0.125257	0.149777	1.15847	0.167149	0.310263	0.957716	0.397657	0.230777	0.943068	-0.143807	0.15505	0.695243	-0.142063	0.202685	0.356197	-0.466385	0.187365	0.107067
						0.150804	-0.184925	1.35777	0.165505	-0.233332	1.12277	0.211001	-0.371704	0.911148	0.445157	-0.338085	0.872356	-0.102112	-0.221875	0.634155	-0.0271803	-0.213682	0.328818	-0.40211	-0.175425	0.156813		0.15243	0.0378141	1.38113	0.12646	0.149211	1.15648	0.169487	0.310614	0.956666	0.400487	0.230158	0.94287	-0.145121	0.154697	0.693858	-0.143968	0.203151	0.355186	-0.470068	0.187958	0.108522
						0.152277	-0.185269	1.35469	0.16687	-0.233327	1.11912	0.213401	-0.371742	0.909	0.447418	-0.338116	0.8693	-0.103003	-0.221921	0.632398	-0.0276534	-0.21382	0.327801	-0.403738	-0.176125	0.157345		0.155566	0.0372084	1.37827	0.127948	0.14902	1.15416	0.171654	0.310967	0.955207	0.40263	0.229538	0.942998	-0.146586	0.154595	0.692978	-0.146501	0.203922	0.35427	-0.472813	0.188494	0.109388
						0.154016	-0.185781	1.35187	0.167901	-0.232922	1.11721	0.216098	-0.371209	0.906289	0.450051	-0.339196	0.867421	-0.103875	-0.221977	0.631464	-0.0281879	-0.213921	0.3255	-0.405104	-0.176736	0.157911		0.157651	0.0366652	1.37538	0.128944	0.148589	1.15254	0.174803	0.311047	0.953815	0.404413	0.228267	0.942064	-0.147918	0.154421	0.691798	-0.148683	0.204659	0.353215	-0.47609	0.188688	0.110226
						0.156035	-0.18652	1.34902	0.169257	-0.232338	1.1143	0.218602	-0.371032	0.903476	0.452146	-0.336715	0.862412	-0.104528	-0.221889	0.629609	-0.0289127	-0.214225	0.32426	-0.406555	-0.177933	0.158343		0.15885	0.0366798	1.37291	0.130139	0.148396	1.1503	0.177058	0.31111	0.952748	0.406721	0.227618	0.942024	-0.149475	0.154372	0.690995	-0.150959	0.205227	0.35246	-0.479621	0.189235	0.111162
						0.157666	-0.186532	1.3456	0.171376	-0.232512	1.11172	0.220062	-0.373583	0.902811	0.454364	-0.336377	0.858686	-0.105131	-0.221755	0.627966	-0.0293598	-0.21426	0.323125	-0.4082	-0.178644	0.15876		0.161285	0.0360136	1.36995	0.131406	0.148006	1.14807	0.179302	0.311467	0.951509	0.408996	0.2265	0.941043	-0.150778	0.154394	0.689821	-0.15302	0.205781	0.350861	-0.48314	0.189593	0.112477
						0.159281	-0.186814	1.34255	0.172644	-0.232366	1.10858	0.222464	-0.373318	0.900241	0.456961	-0.335559	0.854929	-0.105877	-0.221558	0.626488	-0.0303185	-0.214492	0.321451	-0.409815	-0.179736	0.159383		0.163867	0.0351506	1.36679	0.132566	0.147548	1.14605	0.18234	0.311505	0.950364	0.410419	0.225897	0.940299	-0.152	0.154129	0.688325	-0.15575	0.206558	0.350046	-0.486485	0.189968	0.114078
						0.161184	-0.187103	1.33926	0.173719	-0.231733	1.10567	0.224934	-0.3732	0.897424	0.459189	-0.336849	0.852548	-0.106509	-0.221616	0.62498	-0.030763	-0.214251	0.319531	-0.411169	-0.180409	0.15969		0.1645	0.0349435	1.36446	0.133774	0.147083	1.14373	0.184571	0.311325	0.94831	0.412232	0.224356	0.939323	-0.153233	0.153983	0.687205	-0.157239	0.206989	0.348728	-0.489445	0.190311	0.114711
						0.163004	-0.18788	1.33628	0.176259	-0.231696	1.10272	0.227309	-0.37303	0.894686	0.461343	-0.334524	0.847019	-0.106962	-0.221638	0.623528	-0.0315191	-0.21452	0.317872	-0.412728	-0.181548	0.160112		0.167201	0.0346203	1.36138	0.135084	0.146626	1.1414	0.186648	0.311654	0.947013	0.414128	0.223335	0.938284	-0.154868	0.154047	0.686285	-0.159457	0.207612	0.347518	-0.492616	0.190562	0.115684
						0.16455	-0.188173	1.33302	0.177895	-0.232118	1.09946	0.229621	-0.372807	0.892153	0.463547	-0.336	0.844567	-0.107292	-0.221452	0.62177	-0.0322797	-0.214654	0.316698	-0.414195	-0.182485	0.160443		0.168852	0.0344283	1.35845	0.135944	0.146158	1.13938	0.189246	0.31175	0.945842	0.415756	0.222013	0.936947	-0.155862	0.15388	0.685028	-0.161476	0.208304	0.346604	-0.49607	0.190774	0.116635
						0.166117	-0.188649	1.32992	0.179665	-0.232056	1.09644	0.23164	-0.373429	0.890071	0.465323	-0.33379	0.838834	-0.108039	-0.22138	0.620166	-0.0324272	-0.21523	0.314592	-0.415937	-0.183602	0.161208		0.170735	0.0339463	1.35579	0.137239	0.145851	1.137	0.191653	0.311574	0.944169	0.418136	0.221334	0.935564	-0.157211	0.153758	0.683389	-0.163738	0.208993	0.34523	-0.499825	0.19078	0.117905
						0.167936	-0.188721	1.32649	0.181349	-0.232005	1.09328	0.233997	-0.372985	0.887012	0.467718	-0.332972	0.834674	-0.108576	-0.221438	0.618676	-0.0331524	-0.214977	0.312957	-0.417426	-0.184613	0.161305		0.173353	0.0331165	1.35247	0.138504	0.145412	1.13468	0.194329	0.312319	0.94391	0.419567	0.220375	0.933533	-0.158488	0.153566	0.681987	-0.16567	0.209645	0.343954	-0.502476	0.190976	0.118863
						0.169702	-0.189324	1.32338	0.183078	-0.231758	1.08959	0.236217	-0.372065	0.883547	0.469542	-0.332682	0.830423	-0.108942	-0.221298	0.616791	-0.0341245	-0.214969	0.311558	-0.419197	-0.185687	0.161878		0.175	0.0327919	1.34945	0.139591	0.145105	1.13247	0.197157	0.311549	0.941248	0.421907	0.219109	0.932055	-0.159979	0.153526	0.681078	-0.167421	0.210072	0.342291	-0.505689	0.19096	0.11997
						0.171267	-0.189835	1.32017	0.184299	-0.231829	1.08665	0.238334	-0.372678	0.8811	0.471433	-0.332398	0.826207	-0.109653	-0.221554	0.615777	-0.0348166	-0.214846	0.309406	-0.420615	-0.186561	0.162278		0.175812	0.0326304	1.34683	0.14064	0.144752	1.12993	0.198538	0.311363	0.93917	0.423065	0.217786	0.930475	-0.160796	0.153277	0.679515	-0.169856	0.210868	0.341427	-0.508921	0.190959	0.120912
						0.172664	-0.190588	1.31728	0.185251	-0.231514	1.0837	0.240398	-0.372002	0.877786	0.473691	-0.331415	0.821489	-0.109987	-0.221368	0.613749	-0.0354932	-0.214873	0.307607	-0.422243	-0.187923	0.162928		0.178052	0.0330497	1.34361	0.142209	0.144243	1.12771	0.201162	0.31122	0.937717	0.425554	0.217419	0.928198	-0.162182	0.153164	0.678118	-0.171725	0.211619	0.340054	-0.512604	0.190803	0.122146
						0.174479	-0.190572	1.31355	0.187152	-0.231584	1.08052	0.243001	-0.371464	0.87457	0.476375	-0.331929	0.817426	-0.109846	-0.221249	0.611792	-0.0365303	-0.21469	0.305788	-0.423806	-0.188969	0.162875		0.18015	0.0324192	1.34053	0.142838	0.143701	1.12533	0.202934	0.311246	0.935579	0.426774	0.215989	0.926179	-0.16358	0.153058	0.676641	-0.173801	0.212402	0.338705	-0.514978	0.190559	0.122887
						0.176257	-0.191013	1.31025	0.188229	-0.231181	1.07732	0.244799	-0.371058	0.871284	0.477345	-0.330581	0.811743	-0.11042	-0.221315	0.610266	-0.0373428	-0.214548	0.304009	-0.425778	-0.190073	0.16358		0.181807	0.0320008	1.33775	0.144292	0.143297	1.12284	0.205129	0.311059	0.933829	0.428433	0.214765	0.924247	-0.1648	0.152923	0.675408	-0.175041	0.212818	0.337177	-0.518463	0.190532	0.124325
						0.177839	-0.191323	1.30702	0.189547	-0.230898	1.07398	0.246738	-0.370587	0.868704	0.478288	-0.332491	0.808577	-0.110986	-0.221319	0.608815	-0.0383241	-0.214162	0.301722	-0.427285	-0.191326	0.163488		0.183921	0.0315996	1.33438	0.145328	0.142952	1.12055	0.2074	0.310834	0.931987	0.430525	0.214037	0.921525	-0.165913	0.152779	0.673669	-0.177257	0.213746	0.335938	-0.521563	0.190213	0.125079
						0.179264	-0.191472	1.30386	0.191027	-0.230958	1.07077	0.249666	-0.368672	0.864077	0.480298	-0.331843	0.803729	-0.111022	-0.221011	0.60701	-0.0391026	-0.213899	0.300125	-0.428659	-0.192537	0.164194		0.185191	0.0313105	1.33083	0.146207	0.142587	1.11774	0.209462	0.31075	0.93019	0.43203	0.212815	0.919591	-0.166925	0.152642	0.672081	-0.179105	0.214458	0.334636	-0.524805	0.189986	0.126352
						0.18103	-0.192549	1.30038	0.192275	-0.231059	1.0672	0.251568	-0.368091	0.860393	0.482054	-0.331518	0.798507	-0.111212	-0.220887	0.604693	-0.0402711	-0.213908	0.298057	-0.430398	-0.193867	0.164035		0.186922	0.0308463	1.32812	0.147638	0.142091	1.11536	0.211758	0.310401	0.927955	0.434229	0.212012	0.916567	-0.168368	0.152692	0.670829	-0.181113	0.215033	0.333363	-0.527547	0.189404	0.127015
						0.182772	-0.192716	1.29674	0.193933	-0.230833	1.06393	0.253631	-0.367679	0.857344	0.485491	-0.32942	0.79267	-0.111532	-0.221037	0.603453	-0.040845	-0.213578	0.295918	-0.431925	-0.194921	0.164147		0.189077	0.0302844	1.32492	0.149317	0.141616	1.11261	0.213593	0.310221	0.926333	0.435205	0.210502	0.913731	-0.169453	0.152395	0.669034	-0.183025	0.215939	0.332055	-0.53112	0.189229	0.128727
						0.184337	-0.192909	1.29346	0.195252	-0.230664	1.06105	0.255607	-0.367012	0.853512	0.48689	-0.32904	0.787654	-0.111915	-0.220885	0.6015	-0.0418013	-0.213166	0.29373	-0.433401	-0.196236	0.164479		0.190813	0.029831	1.32155	0.149821	0.141123	1.11016	0.215573	0.309856	0.924375	0.437869	0.209946	0.910828	-0.170237	0.152033	0.667399	-0.184284	0.216571	0.330219	-0.533913	0.188825	0.129493
						0.185775	-0.193394	1.28974	0.196449	-0.230837	1.05741	0.257539	-0.366661	0.850122	0.487836	-0.329988	0.782964	-0.111872	-0.22064	0.599441	-0.0430605	-0.213063	0.292015	-0.43513	-0.197715	0.164325		0.192643	0.0293538	1.3181	0.150902	0.140606	1.10766	0.217612	0.309252	0.922041	0.43902	0.208737	0.908305	-0.171834	0.151963	0.665851	-0.186366	0.21732	0.328886	-0.536783	0.188488	0.130558
						0.187471	-0.19416	1.28666	0.197994	-0.230466	1.05362	0.259515	-0.366235	0.846669	0.490498	-0.328048	0.776942	-0.11208	-0.220982	0.597797	-0.0440837	-0.212575	0.289501	-0.436773	-0.198921	0.164521		0.194113	0.0290149	1.31528	0.152092	0.140258	1.10484	0.219746	0.308846	0.919786	0.441246	0.207968	0.90523	-0.17285	0.152024	0.664239	-0.188063	0.218083	0.327475	-0.539631	0.187956	0.131485
						0.189148	-0.194235	1.28287	0.199187	-0.230534	1.0502	0.261262	-0.365808	0.843052	0.491606	-0.327891	0.771937	-0.112316	-0.220789	0.595789	-0.0447983	-0.212198	0.287437	-0.438766	-0.200738	0.164531		0.195837	0.0285182	1.3118	0.153115	0.139954	1.10232	0.221495	0.308751	0.917809	0.442654	0.206753	0.901697	-0.174293	0.151802	0.662383	-0.190055	0.218992	0.32623	-0.543245	0.187182	0.13253
						0.19069	-0.194538	1.27956	0.200789	-0.230306	1.04663	0.263141	-0.365333	0.839295	0.492422	-0.328715	0.767136	-0.112097	-0.220737	0.594014	-0.0459009	-0.211985	0.28514	-0.440225	-0.201674	0.164708		0.198166	0.0279967	1.30822	0.153821	0.139596	1.09955	0.223627	0.308599	0.915419	0.443634	0.205724	0.898356	-0.175032	0.151505	0.660871	-0.191865	0.219856	0.324614	-0.545565	0.1867	0.133655
						0.192246	-0.194593	1.27592	0.202015	-0.230074	1.04355	0.265021	-0.364919	0.835696	0.493109	-0.328288	0.761171	-0.112209	-0.220787	0.591683	-0.0469773	-0.211466	0.282827	-0.441871	-0.203258	0.163981		0.199817	0.0274813	1.30457	0.15512	0.139166	1.09676	0.22516	0.308113	0.913505	0.446216	0.204929	0.894901	-0.176652	0.151368	0.659151	-0.192904	0.220402	0.3231	-0.548372	0.186157	0.134611
						0.193721	-0.195227	1.2721	0.203363	-0.230151	1.0399	0.266638	-0.364425	0.832002	0.495974	-0.326493	0.755178	-0.112289	-0.220508	0.590225	-0.0481828	-0.211212	0.280823	-0.443199	-0.204525	0.164011		0.201185	0.0269914	1.30179	0.156644	0.13848	1.09382	0.22736	0.307329	0.910741	0.447225	0.203779	0.891513	-0.177653	0.15143	0.657182	-0.195051	0.221401	0.321557	-0.551355	0.185388	0.13547
						0.19526	-0.195954	1.26894	0.204887	-0.229866	1.036	0.268533	-0.363825	0.828024	0.491828	-0.330665	0.752252	-0.112218	-0.22068	0.587638	-0.049512	-0.210752	0.27849	-0.442355	-0.203811	0.162946		0.202603	0.0267247	1.29806	0.157099	0.138116	1.09133	0.229028	0.306712	0.908625	0.449085	0.202856	0.887962	-0.178712	0.151135	0.655532	-0.19681	0.222151	0.319935	-0.553906	0.184725	0.136405
						0.19681	-0.196124	1.26526	0.206082	-0.229849	1.0327	0.270616	-0.363343	0.824155	0.497049	-0.326928	0.744535	-0.112203	-0.220508	0.585795	-0.0503585	-0.210217	0.275954	-0.444163	-0.205295	0.162327		0.204302	0.0261591	1.29479	0.15844	0.137778	1.0884	0.230819	0.306431	0.906156	0.450939	0.202066	0.884116	-0.179839	0.151117	0.653785	-0.198281	0.222884	0.318413	-0.557074	0.183962	0.137384
						0.198452	-0.196485	1.26166	0.207664	-0.229872	1.02859	0.272067	-0.362747	0.820273	0.500098	-0.324433	0.737947	-0.112357	-0.220633	0.583384	-0.0515728	-0.21001	0.273415	-0.445489	-0.206752	0.161765		0.206627	0.0257541	1.29099	0.159989	0.137242	1.08534	0.232507	0.30588	0.903777	0.452047	0.201173	0.880152	-0.180404	0.150749	0.651447	-0.200361	0.223714	0.316624	-0.559718	0.183209	0.138577
						0.199866	-0.197059	1.25781	0.208991	-0.229706	1.02502	0.273555	-0.362218	0.81631	0.500885	-0.324533	0.732342	-0.111872	-0.220424	0.581344	-0.0523456	-0.209226	0.270854	-0.446981	-0.20786	0.161657		0.208035	0.0252796	1.28771	0.160299	0.137052	1.08282	0.234387	0.305386	0.901416	0.454072	0.20034	0.876619	-0.182189	0.150755	0.649895	-0.201671	0.224554	0.315344	-0.562145	0.182578	0.139588
						0.201091	-0.197772	1.25462	0.210444	-0.229378	1.0216	0.275433	-0.361587	0.812404	0.500516	-0.325212	0.727101	-0.112218	-0.220644	0.578868	-0.0539009	-0.209104	0.268735	-0.448695	-0.209146	0.160841		0.209521	0.0248937	1.28437	0.161181	0.136763	1.07981	0.236026	0.304519	0.898597	0.455466	0.199208	0.872718	-0.183757	0.150796	0.648336	-0.203603	0.225511	0.313686	-0.564919	0.181553	0.140308
						0.202648	-0.19812	1.25074	0.211711	-0.229171	1.01781	0.2773	-0.361038	0.808498	0.501484	-0.324706	0.721239	-0.111731	-0.220415	0.576881	-0.0548988	-0.208612	0.266049	-0.450101	-0.210585	0.160737		0.210792	0.0245868	1.281	0.162387	0.136169	1.07687	0.23777	0.303991	0.89623	0.456423	0.198358	0.868218	-0.184408	0.150587	0.646536	-0.205447	0.226441	0.312247	-0.567483	0.18071	0.141143
						0.204227	-0.198321	1.24695	0.212965	-0.22909	1.0138	0.278733	-0.360683	0.804567	0.504573	-0.322079	0.714131	-0.111847	-0.220582	0.574264	-0.0560719	-0.208065	0.263327	-0.45198	-0.212155	0.160077		0.213018	0.0240895	1.27721	0.163491	0.135832	1.07398	0.239359	0.3035	0.893372	0.459001	0.197735	0.864405	-0.185381	0.150243	0.644161	-0.207143	0.227278	0.310269	-0.570443	0.179987	0.142543
						0.205847	-0.198618	1.2432	0.214562	-0.229099	1.00966	0.28024	-0.360227	0.800184	0.505301	-0.321707	0.708387	-0.11155	-0.220301	0.572105	-0.0570472	-0.207649	0.260781	-0.45322	-0.213171	0.159186		0.214589	0.0236253	1.27336	0.164219	0.135296	1.07097	0.241384	0.303123	0.891162	0.4601	0.196837	0.859624	-0.186374	0.150078	0.642305	-0.2093	0.228273	0.309206	-0.572486	0.179063	0.143436
						0.207232	-0.199038	1.23915	0.216076	-0.229047	1.00593	0.282019	-0.35969	0.795941	0.506103	-0.321556	0.702582	-0.111532	-0.220404	0.569516	-0.0583395	-0.207184	0.257994	-0.454796	-0.214254	0.157864		0.21601	0.0231149	1.27	0.16527	0.13474	1.06793	0.243038	0.302467	0.888341	0.461785	0.196102	0.855353	-0.187623	0.14993	0.640424	-0.2104	0.22895	0.307261	-0.575442	0.178133	0.144462
						0.208401	-0.19983	1.23572	0.217754	-0.228746	1.00179	0.283589	-0.359368	0.792078	0.505494	-0.322536	0.697294	-0.111471	-0.220418	0.567474	-0.059461	-0.206626	0.255276	-0.456154	-0.215912	0.157261		0.217659	0.0226626	1.26642	0.166238	0.134561	1.06522	0.24483	0.30191	0.885668	0.463347	0.195174	0.851187	-0.189057	0.149867	0.638428	-0.21242	0.22988	0.305773	-0.577505	0.177434	0.145238
						0.209648	-0.200042	1.23189	0.219194	-0.22863	0.997886	0.285	-0.358826	0.787703	0.506239	-0.321917	0.691157	-0.111104	-0.220198	0.564511	-0.0606477	-0.206259	0.252361	-0.457821	-0.217305	0.156366		0.218609	0.0221982	1.26315	0.167456	0.134207	1.06191	0.24622	0.301356	0.88251	0.46418	0.194346	0.846647	-0.189682	0.149575	0.63662	-0.21436	0.230831	0.304034	-0.580397	0.176423	0.146332
						0.211138	-0.200019	1.22778	0.220451	-0.228833	0.99406	0.286325	-0.358238	0.783341	0.509084	-0.319121	0.683584	-0.111234	-0.220179	0.562413	-0.0617377	-0.205804	0.249725	-0.459476	-0.218491	0.155353		0.219664	0.0218683	1.25939	0.168146	0.133751	1.0589	0.247572	0.300737	0.880005	0.466012	0.19362	0.842377	-0.190912	0.149331	0.634492	-0.215842	0.231711	0.302477	-0.582471	0.175381	0.147152
						0.212594	-0.200481	1.22385	0.221882	-0.228661	0.989957	0.287769	-0.357926	0.779204	0.509625	-0.318722	0.677686	-0.110838	-0.220041	0.559543	-0.0631489	-0.205313	0.247063	-0.460821	-0.21947	0.153812		0.221787	0.0214272	1.25545	0.169305	0.13339	1.05596	0.249377	0.300043	0.876881	0.467542	0.193207	0.837526	-0.191918	0.14934	0.632351	-0.217897	0.232543	0.300689	-0.584995	0.174736	0.148067
						0.213928	-0.20107	1.21992	0.223606	-0.228517	0.985752	0.289359	-0.357268	0.775081	0.508692	-0.320075	0.671995	-0.110795	-0.219876	0.557183	-0.0643813	-0.204828	0.243828	-0.462064	-0.220741	0.152523		0.224038	0.0209467	1.25162	0.170714	0.132987	1.05263	0.250834	0.299305	0.873893	0.468372	0.191983	0.832906	-0.192987	0.149011	0.63027	-0.219361	0.233718	0.298998	-0.587407	0.173691	0.149112
						0.215292	-0.20139	1.21573	0.225422	-0.228101	0.981829	0.290877	-0.356608	0.770648	0.509114	-0.319764	0.666045	-0.11054	-0.219907	0.554545	-0.0655636	-0.204313	0.241011	-0.463464	-0.222252	0.151149		0.225635	0.0204849	1.24783	0.171271	0.13244	1.04922	0.252366	0.298644	0.870582	0.470075	0.191223	0.827747	-0.194351	0.149081	0.6286	-0.221351	0.234408	0.297401	-0.589739	0.172599	0.150023
						0.216541	-0.201752	1.21208	0.226709	-0.227978	0.977563	0.292181	-0.356153	0.766242	0.509507	-0.319173	0.659913	-0.110675	-0.219881	0.551794	-0.0666092	-0.203852	0.238103	-0.465516	-0.223762	0.150235		0.226984	0.0200826	1.24418	0.172639	0.132042	1.04637	0.253774	0.298123	0.86764	0.471752	0.190588	0.822624	-0.194936	0.148818	0.626119	-0.22297	0.235208	0.295588	-0.591866	0.17175	0.150967
						0.217888	-0.20204	1.20793	0.227972	-0.227904	0.973179	0.293341	-0.355709	0.761616	0.510198	-0.318353	0.653198	-0.110045	-0.219665	0.548964	-0.0680878	-0.203567	0.235244	-0.466747	-0.224759	0.148261		0.228273	0.019795	1.24054	0.173712	0.13175	1.04311	0.255252	0.297482	0.864387	0.472465	0.190037	0.81763	-0.196083	0.148572	0.623895	-0.224429	0.235996	0.293695	-0.594252	0.17059	0.151631
						0.219092	-0.20259	1.20361	0.229595	-0.227916	0.969056	0.294785	-0.355041	0.756993	0.510835	-0.317871	0.646936	-0.110196	-0.219464	0.546145	-0.0691943	-0.202954	0.231645	-0.468084	-0.225825	0.146521		0.229311	0.0194047	1.23676	0.174736	0.131185	1.03945	0.25698	0.296816	0.861239	0.473987	0.189851	0.812777	-0.197193	0.148502	0.622168	-0.226512	0.236825	0.291798	-0.595812	0.169529	0.152087
						0.220191	-0.203402	1.19988	0.231332	-0.227575	0.964802	0.296101	-0.354741	0.752708	0.511577	-0.317251	0.640179	-0.109774	-0.219427	0.543288	-0.0706692	-0.202462	0.228824	-0.469823	-0.226853	0.144605		0.230777	0.0188809	1.23291	0.175692	0.130734	1.03639	0.258363	0.296081	0.857721	0.475597	0.189213	0.806972	-0.198082	0.148169	0.619599	-0.228363	0.23754	0.290355	-0.598839	0.168734	0.15367
						0.221311	-0.203709	1.19564	0.233082	-0.22654	0.959872	0.297936	-0.354128	0.748282	0.513852	-0.314357	0.632714	-0.109514	-0.219058	0.54043	-0.0720913	-0.201965	0.225983	-0.471121	-0.228341	0.142953		0.232215	0.018317	1.22899	0.176778	0.130529	1.03299	0.259983	0.295534	0.854462	0.476552	0.188584	0.801909	-0.199596	0.148177	0.617561	-0.230348	0.238383	0.288778	-0.600639	0.167657	0.154359
						0.222748	-0.203594	1.19124	0.23457	-0.226389	0.955518	0.299286	-0.353644	0.743614	0.514141	-0.313962	0.625852	-0.109401	-0.219243	0.537439	-0.0733065	-0.20163	0.222865	-0.472672	-0.229764	0.140954		0.234247	0.0179745	1.22464	0.17796	0.130203	1.02981	0.260793	0.295065	0.851058	0.477517	0.187915	0.796438	-0.200148	0.147831	0.61534	-0.232253	0.23933	0.286528	-0.603023	0.166718	0.155148
						0.224086	-0.203987	1.18712	0.236017	-0.226142	0.951051	0.300469	-0.35313	0.738937	0.512662	-0.315757	0.620829	-0.109009	-0.218903	0.534597	-0.0747189	-0.200926	0.219437	-0.474006	-0.230888	0.139107		0.235461	0.0175806	1.22074	0.178459	0.129789	1.0261	0.262188	0.294637	0.848123	0.479398	0.18751	0.790839	-0.200724	0.147427	0.612715	-0.233933	0.240119	0.285054	-0.604767	0.165288	0.155396
						0.225259	-0.204688	1.18309	0.237482	-0.225964	0.946625	0.301705	-0.352694	0.734258	0.513104	-0.315162	0.614581	-0.108838	-0.218887	0.531473	-0.0764082	-0.200589	0.216531	-0.475629	-0.232088	0.136537		0.236643	0.0173796	1.217	0.181984	0.129169	1.02216	0.263702	0.293878	0.844397	0.480452	0.186932	0.785879	-0.202413	0.147438	0.610867	-0.236119	0.240978	0.283402	-0.607469	0.164537	0.157138
						0.226611	-0.205087	1.17867	0.239291	-0.225578	0.942169	0.303173	-0.351987	0.729521	0.51361	-0.314333	0.607501	-0.108992	-0.218848	0.528246	-0.0774071	-0.200193	0.213493	-0.477152	-0.233024	0.134473		0.238445	0.0168786	1.21278	0.183558	0.128651	1.01868	0.264897	0.29303	0.840636	0.481165	0.186107	0.780177	-0.203366	0.147212	0.608503	-0.237322	0.2417	0.281483	-0.60902	0.163617	0.157906
						0.228006	-0.205012	1.1743	0.240772	-0.225247	0.93741	0.304384	-0.351657	0.72505	0.513844	-0.313885	0.601102	-0.108439	-0.218574	0.525484	-0.0786089	-0.199578	0.209949	-0.478723	-0.23419	0.13219		0.24003	0.016345	1.20916	0.184729	0.128289	1.01487	0.266596	0.292615	0.837214	0.482368	0.186128	0.774415	-0.204293	0.147077	0.606363	-0.239594	0.242385	0.279543	-0.611162	0.162442	0.158539
						0.229191	-0.2054	1.17002	0.242108	-0.22522	0.933062	0.305856	-0.350918	0.720246	0.514144	-0.313729	0.594505	-0.108505	-0.218373	0.522218	-0.0804968	-0.198984	0.206785	-0.480234	-0.235191	0.129469		0.241556	0.0158925	1.20519	0.185517	0.127943	1.01155	0.267831	0.291907	0.833121	0.483939	0.186428	0.769194	-0.205258	0.146815	0.603946	-0.241417	0.24292	0.277977	-0.613145	0.161539	0.15954
						0.23024	-0.205984	1.16576	0.243589	-0.225	0.928449	0.307233	-0.350328	0.715651	0.514472	-0.313022	0.587913	-0.108549	-0.218486	0.51912	-0.0818918	-0.198739	0.203248	-0.481897	-0.236241	0.126911		0.242251	0.0156097	1.20104	0.186656	0.127615	1.00786	0.269235	0.291426	0.829378	0.484891	0.185619	0.762658	-0.206083	0.146533	0.601451	-0.243227	0.243536	0.275777	-0.615034	0.16049	0.16019
						0.231289	-0.206441	1.16126	0.245178	-0.224593	0.923792	0.308566	-0.349765	0.710469	0.514923	-0.311974	0.580895	-0.108456	-0.218075	0.516066	-0.0833022	-0.198377	0.200217	-0.483374	-0.237445	0.123976		0.244286	0.0151124	1.19692	0.187729	0.127234	1.00445	0.271049	0.290588	0.825689	0.485723	0.185096	0.757353	-0.207131	0.146209	0.598927	-0.24552	0.244164	0.27401	-0.617429	0.159366	0.161107
						0.232575	-0.206642	1.15693	0.24665	-0.224361	0.919336	0.309965	-0.349151	0.705569	0.51536	-0.311759	0.574425	-0.108536	-0.217862	0.512973	-0.0848104	-0.197443	0.196564	-0.485083	-0.238735	0.121674		0.245699	0.0146438	1.19278	0.18883	0.12681	1.00073	0.271888	0.289982	0.821876	0.486807	0.184745	0.751138	-0.20831	0.146023	0.596959	-0.246864	0.244707	0.271845	-0.618722	0.158463	0.161896
						0.233775	-0.206866	1.15258	0.248341	-0.224019	0.914474	0.311275	-0.348717	0.700632	0.515319	-0.311446	0.567884	-0.107948	-0.21727	0.508725	-0.0861226	-0.19689	0.193386	-0.486576	-0.239934	0.118876		0.246895	0.0142468	1.18845	0.190395	0.12647	0.996407	0.273197	0.289404	0.817772	0.488243	0.184747	0.744997	-0.209069	0.145844	0.594105	-0.249099	0.245195	0.270152	-0.621177	0.157454	0.162922
						0.234966	-0.207181	1.14812	0.249658	-0.223635	0.909616	0.312676	-0.348148	0.695662	0.515711	-0.310527	0.560622	-0.108422	-0.217338	0.506777	-0.0877694	-0.196491	0.189839	-0.488003	-0.240842	0.116091		0.249045	0.0138095	1.18432	0.191718	0.125979	0.99271	0.274504	0.289006	0.814217	0.489249	0.18475	0.738771	-0.210305	0.145581	0.591895	-0.250653	0.245873	0.268277	-0.622459	0.156431	0.163176
						0.236448	-0.207766	1.14324	0.250878	-0.223363	0.905019	0.313926	-0.347568	0.690781	0.517258	-0.308314	0.552673	-0.107891	-0.217026	0.502707	-0.0890982	-0.195695	0.185916	-0.489873	-0.242007	0.112961		0.249684	0.0134039	1.18028	0.192853	0.125652	0.989047	0.275644	0.288558	0.810385	0.489892	0.184485	0.733189	-0.211024	0.145406	0.589314	-0.25241	0.24641	0.266071	-0.624162	0.155332	0.164092
						0.237744	-0.20811	1.13851	0.252296	-0.22307	0.900208	0.315361	-0.347049	0.686003	0.516578	-0.309747	0.547333	-0.107982	-0.216743	0.499193	-0.0910459	-0.195404	0.182685	-0.491112	-0.242871	0.109858		0.25146	0.0128505	1.17585	0.194161	0.125263	0.985229	0.276874	0.288268	0.806587	0.491038	0.184496	0.726505	-0.21183	0.144868	0.586666	-0.254525	0.246889	0.26445	-0.626671	0.154688	0.165487
						0.238938	-0.208447	1.1344	0.253723	-0.222614	0.8949	0.316702	-0.346531	0.680902	0.517438	-0.307321	0.539033	-0.107619	-0.216388	0.495573	-0.0924898	-0.194888	0.178923	-0.493086	-0.243986	0.106788		0.252998	0.0124372	1.17142	0.195718	0.124909	0.981362	0.278633	0.287398	0.802225	0.492269	0.184642	0.72086	-0.212983	0.144695	0.584146	-0.255932	0.247351	0.26216	-0.628163	0.153638	0.165793
						0.239991	-0.208672	1.13008	0.255308	-0.222179	0.890156	0.318003	-0.345871	0.675723	0.518221	-0.306313	0.531585	-0.107255	-0.216182	0.492719	-0.0939512	-0.194129	0.175279	-0.494344	-0.244809	0.103199		0.254658	0.0120818	1.16716	0.19703	0.124558	0.977397	0.279458	0.286926	0.798163	0.49317	0.184316	0.714308	-0.213866	0.144643	0.581855	-0.258078	0.247796	0.260133	-0.629557	0.152521	0.166206
						0.24126	-0.209271	1.12506	0.257032	-0.221733	0.885413	0.319189	-0.345433	0.670762	0.518551	-0.305903	0.525012	-0.107628	-0.216262	0.48938	-0.0957644	-0.193527	0.172154	-0.496295	-0.245868	0.100302		0.255716	0.0117774	1.16304	0.198194	0.124293	0.973212	0.280986	0.286116	0.793996	0.493448	0.18446	0.707905	-0.214787	0.144129	0.579086	-0.259924	0.248478	0.258247	-0.631725	0.15173	0.167637
						0.242624	-0.209633	1.12026	0.258268	-0.221578	0.880796	0.320564	-0.344679	0.665591	0.518461	-0.305297	0.518342	-0.107749	-0.216228	0.48545	-0.0974918	-0.192782	0.168233	-0.497662	-0.246755	0.0961863		0.257116	0.0112005	1.15841	0.199237	0.124082	0.9693	0.282447	0.28591	0.789706	0.495164	0.184818	0.701547	-0.215963	0.143917	0.576522	-0.261508	0.248669	0.255544	-0.632984	0.1507	0.168029
						0.243984	-0.209826	1.11583	0.25955	-0.221402	0.875928	0.321952	-0.34385	0.660219	0.518864	-0.304773	0.511169	-0.107675	-0.215468	0.481838	-0.0990152	-0.192356	0.165249	-0.499318	-0.247773	0.0927578		0.259451	0.0108094	1.15366	0.200595	0.123695	0.965157	0.283561	0.285573	0.785548	0.496382	0.184905	0.695223	-0.216746	0.143559	0.573799	-0.263462	0.249267	0.253468	-0.635405	0.149899	0.168525
						0.245203	-0.210076	1.11127	0.260852	-0.221061	0.870974	0.323367	-0.343178	0.655436	0.519099	-0.304324	0.504661	-0.107661	-0.215125	0.478365	-0.100874	-0.191634	0.16115	-0.500965	-0.248707	0.0893009		0.260325	0.0103918	1.14971	0.202389	0.123255	0.960759	0.284654	0.285296	0.781598	0.496953	0.185015	0.68865	-0.217546	0.143171	0.571394	-0.265227	0.249692	0.251796	-0.637554	0.148985	0.169555
						0.246192	-0.210994	1.10647	0.262057	-0.220928	0.866179	0.324846	-0.342539	0.650414	0.519652	-0.303454	0.497256	-0.107548	-0.21489	0.474683	-0.102512	-0.190742	0.157241	-0.502595	-0.249705	0.0854532		0.262142	0.0102001	1.14518	0.20381	0.122873	0.956764	0.285855	0.284713	0.777013	0.498071	0.185176	0.682162	-0.218148	0.142885	0.567998	-0.267015	0.249929	0.249414	-0.638635	0.148027	0.169823
						0.247529	-0.2115	1.10155	0.263452	-0.22061	0.861323	0.326062	-0.341933	0.64512	0.519566	-0.303151	0.490725	-0.107623	-0.214666	0.471151	-0.104211	-0.190614	0.153765	-0.504528	-0.250742	0.0821529		0.263278	0.00969428	1.14072	0.205294	0.122547	0.952687	0.287105	0.283834	0.772511	0.498265	0.185145	0.675568	-0.219435	0.142553	0.56565	-0.269104	0.250321	0.247298	-0.640097	0.146893	0.170061
						0.249054	-0.211311	1.09651	0.265052	-0.220041	0.85599	0.327615	-0.34108	0.639754	0.519888	-0.302562	0.483447	-0.107325	-0.214129	0.467103	-0.106123	-0.189699	0.149778	-0.505907	-0.251753	0.0781312		0.26458	0.0092218	1.13606	0.20657	0.12217	0.948495	0.288443	0.282997	0.767817	0.500257	0.185697	0.668825	-0.22025	0.142255	0.562743	-0.270478	0.250549	0.245019	-0.642017	0.146248	0.171064
						0.250419	-0.211575	1.09199	0.266497	-0.219386	0.850579	0.328963	-0.340476	0.634505	0.520381	-0.301536	0.476239	-0.107156	-0.21411	0.463841	-0.107694	-0.188945	0.145967	-0.507406	-0.252883	0.0743944		0.26683	0.00879949	1.13137	0.207928	0.121795	0.943974	0.289783	0.282459	0.763435	0.501057	0.185866	0.66247	-0.22116	0.141721	0.560127	-0.272484	0.250817	0.242672	-0.643387	0.145347	0.171354
						0.251323	-0.212494	1.08765	0.267939	-0.218932	0.845817	0.330228	-0.339795	0.629276	0.520192	-0.301453	0.469907	-0.10724	-0.214089	0.459925	-0.10974	-0.188647	0.142454	-0.508984	-0.253643	0.0705388		0.267909	0.00837272	1.12705	0.209107	0.121492	0.93972	0.290309	0.28206	0.759097	0.501548	0.18635	0.655543	-0.222521	0.141601	0.557409	-0.273974	0.251182	0.240253	-0.644488	0.144601	0.171542
						0.252603	-0.212842	1.0828	0.26914	-0.218424	0.840884	0.331777	-0.339115	0.624031	0.520497	-0.30088	0.462467	-0.107305	-0.213911	0.456443	-0.111399	-0.187391	0.138129	-0.511195	-0.254678	0.0665879		0.269357	0.00790652	1.12238	0.21002	0.12135	0.935619	0.291914	0.281733	0.754165	0.502176	0.186764	0.64923	-0.223106	0.141126	0.554472	-0.27529	0.251475	0.238126	-0.646097	0.143602	0.171857
						0.25398	-0.213061	1.07754	0.270224	-0.218294	0.835843	0.333395	-0.338187	0.618496	0.520501	-0.30039	0.456007	-0.107446	-0.213413	0.452349	-0.113246	-0.186757	0.135018	-0.512402	-0.255538	0.0624571		0.270944	0.00740923	1.1174	0.211533	0.120812	0.931045	0.293388	0.281611	0.749945	0.502662	0.186907	0.641577	-0.223817	0.140744	0.551446	-0.277468	0.251654	0.235725	-0.647653	0.14257	0.171945
						0.255575	-0.212915	1.07242	0.271491	-0.218014	0.830955	0.334757	-0.337375	0.613126	0.521049	-0.299457	0.448267	-0.107527	-0.213398	0.448881	-0.115202	-0.186563	0.131075	-0.514402	-0.256706	0.0584949		0.272272	0.00700161	1.11286	0.212781	0.120521	0.926738	0.293934	0.280972	0.745226	0.503795	0.187541	0.63578	-0.224523	0.14031	0.548702	-0.279192	0.251881	0.233352	-0.648632	0.141735	0.17215
						0.256695	-0.213566	1.06745	0.272711	-0.217473	0.825296	0.336144	-0.33653	0.607765	0.521028	-0.299185	0.441583	-0.107686	-0.213172	0.444839	-0.116874	-0.185115	0.126898	-0.51585	-0.254003	0.0527296		0.273995	0.00657893	1.10821	0.214191	0.120028	0.922302	0.295505	0.280515	0.740614	0.505176	0.188422	0.628643	-0.225075	0.139809	0.545424	-0.280976	0.252236	0.231229	-0.649695	0.141074	0.172379
						0.258196	-0.214095	1.06226	0.27381	-0.217016	0.819805	0.337335	-0.335657	0.602396	0.521115	-0.298726	0.434338	-0.1076	-0.212622	0.440719	-0.118897	-0.18496	0.123117	-0.517575	-0.254364	0.0483586		0.275656	0.00606356	1.10351	0.215385	0.119657	0.918182	0.297035	0.279756	0.735277	0.505947	0.188682	0.621757	-0.226563	0.139678	0.54288	-0.282399	0.252184	0.228024	-0.651461	0.140385	0.172917
						0.259364	-0.214442	1.05749	0.27536	-0.216514	0.814932	0.338579	-0.33491	0.597158	0.521359	-0.297913	0.427177	-0.108054	-0.212653	0.43698	-0.120661	-0.183914	0.119569	-0.519138	-0.254824	0.0436531		0.276677	0.00553825	1.09865	0.217017	0.118991	0.91328	0.297639	0.278889	0.730619	0.506285	0.189553	0.614801	-0.227296	0.139373	0.540013	-0.284095	0.252879	0.226145	-0.652722	0.139741	0.173029
						0.260882	-0.214465	1.05238	0.276797	-0.216118	0.810013	0.340419	-0.333883	0.591431	0.521179	-0.29758	0.4204	-0.107811	-0.212466	0.432284	-0.122598	-0.183102	0.115035	-0.520859	-0.25513	0.0401627		0.279298	0.00514869	1.09368	0.218008	0.118755	0.908861	0.299111	0.27845	0.725536	0.505862	0.189787	0.608134	-0.228142	0.138902	0.537001	-0.285484	0.252969	0.223773	-0.653821	0.138981	0.172575
						0.261866	-0.215147	1.04749	0.278147	-0.215545	0.804818	0.34191	-0.332937	0.58592	0.521364	-0.2973	0.413353	-0.107894	-0.212382	0.428912	-0.124454	-0.182659	0.111279	-0.522595	-0.255891	0.0359041		0.280133	0.0048816	1.08906	0.21918	0.11845	0.904207	0.3007	0.278214	0.720635	0.506903	0.190573	0.60051	-0.229207	0.138375	0.534043	-0.287357	0.253019	0.220739	-0.654935	0.138257	0.172469
						0.263134	-0.215776	1.04237	0.279428	-0.214826	0.799662	0.343383	-0.332155	0.580718	0.521664	-0.296595	0.406254	-0.108075	-0.211695	0.424838	-0.126251	-0.181752	0.107236	-0.524191	-0.255556	0.0313587		0.281752	0.00449599	1.08424	0.220356	0.118345	0.899616	0.301144	0.277769	0.715991	0.511487	0.19236	0.594068	-0.230055	0.13808	0.530802	-0.289353	0.253182	0.218443	-0.656271	0.137585	0.172336
						0.26451	-0.216041	1.03696	0.280606	-0.214324	0.794545	0.344752	-0.331218	0.575054	0.521426	-0.296283	0.399429	-0.108393	-0.21152	0.420915	-0.128377	-0.18101	0.103151	-0.526248	-0.256722	0.0281609		0.283617	0.00407066	1.0795	0.221405	0.118263	0.894987	0.30246	0.277397	0.71118	0.509395	0.192577	0.587525	-0.230588	0.137614	0.527783	-0.290614	0.253523	0.215898	-0.657445	0.136721	0.171947
						0.266	-0.21594	1.0316	0.281785	-0.213813	0.788779	0.345933	-0.330441	0.569559	0.521557	-0.295625	0.391699	-0.108315	-0.211264	0.416353	-0.129893	-0.18049	0.0994773	-0.527673	-0.256408	0.0230055		0.284371	0.00364245	1.07468	0.222783	0.117993	0.890184	0.304138	0.277236	0.706294	0.510164	0.193452	0.580504	-0.23118	0.137264	0.524692	-0.29242	0.253719	0.213324	-0.658729	0.136038	0.171517
						0.267307	-0.216554	1.02632	0.282897	-0.21325	0.783393	0.347437	-0.329409	0.563921	0.52159	-0.295259	0.385209	-0.10832	-0.209498	0.412046	-0.132268	-0.17946	0.0952792	-0.529356	-0.256785	0.0195329		0.287154	0.00308444	1.06962	0.224271	0.117684	0.885247	0.304718	0.276397	0.701295	0.51085	0.19429	0.573037	-0.232249	0.136751	0.521702	-0.294089	0.25399	0.210963	-0.659888	0.135401	0.17095
						0.268866	-0.216914	1.02077	0.284003	-0.212863	0.778154	0.348627	-0.328611	0.558538	0.52149	-0.29484	0.377774	-0.10844	-0.20924	0.407757	-0.133648	-0.178488	0.090967	-0.531217	-0.257668	0.0159617		0.287975	0.00259037	1.06477	0.22593	0.117462	0.880288	0.306196	0.276	0.69611	0.50993	0.193609	0.565442	-0.232957	0.136302	0.518673	-0.295176	0.254048	0.207725	-0.661098	0.13483	0.170618
						0.270363	-0.216947	1.01519	0.285165	-0.212548	0.773072	0.350266	-0.327348	0.553054	0.521211	-0.294184	0.371081	-0.108567	-0.208864	0.403125	-0.135848	-0.178061	0.0874139	-0.532635	-0.257041	0.0113745		0.289529	0.00214972	1.05972	0.226959	0.117232	0.875694	0.308027	0.275753	0.69104	0.512255	0.195683	0.559197	-0.23383	0.135936	0.51533	-0.297318	0.254412	0.205602	-0.662582	0.134278	0.170339
						0.271747	-0.21707	1.00985	0.286479	-0.212043	0.76757	0.351928	-0.326375	0.54652	0.521557	-0.293881	0.363841	-0.108873	-0.208627	0.398574	-0.137608	-0.176821	0.0832074	-0.53467	-0.258254	0.00882156		0.291236	0.00172595	1.05494	0.227968	0.117042	0.871094	0.308575	0.274826	0.685867	0.513224	0.197706	0.551845	-0.234567	0.135526	0.512087	-0.29912	0.254388	0.202958	-0.663725	0.133879	0.169734
						0.272587	-0.217927	1.00445	0.287859	-0.211413	0.762307	0.353372	-0.325481	0.541223	0.521285	-0.293458	0.356779	-0.109242	-0.208669	0.394757	-0.13926	-0.176194	0.0789529	-0.535955	-0.257726	0.00396208		0.292668	0.00134312	1.04972	0.229237	0.116747	0.86636	0.310035	0.274356	0.680357	0.513819	0.198129	0.544974	-0.235468	0.135172	0.508832	-0.300224	0.254536	0.1997	-0.665037	0.13323	0.168834
						0.274112	-0.218013	0.998803	0.289345	-0.210721	0.756648	0.354442	-0.324783	0.53551	0.521061	-0.292957	0.349816	-0.109221	-0.208337	0.390216	-0.141237	-0.175563	0.074759	-0.537535	-0.257793	0.000999714		0.294254	0.00095358	1.04454	0.230653	0.116482	0.861345	0.31144	0.274214	0.67539	0.516953	0.19983	0.538077	-0.236146	0.134675	0.50562	-0.302067	0.254762	0.197376	-0.666051	0.132776	0.168203
						0.275194	-0.218316	0.993833	0.290819	-0.210142	0.751331	0.355857	-0.323707	0.53003	0.521326	-0.292485	0.34272	-0.109394	-0.208002	0.385688	-0.143072	-0.17451	0.070895	-0.539006	-0.258017	-0.00269334		0.295703	0.000403998	1.03953	0.231874	0.116224	0.85639	0.312354	0.274001	0.670316	0.517546	0.201409	0.531281	-0.237346	0.134473	0.502912	-0.305012	0.255129	0.194517	-0.667818	0.132268	0.167394
						0.27682	-0.218352	0.988046	0.291953	-0.209397	0.745643	0.356944	-0.323013	0.524165	0.520712	-0.292217	0.336094	-0.109575	-0.207665	0.381209	-0.144794	-0.173661	0.0663091	-0.540598	-0.25788	-0.00527252		0.297694	0.00011784	1.03422	0.233313	0.116005	0.851098	0.31372	0.273605	0.66513	0.518357	0.20226	0.523819	-0.237743	0.13409	0.499269	-0.306486	0.254988	0.191858	-0.669	0.13175	0.16621
						0.277964	-0.218384	0.982793	0.293275	-0.208981	0.73989	0.358096	-0.322145	0.518725	0.520734	-0.291453	0.328534	-0.110125	-0.207447	0.376585	-0.146463	-0.172659	0.0623564	-0.541635	-0.257058	-0.00828894		0.299334	-0.000108754	1.02901	0.23412	0.115895	0.846188	0.315024	0.273287	0.659691	0.519277	0.20329	0.516091	-0.238278	0.133568	0.495858	-0.306957	0.255023	0.188846	-0.670078	0.131295	0.164958
						0.279361	-0.219248	0.977023	0.294432	-0.208599	0.734419	0.359337	-0.321249	0.512927	0.520502	-0.29096	0.321731	-0.110624	-0.207319	0.372294	-0.148626	-0.171998	0.0582549	-0.542968	-0.25615	-0.0114235		0.300249	-0.000454296	1.02383	0.235144	0.1157	0.841343	0.316059	0.27268	0.654386	0.518838	0.204311	0.508667	-0.238864	0.133061	0.492373	-0.309671	0.255416	0.185931	-0.671251	0.13089	0.163511
						0.280776	-0.219441	0.971073	0.295551	-0.207935	0.728974	0.360596	-0.320279	0.507099	0.520209	-0.290606	0.314483	-0.110657	-0.207161	0.367801	-0.149967	-0.171107	0.0540648	-0.544392	-0.256701	-0.0121127		0.302932	-0.00102448	1.01827	0.236041	0.115575	0.83663	0.317413	0.272314	0.649375	0.518805	0.205382	0.502218	-0.239539	0.13245	0.48898	-0.311418	0.255446	0.183273	-0.67309	0.130477	0.162573
						0.282378	-0.219528	0.965538	0.296738	-0.207259	0.723493	0.361873	-0.319547	0.501607	0.520228	-0.290022	0.307552	-0.110881	-0.207385	0.363686	-0.151901	-0.170203	0.0495674	-0.546025	-0.256469	-0.0136206		0.303695	-0.00138252	1.01334	0.237119	0.115472	0.831496	0.31906	0.271801	0.644084	0.519913	0.206431	0.494388	-0.240032	0.132117	0.485873	-0.312613	0.255615	0.179856	-0.674397	0.13025	0.161496
						0.28364	-0.219219	0.959892	0.297918	-0.206778	0.717595	0.363104	-0.318648	0.49524	0.519708	-0.289608	0.300471	-0.111213	-0.207175	0.35889	-0.153431	-0.169168	0.0456447	-0.547463	-0.255763	-0.0149156		0.305522	-0.00178713	1.0083	0.238169	0.115407	0.826455	0.319947	0.271089	0.638425	0.520681	0.208157	0.487266	-0.240448	0.131727	0.482273	-0.314631	0.255431	0.177342	-0.675732	0.12984	0.160031
						0.285107	-0.220216	0.953176	0.299054	-0.20623	0.712162	0.364879	-0.317662	0.489894	0.519685	-0.288914	0.293324	-0.111798	-0.2073	0.354347	-0.155081	-0.168931	0.0416374	-0.549403	-0.256065	-0.0148865		0.307143	-0.00221794	1.00276	0.239243	0.115252	0.821141	0.321249	0.270637	0.633432	0.521432	0.20901	0.480326	-0.241703	0.131459	0.479158	-0.316498	0.255478	0.174196	-0.676725	0.129512	0.158206
						0.286029	-0.220499	0.947985	0.300238	-0.205772	0.706734	0.365547	-0.317007	0.48401	0.519464	-0.288605	0.286681	-0.112234	-0.20695	0.34945	-0.156696	-0.167783	0.0367933	-0.551129	-0.255621	-0.0153405		0.308932	-0.00259599	0.99717	0.240499	0.115081	0.815749	0.323057	0.270522	0.628243	0.521359	0.210579	0.47347	-0.242238	0.131047	0.475705	-0.317556	0.255631	0.171167	-0.678396	0.129132	0.15641
						0.287921	-0.22031	0.941673	0.301672	-0.205096	0.700604	0.366357	-0.315748	0.477662	0.51887	-0.288213	0.279611	-0.112641	-0.206791	0.344816	-0.158184	-0.167097	0.0333186	-0.552568	-0.255034	-0.015935		0.310846	-0.00300721	0.99165	0.241729	0.114954	0.810802	0.323577	0.269813	0.622607	0.521825	0.211958	0.46617	-0.242922	0.130528	0.471892	-0.319285	0.255809	0.168252	-0.680173	0.12874	0.154848
						0.28902	-0.220233	0.936477	0.303039	-0.204625	0.695035	0.36745	-0.315104	0.471525	0.518616	-0.28739	0.27285	-0.11303	-0.206759	0.340409	-0.159451	-0.166904	0.0293288	-0.55445	-0.254431	-0.0157555		0.311651	-0.00328019	0.986498	0.242869	0.114784	0.805937	0.324803	0.269371	0.617337	0.522203	0.213349	0.458936	-0.243621	0.130062	0.468524	-0.320093	0.255691	0.165228	-0.681282	0.128905	0.153556
						0.290735	-0.220952	0.929914	0.304381	-0.20418	0.689682	0.369374	-0.314332	0.465967	0.518405	-0.287122	0.265641	-0.113491	-0.206888	0.335846	-0.161218	-0.165455	0.0242136	-0.556267	-0.254955	-0.0151065		0.313987	-0.00356449	0.980954	0.244527	0.114447	0.800465	0.326557	0.269313	0.612158	0.522815	0.21506	0.451356	-0.244384	0.129779	0.465161	-0.322643	0.255664	0.162154	-0.682794	0.12827	0.150977
						0.292374	-0.221057	0.923948	0.305584	-0.203533	0.683762	0.369356	-0.313621	0.459837	0.518043	-0.286692	0.259046	-0.11425	-0.206892	0.330959	-0.162364	-0.164938	0.0199395	-0.558004	-0.254601	-0.0142977		0.315344	-0.00378131	0.975443	0.2459	0.114197	0.795097	0.327336	0.26895	0.606797	0.52332	0.216279	0.445269	-0.245433	0.129779	0.461897	-0.324327	0.255718	0.159073	-0.684613	0.127938	0.149209
						0.293927	-0.221272	0.918011	0.307153	-0.202985	0.678076	0.370365	-0.312645	0.45379	0.517947	-0.285696	0.251593	-0.114636	-0.207144	0.326495	-0.163622	-0.164417	0.0158128	-0.559359	-0.253436	-0.0148791		0.317373	-0.00406779	0.969894	0.247173	0.113367	0.789024	0.328832	0.268217	0.600845	0.523813	0.218299	0.437759	-0.245362	0.12942	0.458245	-0.325809	0.255697	0.156113	-0.686237	0.127884	0.147116
						0.295587	-0.221688	0.912326	0.308182	-0.202568	0.672256	0.370939	-0.312043	0.448059	0.517329	-0.285539	0.244964	-0.115017	-0.207102	0.321959	-0.165185	-0.163957	0.0121041	-0.561325	-0.253186	-0.0143248		0.319145	-0.00443957	0.964155	0.248304	0.1131	0.783998	0.330141	0.267939	0.595568	0.52423	0.219291	0.430616	-0.24617	0.129123	0.454797	-0.32759	0.255537	0.152604	-0.687821	0.127819	0.144926
						0.29706	-0.221813	0.905961	0.309418	-0.202111	0.666406	0.372851	-0.311193	0.442129	0.517221	-0.284944	0.23774	-0.115451	-0.207268	0.3174	-0.166412	-0.163477	0.00750948	-0.563131	-0.253704	-0.0129209		0.320223	-0.00479117	0.958806	0.249813	0.112819	0.778466	0.331099	0.267563	0.590056	0.52402	0.22123	0.424086	-0.248505	0.129155	0.4513	-0.329109	0.255326	0.149858	-0.689347	0.128011	0.142793
						0.298443	-0.221846	0.900383	0.310693	-0.201714	0.660122	0.372868	-0.310292	0.435662	0.516821	-0.284192	0.230933	-0.116085	-0.207292	0.312553	-0.168064	-0.162961	0.00404976	-0.564876	-0.252912	-0.0123422		0.322732	-0.00517253	0.953336	0.251468	0.112481	0.772744	0.332388	0.267081	0.584401	0.524528	0.222395	0.416857	-0.248777	0.128605	0.447577	-0.330764	0.255358	0.146359	-0.691313	0.127786	0.140416
						0.299842	-0.222134	0.894297	0.311683	-0.201087	0.654544	0.37358	-0.309784	0.42956	0.516526	-0.283996	0.224054	-0.116709	-0.207175	0.307632	-0.16918	-0.162115	-8.57343e-05	-0.566042	-0.252134	-0.0122487		0.324099	-0.00540455	0.947572	0.252543	0.112217	0.767679	0.33376	0.266756	0.578983	0.5248	0.224332	0.409861	-0.249377	0.128368	0.444282	-0.332615	0.255138	0.143651	-0.692835	0.127851	0.138215
						0.301394	-0.222632	0.888376	0.312902	-0.200756	0.649121	0.374384	-0.309222	0.423325	0.516236	-0.283392	0.217366	-0.117296	-0.207343	0.303152	-0.170282	-0.161425	-0.00396767	-0.568005	-0.251925	-0.0111485		0.326332	-0.00563343	0.941618	0.253601	0.112109	0.762664	0.334863	0.266579	0.573463	0.525202	0.225663	0.403281	-0.249576	0.127852	0.440526	-0.33375	0.25467	0.139859	-0.694332	0.127752	0.135698
						0.303354	-0.222456	0.882703	0.314014	-0.200076	0.642346	0.374925	-0.30871	0.417357	0.515547	-0.282867	0.210084	-0.118012	-0.207528	0.298642	-0.171987	-0.161688	-0.00720861	-0.569761	-0.253067	-0.00954078		0.327509	-0.00564688	0.935979	0.254881	0.111918	0.757112	0.33568	0.266108	0.567916	0.525365	0.227621	0.396095	-0.250162	0.12781	0.436776	-0.335834	0.254427	0.136717	-0.696856	0.127278	0.13309
						0.305306	-0.222559	0.875951	0.315164	-0.199892	0.636743	0.37525	-0.308172	0.411216	0.515323	-0.282325	0.203414	-0.118533	-0.20774	0.294164	-0.173574	-0.161325	-0.0114139	-0.571086	-0.25232	-0.00943656		0.330265	-0.0059674	0.93013	0.256522	0.1117	0.751219	0.337813	0.265817	0.562273	0.525793	0.228916	0.38901	-0.250507	0.127531	0.433373	-0.336553	0.253898	0.133505	-0.698318	0.127661	0.130645
						0.30711	-0.222991	0.870294	0.316394	-0.19949	0.630792	0.37711	-0.307304	0.404975	0.515145	-0.281823	0.196797	-0.119245	-0.208375	0.289839	-0.175033	-0.161327	-0.0145246	-0.572329	-0.251602	-0.00906708		0.331446	-0.00635941	0.924709	0.2577	0.111481	0.746107	0.338494	0.265794	0.556771	0.525602	0.231182	0.38224	-0.250938	0.127134	0.42959	-0.339085	0.253618	0.130194	-0.700142	0.127663	0.128006
						0.308916	-0.222241	0.864099	0.317516	-0.199267	0.624676	0.377716	-0.306877	0.398678	0.514268	-0.281404	0.189979	-0.119982	-0.208488	0.285352	-0.176944	-0.161902	-0.0175178	-0.574038	-0.250163	-0.00829077		0.333545	-0.00662329	0.918873	0.25902	0.11115	0.741138	0.339431	0.265669	0.550983	0.526068	0.232661	0.375583	-0.251623	0.127284	0.425892	-0.340365	0.253179	0.126711	-0.702477	0.127383	0.125221
						0.310889	-0.222928	0.857594	0.318894	-0.199053	0.619086	0.378089	-0.306285	0.392561	0.514211	-0.280643	0.18273	-0.120785	-0.209056	0.281565	-0.178662	-0.162401	-0.019668	-0.575623	-0.250348	-0.00805605		0.335344	-0.00675723	0.912952	0.261088	0.111109	0.735547	0.340225	0.265625	0.545277	0.525987	0.23476	0.368864	-0.252057	0.126744	0.422302	-0.342477	0.252777	0.123474	-0.703959	0.128108	0.122527
						0.31267	-0.222954	0.851451	0.319914	-0.198726	0.612985	0.378324	-0.305887	0.386599	0.513399	-0.280339	0.176123	-0.121429	-0.20949	0.277925	-0.180464	-0.162857	-0.022512	-0.577081	-0.2493	-0.00835108		0.338046	-0.00710619	0.907035	0.263224	0.110711	0.729573	0.341472	0.265551	0.53976	0.526316	0.236262	0.362102	-0.252455	0.126747	0.418564	-0.344335	0.25219	0.120013	-0.705996	0.128381	0.120011
						0.314918	-0.223279	0.845188	0.321029	-0.198603	0.607059	0.378508	-0.305583	0.380533	0.513056	-0.279564	0.169138	-0.122721	-0.210004	0.27443	-0.182332	-0.1635	-0.0241239	-0.578463	-0.248469	-0.00864063		0.339141	-0.00724433	0.901394	0.26438	0.110652	0.724552	0.342393	0.265626	0.533946	0.526205	0.238381	0.355068	-0.252986	0.126536	0.414849	-0.345812	0.251636	0.116873	-0.708116	0.128361	0.117269
						0.316969	-0.223705	0.838912	0.322335	-0.198399	0.601553	0.379154	-0.304902	0.373959	0.512614	-0.278855	0.162337	-0.123776	-0.210647	0.270943	-0.184124	-0.163635	-0.0267778	-0.579812	-0.248003	-0.0081767		0.341398	-0.00732521	0.895394	0.266088	0.110392	0.718999	0.342568	0.266005	0.528744	0.526384	0.239837	0.348303	-0.253597	0.126031	0.410986	-0.347197	0.250942	0.113019	-0.710086	0.128517	0.114252
						0.318955	-0.223508	0.833146	0.323475	-0.198215	0.595414	0.378827	-0.304462	0.367313	0.51183	-0.278554	0.155452	-0.124568	-0.211082	0.268498	-0.186151	-0.164857	-0.0281015	-0.581415	-0.248496	-0.00710259		0.34334	-0.0074646	0.889664	0.267961	0.110237	0.713357	0.34388	0.266045	0.522871	0.526035	0.242207	0.341671	-0.254142	0.126096	0.407347	-0.34925	0.250153	0.109875	-0.711373	0.128704	0.111496
						0.320789	-0.223538	0.82724	0.324727	-0.19816	0.58925	0.37925	-0.303954	0.360829	0.511121	-0.277892	0.148887	-0.12567	-0.212075	0.266173	-0.188482	-0.166005	-0.0289081	-0.583174	-0.249034	-0.00549783		0.346276	-0.00784393	0.883372	0.269512	0.110051	0.707931	0.345003	0.266393	0.516954	0.526354	0.24402	0.334732	-0.254712	0.126284	0.403855	-0.350716	0.249521	0.1061	-0.713491	0.129059	0.108632
						0.322606	-0.224058	0.821074	0.325971	-0.19785	0.583464	0.37975	-0.303545	0.354413	0.510708	-0.277394	0.141558	-0.126872	-0.212674	0.26443	-0.190441	-0.167849	-0.030527	-0.584415	-0.24885	-0.00560226		0.347566	-0.00802798	0.878008	0.271112	0.110161	0.702565	0.345746	0.266903	0.511411	0.525859	0.246044	0.328607	-0.255409	0.126213	0.400402	-0.352175	0.248846	0.10313	-0.715433	0.129833	0.106299
						0.324813	-0.224391	0.815332	0.327246	-0.197648	0.577548	0.379694	-0.303426	0.348325	0.510054	-0.276777	0.135281	-0.127598	-0.212956	0.262352	-0.192521	-0.168965	-0.0317584	-0.585633	-0.24843	-0.00582679		0.349848	-0.00833306	0.872022	0.273352	0.110214	0.696258	0.346135	0.267295	0.505771	0.525675	0.24801	0.321047	-0.255857	0.126164	0.396899	-0.353947	0.24804	0.0994052	-0.717377	0.130287	0.104074
						0.327374	-0.224079	0.808748	0.328477	-0.197452	0.571321	0.380163	-0.302884	0.341888	0.509229	-0.276246	0.128111	-0.128513	-0.213616	0.261125	-0.194518	-0.169904	-0.0333907	-0.586939	-0.248168	-0.00588947		0.352084	-0.00841034	0.865678	0.275126	0.110453	0.690918	0.346404	0.267814	0.500032	0.525649	0.24985	0.314519	-0.256345	0.126084	0.392931	-0.354811	0.246859	0.0958698	-0.719458	0.130475	0.101146
						0.329452	-0.22419	0.802566	0.329569	-0.197457	0.565249	0.381287	-0.302578	0.335615	0.50864	-0.275582	0.121541	-0.129632	-0.214363	0.259559	-0.196992	-0.171159	-0.0346256	-0.588265	-0.248071	-0.00605458		0.354632	-0.00833998	0.859787	0.276451	0.110628	0.685593	0.347431	0.268491	0.494352	0.525121	0.251924	0.308099	-0.257073	0.126074	0.389167	-0.357336	0.246097	0.0924645	-0.721143	0.131219	0.0990216
						0.330848	-0.224158	0.797318	0.330888	-0.197245	0.559372	0.380687	-0.302293	0.328758	0.507458	-0.275145	0.114486	-0.130318	-0.214679	0.258384	-0.198706	-0.171946	-0.0359397	-0.58954	-0.24771	-0.00660266		0.356239	-0.00869467	0.853875	0.278782	0.110726	0.679156	0.348127	0.26916	0.488553	0.524915	0.254188	0.301109	-0.257598	0.126077	0.385362	-0.358702	0.245079	0.088573	-0.723532	0.132105	0.0974586
						0.334072	-0.224501	0.790248	0.332014	-0.197262	0.553397	0.380802	-0.301814	0.322253	0.506859	-0.274406	0.108006	-0.131487	-0.215117	0.256726	-0.200963	-0.172828	-0.0374116	-0.590879	-0.245426	-0.00844611		0.359068	-0.00893213	0.848225	0.280218	0.110857	0.673933	0.349102	0.270074	0.482887	0.524945	0.256038	0.294611	-0.257884	0.126454	0.382088	-0.360244	0.244174	0.0849762	-0.725191	0.132474	0.0949251
						0.336597	-0.224313	0.78407	0.333376	-0.19717	0.547471	0.380594	-0.301678	0.316433	0.505859	-0.274068	0.101413	-0.132826	-0.215931	0.255901	-0.203131	-0.173408	-0.0386082	-0.591913	-0.244537	-0.0095328		0.361323	-0.0091098	0.841919	0.282197	0.111288	0.668294	0.349177	0.271218	0.477546	0.524748	0.258187	0.287697	-0.258171	0.126385	0.378047	-0.361919	0.243069	0.0815643	-0.726584	0.132983	0.0923687
						0.338813	-0.224193	0.777953	0.334622	-0.197234	0.541697	0.380992	-0.301542	0.309904	0.50499	-0.272957	0.0938526	-0.133892	-0.216584	0.25537	-0.204784	-0.174246	-0.0396947	-0.592919	-0.244038	-0.0103743		0.36389	-0.00910704	0.835788	0.284668	0.111539	0.661888	0.349449	0.272164	0.471625	0.523234	0.260472	0.280674	-0.258643	0.126698	0.374758	-0.363445	0.241996	0.0780096	-0.728685	0.133886	0.0910814
						0.3406	-0.225032	0.771956	0.335736	-0.197406	0.535726	0.381318	-0.301338	0.303491	0.503556	-0.272747	0.0873286	-0.134886	-0.217501	0.254342	-0.206754	-0.17496	-0.0407421	-0.594031	-0.244251	-0.0105797		0.366263	-0.00926541	0.829767	0.286202	0.111934	0.656757	0.349671	0.273046	0.465587	0.522834	0.262077	0.273846	-0.258791	0.126847	0.371253	-0.364041	0.240829	0.0742808	-0.730333	0.135015	0.0894471
						0.343258	-0.224913	0.765839	0.337162	-0.197216	0.529308	0.38121	-0.301187	0.296938	0.502501	-0.271936	0.0800843	-0.135836	-0.218089	0.253432	-0.208262	-0.175514	-0.042085	-0.594946	-0.244317	-0.0110148		0.36843	-0.00942547	0.82349	0.288472	0.112306	0.650339	0.349842	0.27435	0.460016	0.522946	0.264321	0.266764	-0.256921	0.12655	0.366834	-0.365197	0.239644	0.0705144	-0.731291	0.135454	0.0871538
						0.345703	-0.224724	0.759479	0.33839	-0.197368	0.523761	0.381158	-0.300909	0.290641	0.500996	-0.271359	0.0729036	-0.137174	-0.219121	0.253126	-0.209759	-0.176338	-0.0429552	-0.596017	-0.243875	-0.0121612		0.371589	-0.00952453	0.816755	0.290597	0.112642	0.644487	0.351071	0.275445	0.453918	0.522436	0.265796	0.260417	-0.257444	0.127055	0.363359	-0.367192	0.238699	0.0670519	-0.733002	0.136013	0.0852994
						0.347633	-0.22433	0.753823	0.339846	-0.19735	0.51781	0.38096	-0.300762	0.284203	0.499346	-0.270834	0.0657071	-0.138579	-0.220075	0.252809	-0.211342	-0.17695	-0.0433475	-0.596956	-0.243592	-0.0133597		0.373485	-0.00962366	0.81105	0.292599	0.113055	0.638419	0.351638	0.276602	0.448052	0.522613	0.268217	0.253883	-0.257479	0.127448	0.360264	-0.369092	0.237627	0.0635304	-0.734434	0.136843	0.0838533
						0.349484	-0.225606	0.747734	0.3413	-0.197121	0.511376	0.38097	-0.300838	0.278136	0.497668	-0.270411	0.05907	-0.139768	-0.221036	0.252301	-0.212717	-0.177707	-0.0437359	-0.597557	-0.24332	-0.0141807		0.376446	-0.00983214	0.805021	0.294894	0.113358	0.632161	0.352309	0.277505	0.441841	0.52094	0.269306	0.246716	-0.257188	0.127685	0.356688	-0.370472	0.236568	0.0602659	-0.735508	0.137563	0.082123
						0.35289	-0.225145	0.740662	0.342441	-0.197402	0.505752	0.381117	-0.30082	0.27203	0.495243	-0.270035	0.0517678	-0.140644	-0.221817	0.252205	-0.213583	-0.178307	-0.0440352	-0.598295	-0.24274	-0.015347		0.379541	-0.00988797	0.798607	0.29739	0.113797	0.625855	0.352452	0.279018	0.436052	0.522508	0.271719	0.240167	-0.257103	0.128219	0.353107	-0.371682	0.235627	0.056507	-0.736622	0.138108	0.0802834
						0.355456	-0.224847	0.734008	0.343899	-0.197524	0.499783	0.380758	-0.300795	0.265788	0.492616	-0.26974	0.0442536	-0.142055	-0.222925	0.252695	-0.214305	-0.179105	-0.0444373	-0.598653	-0.241917	-0.0170911		0.381499	-0.00995427	0.792563	0.299701	0.114362	0.619753	0.352797	0.280492	0.430529	0.519844	0.273364	0.23326	-0.257068	0.1288	0.349635	-0.372046	0.234389	0.0531708	-0.737833	0.138716	0.0782387
						0.357474	-0.225327	0.727795	0.345172	-0.197617	0.49384	0.380727	-0.300823	0.259281	0.489536	-0.269801	0.0378831	-0.143758	-0.224124	0.25277	-0.215175	-0.179823	-0.0443071	-0.599095	-0.241416	-0.0181416		0.384483	-0.00999405	0.78598	0.301615	0.114779	0.613977	0.352804	0.282065	0.424722	0.519555	0.275103	0.226067	-0.25705	0.129486	0.346775	-0.373512	0.233759	0.0496684	-0.739447	0.139139	0.07678
						0.359582	-0.225538	0.721974	0.346333	-0.197886	0.488316	0.380717	-0.300837	0.253318	0.486798	-0.27013	0.0318174	-0.144944	-0.225318	0.252981	-0.215748	-0.180346	-0.0440767	-0.599749	-0.240889	-0.0196757		0.38786	-0.0100672	0.779286	0.304116	0.115119	0.607268	0.353134	0.283199	0.418359	0.521316	0.277565	0.219628	-0.256439	0.129875	0.343266	-0.37374	0.23244	0.0461902	-0.740408	0.139657	0.075316
						0.362134	-0.225579	0.715623	0.34768	-0.198041	0.482433	0.380089	-0.300537	0.247099	0.484441	-0.27056	0.0261675	-0.146264	-0.226347	0.253651	-0.21664	-0.180994	-0.0438622	-0.600197	-0.240596	-0.0205579		0.389899	-0.0102647	0.773199	0.306251	0.115693	0.601328	0.353745	0.284664	0.412819	0.520287	0.278831	0.213743	-0.255894	0.13038	0.339624	-0.375852	0.231864	0.0432757	-0.741309	0.140516	0.0734649
						0.36464	-0.224647	0.709568	0.348961	-0.198126	0.476439	0.37935	-0.300448	0.241601	0.484419	-0.271739	0.0222447	-0.147928	-0.22882	0.254711	-0.216823	-0.181308	-0.0436105	-0.600758	-0.240551	-0.0209846		0.393242	-0.0102962	0.76679	0.308897	0.11615	0.594671	0.354587	0.286454	0.406533	0.520008	0.280826	0.206292	-0.255272	0.130983	0.336706	-0.375545	0.230984	0.0405347	-0.742135	0.140544	0.0711339
						0.366877	-0.22442	0.703549	0.350062	-0.198352	0.470848	0.378857	-0.300333	0.236032	0.482847	-0.272858	0.0178291	-0.148966	-0.229718	0.255513	-0.216653	-0.181423	-0.0431682	-0.601219	-0.240555	-0.021296		0.396413	-0.010212	0.760373	0.309715	0.116705	0.588725	0.355429	0.287541	0.400252	0.520324	0.282687	0.199961	-0.254444	0.131741	0.333503	-0.377507	0.230365	0.0384672	-0.743483	0.140976	0.0696186
						0.369884	-0.225275	0.695852	0.351088	-0.1987	0.465323	0.37747	-0.300269	0.230517	0.478353	-0.276348	0.0162041	-0.150526	-0.230592	0.256663	-0.216587	-0.181535	-0.0428608	-0.601604	-0.24021	-0.0218384		0.398688	-0.0106304	0.754198	0.311731	0.116982	0.581931	0.355339	0.28901	0.394458	0.519148	0.284063	0.192256	-0.253865	0.132523	0.330253	-0.377047	0.229208	0.0354613	-0.744919	0.141499	0.0683668
						0.372483	-0.22509	0.68955	0.352495	-0.198672	0.459256	0.375867	-0.300332	0.225979	0.478385	-0.273904	0.00909066	-0.151701	-0.231122	0.256988	-0.216856	-0.181865	-0.0420512	-0.602023	-0.239874	-0.0223123		0.401809	-0.0102046	0.747403	0.314302	0.117826	0.575723	0.35598	0.290637	0.388429	0.518837	0.286196	0.185868	-0.253063	0.13328	0.327495	-0.377407	0.228442	0.0336928	-0.745547	0.141777	0.0661285
						0.374572	-0.225092	0.683184	0.353563	-0.199043	0.453594	0.373377	-0.300559	0.22133	0.477291	-0.275042	0.00550927	-0.1532	-0.232213	0.258665	-0.2168	-0.181934	-0.0410864	-0.602319	-0.239585	-0.0224439		0.404946	-0.0102238	0.741169	0.317258	0.117696	0.568882	0.356124	0.291992	0.382591	0.518733	0.287491	0.179514	-0.251368	0.133833	0.324085	-0.377569	0.227272	0.031833	-0.746457	0.141924	0.0639323
						0.376561	-0.225479	0.677235	0.354512	-0.199269	0.447901	0.371588	-0.301868	0.217339	0.476738	-0.27569	0.00283718	-0.154707	-0.23295	0.260065	-0.216615	-0.182062	-0.0405475	-0.602666	-0.239078	-0.0227555		0.408119	-0.0103719	0.734253	0.3193	0.118469	0.562191	0.356587	0.293534	0.376062	0.518098	0.289406	0.171618	-0.250832	0.134741	0.321666	-0.3785	0.226278	0.0308906	-0.747425	0.142282	0.0623121
						0.379365	-0.225213	0.670344	0.355786	-0.19913	0.441951	0.367147	-0.304563	0.213306	0.476257	-0.276586	0.00101706	-0.156157	-0.233623	0.261355	-0.216494	-0.182285	-0.0397503	-0.602892	-0.238762	-0.0230078		0.410707	-0.0102969	0.728128	0.322382	0.119056	0.555898	0.356946	0.294991	0.370335	0.517568	0.290414	0.165034	-0.251012	0.135197	0.31907	-0.377281	0.225065	0.0296207	-0.748432	0.14276	0.060808
						0.382902	-0.224261	0.663507	0.356602	-0.199452	0.436593	0.364825	-0.307251	0.210081	0.476045	-0.276292	-0.00152012	-0.157539	-0.234219	0.262478	-0.216237	-0.182377	-0.0391304	-0.603039	-0.238353	-0.0231045		0.414348	-0.0103671	0.721142	0.324838	0.119727	0.549364	0.35841	0.296638	0.36403	0.517231	0.292571	0.157906	-0.248562	0.136439	0.316494	-0.377378	0.223945	0.0283367	-0.749634	0.143589	0.0589959
						0.38505	-0.224176	0.65758	0.357317	-0.199804	0.431502	0.36037	-0.309622	0.206296	0.475678	-0.277153	-0.00261372	-0.159005	-0.235112	0.264106	-0.216215	-0.182685	-0.0382066	-0.603254	-0.2378	-0.0234461		0.417627	-0.00990736	0.714575	0.327146	0.120246	0.542601	0.358952	0.298163	0.357795	0.516482	0.293359	0.150309	-0.246825	0.136818	0.313458	-0.37851	0.223455	0.0280494	-0.750621	0.143909	0.0572718
						0.386839	-0.224907	0.650994	0.358006	-0.199932	0.42659	0.357091	-0.312647	0.203602	0.475387	-0.27743	-0.0032385	-0.160379	-0.235924	0.265582	-0.215976	-0.182839	-0.0376592	-0.603382	-0.237323	-0.0235293		0.420137	-0.00980086	0.708596	0.330295	0.120676	0.536088	0.35948	0.299268	0.35165	0.515836	0.295484	0.143355	-0.246161	0.138028	0.311959	-0.37781	0.222658	0.0275516	-0.751674	0.144707	0.0556768
						0.388831	-0.22466	0.644587	0.358721	-0.199812	0.421751	0.353385	-0.315773	0.200116	0.475118	-0.277492	-0.00364607	-0.161669	-0.236572	0.267165	-0.215345	-0.182946	-0.0369109	-0.603556	-0.237149	-0.0229516		0.423388	-0.00972653	0.701542	0.33301	0.121235	0.528681	0.360259	0.301048	0.345448	0.515761	0.296412	0.136264	-0.24417	0.138805	0.309435	-0.377923	0.221806	0.0268252	-0.752165	0.144892	0.0537144
						0.392018	-0.223878	0.637683	0.35925	-0.200041	0.417647	0.350453	-0.318333	0.197467	0.474816	-0.277503	-0.00375498	-0.163156	-0.237196	0.268675	-0.215188	-0.183108	-0.0364132	-0.603707	-0.236534	-0.0229456		0.427054	-0.0096063	0.694746	0.33536	0.121741	0.52229	0.360543	0.302397	0.339615	0.5143	0.298113	0.128141	-0.242628	0.139393	0.306916	-0.378079	0.221288	0.0264423	-0.752914	0.145069	0.0516812
						0.392109	-0.224659	0.632895	0.359926	-0.200006	0.413505	0.346885	-0.321925	0.195256	0.474502	-0.277433	-0.00382662	-0.16465	-0.237993	0.270505	-0.215213	-0.183621	-0.0352782	-0.603909	-0.235982	-0.0227925		0.430136	-0.00926514	0.688393	0.338403	0.122199	0.515403	0.362401	0.30363	0.332923	0.514229	0.299225	0.121181	-0.240776	0.14037	0.304943	-0.379364	0.220853	0.0261592	-0.753381	0.145212	0.0499376
						0.396828	-0.223547	0.624665	0.360217	-0.200536	0.410057	0.34397	-0.325068	0.193363	0.474184	-0.277438	-0.00359419	-0.165505	-0.238303	0.271803	-0.214949	-0.183839	-0.0346334	-0.604017	-0.235706	-0.0224976		0.432967	-0.00908271	0.681483	0.341517	0.122813	0.508627	0.363114	0.305411	0.326904	0.511994	0.300327	0.112705	-0.238725	0.140881	0.302842	-0.380035	0.220372	0.0261194	-0.754566	0.146047	0.0491241
						0.399178	-0.22306	0.61855	0.36053	-0.200648	0.406194	0.341556	-0.327911	0.190936	0.473904	-0.277438	-0.00312894	-0.166957	-0.238979	0.274071	-0.214396	-0.183988	-0.0339065	-0.603944	-0.235489	-0.0219142		0.436361	-0.00883175	0.674832	0.346615	0.123655	0.501238	0.363729	0.306563	0.320759	0.51194	0.303691	0.105277	-0.23696	0.141525	0.300841	-0.380412	0.219944	0.0259869	-0.755938	0.14678	0.0485664
						0.401539	-0.222958	0.612004	0.360271	-0.200963	0.403173	0.338706	-0.331315	0.188928	0.473624	-0.2775	-0.00251627	-0.16829	-0.239632	0.275853	-0.214003	-0.184326	-0.03301	-0.603862	-0.235599	-0.0208205		0.439817	-0.00831859	0.668551	0.34851	0.12402	0.495144	0.365498	0.307746	0.314371	0.51355	0.30604	0.0964483	-0.234556	0.141948	0.298728	-0.38068	0.219713	0.0259723	-0.756958	0.1474	0.047518
						0.404733	-0.222	0.604547	0.359907	-0.201811	0.400092	0.335745	-0.334743	0.187366	0.473342	-0.277791	-0.00165322	-0.169371	-0.239823	0.276923	-0.213601	-0.184596	-0.0319566	-0.604053	-0.235331	-0.0207719		0.44353	-0.00788842	0.66149	0.352152	0.124916	0.487504	0.36675	0.309356	0.307948	0.510594	0.306421	0.0889377	-0.232825	0.142455	0.297358	-0.381137	0.219337	0.0260269	-0.757745	0.147996	0.0467596
						0.406604	-0.220979	0.598947	0.359602	-0.202326	0.39653	0.333402	-0.338435	0.186252	0.473039	-0.278349	-0.000552518	-0.170762	-0.240115	0.279366	-0.212935	-0.18462	-0.0311533	-0.60428	-0.234794	-0.0208781		0.446828	-0.00806095	0.654701	0.355272	0.125313	0.480189	0.367637	0.310842	0.301565	0.50807	0.308896	0.0796856	-0.230325	0.142719	0.295211	-0.381468	0.219128	0.0261002	-0.758374	0.147964	0.0446541
						0.409124	-0.221468	0.592202	0.358988	-0.203291	0.394527	0.331539	-0.341301	0.184736	0.472796	-0.279039	0.000665182	-0.171525	-0.240436	0.281579	-0.213043	-0.185057	-0.0301093	-0.604458	-0.234666	-0.0206463		0.449944	-0.00745494	0.647831	0.354111	0.124843	0.473048	0.369742	0.311935	0.295058	0.507561	0.311126	0.0720821	-0.228302	0.143067	0.293873	-0.38171	0.218998	0.0259745	-0.759598	0.149395	0.0447704
						0.41122	-0.221059	0.585863	0.358753	-0.204088	0.390925	0.328972	-0.344977	0.183172	0.472629	-0.279526	0.00143304	-0.172598	-0.24089	0.28263	-0.212805	-0.18555	-0.0288427	-0.6046	-0.234406	-0.0203433		0.453354	-0.00685885	0.641142	0.360586	0.126637	0.466967	0.370833	0.31364	0.288962	0.505469	0.313319	0.0639958	-0.226104	0.143433	0.292667	-0.382021	0.219057	0.0261203	-0.760797	0.149813	0.0438234
						0.409354	-0.223648	0.581598	0.357887	-0.205449	0.388374	0.32707	-0.34842	0.181859	0.473404	-0.280355	0.00310461	-0.174724	-0.240764	0.28577	-0.212473	-0.185791	-0.0279213	-0.604708	-0.234353	-0.0201348		0.457179	-0.00651732	0.634267	0.360471	0.127158	0.459661	0.372338	0.315238	0.282652	0.50412	0.315941	0.0556552	-0.223912	0.143608	0.291242	-0.381504	0.219057	0.0263716	-0.761767	0.149614	0.0418194
						0.411893	-0.222324	0.575674	0.35753	-0.206348	0.385637	0.324907	-0.351929	0.180394	0.473066	-0.281135	0.00417895	-0.175082	-0.240983	0.287553	-0.212062	-0.185924	-0.0270395	-0.604755	-0.234088	-0.0200423		0.460903	-0.0059687	0.627254	0.363756	0.128207	0.452383	0.374345	0.316402	0.276324	0.501469	0.318279	0.0483306	-0.221456	0.143741	0.289937	-0.381782	0.219205	0.0269069	-0.762698	0.150399	0.0406741
						0.415562	-0.220588	0.568871	0.357029	-0.207747	0.383012	0.323289	-0.355329	0.179135	0.472864	-0.281876	0.00505269	-0.176338	-0.240833	0.289576	-0.211838	-0.186142	-0.0260005	-0.604962	-0.23415	-0.0195822		0.464002	-0.00515213	0.620956	0.366783	0.128795	0.44524	0.375438	0.318065	0.270064	0.498118	0.320091	0.040418	-0.218524	0.143618	0.288497	-0.381878	0.219412	0.0270674	-0.763811	0.151345	0.0398981
						0.41812	-0.219878	0.562353	0.356086	-0.209142	0.380232	0.32155	-0.358365	0.178119	0.472487	-0.28256	0.00549519	-0.176815	-0.240684	0.290806	-0.211381	-0.18622	-0.0252653	-0.60516	-0.233996	-0.0193842		0.467284	-0.00433177	0.613834	0.368654	0.129619	0.438429	0.377548	0.31942	0.263517	0.497407	0.322003	0.0351637	-0.217174	0.144	0.288474	-0.382074	0.219711	0.0275384	-0.765365	0.151971	0.0384849
						0.421177	-0.218663	0.556121	0.35595	-0.210424	0.377382	0.319672	-0.362055	0.17706	0.471023	-0.283538	0.0058605	-0.177547	-0.2403	0.293565	-0.211222	-0.186588	-0.0242228	-0.605362	-0.233846	-0.0190625		0.471123	-0.00450018	0.606525	0.371888	0.130082	0.430957	0.378519	0.32087	0.257853	0.49382	0.32346	0.0296932	-0.213902	0.143623	0.286793	-0.382243	0.220005	0.0279946	-0.765944	0.152989	0.0370212
						0.423854	-0.217863	0.549775	0.355454	-0.211986	0.375007	0.317834	-0.365227	0.175814	0.470564	-0.284596	0.00621024	-0.178114	-0.240107	0.294899	-0.210854	-0.18676	-0.0233568	-0.605525	-0.233955	-0.0185739		0.475051	-0.00325155	0.599739	0.374479	0.130985	0.423227	0.379545	0.321703	0.25086	0.491891	0.324945	0.0254127	-0.212741	0.143745	0.286008	-0.382628	0.220379	0.0286088	-0.766957	0.153936	0.0357245
						0.427899	-0.217401	0.542382	0.355102	-0.213862	0.371893	0.316821	-0.368319	0.174733	0.469967	-0.285759	0.00618897	-0.178783	-0.23963	0.29711	-0.210403	-0.187257	-0.0220794	-0.605726	-0.233974	-0.017926		0.478812	-0.00248676	0.592992	0.376927	0.131339	0.415913	0.38105	0.322938	0.24497	0.490886	0.326604	0.0215432	-0.21015	0.1438	0.285191	-0.382935	0.220783	0.029213	-0.767927	0.155236	0.0340946
						0.429178	-0.216065	0.537406	0.355047	-0.215676	0.369551	0.315063	-0.37165	0.173565	0.469473	-0.287068	0.00625444	-0.179174	-0.239206	0.298942	-0.210497	-0.187763	-0.0209604	-0.606024	-0.234197	-0.0169127		0.482567	-0.00179431	0.585923	0.379885	0.132614	0.40838	0.381313	0.324168	0.238678	0.489714	0.328054	0.0182215	-0.208431	0.143923	0.284707	-0.383045	0.221218	0.0297512	-0.769676	0.156694	0.0334859
						0.431783	-0.215394	0.531396	0.355168	-0.21729	0.366381	0.313753	-0.374503	0.17257	0.469794	-0.288491	0.00634703	-0.179602	-0.238787	0.300664	-0.210237	-0.187976	-0.01991	-0.606359	-0.234221	-0.0167319		0.48606	-0.00150977	0.578433	0.380564	0.132664	0.40076	0.380748	0.325771	0.232871	0.4894	0.329292	0.0154422	-0.20597	0.144036	0.284269	-0.383341	0.221808	0.0305648	-0.770498	0.157318	0.0311543
						0.435165	-0.214104	0.525114	0.35559	-0.219152	0.362974	0.312812	-0.377615	0.171332	0.469257	-0.289585	0.00604758	-0.179886	-0.237937	0.303069	-0.209916	-0.188077	-0.0190495	-0.606592	-0.234349	-0.0160514		0.488856	-0.000807156	0.571358	0.382701	0.132379	0.392261	0.37904	0.328273	0.228141	0.489349	0.330302	0.0130351	-0.204336	0.143914	0.283909	-0.383895	0.222134	0.0311622	-0.771315	0.157319	0.028247
						0.43741	-0.213523	0.519737	0.35567	-0.221745	0.360484	0.308706	-0.382149	0.170907	0.468794	-0.291301	0.00478068	-0.179259	-0.23776	0.304107	-0.209737	-0.188272	-0.0182012	-0.606749	-0.234177	-0.0160536		0.493071	0.000826928	0.564492	0.384308	0.13248	0.385174	0.377191	0.331689	0.224565	0.489207	0.331611	0.011039	-0.202187	0.143734	0.283341	-0.383984	0.222528	0.0315856	-0.772189	0.158937	0.0269585
						0.44101	-0.21232	0.51358	0.355076	-0.222661	0.358126	0.308126	-0.38462	0.169412	0.468541	-0.29255	0.00408486	-0.179484	-0.236995	0.306378	-0.209434	-0.188349	-0.0172098	-0.607058	-0.234019	-0.0160082		0.496864	0.00114902	0.557111	0.3869	0.133381	0.377238	0.373584	0.33566	0.222521	0.489147	0.332254	0.00990293	-0.200171	0.144239	0.283667	-0.384088	0.222923	0.032422	-0.772879	0.160628	0.0260197
						0.443486	-0.211267	0.508147	0.355702	-0.223455	0.354882	0.30819	-0.386454	0.168058	0.468291	-0.293807	0.00319369	-0.178931	-0.236572	0.308227	-0.209279	-0.188584	-0.0161712	-0.607334	-0.234049	-0.0159095		0.500689	0.0031054	0.550359	0.388304	0.13371	0.370066	0.369612	0.338306	0.220137	0.488978	0.332641	0.0092375	-0.199055	0.144389	0.28392	-0.384193	0.223381	0.0331407	-0.774357	0.161327	0.0243169
						0.446068	-0.210692	0.503169	0.356106	-0.225304	0.352672	0.308349	-0.388262	0.167069	0.468076	-0.294964	0.00225303	-0.187364	-0.236567	0.314092	-0.209088	-0.188711	-0.0150362	-0.607764	-0.233707	-0.0159787		0.504046	0.00397858	0.543146	0.390732	0.134666	0.362411	0.366144	0.341169	0.218425	0.488812	0.332822	0.00896657	-0.197027	0.143048	0.282834	-0.384416	0.223873	0.0343254	-0.775046	0.16213	0.0224513
						0.449873	-0.209483	0.497039	0.357051	-0.226081	0.349769	0.307304	-0.390473	0.165803	0.467809	-0.295676	0.00128115	-0.176893	-0.235486	0.311483	-0.209096	-0.188897	-0.0135789	-0.608058	-0.233506	-0.0160281		0.507296	0.00452465	0.535509	0.391763	0.134916	0.355267	0.363381	0.343949	0.217274	0.488422	0.332974	0.00910645	-0.196131	0.143433	0.283611	-0.384511	0.224309	0.0349741	-0.776007	0.163719	0.0214117
						0.453221	-0.208554	0.491478	0.357707	-0.227084	0.347377	0.306788	-0.392469	0.164493	0.467488	-0.29646	0.000294941	-0.176425	-0.234846	0.312907	-0.208971	-0.189159	-0.012709	-0.608409	-0.233291	-0.0160034		0.510722	0.00560144	0.528129	0.393311	0.135326	0.348074	0.360042	0.346556	0.215887	0.487056	0.332892	0.00967719	-0.193514	0.145054	0.283959	-0.384693	0.224715	0.0358581	-0.776669	0.165096	0.0203374
						0.456279	-0.207599	0.486418	0.358787	-0.227069	0.344215	0.305949	-0.394216	0.163517	0.466098	-0.296948	-0.000802136	-0.174379	-0.234355	0.314521	-0.208697	-0.189245	-0.0119164	-0.608926	-0.233587	-0.0151896		0.514512	0.00749009	0.521333	0.394935	0.136248	0.34207	0.35648	0.348709	0.214139	0.486229	0.332799	0.0102113	-0.192027	0.141465	0.281266	-0.384692	0.224987	0.0364288	-0.777367	0.16665	0.0197063
						0.459768	-0.206633	0.481163	0.359325	-0.228139	0.341907	0.305103	-0.395743	0.162396	0.465845	-0.297262	-0.00134217	-0.172831	-0.234168	0.315851	-0.208729	-0.189375	-0.011121	-0.609197	-0.233679	-0.014837		0.518312	0.00863585	0.513585	0.395536	0.136393	0.336533	0.353387	0.350581	0.212991	0.485462	0.332695	0.0111805	-0.191238	0.142727	0.282484	-0.384752	0.225207	0.0370818	-0.778719	0.168199	0.0190713
						0.462882	-0.205841	0.476215	0.360353	-0.227992	0.338356	0.304518	-0.397266	0.160275	0.465618	-0.297614	-0.00175028	-0.171484	-0.233345	0.316991	-0.208642	-0.189526	-0.00997655	-0.609641	-0.233395	-0.0149822		0.52154	0.00892596	0.506095	0.396274	0.136469	0.331079	0.350513	0.353362	0.212565	0.484896	0.332899	0.0135691	-0.190052	0.142182	0.282044	-0.384781	0.225607	0.0382168	-0.77955	0.169938	0.0186487
						0.466077	-0.204888	0.471278	0.361368	-0.228496	0.335985	0.304054	-0.398616	0.159349	0.465488	-0.29764	-0.0022171	-0.169999	-0.232956	0.319218	-0.20877	-0.189659	-0.0083727	-0.610107	-0.233266	-0.014852		0.524574	0.0106795	0.498546	0.396836	0.136784	0.326027	0.346942	0.355395	0.212031	0.486173	0.334161	0.014757	-0.187731	0.14244	0.281898	-0.385073	0.225852	0.0392536	-0.780165	0.170803	0.0170602
						0.469335	-0.203685	0.466535	0.362653	-0.228351	0.332334	0.30386	-0.400014	0.157898	0.465212	-0.297766	-0.002407	-0.168367	-0.232586	0.320247	-0.20868	-0.189693	-0.00710877	-0.610702	-0.233459	-0.0143683		0.52783	0.012386	0.49161	0.397148	0.137206	0.321111	0.343255	0.357363	0.210431	0.482742	0.332951	0.0165546	-0.18681	0.143191	0.282435	-0.38525	0.225991	0.0401837	-0.78116	0.173059	0.0172867
						0.472959	-0.203073	0.461562	0.364428	-0.228163	0.329543	0.303013	-0.401366	0.15679	0.465127	-0.297723	-0.00268687	-0.166519	-0.231237	0.32132	-0.208811	-0.189647	-0.00660438	-0.611356	-0.233275	-0.0142579		0.531419	0.0139417	0.484139	0.398084	0.137809	0.316671	0.339982	0.358953	0.209618	0.476539	0.331611	0.0176677	-0.185842	0.143684	0.282856	-0.385695	0.226192	0.041495	-0.782277	0.174315	0.0173166
						0.476138	-0.202165	0.457148	0.365935	-0.227915	0.326151	0.302474	-0.402379	0.155191	0.465032	-0.297575	-0.00293606	-0.164621	-0.230514	0.322422	-0.208955	-0.1896	-0.00597222	-0.61203	-0.233716	-0.0134273		0.533838	0.0145385	0.476145	0.398631	0.138131	0.31281	0.337516	0.361502	0.209376	0.480987	0.334881	0.0206683	-0.183852	0.14434	0.283028	-0.386008	0.226337	0.0424285	-0.782884	0.175352	0.0164471
						0.47994	-0.201097	0.452145	0.367574	-0.227495	0.322378	0.302363	-0.403281	0.153548	0.464915	-0.29738	-0.00292266	-0.162845	-0.229977	0.324067	-0.209029	-0.189575	-0.0048665	-0.612747	-0.233954	-0.0131799		0.537004	0.0164624	0.46923	0.398727	0.138492	0.309903	0.333657	0.363478	0.208649	0.479925	0.335316	0.0221195	-0.182515	0.145043	0.283339	-0.386082	0.226495	0.0433821	-0.783571	0.176485	0.0163661
						0.483484	-0.200317	0.44734	0.368723	-0.227856	0.319459	0.301976	-0.403983	0.152283	0.465119	-0.296423	-0.00377121	-0.161206	-0.229344	0.325439	-0.209465	-0.189873	-0.00319276	-0.61324	-0.233928	-0.0131036		0.540578	0.0172272	0.460659	0.398592	0.139374	0.305992	0.330628	0.365313	0.208312	0.479725	0.336001	0.0234892	-0.181882	0.146386	0.284394	-0.386157	0.226638	0.0442827	-0.784686	0.177924	0.0168322
						0.487279	-0.199475	0.442807	0.370443	-0.2273	0.315401	0.302023	-0.404881	0.150494	0.464782	-0.296647	-0.00290986	-0.158713	-0.228341	0.326521	-0.209936	-0.189794	-0.00197699	-0.613834	-0.23387	-0.0132583		0.543176	0.0188719	0.454058	0.398673	0.1404	0.302221	0.32743	0.366665	0.207059	0.478791	0.336399	0.0245964	-0.180819	0.146558	0.284406	-0.386594	0.226794	0.0456703	-0.785661	0.179425	0.0176756
						0.490778	-0.198321	0.438034	0.372599	-0.22673	0.311303	0.30199	-0.405755	0.148842	0.46343	-0.299212	0.000166133	-0.157037	-0.227394	0.32697	-0.210228	-0.189628	-0.00134055	-0.614335	-0.233586	-0.0134087		0.546027	0.0196455	0.44568	0.398743	0.141332	0.300231	0.324834	0.368765	0.207205	0.477511	0.336847	0.0259823	-0.178633	0.147797	0.285156	-0.387008	0.226987	0.0469885	-0.786111	0.180769	0.0180867
						0.494686	-0.197838	0.433378	0.374316	-0.226431	0.307558	0.30184	-0.406698	0.146913	0.463307	-0.298603	0.000295881	-0.154616	-0.226435	0.32757	-0.210378	-0.189471	-0.000468776	-0.615066	-0.233084	-0.0136764		0.54943	0.020805	0.437988	0.398527	0.142596	0.297322	0.321358	0.370145	0.206492	0.474419	0.337259	0.02786	-0.177968	0.148161	0.285	-0.387227	0.226911	0.0479575	-0.786521	0.181482	0.0182779
						0.498492	-0.196969	0.42848	0.375899	-0.226703	0.304518	0.302252	-0.407514	0.145049	0.465013	-0.295198	-0.00234935	-0.152738	-0.225421	0.328899	-0.210797	-0.189555	0.000566096	-0.615828	-0.233154	-0.0132567		0.551468	0.0220515	0.430788	0.394222	0.142249	0.295198	0.318633	0.371628	0.206198	0.47271	0.337545	0.0282612	-0.176853	0.149411	0.285819	-0.387274	0.227023	0.048853	-0.787796	0.182576	0.0192469
						0.501841	-0.195861	0.423777	0.377804	-0.226126	0.300075	0.302574	-0.408184	0.143336	0.464815	-0.29481	-0.00224551	-0.150585	-0.224449	0.329303	-0.211481	-0.189703	0.00208857	-0.616546	-0.233293	-0.0129765		0.554579	0.0233399	0.422874	0.401768	0.14543	0.292819	0.316321	0.372415	0.205551	0.474271	0.338569	0.0281574	-0.175998	0.150351	0.286378	-0.387261	0.227143	0.0497505	-0.788547	0.183743	0.0198545
						0.505798	-0.194887	0.419222	0.379655	-0.225569	0.295808	0.303048	-0.408816	0.141048	0.464651	-0.293923	-0.00178826	-0.14841	-0.223911	0.330628	-0.211968	-0.189646	0.0032656	-0.617326	-0.233847	-0.0125033		0.557437	0.0242786	0.415287	0.393897	0.144583	0.290421	0.312884	0.373803	0.205147	0.471149	0.336201	0.0286336	-0.17434	0.150942	0.286746	-0.387424	0.227247	0.0506631	-0.789421	0.185447	0.0217536
						0.509586	-0.194003	0.414232	0.381417	-0.225261	0.291434	0.303758	-0.409446	0.138891	0.464591	-0.293132	-0.00138613	-0.146407	-0.222765	0.330967	-0.212426	-0.189612	0.0038996	-0.618201	-0.234324	-0.0120637		0.559586	0.0257294	0.407704	0.399881	0.147478	0.288115	0.310529	0.374496	0.204331	0.467748	0.336233	0.0288811	-0.172972	0.151822	0.287148	-0.387875	0.227269	0.0516811	-0.789911	0.18609	0.022316
						0.513173	-0.192813	0.409718	0.383215	-0.225701	0.288085	0.304206	-0.410075	0.136838	0.464548	-0.292318	-0.000911016	-0.143976	-0.221319	0.33122	-0.212912	-0.189485	0.00459973	-0.619383	-0.234811	-0.0110878		0.562405	0.0272654	0.401036	0.401305	0.148976	0.28725	0.308101	0.37428	0.203126	0.467028	0.33692	0.0285574	-0.172125	0.15289	0.287604	-0.388305	0.227228	0.0528097	-0.790891	0.186706	0.0231696
						0.517017	-0.191919	0.404765	0.385465	-0.225039	0.283774	0.305107	-0.410669	0.134235	0.464442	-0.291783	-0.000619432	-0.142149	-0.220405	0.331532	-0.213364	-0.189454	0.00598081	-0.620109	-0.234095	-0.0114506		0.564344	0.0280377	0.393006	0.402684	0.150778	0.286238	0.305249	0.374636	0.202868	0.467552	0.339771	0.0285928	-0.171356	0.154231	0.28831	-0.388689	0.227287	0.0540026	-0.791432	0.187524	0.0239619
						0.520632	-0.190934	0.400182	0.387479	-0.22451	0.279631	0.305611	-0.411259	0.132453	0.464376	-0.291231	-0.000442903	-0.139717	-0.219512	0.331928	-0.214055	-0.189708	0.00771747	-0.620738	-0.233851	-0.0115715		0.567044	0.0289888	0.385901	0.40124	0.151767	0.283683	0.303976	0.375225	0.202427	0.466811	0.339839	0.0279823	-0.169894	0.154821	0.288351	-0.388869	0.227499	0.0553372	-0.792071	0.189195	0.0255885
						0.524315	-0.189976	0.395117	0.389032	-0.224318	0.274875	0.306609	-0.411931	0.129885	0.464273	-0.290942	-0.000416618	-0.137664	-0.21866	0.332355	-0.214405	-0.189703	0.00829596	-0.621679	-0.23358	-0.0117353		0.568886	0.030493	0.378727	0.395326	0.150922	0.281845	0.301959	0.375326	0.201844	0.46626	0.339908	0.0275251	-0.168411	0.155682	0.288817	-0.389266	0.227603	0.056471	-0.792276	0.189872	0.026971
						0.527917	-0.189	0.390262	0.390679	-0.224078	0.270714	0.306928	-0.412618	0.127586	0.464315	-0.290635	-0.000301785	-0.135337	-0.217505	0.332452	-0.214914	-0.189697	0.00891997	-0.622667	-0.234333	-0.0109303		0.571418	0.031468	0.371879	0.396745	0.151771	0.2804	0.300033	0.375515	0.201736	0.466293	0.339935	0.0270619	-0.167271	0.160678	0.291918	-0.389508	0.22763	0.0571465	-0.792476	0.190788	0.0278415
						0.531663	-0.188171	0.385511	0.392291	-0.223784	0.266308	0.307741	-0.413094	0.124986	0.464259	-0.290253	-7.83618e-05	-0.13313	-0.217044	0.332909	-0.215642	-0.189585	0.0100037	-0.623798	-0.234011	-0.0110525		0.573188	0.0325601	0.364274	0.404035	0.154546	0.27929	0.298313	0.375085	0.200712	0.46553	0.33963	0.0265388	-0.167416	0.156736	0.289098	-0.389731	0.22754	0.0580546	-0.793096	0.191359	0.0288227
						0.535472	-0.187195	0.38032	0.393709	-0.223777	0.262933	0.308436	-0.413783	0.122581	0.464247	-0.289849	-4.7528e-05	-0.130977	-0.215859	0.332723	-0.216437	-0.189628	0.0108581	-0.624761	-0.23381	-0.0111535		0.575661	0.0340042	0.358223	0.403954	0.155338	0.278122	0.296149	0.374908	0.199837	0.466896	0.339569	0.0260969	-0.164977	0.159988	0.290743	-0.389934	0.227491	0.0588144	-0.793684	0.19173	0.0297893
						0.538875	-0.186177	0.375743	0.394784	-0.223512	0.258719	0.308762	-0.414568	0.120579	0.462761	-0.292091	0.00254767	-0.128755	-0.215343	0.332931	-0.217196	-0.189703	0.0117895	-0.625533	-0.233656	-0.01119		0.57738	0.0345858	0.350674	0.40747	0.157521	0.276886	0.295491	0.374357	0.19943	0.466838	0.339426	0.0256106	-0.163852	0.159546	0.290073	-0.390253	0.227691	0.0602921	-0.794144	0.192762	0.0316123
						0.542236	-0.185679	0.370707	0.39636	-0.222999	0.254379	0.309345	-0.41485	0.117911	0.462669	-0.291937	0.00220161	-0.126655	-0.213799	0.332305	-0.217636	-0.18963	0.0121098	-0.626649	-0.233517	-0.0104892		0.579026	0.0358549	0.344616	0.40764	0.157896	0.275712	0.294413	0.374086	0.198586	0.466829	0.339345	0.0253669	-0.162628	0.160469	0.2903	-0.390232	0.227809	0.0613202	-0.794339	0.193367	0.03286
						0.545683	-0.184669	0.365505	0.397935	-0.222577	0.250174	0.309581	-0.415585	0.115865	0.462718	-0.291788	0.00208416	-0.124391	-0.213368	0.333112	-0.21829	-0.189648	0.0129464	-0.627816	-0.233481	-0.0099891		0.581224	0.0362475	0.337922	0.40916	0.158494	0.27397	0.292285	0.373422	0.197932	0.466687	0.339189	0.0251732	-0.16163	0.162749	0.291102	-0.390204	0.227719	0.0620135	-0.794595	0.193964	0.033908
						0.548914	-0.183847	0.360777	0.399819	-0.222543	0.245518	0.309919	-0.416081	0.113281	0.462689	-0.291671	0.00198427	-0.122311	-0.212122	0.332112	-0.219423	-0.189475	0.0143347	-0.629117	-0.234377	-0.00850072		0.582634	0.0371314	0.331582	0.409768	0.158889	0.272577	0.291442	0.373103	0.197581	0.466672	0.339106	0.0250076	-0.160898	0.163813	0.291352	-0.390263	0.227812	0.0627358	-0.794725	0.194609	0.035148
						0.552232	-0.18324	0.355883	0.400294	-0.222956	0.24225	0.309682	-0.417001	0.111314	0.462702	-0.291645	0.0019299	-0.120153	-0.210946	0.331886	-0.220516	-0.189586	0.0156616	-0.630288	-0.234291	-0.00841322		0.585232	0.0379078	0.324637	0.410495	0.159239	0.271451	0.290886	0.37279	0.197275	0.466338	0.338937	0.0247493	-0.159098	0.164913	0.292087	-0.390148	0.227716	0.0633496	-0.795198	0.195397	0.0367235
						0.555271	-0.182619	0.350736	0.401845	-0.222371	0.237866	0.308764	-0.41811	0.109293	0.462807	-0.291422	0.00161977	-0.118236	-0.2107	0.332046	-0.221023	-0.189427	0.0164727	-0.631358	-0.233455	-0.00880515		0.586682	0.038702	0.319078	0.41232	0.159326	0.268856	0.290113	0.372528	0.196844	0.466681	0.33872	0.0243029	-0.154392	0.166299	0.291632	-0.39025	0.227764	0.0644879	-0.795886	0.196518	0.0389563
						0.559289	-0.182209	0.345913	0.403538	-0.221757	0.233909	0.309011	-0.418382	0.107121	0.46281	-0.291352	0.00145443	-0.116054	-0.208942	0.33127	-0.221817	-0.189481	0.0170522	-0.632479	-0.233265	-0.00833055		0.588767	0.039368	0.313275	0.412559	0.159265	0.267988	0.288253	0.371841	0.196257	0.466871	0.338595	0.023917	-0.156972	0.165617	0.291393	-0.390315	0.227844	0.0655155	-0.795923	0.197091	0.039874
						0.561828	-0.182142	0.340976	0.404835	-0.221574	0.229768	0.308596	-0.419255	0.105439	0.462891	-0.291232	0.00118625	-0.11388	-0.20858	0.331533	-0.22268	-0.189582	0.0178527	-0.633857	-0.233458	-0.0076247		0.590377	0.0400903	0.307704	0.414151	0.159047	0.265731	0.287752	0.371458	0.195901	0.467092	0.338473	0.0235625	-0.156043	0.166783	0.291786	-0.390208	0.228005	0.0665429	-0.795662	0.197669	0.0406627
						0.567658	-0.181595	0.334662	0.405913	-0.221622	0.226753	0.308466	-0.419324	0.103742	0.462955	-0.291133	0.00100752	-0.111726	-0.207098	0.330541	-0.22351	-0.189664	0.0184745	-0.635443	-0.234227	-0.00592452		0.591752	0.0406956	0.302406	0.4159	0.159116	0.263736	0.287517	0.37124	0.195693	0.467296	0.338352	0.0233078	-0.153839	0.167562	0.29164	-0.390508	0.228045	0.0675092	-0.795751	0.19845	0.0421326
						0.56989	-0.181186	0.33035	0.408102	-0.220786	0.222167	0.308263	-0.419602	0.100939	0.462967	-0.291116	0.000783443	-0.109776	-0.206048	0.3297	-0.224665	-0.189823	0.0192107	-0.636653	-0.234084	-0.00581223		0.594317	0.0412928	0.296834	0.417859	0.158933	0.261636	0.287454	0.370812	0.195384	0.467531	0.338333	0.0229689	-0.152814	0.169909	0.292781	-0.390404	0.228045	0.0680005	-0.795957	0.199457	0.0440035
						0.573867	-0.181033	0.324335	0.408369	-0.220624	0.218948	0.307877	-0.420043	0.09948	0.463017	-0.291027	0.000612869	-0.107538	-0.205328	0.329518	-0.226061	-0.190222	0.0210669	-0.637923	-0.233036	-0.00627533		0.595555	0.0420858	0.291673	0.419337	0.158902	0.259921	0.287613	0.370558	0.195014	0.467765	0.338287	0.0226775	-0.151929	0.170739	0.292955	-0.390123	0.228019	0.0684788	-0.795901	0.200008	0.0449164
						0.576029	-0.18057	0.319584	0.409206	-0.220704	0.216779	0.309342	-0.418644	0.0977118	0.463036	-0.291004	0.000579488	-0.10583	-0.204168	0.32866	-0.226747	-0.190269	0.0215488	-0.639205	-0.233017	-0.00578742		0.59717	0.0424708	0.287226	0.409617	0.153918	0.255537	0.288478	0.370522	0.19479	0.468141	0.338366	0.0222304	-0.150309	0.171452	0.292501	-0.389859	0.228037	0.0691977	-0.795951	0.200817	0.0459545
						0.578685	-0.180407	0.31484	0.412323	-0.219536	0.212768	0.307526	-0.420228	0.095862	0.463068	-0.29091	0.000490821	-0.103577	-0.202647	0.327872	-0.22763	-0.190344	0.02223	-0.640846	-0.233536	-0.00478617		0.59947	0.0429492	0.282206	0.422984	0.159196	0.255221	0.289515	0.370794	0.194336	0.468411	0.338509	0.0220374	-0.148335	0.172443	0.292389	-0.38953	0.228064	0.0702785	-0.796288	0.201694	0.0471616
						0.580911	-0.180342	0.309195	0.412663	-0.220282	0.210849	0.308481	-0.419079	0.0942706	0.463086	-0.290921	0.0003827	-0.10179	-0.202455	0.327864	-0.228627	-0.190333	0.0231648	-0.642471	-0.234064	-0.00323725		0.600911	0.0434325	0.277723	0.42395	0.159137	0.253698	0.290763	0.37109	0.193988	0.46871	0.338612	0.0218372	-0.146903	0.173435	0.292606	-0.389424	0.228036	0.0710472	-0.796591	0.203473	0.0498668
						0.580285	-0.181557	0.304527	0.414797	-0.219711	0.207725	0.308166	-0.419126	0.092958	0.463101	-0.290955	0.000386168	-0.0995352	-0.200169	0.325845	-0.229743	-0.190479	0.0238395	-0.643736	-0.233012	-0.00377755		0.602799	0.0438407	0.273036	0.42647	0.158661	0.250677	0.291613	0.371114	0.193235	0.468898	0.338796	0.0216935	-0.145932	0.174418	0.292421	-0.389235	0.228012	0.0717452	-0.796745	0.204178	0.050901
						0.588611	-0.179122	0.298861	0.414994	-0.220604	0.205472	0.306195	-0.420695	0.091816	0.463121	-0.290941	0.000288001	-0.0976286	-0.198916	0.324524	-0.23101	-0.190516	0.0247107	-0.645236	-0.232758	-0.00348252		0.604876	0.0442498	0.268786	0.428753	0.158397	0.248247	0.293174	0.371122	0.192985	0.469973	0.338945	0.021298	-0.143831	0.177876	0.293296	-0.389265	0.228106	0.0726904	-0.79671	0.20467	0.0514104
						0.592384	-0.178647	0.29431	0.416802	-0.219701	0.20285	0.305724	-0.42061	0.0904504	0.463189	-0.290934	0.000207916	-0.0954029	-0.198097	0.324631	-0.231843	-0.19046	0.0252011	-0.646894	-0.232885	-0.00318127		0.606236	0.0447906	0.264766	0.431723	0.158161	0.245135	0.294994	0.371259	0.192859	0.470276	0.338932	0.020824	-0.143212	0.178567	0.293204	-0.389025	0.227983	0.0730845	-0.796709	0.20548	0.0522052
						0.595565	-0.178869	0.288232	0.416552	-0.220882	0.200474	0.304672	-0.421249	0.0899237	0.463224	-0.291088	0.000134163	-0.0937137	-0.197054	0.323589	-0.232639	-0.190514	0.0257533	-0.648722	-0.232953	-0.00227998		0.608732	0.0449643	0.261212	0.433673	0.158287	0.242879	0.296648	0.371247	0.192586	0.470603	0.339094	0.020463	-0.1415	0.177238	0.291534	-0.388548	0.228083	0.0737424	-0.796848	0.207496	0.053967
						0.596763	-0.179032	0.283815	0.418211	-0.220094	0.197875	0.30447	-0.420854	0.0881107	0.463257	-0.291156	0.0001027	-0.0918146	-0.196038	0.322853	-0.23381	-0.190541	0.0267655	-0.650086	-0.232242	-0.00238527		0.610156	0.0450627	0.257186	0.435761	0.158341	0.23973	0.298633	0.370968	0.19227	0.470982	0.339214	0.0201077	-0.139365	0.180012	0.292373	-0.388127	0.228056	0.0742006	-0.79662	0.208455	0.0553671
						0.600161	-0.178406	0.279769	0.418853	-0.220549	0.196402	0.304402	-0.420463	0.0868927	0.463343	-0.291184	-6.07531e-05	-0.0899047	-0.195123	0.322127	-0.235154	-0.190672	0.0274576	-0.651754	-0.232254	-0.0014398		0.61182	0.0454718	0.253257	0.437379	0.15876	0.23766	0.300098	0.370957	0.192241	0.471348	0.339322	0.0197104	-0.137857	0.18157	0.292795	-0.387718	0.227967	0.0747477	-0.79674	0.209572	0.0562259
						0.601538	-0.179051	0.274511	0.418329	-0.221661	0.195216	0.303927	-0.420321	0.0860415	0.463403	-0.291279	-9.57231e-05	-0.0882215	-0.19425	0.321391	-0.236405	-0.190721	0.0283278	-0.65352	-0.232569	-0.000985236		0.614261	0.0455016	0.249881	0.434244	0.156245	0.234654	0.30207	0.371015	0.191786	0.471719	0.339625	0.0194619	-0.136287	0.182384	0.292145	-0.387529	0.227869	0.0752823	-0.79733	0.210476	0.0572335
						0.603936	-0.179219	0.269112	0.419691	-0.221632	0.192528	0.303979	-0.419758	0.0850267	0.463569	-0.291264	-0.000509763	-0.0863567	-0.193218	0.32027	-0.237232	-0.190796	0.0287943	-0.655037	-0.232105	-0.00106923		0.616033	0.0455057	0.246463	0.437229	0.157396	0.232516	0.30356	0.370879	0.191694	0.471952	0.339638	0.0192462	-0.134409	0.183334	0.2915	-0.387328	0.227859	0.0760638	-0.797122	0.211557	0.0577521
						0.60615	-0.179172	0.2652	0.420536	-0.222363	0.190993	0.30333	-0.41957	0.0841251	0.463594	-0.29134	-0.00065585	-0.0846291	-0.192123	0.319557	-0.238354	-0.190858	0.0293789	-0.656914	-0.231467	-0.000788287		0.618537	0.0457784	0.242702	0.438644	0.156292	0.229979	0.305403	0.370851	0.191833	0.47221	0.33973	0.0190447	-0.133318	0.182498	0.289544	-0.386553	0.227718	0.0764466	-0.797087	0.212964	0.0585822
						0.60845	-0.179109	0.260829	0.42188	-0.222297	0.188531	0.3027	-0.419398	0.0832395	0.463618	-0.291381	-0.000654112	-0.0827571	-0.190848	0.318452	-0.239764	-0.190886	0.0303055	-0.658832	-0.232384	0.000933119		0.619859	0.0456256	0.239711	0.440762	0.156884	0.227289	0.307481	0.370479	0.192115	0.472503	0.339825	0.0187695	-0.131191	0.18363	0.288909	-0.38581	0.227803	0.0771502	-0.797162	0.214204	0.0590416
						0.610819	-0.179342	0.256054	0.422674	-0.222741	0.186824	0.302214	-0.419175	0.0823297	0.463604	-0.291443	-0.000583734	-0.0812545	-0.189929	0.317556	-0.241032	-0.191001	0.0311818	-0.660645	-0.231958	0.000939384		0.621732	0.0457094	0.23612	0.442832	0.156665	0.224756	0.308647	0.36988	0.1921	0.472936	0.339961	0.0186458	-0.129663	0.185901	0.289125	-0.385274	0.227701	0.0775263	-0.7971	0.215725	0.0600603
						0.613602	-0.179478	0.251687	0.423229	-0.22356	0.18522	0.301635	-0.419024	0.0815675	0.463566	-0.291521	-0.000555847	-0.0791909	-0.188826	0.316193	-0.242251	-0.191097	0.032123	-0.662237	-0.230965	0.000398753		0.623931	0.045919	0.233041	0.444378	0.156802	0.221757	0.311411	0.369569	0.19232	0.473245	0.339993	0.0185406	-0.127975	0.186429	0.288297	-0.384731	0.227587	0.0778736	-0.796856	0.217133	0.0607977
						0.615892	-0.179626	0.246882	0.424241	-0.223498	0.18281	0.301218	-0.418812	0.0809448	0.463523	-0.291548	-0.00043775	-0.077333	-0.187894	0.315669	-0.243349	-0.191103	0.0326433	-0.664292	-0.231186	0.0012222		0.625727	0.0460382	0.229968	0.446535	0.157359	0.21998	0.312594	0.369443	0.192518	0.474312	0.339909	0.018193	-0.125897	0.186993	0.287638	-0.384119	0.227504	0.0781323	-0.796919	0.218399	0.0613547
						0.618263	-0.179858	0.242306	0.425165	-0.22434	0.181456	0.300842	-0.41853	0.0801824	0.463467	-0.291508	-0.000290156	-0.075866	-0.186853	0.314843	-0.24482	-0.191202	0.0335714	-0.666419	-0.232162	0.00309391		0.628461	0.0461874	0.226586	0.447992	0.157584	0.217732	0.314287	0.369291	0.192787	0.47473	0.338347	0.0185621	-0.124021	0.188735	0.288128	-0.383778	0.22739	0.0785211	-0.796769	0.219902	0.061806
						0.620459	-0.179852	0.238417	0.425815	-0.22507	0.179312	0.300176	-0.418299	0.0794345	0.463315	-0.29153	6.50473e-05	-0.0742555	-0.185665	0.313727	-0.246217	-0.191305	0.0345205	-0.668012	-0.230854	0.00251313		0.629909	0.0459602	0.223716	0.450768	0.157711	0.214958	0.31621	0.369163	0.193127	0.475004	0.338301	0.0182182	-0.12254	0.189482	0.286722	-0.383358	0.227345	0.078976	-0.796564	0.221592	0.0624522
						0.622174	-0.180086	0.234021	0.426902	-0.225193	0.177565	0.299562	-0.417994	0.0788015	0.463299	-0.291524	0.000137669	-0.072549	-0.184851	0.312865	-0.247586	-0.191401	0.0354603	-0.66998	-0.230895	0.00301931		0.632338	0.0458996	0.220529	0.452345	0.15759	0.213115	0.317339	0.368992	0.193486	0.475274	0.338288	0.0185065	-0.120968	0.189841	0.284832	-0.382976	0.227196	0.0796167	-0.796392	0.222719	0.0628576
						0.62505	-0.180042	0.230231	0.427515	-0.225951	0.175839	0.299132	-0.417571	0.078109	0.463219	-0.291603	0.000227898	-0.070932	-0.183795	0.311914	-0.248731	-0.19128	0.0360876	-0.67192	-0.230953	0.00332832		0.633788	0.0457425	0.21783	0.454637	0.157049	0.210347	0.319425	0.36888	0.194096	0.475439	0.338113	0.0184327	-0.118818	0.19042	0.283873	-0.382771	0.227198	0.0806108	-0.796234	0.224112	0.0632026
						0.627021	-0.180541	0.225845	0.428184	-0.226688	0.174274	0.298512	-0.417362	0.0776422	0.463239	-0.291593	0.000265476	-0.0692974	-0.182896	0.310831	-0.250302	-0.19144	0.0370447	-0.67382	-0.230416	0.00390412		0.635529	0.0460762	0.214776	0.456266	0.157178	0.208634	0.320714	0.368883	0.194476	0.475673	0.337967	0.0181631	-0.116646	0.189872	0.28185	-0.382585	0.227075	0.0810256	-0.796575	0.225619	0.0638194
						0.629427	-0.180585	0.221792	0.429577	-0.226264	0.171945	0.298015	-0.416951	0.0771687	0.463203	-0.291619	0.00036567	-0.0677485	-0.181681	0.309581	-0.251689	-0.191489	0.0380451	-0.675927	-0.230334	0.00487229		0.638158	0.0462845	0.212183	0.458001	0.156888	0.206834	0.322316	0.368948	0.19503	0.475809	0.338013	0.017894	-0.115421	0.190896	0.280929	-0.382373	0.226922	0.0813612	-0.796521	0.227119	0.0641296
						0.631665	-0.180385	0.217343	0.430461	-0.227083	0.170562	0.297497	-0.416598	0.0766898	0.463207	-0.291601	0.000454155	-0.0660732	-0.180753	0.308704	-0.253429	-0.1915	0.0389916	-0.678099	-0.230317	0.00514659		0.639791	0.0461929	0.208932	0.460465	0.157075	0.204469	0.323988	0.369	0.195607	0.47609	0.337896	0.0178774	-0.112576	0.193331	0.281306	-0.382084	0.226798	0.081731	-0.796108	0.22865	0.0642957
						0.633997	-0.180264	0.213588	0.431544	-0.227153	0.168324	0.296768	-0.416494	0.0762082	0.463204	-0.291607	0.000461864	-0.064425	-0.179796	0.307388	-0.254661	-0.191514	0.0397549	-0.679893	-0.229938	0.00568692		0.642291	0.0459279	0.206353	0.461717	0.156986	0.203409	0.325201	0.369092	0.196471	0.476445	0.337949	0.017921	-0.110585	0.194532	0.280827	-0.381341	0.226593	0.081719	-0.795766	0.229766	0.0642861
						0.635527	-0.180407	0.210262	0.431188	-0.230411	0.170236	0.296239	-0.416383	0.0757954	0.463201	-0.291559	0.000494866	-0.0628799	-0.17881	0.306264	-0.256148	-0.191468	0.0408697	-0.682066	-0.229919	0.00644776		0.645657	0.0458599	0.203533	0.46389	0.156814	0.202085	0.326947	0.36923	0.197285	0.476906	0.337928	0.0180112	-0.108031	0.195388	0.279219	-0.380864	0.2265	0.0819324	-0.795788	0.230996	0.0644925
						0.637536	-0.180727	0.20633	0.432196	-0.23085	0.168107	0.295898	-0.416188	0.0752089	0.463194	-0.291602	0.000560369	-0.0615392	-0.178051	0.305338	-0.258135	-0.191522	0.0420209	-0.684194	-0.230453	0.00786386		0.647776	0.0457126	0.200722	0.465987	0.156952	0.200307	0.328595	0.369291	0.197894	0.478473	0.338346	0.0183153	-0.106696	0.1962	0.278454	-0.380506	0.226433	0.0821689	-0.79548	0.232589	0.0647272
						0.63996	-0.180966	0.203005	0.43304	-0.231018	0.166287	0.295545	-0.416051	0.0748022	0.463203	-0.291606	0.000574087	-0.0601373	-0.176994	0.303687	-0.259329	-0.19141	0.042753	-0.686104	-0.229281	0.00744405		0.649993	0.0459565	0.197974	0.468038	0.157045	0.199305	0.32985	0.369196	0.198524	0.47886	0.338358	0.018427	-0.104533	0.196131	0.275555	-0.380071	0.226356	0.0823693	-0.795376	0.233891	0.0647839
						0.641953	-0.181145	0.198323	0.434057	-0.231121	0.164465	0.295453	-0.415754	0.0742942	0.463183	-0.291567	0.000585517	-0.0583839	-0.176089	0.30249	-0.260877	-0.191391	0.0437757	-0.688181	-0.229626	0.0088854		0.652025	0.0460771	0.195441	0.469933	0.15683	0.198036	0.331816	0.369289	0.199276	0.479107	0.338353	0.0184435	-0.10326	0.197054	0.274066	-0.379765	0.226295	0.0827277	-0.794871	0.2352	0.0649545
						0.64423	-0.181133	0.194957	0.435143	-0.230853	0.163054	0.295188	-0.415416	0.0738798	0.463233	-0.291543	0.000613317	-0.0568574	-0.175181	0.301217	-0.262729	-0.191381	0.044878	-0.690581	-0.229929	0.0103514		0.654083	0.0459685	0.19296	0.47163	0.156945	0.197521	0.333262	0.36917	0.200352	0.479367	0.338427	0.0185337	-0.100395	0.197597	0.272667	-0.379601	0.226258	0.0833229	-0.794675	0.236259	0.0648411
						0.645011	-0.180627	0.191146	0.436217	-0.230788	0.160505	0.294369	-0.414965	0.0739528	0.463252	-0.291563	0.000640116	-0.0556766	-0.17426	0.299927	-0.264234	-0.191305	0.0460209	-0.69211	-0.228984	0.0105945		0.656281	0.0456171	0.190359	0.473966	0.157282	0.196609	0.334726	0.369287	0.201549	0.479576	0.338426	0.018543	-0.0988329	0.19709	0.270273	-0.379167	0.226168	0.0836411	-0.794353	0.237466	0.0651093
						0.647352	-0.180686	0.188113	0.437307	-0.230655	0.158906	0.294003	-0.414571	0.0735712	0.463264	-0.29149	0.000684451	-0.0542119	-0.173416	0.29884	-0.265657	-0.191136	0.0468224	-0.694399	-0.229429	0.0118838		0.656996	0.0451674	0.188021	0.475546	0.157402	0.195663	0.336896	0.369579	0.20264	0.479807	0.338469	0.0185533	-0.095735	0.199433	0.269858	-0.378895	0.225994	0.084015	-0.793815	0.238849	0.0651158
						0.648925	-0.180423	0.184519	0.438421	-0.230327	0.157243	0.293662	-0.414043	0.0729466	0.463233	-0.291454	0.00069783	-0.0529511	-0.172695	0.297683	-0.267564	-0.19106	0.048144	-0.69678	-0.229455	0.0134361		0.658694	0.0452763	0.185441	0.477947	0.157272	0.194827	0.337964	0.369833	0.203585	0.480054	0.338446	0.0186716	-0.0945244	0.199682	0.268616	-0.378656	0.225882	0.0843986	-0.793681	0.240076	0.0652153
						0.650755	-0.180778	0.181308	0.439387	-0.2306	0.155141	0.293314	-0.413586	0.0728812	0.46328	-0.291438	0.000756964	-0.0515225	-0.171869	0.29649	-0.269215	-0.191004	0.0494673	-0.698623	-0.228453	0.0134839		0.661366	0.0456273	0.183312	0.479504	0.157276	0.1943	0.340144	0.370159	0.204506	0.480343	0.338413	0.0187034	-0.0915489	0.200639	0.266483	-0.378489	0.225793	0.084778	-0.793192	0.241276	0.0653045
						0.652798	-0.180817	0.177924	0.440333	-0.230619	0.153589	0.293015	-0.413137	0.0725904	0.463276	-0.291391	0.000790014	-0.0499061	-0.170798	0.29477	-0.270748	-0.190823	0.0501705	-0.700968	-0.229115	0.0152118		0.663128	0.045453	0.181117	0.481661	0.15763	0.193665	0.341712	0.369946	0.205553	0.48074	0.338465	0.0188097	-0.0904257	0.201239	0.265634	-0.378281	0.225771	0.0851254	-0.792749	0.242314	0.0653743
						0.654677	-0.180796	0.17406	0.441436	-0.230579	0.1517	0.292707	-0.412767	0.0723377	0.463266	-0.291435	0.00083957	-0.0488433	-0.17019	0.293755	-0.272544	-0.190631	0.0516339	-0.703192	-0.228686	0.0163359		0.666013	0.045208	0.178282	0.487228	0.158344	0.192887	0.343452	0.369711	0.206501	0.48113	0.338499	0.0189496	-0.0872823	0.202304	0.263801	-0.37806	0.225706	0.0854541	-0.79225	0.243155	0.0652792
						0.657175	-0.181708	0.171464	0.442706	-0.229876	0.1502	0.292806	-0.412554	0.0720531	0.463281	-0.291377	0.000938194	-0.0474547	-0.169456	0.292314	-0.274399	-0.190589	0.0528729	-0.705051	-0.227737	0.0166427		0.667815	0.0450024	0.176444	0.486761	0.158165	0.192094	0.345714	0.369813	0.207376	0.48202	0.338699	0.0191142	-0.0859833	0.203555	0.262365	-0.377843	0.225734	0.0857778	-0.791697	0.244348	0.0653867
						0.658631	-0.18156	0.167876	0.443875	-0.229648	0.147916	0.292442	-0.412155	0.0722635	0.463263	-0.291352	0.000958194	-0.0460114	-0.168512	0.290998	-0.276034	-0.190417	0.0540964	-0.707725	-0.229138	0.0195867		0.67047	0.0450219	0.173965	0.487174	0.157896	0.191552	0.346837	0.369893	0.208098	0.482134	0.338668	0.01943	-0.0828949	0.204309	0.260774	-0.377618	0.225724	0.0861062	-0.790956	0.245568	0.0653068
						0.66049	-0.181721	0.165343	0.444814	-0.229506	0.146051	0.292163	-0.411673	0.0720049	0.463338	-0.291295	0.000957743	-0.0445913	-0.167796	0.289612	-0.27769	-0.190211	0.0554515	-0.709349	-0.228119	0.0201959		0.672549	0.045108	0.171928	0.490604	0.158589	0.191212	0.349308	0.370372	0.209837	0.482959	0.33884	0.0193396	-0.081678	0.202728	0.256772	-0.377153	0.225879	0.0865299	-0.790505	0.246636	0.0653144
						0.662441	-0.182095	0.161622	0.44575	-0.229401	0.144909	0.291889	-0.411066	0.0719019	0.46337	-0.29124	0.0010396	-0.0434521	-0.167162	0.288236	-0.279648	-0.190065	0.0564008	-0.711475	-0.227331	0.0210538		0.674518	0.0447788	0.16997	0.492547	0.158709	0.190916	0.350508	0.370237	0.210819	0.483339	0.338883	0.0194219	-0.078917	0.204889	0.256308	-0.376254	0.226029	0.0867246	-0.789659	0.24777	0.0652747
						0.664457	-0.182325	0.158392	0.446902	-0.229187	0.143215	0.291457	-0.410356	0.071936	0.463352	-0.291096	0.00113296	-0.0422074	-0.166416	0.286261	-0.281343	-0.189932	0.0577265	-0.714017	-0.228264	0.0235122		0.676884	0.0447037	0.167675	0.492787	0.158033	0.189995	0.352622	0.370009	0.211904	0.483646	0.338921	0.0194576	-0.0771523	0.205552	0.253678	-0.37568	0.226155	0.0868526	-0.789198	0.248579	0.0654208
						0.666281	-0.182238	0.155212	0.447943	-0.229321	0.141494	0.291084	-0.4097	0.0719618	0.463352	-0.291063	0.00130274	-0.0411316	-0.166099	0.28518	-0.283022	-0.189616	0.0589256	-0.71583	-0.227161	0.0236222		0.678895	0.0445895	0.165526	0.494454	0.158081	0.189111	0.354618	0.369879	0.212716	0.483976	0.338873	0.0194657	-0.0745424	0.204493	0.250983	-0.374785	0.226212	0.0868071	-0.788781	0.249375	0.0653383
						0.667582	-0.182435	0.152157	0.449067	-0.229116	0.140011	0.29089	-0.409027	0.0720636	0.463301	-0.291228	0.00146778	-0.0401009	-0.165224	0.283619	-0.284693	-0.189424	0.0598949	-0.718064	-0.22659	0.0250546		0.680007	0.0464099	0.16532	0.496764	0.158313	0.188392	0.355997	0.369768	0.213419	0.484322	0.338791	0.0195245	-0.0724431	0.205305	0.248984	-0.374388	0.226403	0.0870089	-0.788048	0.250361	0.0653766
						0.6695	-0.182189	0.149012	0.451611	-0.225647	0.135209	0.29064	-0.408417	0.0724771	0.463378	-0.290988	0.00136435	-0.0388689	-0.164648	0.281987	-0.286379	-0.189166	0.0611678	-0.720035	-0.227243	0.0275032		0.681789	0.0466085	0.163205	0.498049	0.158554	0.187865	0.358583	0.369904	0.214392	0.484527	0.338685	0.0196047	-0.0700671	0.205967	0.247141	-0.37407	0.226504	0.0871746	-0.78752	0.251207	0.0654417
						0.670743	-0.182138	0.145671	0.452395	-0.225768	0.134349	0.290589	-0.407746	0.0724742	0.463462	-0.290798	0.00170567	-0.0375573	-0.164222	0.280584	-0.28832	-0.188685	0.0622543	-0.722193	-0.226603	0.0286442		0.684753	0.0464802	0.161082	0.500509	0.158967	0.187796	0.360041	0.369988	0.215304	0.484984	0.338706	0.019573	-0.0680479	0.206613	0.244948	-0.373721	0.226637	0.0873002	-0.787015	0.252128	0.0654645
						0.672694	-0.182166	0.142753	0.45373	-0.224944	0.132103	0.290617	-0.406984	0.0725515	0.463427	-0.290833	0.00206196	-0.0362706	-0.163482	0.278851	-0.289502	-0.18807	0.0631557	-0.724268	-0.225775	0.0297334		0.687496	0.0460463	0.159314	0.501859	0.158471	0.186835	0.362353	0.369885	0.216727	0.485342	0.338679	0.019577	-0.0665632	0.20549	0.241462	-0.373308	0.226797	0.0874524	-0.786184	0.253331	0.0656648
						0.674717	-0.182481	0.139703	0.454498	-0.225269	0.130704	0.290416	-0.406255	0.0726604	0.463432	-0.290758	0.00216005	-0.0351795	-0.162895	0.276576	-0.291379	-0.187397	0.0643002	-0.726338	-0.226012	0.0311544		0.689403	0.046191	0.157304	0.50451	0.158667	0.186672	0.363726	0.369755	0.217576	0.485631	0.338609	0.0195137	-0.0642184	0.209397	0.241703	-0.372825	0.227025	0.0875431	-0.78584	0.254091	0.0656075
						0.676436	-0.182678	0.13707	0.45554	-0.225422	0.129852	0.289913	-0.405337	0.0731398	0.463444	-0.290722	0.00226408	-0.0344303	-0.16274	0.275247	-0.293133	-0.187039	0.0655745	-0.728668	-0.225747	0.0332137		0.690858	0.0466114	0.155694	0.505864	0.158456	0.186018	0.365973	0.369642	0.218472	0.486525	0.338724	0.0196382	-0.0619128	0.210351	0.23952	-0.371966	0.227392	0.0876488	-0.785339	0.254944	0.0654899
						0.677737	-0.182861	0.135548	0.45699	-0.224762	0.128136	0.289487	-0.404606	0.0735171	0.463489	-0.290629	0.00242341	-0.03351	-0.162203	0.273971	-0.29461	-0.186534	0.0665721	-0.730184	-0.224857	0.0345437		0.692371	0.0466461	0.15435	0.507464	0.158507	0.185739	0.36774	0.369367	0.219309	0.486587	0.338672	0.0196019	-0.0596078	0.209166	0.236486	-0.371024	0.22775	0.087664	-0.784627	0.255923	0.0654937
						0.679263	-0.183097	0.133347	0.458177	-0.224916	0.126732	0.289277	-0.404014	0.0736325	0.464782	-0.287381	-0.000547379	-0.0320936	-0.161351	0.271565	-0.296428	-0.186039	0.0679909	-0.732713	-0.225174	0.0369006		0.6948	0.0466427	0.152579	0.50975	0.158769	0.185246	0.369481	0.369492	0.220375	0.486689	0.338574	0.0196257	-0.0575066	0.209727	0.233877	-0.369843	0.228077	0.0875422	-0.783384	0.256474	0.0645642
						0.68048	-0.182142	0.131622	0.45883	-0.225317	0.125872	0.289101	-0.403372	0.073843	0.464801	-0.287279	-0.00050829	-0.0312297	-0.16098	0.270009	-0.297989	-0.185718	0.0690334	-0.734746	-0.224527	0.0375782		0.696764	0.0468431	0.149963	0.511178	0.158728	0.184419	0.371624	0.369376	0.221367	0.487789	0.338798	0.019878	-0.0555772	0.208487	0.230997	-0.369374	0.228351	0.0874688	-0.782605	0.257113	0.0640448
						0.682331	-0.182017	0.130438	0.459593	-0.225608	0.124777	0.28872	-0.402771	0.0742811	0.464857	-0.287206	-0.000439735	-0.0307363	-0.160698	0.268455	-0.299722	-0.185339	0.0699679	-0.736335	-0.224062	0.0397527		0.700111	0.0454402	0.147775	0.512981	0.158743	0.184018	0.3728	0.369315	0.222186	0.488175	0.338774	0.0199669	-0.0535555	0.209006	0.228083	-0.368846	0.228661	0.0874183	-0.781737	0.257978	0.0636609
						0.683617	-0.182022	0.128271	0.460875	-0.225085	0.122506	0.288605	-0.401872	0.0747495	0.464833	-0.287061	-0.000410464	-0.0291814	-0.159822	0.265525	-0.301357	-0.184572	0.071173	-0.738493	-0.223472	0.0411292		0.70176	0.0500776	0.148705	0.515017	0.159079	0.183946	0.375271	0.368966	0.222788	0.488477	0.338762	0.0200118	-0.0514083	0.209269	0.226167	-0.36819	0.228967	0.0871583	-0.781183	0.25856	0.063133
						0.686295	-0.182536	0.126436	0.462182	-0.224959	0.121724	0.288298	-0.401121	0.0752422	0.464866	-0.286941	-0.00043436	-0.0287075	-0.15927	0.26443	-0.302567	-0.183467	0.0716418	-0.74063	-0.224483	0.044333		0.704007	0.0508289	0.145713	0.516413	0.158793	0.1836	0.376601	0.368583	0.223863	0.488759	0.338682	0.0200357	-0.0498872	0.209487	0.222767	-0.367433	0.229518	0.0870511	-0.780669	0.259319	0.0629286
						0.687496	-0.181591	0.124565	0.463259	-0.225049	0.121027	0.288204	-0.400252	0.0754823	0.464918	-0.286817	-0.000518799	-0.027613	-0.158715	0.261888	-0.304127	-0.182719	0.0730031	-0.742425	-0.222778	0.0444298		0.708985	0.0446608	0.139505	0.51878	0.158791	0.183168	0.378637	0.368398	0.224716	0.489076	0.338688	0.0201353	-0.0474296	0.209729	0.220993	-0.366108	0.229909	0.0863876	-0.779913	0.260355	0.0626895
						0.689165	-0.181382	0.123763	0.464298	-0.225327	0.120107	0.288055	-0.399404	0.0756021	0.46501	-0.286673	-0.000570288	-0.0267557	-0.158103	0.259479	-0.306016	-0.182113	0.0741677	-0.743968	-0.22204	0.0461397		0.711268	0.04492	0.136669	0.519938	0.158622	0.182667	0.380455	0.368404	0.225614	0.489341	0.338695	0.0201793	-0.0458501	0.210278	0.218156	-0.364906	0.230235	0.085825	-0.779426	0.261183	0.0623963
						0.691189	-0.181111	0.121885	0.465343	-0.224804	0.118272	0.287873	-0.398741	0.0756019	0.465024	-0.286589	-0.000596756	-0.0262008	-0.157908	0.257917	-0.307578	-0.181681	0.0747115	-0.746145	-0.221896	0.0482013		0.71441	0.0464936	0.135303	0.522014	0.158654	0.181914	0.381603	0.368422	0.226698	0.489536	0.338651	0.0204573	-0.042987	0.211	0.216434	-0.36427	0.230667	0.085746	-0.777958	0.261954	0.061471
						0.693333	-0.180725	0.121001	0.466121	-0.22482	0.117157	0.287498	-0.398213	0.0761602	0.465109	-0.286405	-0.000644428	-0.0252757	-0.157292	0.255125	-0.309333	-0.180837	0.076156	-0.747601	-0.221576	0.0496276		0.715229	0.042857	0.131586	0.523549	0.159067	0.182134	0.38397	0.36799	0.227162	0.489811	0.338743	0.0202045	-0.0417438	0.210999	0.213112	-0.363386	0.231132	0.085514	-0.777336	0.262935	0.0611972
						0.69556	-0.180154	0.119392	0.466978	-0.224883	0.116344	0.287206	-0.39748	0.0768269	0.465198	-0.286281	-0.000721465	-0.0248709	-0.156795	0.253273	-0.310638	-0.179417	0.0765293	-0.749578	-0.220982	0.0516881		0.718386	0.0438712	0.130035	0.525037	0.158852	0.181734	0.385396	0.367525	0.227958	0.490078	0.338722	0.0202014	-0.0390224	0.211611	0.211547	-0.362064	0.231501	0.0848885	-0.776857	0.263452	0.0604318
						0.697757	-0.179945	0.11815	0.468107	-0.225034	0.115468	0.287249	-0.396646	0.0768265	0.465248	-0.286173	-0.000984541	-0.0237802	-0.156213	0.250418	-0.312188	-0.178614	0.0773506	-0.75126	-0.219975	0.0525315		0.720386	0.0438383	0.12773	0.527241	0.158608	0.181173	0.387206	0.367255	0.228951	0.491014	0.338903	0.0203738	-0.0372482	0.212133	0.208477	-0.360674	0.231708	0.0841038	-0.776146	0.264131	0.0596447
						0.699804	-0.179616	0.117271	0.468962	-0.225164	0.115019	0.286999	-0.395838	0.0769089	0.465305	-0.285997	-0.00105578	-0.0235574	-0.155872	0.248042	-0.314017	-0.177979	0.0782235	-0.752904	-0.219596	0.054669		0.72154	0.0540187	0.130534	0.528347	0.157832	0.1805	0.388779	0.367062	0.229772	0.491727	0.338985	0.0204424	-0.0351232	0.21234	0.206572	-0.359873	0.232089	0.0834864	-0.775167	0.264922	0.0588397
						0.702019	-0.178995	0.11531	0.470276	-0.224291	0.113057	0.287011	-0.395073	0.076993	0.465316	-0.285962	-0.00118552	-0.0226739	-0.155558	0.245498	-0.315541	-0.17733	0.0792432	-0.754337	-0.219442	0.0562374		0.724976	0.0449422	0.123898	0.529916	0.158089	0.180033	0.390026	0.366842	0.230373	0.491897	0.339007	0.020412	-0.0337599	0.212181	0.202724	-0.358833	0.232585	0.0827243	-0.774566	0.265561	0.0581792
						0.704042	-0.178918	0.114362	0.47111	-0.224388	0.112401	0.286978	-0.394403	0.0772693	0.465385	-0.285725	-0.00143218	-0.0224199	-0.155125	0.242869	-0.316961	-0.17584	0.0793541	-0.756208	-0.219567	0.0588305		0.727228	0.0453475	0.122715	0.531863	0.158404	0.18008	0.392282	0.36654	0.230739	0.492167	0.338861	0.020234	-0.0317117	0.212382	0.200831	-0.357663	0.232986	0.0821217	-0.773767	0.266366	0.0574023
						0.706067	-0.178635	0.113764	0.471906	-0.224733	0.111685	0.286311	-0.393988	0.0776964	0.465442	-0.285683	-0.00153708	-0.0217643	-0.154936	0.240443	-0.318642	-0.174637	0.080688	-0.75717	-0.218503	0.0597879		0.72884	0.0456819	0.120916	0.532936	0.158236	0.17983	0.393859	0.366291	0.231384	0.492498	0.338815	0.0200836	-0.0298387	0.212719	0.197493	-0.3562	0.233305	0.0810871	-0.772867	0.267137	0.0566319
						0.707946	-0.178465	0.113023	0.472818	-0.224695	0.111183	0.286252	-0.393259	0.0778439	0.465568	-0.285606	-0.00161612	-0.0211897	-0.154417	0.237333	-0.320307	-0.173974	0.0812227	-0.758734	-0.217367	0.0607056		0.730481	0.0458994	0.119275	0.534664	0.157876	0.179274	0.395555	0.366121	0.232172	0.492782	0.338791	0.0199416	-0.028046	0.212758	0.196123	-0.35554	0.233537	0.0803925	-0.772275	0.26839	0.0558647
						0.70979	-0.178156	0.111559	0.47362	-0.224831	0.110778	0.286141	-0.392517	0.077884	0.465882	-0.284883	-0.00242219	-0.0208189	-0.154316	0.235365	-0.321841	-0.173089	0.0819664	-0.759903	-0.216641	0.0622709		0.732631	0.0461536	0.118549	0.536462	0.157488	0.178977	0.397114	0.365881	0.23269	0.493048	0.338678	0.0194192	-0.0256118	0.213672	0.193548	-0.354319	0.23417	0.0792562	-0.77169	0.269149	0.055294
						0.711581	-0.178051	0.111048	0.474682	-0.224361	0.108757	0.285871	-0.391677	0.0781439	0.465898	-0.284798	-0.0025291	-0.0203868	-0.153955	0.232179	-0.323567	-0.171585	0.0828373	-0.761157	-0.215998	0.063688		0.734026	0.0461486	0.117745	0.537631	0.156751	0.178007	0.398301	0.365569	0.233292	0.493268	0.338587	0.0191959	-0.024042	0.213784	0.191339	-0.352936	0.234618	0.0783297	-0.770728	0.269697	0.0541137
						0.712397	-0.177891	0.110461	0.475587	-0.224658	0.108047	0.28571	-0.390695	0.0783055	0.466028	-0.284811	-0.00269786	-0.0200351	-0.153889	0.229714	-0.324986	-0.170689	0.082992	-0.762493	-0.216111	0.0659423		0.735413	0.0461258	0.116349	0.539643	0.157318	0.178315	0.400434	0.365176	0.233496	0.493501	0.338527	0.0189894	-0.021791	0.214009	0.188241	-0.351757	0.235015	0.0775325	-0.770423	0.270599	0.0533849
						0.713818	-0.177927	0.1101	0.47621	-0.225011	0.107643	0.285785	-0.389956	0.0779877	0.466122	-0.28472	-0.00275699	-0.0195678	-0.153545	0.226451	-0.326139	-0.169802	0.0836011	-0.763534	-0.215533	0.0668862		0.73744	0.0465356	0.115672	0.540901	0.157587	0.178471	0.401625	0.364881	0.23378	0.493746	0.33848	0.0187677	-0.0208693	0.214012	0.186218	-0.35095	0.235245	0.076423	-0.769718	0.271503	0.0525273
						0.715365	-0.177726	0.109324	0.477158	-0.225049	0.107364	0.286099	-0.38923	0.0777526	0.46617	-0.284483	-0.00265725	-0.0193813	-0.153278	0.223782	-0.327794	-0.168187	0.0844627	-0.764479	-0.214527	0.0676445		0.738333	0.0462112	0.115004	0.541955	0.157214	0.177863	0.402806	0.364644	0.234124	0.493935	0.338423	0.018498	-0.0181971	0.214315	0.183144	-0.349332	0.235894	0.0750013	-0.768907	0.272268	0.0516234
						0.716442	-0.177955	0.108922	0.478094	-0.225065	0.107009	0.286094	-0.388523	0.077733	0.466387	-0.284268	-0.00275176	-0.0188616	-0.152879	0.220472	-0.328877	-0.166962	0.0847262	-0.765633	-0.214345	0.0700591		0.739303	0.0461761	0.114496	0.543212	0.156435	0.177215	0.404822	0.364518	0.234637	0.494261	0.338331	0.0182666	-0.0172026	0.2144	0.18122	-0.348129	0.2363	0.0739828	-0.767922	0.272694	0.0497569
						0.717236	-0.178025	0.108721	0.478833	-0.225116	0.106697	0.286129	-0.387681	0.0777773	0.466574	-0.284024	-0.00275883	-0.0187701	-0.152806	0.217858	-0.33041	-0.166267	0.085411	-0.766323	-0.213228	0.0704314		0.740515	0.0462227	0.114209	0.545196	0.156225	0.177023	0.405733	0.364117	0.234812	0.494486	0.338346	0.0179988	-0.0153299	0.214824	0.178289	-0.34701	0.236591	0.0728035	-0.767049	0.273564	0.0485592
						0.718052	-0.178035	0.108624	0.47978	-0.224684	0.105811	0.285906	-0.386869	0.0780021	0.466772	-0.283898	-0.00273466	-0.0184073	-0.152605	0.214418	-0.331576	-0.164807	0.0856969	-0.766875	-0.212297	0.0714027		0.741886	0.0461908	0.114218	0.546268	0.155781	0.176491	0.406683	0.363966	0.235368	0.495965	0.338637	0.0181064	-0.0136715	0.214715	0.176133	-0.346322	0.236919	0.0718587	-0.766712	0.274559	0.0478366
						0.719058	-0.178023	0.10897	0.480579	-0.224846	0.10566	0.285645	-0.386035	0.0780369	0.466914	-0.283879	-0.00214745	-0.0180485	-0.152257	0.211031	-0.333049	-0.163396	0.0864596	-0.767818	-0.211572	0.0734993		0.742939	0.0461693	0.114326	0.547278	0.155799	0.17637	0.408974	0.363447	0.235296	0.496294	0.338616	0.017992	-0.0125855	0.214772	0.173417	-0.344503	0.237424	0.0703758	-0.766529	0.275579	0.047004
						0.719972	-0.178078	0.109079	0.481171	-0.225398	0.10605	0.28554	-0.385294	0.0780109	0.467087	-0.283736	-0.00221573	-0.0179429	-0.152301	0.207978	-0.334097	-0.162507	0.0866337	-0.768346	-0.210332	0.0739062		0.743529	0.0459868	0.114182	0.548732	0.156133	0.176665	0.410016	0.36306	0.235712	0.496499	0.338679	0.0179166	-0.0101784	0.214669	0.170791	-0.343498	0.23776	0.0692453	-0.765884	0.276638	0.0460536
						0.720606	-0.178162	0.109211	0.481917	-0.22551	0.106027	0.285151	-0.384713	0.0785522	0.467478	-0.283197	-0.00258722	-0.0176558	-0.1518	0.204385	-0.335204	-0.161103	0.0870119	-0.768657	-0.209049	0.0750111		0.744019	0.0458529	0.114212	0.550183	0.156073	0.176653	0.410887	0.36286	0.235852	0.496716	0.338707	0.0178617	-0.00915587	0.21507	0.168545	-0.34264	0.237866	0.0677874	-0.765078	0.27726	0.0439155
						0.721042	-0.178539	0.109823	0.482988	-0.22521	0.105502	0.28542	-0.384041	0.0785164	0.467582	-0.283335	-0.00215934	-0.0176441	-0.151755	0.20159	-0.336639	-0.1595	0.0875706	-0.769247	-0.208701	0.0773098		0.744958	0.0458617	0.114488	0.55115	0.155414	0.176156	0.412194	0.362746	0.235957	0.496854	0.338678	0.0177332	-0.00801849	0.214952	0.166049	-0.341507	0.238119	0.06625	-0.764639	0.278244	0.0431645
						0.721589	-0.178542	0.109977	0.483549	-0.22562	0.105914	0.285637	-0.383218	0.0783374	0.467857	-0.283052	-0.0021553	-0.0171184	-0.151601	0.19763	-0.337465	-0.158554	0.0876983	-0.769383	-0.206677	0.0778089		0.74585	0.045647	0.114958	0.552146	0.154885	0.175837	0.413686	0.3624	0.235816	0.496942	0.338608	0.0175832	-0.00583078	0.214918	0.163311	-0.340152	0.238652	0.0652107	-0.763298	0.279315	0.0415959
						0.722028	-0.178648	0.110357	0.484126	-0.225702	0.105892	0.285801	-0.382373	0.0783378	0.468256	-0.282748	-0.00208458	-0.0171157	-0.151351	0.194212	-0.338315	-0.15693	0.0875639	-0.769902	-0.205051	0.0786449		0.746756	0.0453661	0.115529	0.553469	0.154673	0.17577	0.414528	0.361956	0.235886	0.497125	0.338554	0.0174932	-0.00508932	0.214899	0.160784	-0.338903	0.238882	0.0636132	-0.762927	0.280224	0.0403016
						0.722615	-0.178609	0.111079	0.484744	-0.225829	0.106102	0.285316	-0.381085	0.078722	0.468694	-0.282248	-0.00242577	-0.0170934	-0.151416	0.190803	-0.339493	-0.155459	0.0879698	-0.769844	-0.203504	0.0803339		0.747245	0.045157	0.115906	0.554766	0.154634	0.175747	0.415352	0.361553	0.23597	0.497182	0.338497	0.017478	-0.0034239	0.214623	0.158156	-0.338313	0.239009	0.0621306	-0.762106	0.281	0.0387421
						0.723162	-0.178559	0.11175	0.485495	-0.225896	0.106307	0.285373	-0.380431	0.0787509	0.468911	-0.282064	-0.00237091	-0.0169615	-0.151341	0.187521	-0.340578	-0.154511	0.0886849	-0.770105	-0.20155	0.0806878		0.747695	0.0450178	0.116299	0.555538	0.15464	0.175765	0.416528	0.361183	0.235968	0.497296	0.338388	0.0174366	-0.00188011	0.215123	0.15591	-0.33772	0.23942	0.0610325	-0.761597	0.282263	0.0378825
						0.723708	-0.178608	0.112152	0.486173	-0.226064	0.106497	0.285668	-0.379528	0.0785028	0.469384	-0.281621	-0.00256386	-0.0172051	-0.151154	0.183868	-0.341395	-0.152691	0.088344	-0.770142	-0.200976	0.0833608		0.748582	0.0450021	0.116823	0.556335	0.154406	0.175654	0.417725	0.361045	0.235981	0.497352	0.338256	0.0174368	-0.00107014	0.214949	0.153424	-0.336125	0.239581	0.0589654	-0.761307	0.2834	0.0368954
						0.724136	-0.178676	0.112587	0.487103	-0.226068	0.106735	0.285699	-0.378976	0.0784972	0.469738	-0.281368	-0.00245483	-0.016889	-0.150858	0.18025	-0.34226	-0.151468	0.0882115	-0.770333	-0.19966	0.0846803		0.74905	0.0449685	0.117175	0.557176	0.154167	0.175825	0.418198	0.360721	0.236114	0.497471	0.338267	0.0174802	-0.000298727	0.216429	0.151751	-0.335164	0.239876	0.0572438	-0.76064	0.284321	0.0353739
						0.724544	-0.178663	0.112971	0.487955	-0.225992	0.107208	0.285885	-0.378309	0.0784909	0.47023	-0.281164	-0.00211153	-0.016991	-0.150888	0.176784	-0.343099	-0.150558	0.0885691	-0.770492	-0.19856	0.0867128		0.749934	0.0450594	0.117561	0.558719	0.154092	0.176176	0.418653	0.360398	0.236319	0.497505	0.338197	0.0175447	0.00172892	0.215644	0.149031	-0.334676	0.240318	0.0563994	-0.759733	0.285089	0.0334557
						0.724961	-0.17871	0.113414	0.488726	-0.225796	0.107796	0.286045	-0.377453	0.0787192	0.47081	-0.280847	-0.0017215	-0.0168489	-0.150721	0.172971	-0.343797	-0.148687	0.088263	-0.770277	-0.196179	0.0881865		0.750777	0.0450157	0.11807	0.559485	0.153813	0.176767	0.419204	0.359927	0.236549	0.497523	0.338096	0.0176499	0.00251445	0.215918	0.146283	-0.333922	0.240571	0.0545763	-0.758843	0.285981	0.0321488
						0.725043	-0.179128	0.114472	0.489337	-0.22592	0.108111	0.28626	-0.376645	0.0786442	0.471167	-0.280887	-0.00134909	-0.0167807	-0.150489	0.169326	-0.344539	-0.147599	0.0880445	-0.770488	-0.193426	0.0881911		0.751836	0.0449089	0.119041	0.560216	0.153599	0.177179	0.419741	0.359429	0.236841	0.49763	0.338051	0.0177597	0.0030667	0.216059	0.144384	-0.332719	0.240713	0.0526503	-0.758232	0.287153	0.0313033
						0.725471	-0.179198	0.11496	0.489968	-0.22603	0.108378	0.286371	-0.376002	0.0786918	0.471662	-0.280684	-0.00123878	-0.0167492	-0.150371	0.165622	-0.345201	-0.146643	0.0880612	-0.770551	-0.192134	0.090476		0.752377	0.0445904	0.119686	0.560728	0.153385	0.177464	0.420254	0.359034	0.23712	0.497709	0.338066	0.0179262	0.00505175	0.215841	0.141167	-0.332029	0.240968	0.0514203	-0.75792	0.288073	0.0303798
						0.726126	-0.179308	0.11593	0.4908	-0.226165	0.108906	0.286507	-0.375442	0.0787136	0.472202	-0.280446	-0.00110084	-0.0167366	-0.150447	0.161856	-0.345335	-0.144861	0.0872973	-0.770699	-0.190332	0.0916303		0.752842	0.0443566	0.120509	0.561186	0.153199	0.177905	0.421571	0.358789	0.237159	0.497782	0.338004	0.0180675	0.00591806	0.216012	0.13903	-0.331276	0.241451	0.0493413	-0.757208	0.289048	0.0286862
						0.72681	-0.179218	0.116755	0.491499	-0.226312	0.109278	0.28597	-0.375121	0.0792598	0.472789	-0.280371	-0.000915663	-0.0169258	-0.150586	0.158287	-0.345481	-0.143922	0.086791	-0.770989	-0.18887	0.0940358		0.754407	0.044433	0.121299	0.561696	0.153116	0.178599	0.421789	0.3585	0.237491	0.497813	0.337943	0.0181818	0.00643649	0.216512	0.136979	-0.330822	0.241679	0.047868	-0.756787	0.290102	0.0276484
						0.727316	-0.179191	0.117242	0.492296	-0.226482	0.10965	0.286115	-0.37473	0.0794545	0.473292	-0.280236	-0.000689445	-0.0164916	-0.150359	0.154137	-0.345471	-0.143087	0.0861522	-0.770748	-0.185512	0.0942616		0.754632	0.0442409	0.121702	0.562517	0.15303	0.178843	0.42208	0.358033	0.237763	0.497895	0.33788	0.0183645	0.00732711	0.216728	0.134743	-0.330339	0.242016	0.0465884	-0.756394	0.291121	0.0269442
						0.727967	-0.179127	0.117652	0.492802	-0.226483	0.10992	0.286358	-0.374316	0.0793762	0.473788	-0.280255	-0.000599109	-0.0164108	-0.150115	0.150166	-0.34521	-0.141423	0.0850202	-0.770675	-0.183465	0.0958633		0.75566	0.0443463	0.12222	0.563461	0.153083	0.179273	0.422143	0.357418	0.238084	0.497889	0.337838	0.0185296	0.00923931	0.216173	0.13182	-0.329346	0.242112	0.0437453	-0.755911	0.291982	0.0256308
						0.728647	-0.179203	0.118199	0.493423	-0.226633	0.110631	0.286752	-0.373863	0.0793831	0.474245	-0.280222	-0.000507207	-0.0165116	-0.15009	0.14692	-0.344499	-0.140553	0.0836674	-0.770803	-0.181864	0.0977233		0.75665	0.0442481	0.122867	0.563983	0.153109	0.17966	0.42237	0.356854	0.238229	0.497935	0.337782	0.0186178	0.00981474	0.216601	0.129245	-0.328364	0.242285	0.0420326	-0.754397	0.29259	0.0235947
						0.729293	-0.179323	0.118891	0.493918	-0.226872	0.11128	0.287017	-0.373449	0.0793288	0.474703	-0.280175	-0.000546218	-0.0161615	-0.150115	0.14258	-0.343777	-0.139631	0.0822744	-0.770936	-0.179294	0.0987382		0.757295	0.0440855	0.123308	0.564326	0.153037	0.180145	0.422565	0.356418	0.238512	0.497899	0.33773	0.018774	0.0102431	0.216737	0.127548	-0.327861	0.242713	0.040671	-0.754151	0.293158	0.0223346
						0.729748	-0.179566	0.119863	0.494238	-0.227383	0.112424	0.287307	-0.373019	0.0792458	0.475169	-0.280014	-0.00051491	-0.0161202	-0.150177	0.138639	-0.34283	-0.138002	0.0806113	-0.770702	-0.176224	0.100113		0.757557	0.0437292	0.124304	0.564718	0.15266	0.180996	0.42278	0.356043	0.238999	0.498004	0.337718	0.0189348	0.0110817	0.216823	0.124565	-0.327529	0.24308	0.0385322	-0.753827	0.294064	0.0217358
						0.730012	-0.17982	0.120595	0.495078	-0.227431	0.113335	0.287534	-0.372586	0.0792903	0.475709	-0.279931	-0.000487452	-0.016122	-0.150327	0.134781	-0.34217	-0.137049	0.0795631	-0.770627	-0.174141	0.101387		0.758763	0.043734	0.125237	0.564942	0.152637	0.181888	0.422959	0.355556	0.239392	0.498086	0.33771	0.0191244	0.0129839	0.21624	0.121887	-0.327425	0.243435	0.0367003	-0.753316	0.295234	0.021043
						0.730838	-0.179647	0.121571	0.495842	-0.227467	0.113671	0.288621	-0.372136	0.0787406	0.476212	-0.27989	-0.000439492	-0.0160468	-0.150149	0.13108	-0.341789	-0.136421	0.0786088	-0.770926	-0.172568	0.103759		0.759306	0.043488	0.126292	0.565086	0.152476	0.183043	0.422937	0.355225	0.239776	0.498145	0.337703	0.019337	0.0135654	0.216848	0.119621	-0.326689	0.243806	0.0349259	-0.753254	0.295874	0.0198612
						0.731914	-0.18003	0.122053	0.496416	-0.227619	0.114005	0.288905	-0.372141	0.0789255	0.476761	-0.279884	-0.000245094	-0.0159256	-0.150129	0.12695	-0.340555	-0.13477	0.0763405	-0.770433	-0.168673	0.103788		0.760442	0.0436512	0.126896	0.565321	0.152315	0.183662	0.42305	0.354903	0.239976	0.498125	0.337675	0.0194745	0.013925	0.217371	0.117771	-0.32569	0.244236	0.0327841	-0.752833	0.296338	0.0178766
						0.732462	-0.180118	0.122618	0.496843	-0.227666	0.114273	0.289221	-0.371864	0.0788831	0.477303	-0.279873	-5.79722e-05	-0.0157913	-0.150163	0.123085	-0.339785	-0.1339	0.0748028	-0.770252	-0.166895	0.10658		0.761279	0.043543	0.127665	0.565544	0.152332	0.184123	0.423036	0.35466	0.240187	0.498102	0.337627	0.0196159	0.0144009	0.217861	0.115623	-0.324892	0.244582	0.0307595	-0.752215	0.297435	0.0176333
						0.73306	-0.180051	0.123251	0.497171	-0.227781	0.114722	0.289543	-0.371573	0.0788156	0.477792	-0.279938	6.5741e-05	-0.0158129	-0.150195	0.119338	-0.339028	-0.132974	0.0728254	-0.770271	-0.165014	0.107587		0.761777	0.0434224	0.128618	0.565763	0.152512	0.184683	0.423028	0.35448	0.240355	0.498052	0.337675	0.0201184	0.0165349	0.217191	0.112346	-0.324717	0.244979	0.0288171	-0.751889	0.298255	0.0169704
						0.733277	-0.179794	0.124369	0.497729	-0.227747	0.115302	0.28991	-0.371314	0.0784259	0.478342	-0.280113	0.000130409	-0.0157573	-0.150421	0.115511	-0.338277	-0.131863	0.071113	-0.770069	-0.162453	0.109629		0.762045	0.0428702	0.129378	0.565768	0.152456	0.185084	0.422832	0.354306	0.240576	0.497933	0.337626	0.0203273	0.0170581	0.217337	0.110293	-0.324395	0.245354	0.0270034	-0.751542	0.298028	0.0156701
						0.733873	-0.179945	0.124993	0.498229	-0.227887	0.115753	0.290181	-0.371132	0.078256	0.478902	-0.280151	0.000247067	-0.0154146	-0.150406	0.111197	-0.337303	-0.131064	0.0692829	-0.76995	-0.159245	0.109797		0.763525	0.0431882	0.130864	0.565934	0.152108	0.185932	0.422631	0.354064	0.240756	0.497888	0.337654	0.0207649	0.0175645	0.217632	0.107774	-0.323995	0.24577	0.0245031	-0.751066	0.299542	0.0153053
						0.73394	-0.180436	0.126069	0.498849	-0.227831	0.116049	0.290586	-0.370819	0.0780125	0.479308	-0.280475	0.00021615	-0.0153443	-0.150275	0.107623	-0.336746	-0.129992	0.0669947	-0.769789	-0.157027	0.111003		0.763834	0.0428579	0.131612	0.566084	0.151735	0.186855	0.422518	0.353921	0.240981	0.497924	0.33764	0.0210924	0.0177915	0.217972	0.106185	-0.323871	0.246243	0.022894	-0.749626	0.300089	0.013629
						0.734521	-0.180227	0.126793	0.499552	-0.227817	0.116498	0.291263	-0.370428	0.0773907	0.480006	-0.280332	0.000402203	-0.0154349	-0.150308	0.103651	-0.335571	-0.128617	0.0649726	-0.769426	-0.154494	0.112712		0.763936	0.0427429	0.132139	0.566123	0.151473	0.188118	0.422364	0.353745	0.241205	0.497928	0.337711	0.0216292	0.0185265	0.218075	0.103256	-0.323739	0.246725	0.021303	-0.749129	0.29946	0.0117615
						0.735499	-0.180387	0.127421	0.500217	-0.227844	0.116871	0.291099	-0.370439	0.0776633	0.480427	-0.280415	0.000351219	-0.0149278	-0.150208	0.0996361	-0.33481	-0.12827	0.0621888	-0.769109	-0.151129	0.112665		0.764855	0.0429891	0.133125	0.566249	0.151688	0.188846	0.421826	0.353518	0.241522	0.497874	0.337663	0.0219019	0.0203382	0.217741	0.100704	-0.323401	0.247154	0.0194474	-0.74892	0.300259	0.0112481
						0.735883	-0.180485	0.127941	0.500761	-0.227902	0.117313	0.29189	-0.370099	0.0770717	0.480807	-0.280462	0.000524303	-0.015009	-0.150348	0.0957892	-0.334956	-0.127931	0.0609754	-0.768975	-0.150062	0.115426		0.765579	0.042962	0.134473	0.566253	0.151809	0.189236	0.421217	0.353121	0.241889	0.497896	0.337759	0.0223746	0.0208324	0.218468	0.098218	-0.32311	0.247578	0.0178129	-0.748409	0.301173	0.0108563
						0.736493	-0.18048	0.128758	0.501097	-0.22803	0.117587	0.292181	-0.36999	0.0768577	0.480485	-0.281949	0.00247597	-0.0147788	-0.150357	0.0917154	-0.333816	-0.12655	0.0574977	-0.768174	-0.146405	0.115399		0.765656	0.0426847	0.135463	0.566113	0.152071	0.189789	0.420386	0.353075	0.242709	0.497967	0.337681	0.0225097	0.0210541	0.218824	0.0964571	-0.323218	0.248343	0.0167578	-0.747896	0.302119	0.0106918
						0.736908	-0.180554	0.129633	0.501165	-0.228786	0.118579	0.292531	-0.36998	0.076619	0.480984	-0.281859	0.002336	-0.0147715	-0.150189	0.0876847	-0.333479	-0.126106	0.0557526	-0.76795	-0.143966	0.116227		0.765825	0.0425821	0.13625	0.565919	0.152117	0.190403	0.41985	0.352925	0.242973	0.498046	0.337706	0.0226913	0.0214998	0.219328	0.0944216	-0.322484	0.248997	0.0149876	-0.747359	0.302783	0.0102527
						0.737272	-0.180586	0.130164	0.501591	-0.228915	0.118808	0.291999	-0.370072	0.0768102	0.481356	-0.282064	0.00214508	-0.0145992	-0.149998	0.083789	-0.332434	-0.124615	0.0536361	-0.767508	-0.142508	0.11831		0.766465	0.0427169	0.137276	0.565757	0.151848	0.191258	0.419567	0.35273	0.243151	0.498045	0.337654	0.0228206	0.0224445	0.218529	0.090459	-0.322031	0.249275	0.0132253	-0.746642	0.303194	0.00954787
						0.737475	-0.180631	0.1309	0.501925	-0.22905	0.119024	0.292298	-0.370082	0.0765586	0.481687	-0.282216	0.00223308	-0.0142574	-0.149938	0.0798828	-0.331425	-0.119321	0.0466086	-0.766713	-0.138647	0.117882		0.766763	0.0424963	0.137757	0.565778	0.151044	0.191905	0.419264	0.352489	0.243246	0.498054	0.337587	0.0229615	0.0230483	0.218899	0.0886677	-0.322232	0.249749	0.0117505	-0.745414	0.303681	0.00844872
						0.737585	-0.180706	0.131854	0.50241	-0.229083	0.119245	0.292609	-0.370146	0.0762718	0.482121	-0.282223	0.00224168	-0.0142453	-0.149866	0.075869	-0.331663	-0.121917	0.0476037	-0.766313	-0.13652	0.118539		0.766826	0.0423504	0.138452	0.56576	0.150832	0.192915	0.418967	0.352298	0.243316	0.49807	0.337528	0.0230803	0.0237531	0.219122	0.0863706	-0.32241	0.24978	0.00986327	-0.744653	0.304123	0.00770654
						0.738009	-0.180673	0.132201	0.503011	-0.229156	0.119445	0.292871	-0.370188	0.0760657	0.482554	-0.282303	0.00234472	-0.0142269	-0.149868	0.0718622	-0.331331	-0.120689	0.0443581	-0.765771	-0.134413	0.12043		0.766783	0.0421615	0.139425	0.565556	0.150951	0.193537	0.418658	0.352062	0.2433	0.498046	0.337451	0.023199	0.0245031	0.218977	0.083928	-0.322075	0.25016	0.0087271	-0.744063	0.304474	0.00704283
						0.738382	-0.18067	0.1329	0.50346	-0.229249	0.119584	0.293136	-0.370336	0.0757873	0.483276	-0.282386	0.00196323	-0.0137839	-0.14945	0.0679493	-0.330985	-0.119687	0.0416049	-0.764987	-0.130996	0.11985		0.766952	0.0420472	0.140265	0.565291	0.150932	0.194035	0.418236	0.351942	0.243375	0.498057	0.33739	0.0232638	0.0247833	0.220513	0.0828016	-0.321863	0.250736	0.00744079	-0.743628	0.304914	0.00699297
						0.738911	-0.180785	0.133793	0.503934	-0.229422	0.119657	0.293491	-0.370533	0.075458	0.483752	-0.282433	0.00172202	-0.0136659	-0.149411	0.0642114	-0.330145	-0.11517	0.035767	-0.764327	-0.129178	0.120758		0.768062	0.0422206	0.141394	0.565047	0.150983	0.194441	0.417525	0.352151	0.243759	0.49806	0.337323	0.0233846	0.0248343	0.220475	0.0800445	-0.321735	0.251305	0.00636925	-0.742887	0.305728	0.00712727
						0.739127	-0.180743	0.13415	0.504369	-0.229693	0.119649	0.294821	-0.370537	0.0747685	0.484199	-0.282511	0.00154274	-0.0136083	-0.149484	0.0605826	-0.330333	-0.116922	0.035209	-0.763321	-0.125656	0.121127		0.768221	0.0421101	0.142065	0.564829	0.151103	0.195067	0.416977	0.351731	0.243682	0.498084	0.337229	0.0234215	0.0254703	0.221151	0.0778392	-0.321721	0.251844	0.00591307	-0.742326	0.306219	0.00710963
						0.739263	-0.180718	0.134481	0.504672	-0.229865	0.119671	0.294873	-0.370887	0.0749241	0.48458	-0.282462	0.00128038	-0.0128824	-0.149334	0.0565675	-0.329654	-0.112579	0.0292588	-0.762855	-0.12414	0.122149		0.768256	0.0421802	0.142618	0.564493	0.150894	0.195499	0.415842	0.351514	0.243705	0.498023	0.337103	0.0234634	0.0257314	0.221313	0.0752524	-0.321732	0.252447	0.00558095	-0.741466	0.306441	0.00677035
						0.739738	-0.180625	0.135262	0.504909	-0.230046	0.119762	0.295291	-0.370956	0.0744936	0.484914	-0.282394	0.000862386	-0.0128197	-0.149138	0.0532206	-0.330025	-0.114646	0.0289637	-0.761833	-0.121021	0.12204		0.768346	0.0421742	0.143082	0.564017	0.15131	0.19622	0.415228	0.3513	0.24368	0.498068	0.337058	0.0235644	0.0262243	0.22176	0.0726311	-0.321541	0.252684	0.00471649	-0.740709	0.306725	0.00649359
						0.739734	-0.180777	0.136003	0.505266	-0.230092	0.119707	0.295696	-0.371068	0.0739397	0.485168	-0.282435	0.000690834	-0.0126473	-0.149048	0.0496089	-0.329937	-0.11363	0.0262757	-0.760871	-0.118901	0.122365		0.768353	0.042226	0.143748	0.563779	0.151019	0.196905	0.414733	0.351006	0.243625	0.498031	0.336973	0.0236456	0.0280104	0.222034	0.0702263	-0.321421	0.252967	0.00431481	-0.739629	0.307387	0.00668196
						0.740041	-0.180774	0.13672	0.505471	-0.230482	0.119872	0.295965	-0.371273	0.073513	0.4854	-0.282536	0.000450971	-0.0118926	-0.148605	0.0461435	-0.329975	-0.1127	0.0226858	-0.760104	-0.116419	0.122436		0.769068	0.0426688	0.144897	0.563524	0.150649	0.197829	0.41422	0.35077	0.243607	0.498096	0.336897	0.0237223	0.0281704	0.222345	0.0672102	-0.321222	0.253137	0.00358063	-0.738991	0.307628	0.00689104
						0.740352	-0.180831	0.137465	0.505732	-0.230666	0.119958	0.296182	-0.371473	0.0731692	0.485684	-0.282689	-8.98947e-05	-0.011933	-0.148873	0.0436425	-0.33008	-0.111665	0.0197228	-0.758784	-0.113622	0.12328		0.76937	0.0426466	0.145797	0.563238	0.150609	0.198455	0.413635	0.350648	0.243548	0.49801	0.336819	0.0238324	0.0286133	0.222856	0.0653996	-0.320979	0.253353	0.0030383	-0.738488	0.307883	0.00713239
						0.740983	-0.180598	0.138531	0.5059	-0.230872	0.120003	0.296434	-0.371699	0.0728231	0.48599	-0.282714	-0.000354718	-0.0112364	-0.149066	0.0400743	-0.330426	-0.110957	0.0163058	-0.758243	-0.112035	0.123864		0.769465	0.0425656	0.14657	0.562398	0.150537	0.198854	0.412503	0.350631	0.243561	0.498017	0.33672	0.0239102	0.0282033	0.221633	0.0613599	-0.320718	0.253516	0.00250844	-0.737962	0.308178	0.00749158
						0.741075	-0.180612	0.138747	0.506171	-0.231033	0.120048	0.296638	-0.371883	0.0725185	0.486114	-0.282852	-0.000622433	-0.0110899	-0.149195	0.0376489	-0.331082	-0.110428	0.0130579	-0.756944	-0.108628	0.123051		0.769396	0.0424982	0.147412	0.561698	0.15062	0.199175	0.411838	0.350481	0.243433	0.497977	0.336667	0.0241902	0.0288637	0.223819	0.0608599	-0.320472	0.253644	0.00202529	-0.737475	0.308472	0.00792187
						0.741243	-0.180507	0.139071	0.506358	-0.231143	0.119974	0.296878	-0.372075	0.0722068	0.486345	-0.282876	-0.00059905	-0.0105529	-0.149363	0.0347271	-0.330883	-0.107032	0.00729914	-0.756124	-0.106663	0.123025		0.769408	0.0424972	0.148039	0.561433	0.1508	0.199501	0.411132	0.350379	0.243377	0.497907	0.336518	0.0242993	0.0293345	0.224222	0.0590195	-0.320285	0.2538	0.00184578	-0.736409	0.309107	0.008456
						0.741339	-0.180446	0.139372	0.506498	-0.231309	0.119954	0.297048	-0.372282	0.0718988	0.486494	-0.282901	-0.000734668	-0.0103851	-0.14937	0.0324099	-0.33184	-0.109973	0.00681347	-0.755017	-0.104387	0.122144		0.769533	0.0427675	0.148704	0.561034	0.150899	0.199848	0.410496	0.350234	0.24332	0.497818	0.336455	0.024425	0.030267	0.224825	0.0570811	-0.320011	0.253809	0.00146978	-0.735613	0.309177	0.00887373
						0.741518	-0.180013	0.140351	0.505361	-0.234276	0.122793	0.297993	-0.372124	0.0706907	0.48661	-0.283163	-0.000696333	-0.00994301	-0.149512	0.0296109	-0.331952	-0.109538	0.00295072	-0.754026	-0.102748	0.122464		0.769655	0.0430271	0.14938	0.56069	0.150983	0.200162	0.409932	0.350103	0.243269	0.497729	0.336234	0.0244338	0.0311814	0.223389	0.0540435	-0.319328	0.253816	0.00125384	-0.73446	0.309224	0.00917097
						0.741645	-0.179957	0.140818	0.505477	-0.234427	0.122756	0.298211	-0.372596	0.0700719	0.486825	-0.283166	-0.00102577	-0.00988444	-0.149604	0.0276413	-0.332013	-0.10897	-9.17665e-05	-0.753281	-0.100871	0.122279		0.769765	0.0431235	0.150008	0.560318	0.150922	0.200335	0.409443	0.349941	0.243138	0.497625	0.336077	0.0244434	0.0312737	0.223944	0.0516713	-0.318891	0.253848	0.00114125	-0.73387	0.309398	0.00987266
						0.741804	-0.179987	0.141306	0.505578	-0.234698	0.122782	0.298207	-0.372998	0.0699686	0.486965	-0.283333	-0.00115578	-0.00937777	-0.149574	0.0249912	-0.332552	-0.108554	-0.00236907	-0.752332	-0.0961237	0.121294		0.769903	0.0432937	0.15059	0.55991	0.150885	0.200568	0.408301	0.349928	0.243186	0.497639	0.33593	0.024516	0.0316047	0.224166	0.0500991	-0.318345	0.253897	0.00108424	-0.733309	0.309538	0.0105457
						0.741954	-0.179992	0.141746	0.505635	-0.234952	0.122693	0.29843	-0.373289	0.0696163	0.487088	-0.283433	-0.00132783	-0.00938445	-0.149696	0.0232945	-0.332192	-0.107796	-0.00548234	-0.752035	-0.0941645	0.120376		0.769839	0.0433503	0.151103	0.55944	0.150704	0.201156	0.407801	0.349659	0.243062	0.497635	0.335717	0.0245603	0.0317893	0.224711	0.0491467	-0.317638	0.253916	0.000823364	-0.732742	0.310092	0.0121027
						0.742065	-0.17984	0.142125	0.505723	-0.235116	0.122529	0.298534	-0.373497	0.0694055	0.487182	-0.283543	-0.0014929	-0.00935112	-0.150089	0.0210691	-0.332658	-0.10695	-0.00788786	-0.751359	-0.0923145	0.120069		0.769722	0.0432494	0.151649	0.559095	0.150493	0.201388	0.407209	0.349425	0.242945	0.497684	0.335576	0.0245638	0.0320766	0.225493	0.0479799	-0.317321	0.2539	0.000898495	-0.73198	0.310692	0.0138337
						0.742265	-0.179575	0.142583	0.505752	-0.235232	0.122456	0.298643	-0.373711	0.0691137	0.487324	-0.283568	-0.00156276	-0.00913139	-0.150326	0.0187449	-0.33285	-0.105765	-0.0100875	-0.750413	-0.0904606	0.118581		0.769555	0.043236	0.152229	0.558632	0.150529	0.201949	0.406689	0.349218	0.243176	0.497669	0.335373	0.0245925	0.0322916	0.226118	0.0468105	-0.31691	0.253897	0.000919873	-0.731268	0.310623	0.0147639
						0.742599	-0.179533	0.143511	0.505779	-0.235519	0.122391	0.29869	-0.373948	0.0687691	0.487396	-0.283697	-0.00174712	-0.00896675	-0.150454	0.0173914	-0.332524	-0.105183	-0.0132272	-0.749843	-0.0888582	0.117891		0.769413	0.0432833	0.152892	0.557781	0.150331	0.202511	0.406193	0.349369	0.242965	0.497654	0.335218	0.0245971	0.0322681	0.226262	0.0457566	-0.316505	0.253915	0.000997473	-0.730451	0.310561	0.0154165
						0.742758	-0.1794	0.143639	0.505832	-0.235653	0.122289	0.29879	-0.374078	0.0684703	0.487537	-0.283742	-0.00191321	-0.00895498	-0.150714	0.0154929	-0.332682	-0.104297	-0.0151478	-0.749592	-0.0873848	0.117591		0.769247	0.0435313	0.153459	0.556946	0.150277	0.202807	0.405705	0.349378	0.242884	0.497702	0.335116	0.024654	0.0321687	0.226404	0.0450659	-0.31608	0.253935	0.00105498	-0.729902	0.3106	0.0164686
						0.742957	-0.179303	0.143767	0.505793	-0.23602	0.121779	0.298982	-0.374204	0.0678387	0.487588	-0.283794	-0.00202095	-0.0087376	-0.150795	0.0137342	-0.332784	-0.103575	-0.0168711	-0.749376	-0.0826685	0.115151		0.769215	0.0436641	0.153787	0.556505	0.150242	0.203201	0.405301	0.349359	0.242698	0.49768	0.334947	0.0246634	0.0322155	0.226654	0.0445464	-0.315607	0.253956	0.00121522	-0.728458	0.310264	0.0165809
						0.743108	-0.179109	0.143973	0.505784	-0.236294	0.121573	0.299145	-0.37434	0.0673872	0.487724	-0.283897	-0.00221278	-0.00859547	-0.150973	0.0123342	-0.33254	-0.102876	-0.0190044	-0.749222	-0.080725	0.113924		0.769053	0.0437116	0.154039	0.556179	0.15037	0.203419	0.404948	0.349044	0.242662	0.497679	0.3347	0.0246739	0.032208	0.226747	0.0439613	-0.314485	0.254038	0.00123156	-0.727924	0.310725	0.0183471
						0.743269	-0.179059	0.143908	0.505692	-0.236408	0.121331	0.298152	-0.374859	0.0675546	0.487835	-0.283943	-0.00243591	-0.00853566	-0.151012	0.0107277	-0.332261	-0.102018	-0.0208794	-0.749086	-0.0805764	0.113361		0.768977	0.0439119	0.15435	0.555945	0.15042	0.203652	0.404023	0.349251	0.242403	0.497657	0.334561	0.0246256	0.0321848	0.226871	0.0436443	-0.313762	0.254145	0.00127693	-0.727263	0.311261	0.0200501
						0.743325	-0.178887	0.144252	0.505609	-0.236815	0.120564	0.298147	-0.375099	0.0671555	0.487897	-0.283996	-0.00269748	-0.00841612	-0.151082	0.0095236	-0.332251	-0.101622	-0.0215243	-0.74903	-0.0791115	0.112626		0.76883	0.0441184	0.154597	0.555686	0.150583	0.203935	0.403674	0.349019	0.242426	0.497701	0.334474	0.0245929	0.0323311	0.226912	0.0432731	-0.31311	0.2542	0.00126531	-0.726483	0.311531	0.0217015
						0.743413	-0.17871	0.144252	0.505646	-0.236893	0.120111	0.298151	-0.375407	0.0666651	0.488014	-0.28417	-0.00278487	-0.0084261	-0.151238	0.00841619	-0.332351	-0.101211	-0.0221194	-0.749104	-0.0751797	0.110858		0.768664	0.0444416	0.154909	0.555468	0.150597	0.204121	0.403349	0.349115	0.242121	0.497705	0.334366	0.0245997	0.0324608	0.227022	0.0430793	-0.312617	0.254351	0.00140947	-0.725879	0.311596	0.0226703
						0.743543	-0.178594	0.14429	0.505649	-0.237172	0.119875	0.298149	-0.375557	0.0664047	0.488064	-0.284336	-0.00289512	-0.00839776	-0.151081	0.00785589	-0.332392	-0.10092	-0.0224551	-0.749031	-0.0728614	0.109392		0.768492	0.044599	0.155046	0.555392	0.15022	0.204008	0.403058	0.349126	0.242003	0.497715	0.334274	0.0245612	0.0325743	0.22686	0.042921	-0.312065	0.254607	0.00158489	-0.725244	0.311589	0.0236309
						0.743645	-0.178527	0.144306	0.505662	-0.237411	0.119643	0.298091	-0.375715	0.0660212	0.488082	-0.284348	-0.00313589	-0.00825436	-0.151044	0.00704353	-0.332451	-0.100579	-0.0228177	-0.749158	-0.0715364	0.10869		0.768346	0.0448234	0.155207	0.554947	0.150649	0.204314	0.402884	0.349034	0.241883	0.497711	0.334117	0.0244927	0.0326315	0.226762	0.0428285	-0.311554	0.254763	0.0017452	-0.724631	0.311772	0.0250247
						0.743945	-0.178305	0.144925	0.505675	-0.237597	0.119372	0.298082	-0.375776	0.065783	0.488223	-0.28443	-0.00317991	-0.00838268	-0.151057	0.00663676	-0.33248	-0.100173	-0.0229929	-0.749051	-0.0711945	0.107888		0.76815	0.045147	0.155374	0.554728	0.150342	0.204155	0.402693	0.348837	0.241894	0.497745	0.334047	0.0244349	0.0327316	0.226764	0.0427054	-0.310756	0.254839	0.00173724	-0.723915	0.312085	0.0262955
						0.744072	-0.178236	0.144935	0.505662	-0.23796	0.119336	0.298085	-0.375894	0.065577	0.488236	-0.284596	-0.00320027	-0.00860898	-0.151196	0.00646856	-0.33252	-0.0995848	-0.0231446	-0.749467	-0.0683691	0.106584		0.768946	0.0488789	0.156605	0.555129	0.151569	0.204622	0.402493	0.348843	0.241578	0.497719	0.333984	0.0244262	0.0333425	0.226658	0.042769	-0.310031	0.255001	0.00184147	-0.723346	0.312659	0.0280988
						0.744177	-0.17808	0.144927	0.505637	-0.238152	0.119129	0.298233	-0.375998	0.0650295	0.488304	-0.28463	-0.00327962	-0.00890239	-0.151178	0.0064219	-0.332661	-0.0990636	-0.0232643	-0.749991	-0.0664113	0.105141		0.768905	0.0491475	0.156698	0.554785	0.151446	0.204704	0.402332	0.348793	0.241451	0.497745	0.333843	0.0243939	0.0334841	0.226523	0.042814	-0.309172	0.255214	0.00189633	-0.722764	0.313011	0.029407
						0.744334	-0.177893	0.144947	0.505604	-0.23841	0.118945	0.29814	-0.376146	0.0648799	0.488372	-0.284683	-0.00323402	-0.00934101	-0.151178	0.00634682	-0.332791	-0.0986109	-0.023165	-0.750338	-0.0645292	0.103951		0.768754	0.0492366	0.156612	0.553919	0.151427	0.205097	0.402129	0.348745	0.241327	0.497784	0.333748	0.0243428	0.0337136	0.226297	0.042804	-0.308462	0.255343	0.00199748	-0.721745	0.312895	0.0296834
						0.744445	-0.177728	0.144868	0.50552	-0.238784	0.118424	0.298089	-0.37633	0.0644851	0.488395	-0.284704	-0.0032536	-0.0100991	-0.151223	0.00648422	-0.332992	-0.0983136	-0.0230807	-0.750546	-0.0640603	0.102974		0.768754	0.04945	0.156573	0.553568	0.151366	0.205117	0.401956	0.348605	0.241189	0.497827	0.333616	0.0240584	0.0339936	0.226127	0.0428618	-0.308032	0.255522	0.00213655	-0.721268	0.314058	0.0311694
						0.744642	-0.177603	0.144787	0.505487	-0.239033	0.117976	0.29896	-0.376255	0.0637033	0.488447	-0.284759	-0.0032835	-0.0104976	-0.15125	0.0064503	-0.333154	-0.0979685	-0.0229938	-0.751713	-0.0610551	0.101273		0.768692	0.0496378	0.156385	0.553309	0.151488	0.205196	0.40191	0.348372	0.241102	0.497905	0.333535	0.0240337	0.0343501	0.225818	0.0432096	-0.307588	0.255677	0.00218454	-0.720803	0.314502	0.0325468
						0.744727	-0.177403	0.144757	0.505446	-0.239444	0.117361	0.298788	-0.376567	0.0634183	0.488538	-0.284711	-0.00320437	-0.0109198	-0.151242	0.00658772	-0.333571	-0.0977262	-0.0224558	-0.752462	-0.0591879	0.0998173		0.76871	0.0498785	0.156037	0.553044	0.151495	0.205361	0.401707	0.348469	0.240949	0.497926	0.333409	0.024044	0.035104	0.225572	0.0435177	-0.307075	0.255965	0.00229334	-0.720461	0.314906	0.0338388
						0.744899	-0.177286	0.144619	0.505487	-0.239776	0.116448	0.298867	-0.376654	0.0630966	0.488575	-0.284755	-0.00315997	-0.0115108	-0.151133	0.00682767	-0.333818	-0.0973458	-0.0218407	-0.753168	-0.0573728	0.0983158		0.768222	0.0499156	0.155583	0.552845	0.15153	0.205348	0.401621	0.348201	0.240787	0.497911	0.333317	0.0239781	0.0352787	0.225243	0.0436708	-0.306773	0.256136	0.00254029	-0.720338	0.315251	0.0348853
						0.744999	-0.177115	0.144477	0.505556	-0.240009	0.116142	0.298809	-0.376885	0.0627354	0.488666	-0.284776	-0.00310847	-0.0125044	-0.151142	0.00753551	-0.334166	-0.0969816	-0.0209486	-0.754123	-0.0552888	0.0956297		0.768071	0.0502347	0.155104	0.552586	0.151568	0.205453	0.401398	0.348361	0.240925	0.498008	0.333291	0.024063	0.0353176	0.224961	0.0439029	-0.306021	0.256275	0.00233959	-0.719776	0.315637	0.0356138
						0.745196	-0.176858	0.14434	0.505603	-0.240189	0.115813	0.29885	-0.376997	0.0624562	0.488715	-0.284775	-0.00315267	-0.0130509	-0.150996	0.008205	-0.334185	-0.0964479	-0.0204331	-0.7549	-0.0532741	0.0932521		0.767644	0.0500946	0.154262	0.552379	0.151562	0.205516	0.401485	0.348026	0.240605	0.49792	0.33321	0.0240144	0.0354191	0.224803	0.0440507	-0.305574	0.256416	0.00231165	-0.719234	0.316018	0.0361879
						0.745586	-0.176753	0.144042	0.50572	-0.240389	0.115566	0.298802	-0.377198	0.0621893	0.488781	-0.284733	-0.00309214	-0.0138425	-0.151052	0.00889957	-0.334254	-0.0959664	-0.019844	-0.755441	-0.0513309	0.0910758		0.767218	0.0490884	0.153291	0.551885	0.152043	0.206106	0.40146	0.347927	0.240538	0.497989	0.333131	0.0240513	0.0354166	0.224597	0.0442792	-0.305021	0.256558	0.002305	-0.719058	0.316352	0.0367329
						0.745883	-0.176536	0.143707	0.505809	-0.240539	0.115293	0.298799	-0.377287	0.0619344	0.488874	-0.284649	-0.00309413	-0.0146146	-0.151271	0.00985264	-0.334343	-0.0953728	-0.019298	-0.756565	-0.0499995	0.0894853		0.767314	0.0494442	0.152947	0.551731	0.152064	0.206144	0.401455	0.347909	0.24045	0.498031	0.333034	0.024097	0.0355896	0.224352	0.0444211	-0.304271	0.2567	0.00222888	-0.718798	0.31662	0.0370678
						0.746187	-0.176227	0.143477	0.505958	-0.240798	0.115031	0.298892	-0.377367	0.0617137	0.488875	-0.28468	-0.00310992	-0.0153551	-0.151276	0.0105901	-0.334606	-0.0945341	-0.0180244	-0.757552	-0.0485371	0.0880929		0.767585	0.0495417	0.152218	0.551571	0.152172	0.20626	0.401459	0.347785	0.240403	0.498136	0.332995	0.0241815	0.0356979	0.224126	0.0447387	-0.30404	0.256933	0.00230504	-0.718549	0.317085	0.0376946
						0.74762	-0.177404	0.143142	0.50599	-0.241077	0.114323	0.298833	-0.377512	0.0616385	0.489001	-0.284495	-0.00299592	-0.0157858	-0.151052	0.0114389	-0.334915	-0.0938727	-0.0169416	-0.758447	-0.0475659	0.0869204		0.768262	0.0504994	0.152096	0.551447	0.152209	0.206329	0.401489	0.347756	0.240441	0.49811	0.332932	0.0242246	0.035815	0.223887	0.0451055	-0.303816	0.257168	0.00241916	-0.718391	0.317625	0.0380888
						0.747922	-0.17717	0.142855	0.506086	-0.241285	0.113842	0.298865	-0.37758	0.0615147	0.489031	-0.284519	-0.00301742	-0.0166894	-0.151182	0.0129138	-0.334901	-0.0933679	-0.0159777	-0.759614	-0.0462806	0.0852139		0.768117	0.0503337	0.151703	0.551348	0.152182	0.206365	0.401544	0.347601	0.240383	0.498052	0.332938	0.0245514	0.0360404	0.223697	0.0460577	-0.303611	0.25734	0.00250851	-0.717951	0.318312	0.0386819
						0.747282	-0.175709	0.142614	0.506389	-0.241568	0.113098	0.298913	-0.377704	0.0613903	0.489138	-0.284373	-0.00279243	-0.0174197	-0.151175	0.0141037	-0.335103	-0.0928398	-0.0147718	-0.760566	-0.0449143	0.0836244		0.768618	0.0517212	0.15167	0.551248	0.152203	0.206466	0.401639	0.347562	0.240354	0.498121	0.332896	0.0246527	0.0362423	0.223295	0.0464499	-0.303472	0.257493	0.00264376	-0.717843	0.318953	0.0392078
						0.748549	-0.17694	0.142414	0.507864	-0.238661	0.109286	0.298991	-0.37778	0.0613178	0.489228	-0.28425	-0.00288639	-0.0184669	-0.15113	0.0153457	-0.335384	-0.0923367	-0.0132184	-0.761321	-0.0438077	0.082347		0.76776	0.0482138	0.15001	0.551169	0.152164	0.206536	0.401721	0.347442	0.240398	0.498115	0.332821	0.0247586	0.0362121	0.222847	0.0469532	-0.303342	0.257685	0.00269082	-0.717736	0.319539	0.0395262
						0.748857	-0.176848	0.142294	0.508042	-0.238963	0.108971	0.29926	-0.377744	0.0608245	0.489236	-0.284246	-0.00283067	-0.0193161	-0.151239	0.0164418	-0.335778	-0.0919089	-0.0118449	-0.762164	-0.0415234	0.0794348		0.767822	0.0484638	0.149317	0.55112	0.152187	0.206609	0.401839	0.347396	0.240447	0.498145	0.332793	0.0248199	0.0363367	0.222569	0.047708	-0.30317	0.257909	0.00288699	-0.717445	0.32049	0.0402054
						0.748314	-0.175443	0.142024	0.508204	-0.239165	0.108785	0.299306	-0.377816	0.0608278	0.48924	-0.284232	-0.00281521	-0.020135	-0.151378	0.0177948	-0.335829	-0.091505	-0.0107827	-0.762885	-0.0395787	0.0771876		0.769214	0.0523433	0.149654	0.551122	0.1521	0.206651	0.401929	0.347287	0.240562	0.498224	0.332892	0.025318	0.0365331	0.222279	0.0481989	-0.303046	0.258043	0.00303596	-0.717466	0.321185	0.0402517
						0.748732	-0.17535	0.141836	0.508399	-0.239324	0.108452	0.299425	-0.377925	0.0607687	0.489309	-0.284113	-0.00284895	-0.0211177	-0.151328	0.0191579	-0.335975	-0.0909125	-0.00897527	-0.763734	-0.037867	0.0752843		0.769367	0.0526158	0.149315	0.551137	0.152052	0.206719	0.402031	0.347199	0.240644	0.498261	0.332814	0.0253529	0.0368287	0.222027	0.0487386	-0.303044	0.258187	0.0032252	-0.717572	0.321643	0.0399309
						0.749122	-0.175323	0.14157	0.508613	-0.23941	0.108137	0.299511	-0.378034	0.0607063	0.489289	-0.28422	-0.00281283	-0.0216279	-0.151504	0.0201078	-0.336438	-0.0906163	-0.00747962	-0.76464	-0.0363892	0.0737957		0.769431	0.0526042	0.148741	0.551142	0.151914	0.2067	0.402189	0.34709	0.240719	0.498226	0.332804	0.0254353	0.0370579	0.221741	0.0493091	-0.303011	0.258303	0.00335864	-0.717104	0.322709	0.0405139
						0.749561	-0.175261	0.141313	0.508736	-0.239664	0.107694	0.299661	-0.378145	0.0606914	0.489293	-0.284196	-0.00279496	-0.0223635	-0.151516	0.0219793	-0.336658	-0.0902525	-0.00626431	-0.765433	-0.0347663	0.0722302		0.769687	0.0528261	0.148262	0.551187	0.151818	0.2067	0.402346	0.346979	0.24084	0.498225	0.332723	0.0255269	0.0367803	0.221212	0.0500561	-0.302916	0.258406	0.00356577	-0.7171	0.323476	0.0408285
						0.751116	-0.176177	0.140643	0.509173	-0.239341	0.106561	0.299784	-0.378219	0.0607397	0.489317	-0.28413	-0.00279384	-0.0234855	-0.151601	0.0235107	-0.336643	-0.0897082	-0.00425547	-0.766148	-0.0338353	0.0713239		0.769812	0.0527885	0.147711	0.55122	0.151698	0.206669	0.402568	0.346859	0.240968	0.498273	0.332752	0.0256172	0.0371147	0.220837	0.0509013	-0.30293	0.258536	0.00382343	-0.716833	0.324318	0.0410865
[truncated: 974 more rows]

## Sheet: Fall14_forward_pert
Fall_number	Fall_initiation_frame	End_of_fall_frame	Fall_direction	Fall_type	Frame_rate (Hz)	Head_X_right_side_of_participant	Head_Y_right_side_of_participant	Head_Z_right_side_of_participant	Shoulder_X_right_side_of_participant	Shoulder_Y_right_side_of_participant	Shoulder_Z_right_side_of_participant	Elbow_X_right_side_of_participant	Elbow_Y_right_side_of_participant	Elbow_Z_right_side_of_participant	Wrist_X_right_side_of_participant	Wrist_Y_right_side_of_participant	Wrist_Z_right_side_of_participant	GT_X_right_side_of_participant	GT_Y_right_side_of_participant	GT_Z_right_side_of_participant	Knee_X_right_side_of_participant	Knee_Y_right_side_of_participant	Knee_Z_right_side_of_participant	Ankle_X_right_side_of_participant	Ankle_Y_right_side_of_participant	Ankle_Z_right_side_of_participant		Head_X_left_side_of_participant	Head_Y_left_side_of_participant	Head_Z_left_side_of_participant	Shoulder_X_left_side_of_participant	Shoulder_Y_left_side_of_participant	Shoulder_Z_left_side_of_participant	Elbow_X_left_side_of_participant	Elbow_Y_left_side_of_participant	Elbow_Z_left_side_of_participant	Wrist_X_left_side_of_participant	Wrist_Y_left_side_of_participant	Wrist_Z_left_side_of_participant	GT_X_left_side_of_participant	GT_Y_left_side_of_participant	GT_Z_left_side_of_participant	Knee_X_left_side_of_participant	Knee_Y_left_side_of_participant	Knee_Z_left_side_of_participant	Ankle_X_left_side_of_participant	Ankle_Y_left_side_of_participant	Ankle_Z_left_side_of_participant
[truncated: 3,286 more rows]

[truncated: 10 more sheets: Fall15_forward_pert, Fall16_forward_pert, Fall17_forward_pert, Fall18_forward_pert, Fall19_forward_self, Fall20_forward_self, Fall21_forward_self, Fall22_forward_self, Fall23_forward_self, Fall24_forward_self]
