# Supplementary material for: Accuracy of Kinovea software in estimating body segment movements during falls captured on standard video: Effects of fall direction, camera perspective and video calibration technique
Source: PLoS One. 2021 Oct 25;16(10):e0258923. doi: 10.1371/journal.pone.0258923 (PMC8544843; doi:10.1371/journal.pone.0258923)
Supplement: S5 Table — The table shows time-varying 3D positions (in meters) for all body parts during sideways falls. The X axis represents horizontal position in the plane of the fall, Y represents horizontal position perpendicular to the plane of the fall, and Z represent vertical position. Each sheet in the table is a single fall. Frames corresponding to fall initiation and end of the fall are noted. (XLSX) [file pone.0258923.s005.xlsx]

## Sheet: Fall25_sideways_pert
Fall_number	Fall_initiation_frame	End_of_fall_frame	Fall_direction	Fall_type	Frame_rate	Head_X_front_of_participant	Head_Y_front_of_participant	Head_Z_front_of_participant	Sternum_X_front_of_participant	Sternum_Y_front_of_participant	Sternum_Z_front_of_participant	ASIS_X_front_of_participant	ASIS_Y_front_of_participant	ASIS_Z_front_of_participant	Shoulder_X_front_side_of_participant	Shoulder_Y_front_side_of_participant	Shoulder_Z_front_side_of_participant	Elbow_X_front_side_of_participant	Elbow_Y_front_side_of_participant	Elbow_Z_front_side_of_participant	Wrist_X_front_side_of_participant	Wrist_Y_front_side_of_participant	Wrist_Z_front_side_of_participant	Knee_X_front_side_of_participant	Knee_Y_front_side_of_participant	Knee_Z_front_side_of_participant	Ankle_X_front_side_of_participant	Ankle_Y_front_side_of_participant	Ankle_Z_front_side_of_participant
25	1747	2319	sideways	perturbation	600	0.120596	0.140945	1.53006	0.0998532	0.0536909	1.25259	0.232621	0.0785889	0.86577	0.258673	-0.0530522	1.29707	0.335188	-0.0897916	0.979508	0.359017	0.0234497	0.757511	0.209916	0.0534918	0.429529	0.229926	-0.0408591	0.0773976
						0.120637	0.141023	1.53004	0.0998498	0.053716	1.2526	0.23262	0.0785831	0.865754	0.258673	-0.0530606	1.29706	0.335177	-0.0898278	0.979559	0.358974	0.0235457	0.75752	0.209915	0.0535297	0.429554	0.229926	-0.0408563	0.0774251
						0.120639	0.14104	1.53006	0.0998286	0.053689	1.25259	0.232628	0.0786087	0.865791	0.258682	-0.052983	1.29706	0.335195	-0.0897632	0.97953	0.359012	0.0235626	0.757578	0.209982	0.0535691	0.429549	0.229907	-0.0408648	0.0774272
						0.120635	0.141097	1.53006	0.0998251	0.0537267	1.25261	0.232608	0.0786264	0.865707	0.258663	-0.0529414	1.29709	0.335227	-0.0897892	0.979534	0.359012	0.0235626	0.757578	0.209889	0.0535232	0.429546	0.229919	-0.0408091	0.077394
						0.120588	0.141105	1.53004	0.0997958	0.0537712	1.2526	0.232648	0.0786539	0.865755	0.25864	-0.0529849	1.29708	0.335166	-0.08979	0.979512	0.359794	0.0240025	0.757633	0.20989	0.0534802	0.429533	0.229899	-0.0408434	0.0774442
						0.120626	0.141164	1.53003	0.0998369	0.0537738	1.25257	0.232651	0.0786782	0.865757	0.258663	-0.0529079	1.29711	0.335178	-0.0897541	0.979513	0.359013	0.0236551	0.757622	0.209809	0.053555	0.42973	0.229906	-0.0408705	0.0774468
						0.120653	0.141158	1.53003	0.099789	0.0538156	1.25256	0.232623	0.0786445	0.865715	0.258664	-0.0529343	1.29705	0.335153	-0.0897538	0.979534	0.359075	0.0236641	0.75755	0.209779	0.0535275	0.429734	0.229909	-0.0408458	0.0773894
						0.120612	0.141188	1.52999	0.0998079	0.0538514	1.25259	0.232611	0.0786816	0.865761	0.258675	-0.0529501	1.29707	0.33519	-0.0897581	0.979526	0.358965	0.0237484	0.757539	0.209903	0.053477	0.429544	0.229903	-0.040852	0.077414
						0.120648	0.141255	1.53001	0.0998322	0.0538349	1.25257	0.232617	0.0787252	0.865751	0.2587	-0.0529087	1.29706	0.335193	-0.0897605	0.97952	0.359003	0.0237634	0.757602	0.209873	0.0535055	0.429509	0.229947	-0.0408689	0.0774067
						0.120637	0.141279	1.53	0.0997759	0.0538671	1.25262	0.232614	0.0787419	0.86573	0.258686	-0.0528796	1.29706	0.33516	-0.0897166	0.979542	0.35897	0.0237471	0.757559	0.20986	0.0535042	0.429516	0.22992	-0.0408708	0.0774326
						0.120657	0.141329	1.52999	0.0998292	0.053874	1.2526	0.23256	0.0787447	0.865751	0.258686	-0.0528479	1.29707	0.335116	-0.0897265	0.979537	0.35897	0.0237471	0.757559	0.209872	0.0535157	0.429527	0.229935	-0.0408463	0.0774224
						0.120623	0.141345	1.53	0.0998053	0.0539086	1.25263	0.232604	0.0787468	0.865744	0.258642	-0.0528473	1.29709	0.335149	-0.0896984	0.979539	0.358998	0.0237633	0.757545	0.209868	0.0534806	0.429519	0.22989	-0.0408555	0.077375
						0.120674	0.141372	1.52998	0.0998255	0.0539035	1.25259	0.232561	0.0787884	0.86573	0.258649	-0.0528301	1.29711	0.335147	-0.0897177	0.979531	0.359489	0.0240221	0.757548	0.209878	0.0535063	0.429533	0.229895	-0.040862	0.0774166
						0.120665	0.141434	1.52997	0.0998155	0.0539553	1.25261	0.232589	0.0788125	0.865735	0.258682	-0.0528369	1.29704	0.335181	-0.0897244	0.979542	0.359025	0.0238748	0.757528	0.209826	0.0534878	0.429527	0.229886	-0.0408485	0.0774033
						0.120651	0.141455	1.52997	0.0998457	0.0539806	1.25263	0.232578	0.0787591	0.865702	0.258687	-0.0528329	1.29706	0.335181	-0.0897102	0.979552	0.358994	0.0239248	0.757631	0.209841	0.0535199	0.429528	0.229931	-0.0408586	0.0774201
						0.120706	0.141475	1.52996	0.099812	0.0539856	1.25261	0.232598	0.0788418	0.865762	0.258676	-0.0527416	1.29711	0.335194	-0.089678	0.979565	0.359059	0.0239446	0.75762	0.209848	0.053515	0.429545	0.22994	-0.0408491	0.0774306
						0.12072	0.141519	1.52995	0.0998258	0.053984	1.25261	0.232586	0.0788039	0.865721	0.258665	-0.0527872	1.29706	0.335149	-0.0896984	0.979539	0.359032	0.0238845	0.757609	0.209828	0.0534629	0.429558	0.229928	-0.0408475	0.0774492
						0.120732	0.141575	1.52992	0.0998327	0.0540239	1.25263	0.232568	0.0788796	0.865751	0.258686	-0.0528023	1.29705	0.335205	-0.0896963	0.979568	0.359027	0.0239381	0.7576	0.209785	0.0535222	0.429745	0.229931	-0.0408233	0.0773968
						0.120699	0.14159	1.52991	0.0997939	0.0540152	1.2526	0.232571	0.0788528	0.865733	0.258672	-0.0527311	1.29705	0.335193	-0.089629	0.979592	0.359485	0.0242225	0.75759	0.209852	0.053485	0.429512	0.229944	-0.0408172	0.0774402
						0.12069	0.141609	1.52994	0.0998703	0.0540377	1.25258	0.23259	0.0788628	0.865765	0.258667	-0.0527494	1.29706	0.335145	-0.0897048	0.979558	0.359489	0.024254	0.757654	0.209812	0.0534947	0.429586	0.229901	-0.040824	0.0774361
						0.120713	0.141675	1.52992	0.099777	0.054041	1.25263	0.232555	0.0788542	0.865704	0.258681	-0.0527253	1.29704	0.335145	-0.0896517	0.979558	0.359026	0.0239792	0.757591	0.209844	0.0535055	0.4295	0.22993	-0.0408283	0.0774371
						0.120732	0.141676	1.52991	0.0997882	0.0540999	1.25262	0.23251	0.078862	0.865689	0.258667	-0.0527002	1.29706	0.33516	-0.0896534	0.979578	0.359488	0.0242424	0.757635	0.209733	0.0535419	0.429753	0.229922	-0.0407801	0.0774406
						0.120722	0.141741	1.52992	0.0997915	0.0541208	1.25263	0.23254	0.0789669	0.865735	0.258699	-0.0526958	1.29706	0.335152	-0.0896687	0.979568	0.359021	0.0240782	0.757644	0.209813	0.0535295	0.429563	0.229939	-0.0407999	0.0774391
						0.120742	0.141756	1.52989	0.0998093	0.0541812	1.25267	0.232585	0.0789562	0.86569	0.258686	-0.0526783	1.29706	0.335145	-0.0896518	0.979558	0.359817	0.0244006	0.757752	0.209834	0.0535151	0.429559	0.229932	-0.0407854	0.0774579
						0.120743	0.141762	1.52991	0.0997729	0.0541654	1.25267	0.23259	0.0789499	0.865751	0.258685	-0.0526138	1.29705	0.335135	-0.089599	0.979597	0.359058	0.0240284	0.757638	0.209852	0.0535035	0.429525	0.229912	-0.0408141	0.077431
						0.120704	0.141822	1.5299	0.0998354	0.0542564	1.25266	0.232595	0.0790181	0.865689	0.258687	-0.0525914	1.2971	0.335152	-0.0896109	0.979554	0.359047	0.0241815	0.757978	0.209764	0.0535138	0.429746	0.22986	-0.0408551	0.0773962
						0.120771	0.141848	1.52991	0.099775	0.0542316	1.25269	0.232546	0.0790105	0.865725	0.258651	-0.0526221	1.29711	0.33514	-0.0895784	0.979588	0.359024	0.024097	0.757652	0.209817	0.0535175	0.429532	0.229895	-0.0408413	0.0774629
						0.120751	0.141865	1.52988	0.0997768	0.0542032	1.25268	0.232559	0.0789536	0.865695	0.258676	-0.052604	1.29712	0.335101	-0.0895896	0.979576	0.359482	0.0243393	0.757652	0.209831	0.053535	0.429582	0.22988	-0.0408122	0.0774424
						0.12078	0.141872	1.52987	0.0998613	0.0542586	1.25261	0.232564	0.0789899	0.865699	0.25868	-0.0526155	1.29708	0.335155	-0.08955	0.979586	0.359506	0.0244765	0.758028	0.209809	0.0535328	0.429551	0.229933	-0.0408106	0.0774762
						0.120775	0.14195	1.52985	0.0998576	0.0542598	1.25266	0.232576	0.0790089	0.865692	0.258647	-0.052597	1.29715	0.335157	-0.0895307	0.979593	0.359507	0.0244848	0.758014	0.209766	0.0535156	0.429575	0.229904	-0.0407921	0.0774525
						0.120771	0.141956	1.52989	0.0998383	0.0542979	1.25266	0.232608	0.0790398	0.86568	0.258645	-0.052541	1.29713	0.335081	-0.0895285	0.9797	0.359522	0.0243599	0.757667	0.20976	0.0535243	0.429566	0.22997	-0.0407895	0.0774666
						0.120807	0.142048	1.52988	0.0998689	0.0543083	1.25266	0.232602	0.0790424	0.865696	0.258673	-0.0525126	1.2971	0.335113	-0.0895406	0.979589	0.35952	0.0243011	0.757666	0.209793	0.0535362	0.429574	0.22988	-0.0408334	0.077443
						0.120849	0.142058	1.52987	0.0998181	0.0542757	1.25266	0.232555	0.079035	0.865727	0.258666	-0.0525213	1.29712	0.335132	-0.0895436	0.979602	0.359045	0.0242534	0.757977	0.20976	0.0535292	0.429555	0.229942	-0.0407773	0.0774697
						0.120762	0.142077	1.52987	0.0998734	0.0543368	1.25268	0.232576	0.0790673	0.865697	0.258664	-0.0525222	1.29713	0.335157	-0.0895307	0.979593	0.359489	0.0243467	0.757698	0.209776	0.0535558	0.429585	0.229926	-0.0407689	0.0774775
						0.120809	0.142082	1.52987	0.0999021	0.054356	1.25263	0.232601	0.0790625	0.865713	0.258666	-0.0524736	1.29711	0.335104	-0.0895058	0.979604	0.359021	0.0241183	0.757637	0.209749	0.0535311	0.429581	0.229925	-0.0407685	0.0775172
						0.120808	0.142125	1.52985	0.0998381	0.0543635	1.25268	0.232618	0.0790808	0.865715	0.258667	-0.052497	1.29716	0.335142	-0.0895139	0.979607	0.359509	0.0244932	0.758001	0.209789	0.0535435	0.429603	0.229952	-0.0407882	0.0774968
						0.120822	0.142159	1.52987	0.0998706	0.0543967	1.25265	0.23259	0.0791114	0.865725	0.258708	-0.0524346	1.29711	0.335126	-0.0894146	0.979683	0.359485	0.0243581	0.75766	0.209751	0.053561	0.429617	0.229945	-0.0407938	0.0775122
						0.120823	0.142172	1.52986	0.0998557	0.054426	1.25267	0.232605	0.0791158	0.865698	0.258692	-0.0524165	1.29712	0.335141	-0.0895112	0.979597	0.359518	0.0243285	0.757602	0.209702	0.0536163	0.429803	0.229903	-0.0407871	0.0774945
						0.120818	0.142219	1.52986	0.0998381	0.0544351	1.25272	0.232566	0.0791284	0.865707	0.258683	-0.0525208	1.29735	0.335126	-0.0894943	0.979612	0.359018	0.0240974	0.757594	0.209772	0.0535548	0.429736	0.229953	-0.0407598	0.0775285
						0.120811	0.142233	1.52986	0.0999103	0.0544686	1.2527	0.232615	0.0791299	0.865709	0.25867	-0.0524244	1.2971	0.335154	-0.0894868	0.979622	0.359052	0.0241633	0.757613	0.209687	0.0536126	0.429954	0.229956	-0.0408074	0.0775102
						0.120787	0.142243	1.52984	0.0998743	0.0544627	1.2527	0.232585	0.07914	0.865708	0.258655	-0.0523806	1.29717	0.335126	-0.0894943	0.979612	0.359485	0.0243575	0.757661	0.209824	0.0536176	0.429613	0.229954	-0.0407993	0.0774857
						0.120813	0.142279	1.52985	0.0998704	0.0544652	1.25267	0.2326	0.0791423	0.865721	0.25866	-0.0524698	1.29736	0.335154	-0.0894337	0.979623	0.359487	0.0243279	0.75769	0.209787	0.0535682	0.429588	0.22995	-0.040776	0.077504
						0.1208	0.142304	1.52985	0.0999037	0.0545051	1.25271	0.232586	0.079165	0.865706	0.258683	-0.0523517	1.29711	0.335107	-0.0894761	0.979633	0.359507	0.0244848	0.758014	0.209802	0.053554	0.429567	0.229983	-0.040768	0.0775513
						0.120806	0.142304	1.52983	0.0999071	0.0544951	1.25268	0.232614	0.0791596	0.865683	0.258668	-0.0523512	1.29717	0.335131	-0.0894673	0.979651	0.359481	0.0244226	0.757672	0.209898	0.0536825	0.429604	0.22998	-0.0407658	0.0775593
						0.120819	0.142313	1.52984	0.0999189	0.0545734	1.25271	0.23262	0.0792194	0.865723	0.258675	-0.05229	1.29712	0.335135	-0.0894118	0.979632	0.359483	0.0243909	0.757665	0.209737	0.0535955	0.429782	0.229992	-0.0407817	0.0775435
						0.120827	0.142356	1.52985	0.0999018	0.0545735	1.25274	0.232683	0.0788031	0.865503	0.258681	-0.052327	1.29719	0.335101	-0.089422	0.979655	0.359543	0.0245168	0.757991	0.209772	0.0537168	0.429841	0.229973	-0.0407657	0.0775627
						0.120838	0.14235	1.52984	0.099916	0.054584	1.25269	0.232572	0.0791694	0.865743	0.258669	-0.052242	1.29715	0.335135	-0.0894314	0.979676	0.359483	0.0243898	0.757667	0.209841	0.0536429	0.429617	0.230014	-0.0407421	0.0775581
						0.120808	0.142397	1.52983	0.0999241	0.05461	1.25273	0.232652	0.0792025	0.865723	0.258691	-0.0522471	1.29714	0.33516	-0.0893874	0.979669	0.359545	0.0244961	0.758005	0.209755	0.0536015	0.429614	0.22995	-0.0407475	0.0775424
						0.120789	0.142416	1.52986	0.0998883	0.0545779	1.25269	0.232621	0.0792221	0.865721	0.258684	-0.0522405	1.29715	0.335149	-0.0893692	0.979666	0.359545	0.0244961	0.758005	0.209818	0.0536484	0.429609	0.229988	-0.0407507	0.0775272
						0.120813	0.142425	1.52983	0.0998771	0.0546002	1.25272	0.232617	0.0792266	0.865702	0.258629	-0.0523005	1.29719	0.335102	-0.0893957	0.979644	0.35948	0.0244117	0.757651	0.20979	0.053566	0.429769	0.229964	-0.0407442	0.0775814
						0.120849	0.142465	1.52985	0.0999322	0.0546813	1.25275	0.232621	0.0792221	0.865721	0.258693	-0.0522186	1.29719	0.335092	-0.0894025	0.979635	0.359536	0.0246022	0.757989	0.209858	0.0535939	0.429611	0.23003	-0.0407317	0.0775913
						0.120819	0.142436	1.52987	0.0999065	0.0546681	1.25275	0.232637	0.0792483	0.865742	0.258692	-0.0521723	1.29719	0.335144	-0.089426	0.979861	0.359542	0.0245606	0.758016	0.209849	0.0536839	0.429658	0.230026	-0.0407727	0.0775381
						0.120822	0.142479	1.52984	0.099916	0.0546634	1.25273	0.232621	0.0792413	0.865704	0.258684	-0.0522663	1.29741	0.335116	-0.0894231	0.979899	0.359504	0.0245453	0.757994	0.209751	0.0536541	0.429805	0.230004	-0.0407572	0.0775886
						0.120822	0.142481	1.52986	0.0999444	0.0546871	1.25273	0.232639	0.0792452	0.865748	0.258689	-0.0521319	1.29719	0.335118	-0.0893781	0.979672	0.35954	0.0245386	0.757975	0.20976	0.0537508	0.430035	0.230021	-0.0407409	0.0775941
						0.120811	0.142478	1.52984	0.0998991	0.0547347	1.25277	0.232654	0.0792789	0.865742	0.2587	-0.0521429	1.29721	0.335109	-0.0893757	0.979861	0.359506	0.024514	0.757987	0.209846	0.05371	0.429834	0.230066	-0.0407414	0.0776252
						0.120846	0.142533	1.52987	0.0999325	0.0547191	1.2528	0.232645	0.0792496	0.865716	0.258723	-0.0520813	1.29719	0.335135	-0.0893551	0.97991	0.359509	0.0244931	0.758001	0.209858	0.0537208	0.429815	0.230018	-0.0407504	0.0776033
						0.120855	0.142544	1.52988	0.0999571	0.054765	1.25278	0.232587	0.0792365	0.865744	0.258689	-0.0521213	1.29725	0.33514	-0.0893422	0.979913	0.359506	0.024514	0.757987	0.209857	0.0537034	0.429829	0.229991	-0.0407169	0.0776251
						0.120806	0.142548	1.52987	0.0999482	0.0547884	1.25277	0.232615	0.0792729	0.865747	0.258696	-0.0520908	1.29722	0.335123	-0.0892969	0.97971	0.359503	0.024538	0.758006	0.209838	0.0537048	0.429813	0.230037	-0.0407248	0.0775957
						0.120844	0.142582	1.52987	0.0999096	0.0547947	1.25283	0.23268	0.0792981	0.865766	0.258694	-0.0520385	1.29722	0.335136	-0.0893409	0.97992	0.359504	0.0245463	0.757993	0.209776	0.0536493	0.429814	0.230009	-0.0406927	0.0776275
						0.120885	0.142591	1.5299	0.0999724	0.0548097	1.2528	0.23261	0.0792782	0.865762	0.258674	-0.0520227	1.29719	0.335154	-0.0893449	0.979935	0.359502	0.0245795	0.757996	0.209713	0.0537092	0.430029	0.230071	-0.0406952	0.0776674
						0.120884	0.142594	1.52988	0.099927	0.0548646	1.25283	0.232684	0.0792846	0.865738	0.258733	-0.0520331	1.29723	0.335149	-0.0893124	0.979945	0.359502	0.0245786	0.757998	0.209691	0.0536976	0.430052	0.230038	-0.0407454	0.0776056
						0.120876	0.142593	1.52989	0.0999838	0.0548593	1.25281	0.232644	0.0793183	0.865754	0.258681	-0.0519918	1.29723	0.335128	-0.0892945	0.979981	0.359505	0.0245994	0.758042	0.209713	0.053698	0.430058	0.230002	-0.0407023	0.077638
						0.12086	0.142619	1.52989	0.099953	0.0548718	1.25281	0.23267	0.0793127	0.865736	0.258676	-0.0520014	1.29724	0.335112	-0.0892777	0.979924	0.359538	0.0245699	0.757983	0.209861	0.0537463	0.429851	0.230026	-0.0407094	0.0776646
						0.120847	0.142655	1.5299	0.100002	0.0548947	1.25279	0.232712	0.078903	0.865543	0.258714	-0.0519155	1.29723	0.335164	-0.0892803	0.979931	0.359536	0.0246022	0.757989	0.20978	0.0537753	0.430087	0.230025	-0.040745	0.0776132
						0.120881	0.142657	1.52989	0.0999358	0.0549301	1.25284	0.232674	0.0793499	0.865782	0.258716	-0.0519068	1.29723	0.335109	-0.0892828	0.979953	0.359504	0.024588	0.758022	0.209867	0.053768	0.429872	0.230052	-0.0407283	0.0776212
						0.120865	0.142657	1.52989	0.099922	0.0549385	1.25282	0.232666	0.0793208	0.86575	0.258745	-0.0518697	1.29725	0.335145	-0.0893064	0.979938	0.359514	0.0244775	0.75767	0.209837	0.0536537	0.429803	0.230028	-0.0407146	0.0776547
						0.120882	0.142693	1.52991	0.10001	0.054974	1.25285	0.232633	0.0793049	0.865821	0.258702	-0.0518878	1.29723	0.335143	-0.0892584	0.979967	0.3595	0.0246109	0.758004	0.209802	0.0538217	0.430074	0.230027	-0.0407043	0.0776609
						0.120891	0.142702	1.52994	0.100006	0.0549922	1.25284	0.232668	0.0793561	0.865832	0.258726	-0.0518641	1.29724	0.335165	-0.0892458	0.979973	0.359504	0.0245463	0.757993	0.209898	0.0538083	0.429871	0.23003	-0.0406732	0.0776995
						0.120847	0.142714	1.52992	0.0999985	0.0550123	1.25285	0.23263	0.0793456	0.865807	0.258712	-0.0518045	1.29725	0.335157	-0.0892157	0.980001	0.359535	0.0245908	0.757969	0.209913	0.0537614	0.429874	0.230003	-0.0407182	0.077659
						0.120932	0.142763	1.52992	0.0999661	0.0550237	1.25286	0.232673	0.0793842	0.865823	0.258714	-0.0518072	1.29725	0.33518	-0.0892353	0.979973	0.359533	0.0246668	0.758001	0.20992	0.0537939	0.429878	0.230012	-0.0406957	0.0776972
						0.12093	0.142748	1.52993	0.100014	0.0550818	1.25286	0.231463	0.0771197	0.865798	0.258725	-0.0517674	1.29727	0.335139	-0.0892597	0.979984	0.359559	0.0247063	0.757961	0.209854	0.0538453	0.430116	0.230031	-0.0406425	0.0776839
						0.12092	0.142763	1.52993	0.100021	0.0550422	1.25287	0.232679	0.0793501	0.865826	0.258732	-0.0517149	1.29723	0.335163	-0.0892083	0.979953	0.3595	0.0246139	0.758038	0.209924	0.053819	0.429905	0.230049	-0.0406741	0.0777357
						0.120914	0.142766	1.52994	0.0999712	0.0550758	1.25284	0.232653	0.0794075	0.865842	0.25875	-0.051773	1.29731	0.335124	-0.0892249	0.980022	0.359536	0.0246459	0.758014	0.209835	0.0538335	0.430086	0.230035	-0.0406939	0.0776472
						0.120942	0.142781	1.52993	0.10003	0.0551016	1.25289	0.232666	0.0793993	0.865882	0.258697	-0.051709	1.29731	0.335149	-0.0892158	0.980025	0.359533	0.0246668	0.758001	0.209885	0.0539016	0.430119	0.230067	-0.0406643	0.0777543
						0.120909	0.142793	1.52992	0.100028	0.0551045	1.25288	0.232671	0.0794005	0.86585	0.258729	-0.0516431	1.29727	0.335143	-0.0891654	0.980059	0.359534	0.0245856	0.758017	0.209961	0.0538678	0.429922	0.230056	-0.040668	0.0777004
						0.120932	0.142821	1.52995	0.100057	0.0551379	1.25288	0.23266	0.079375	0.865875	0.258689	-0.051645	1.29726	0.335141	-0.089181	0.98004	0.359536	0.0246459	0.758014	0.209852	0.0538794	0.430112	0.230015	-0.040666	0.0776845
						0.120938	0.142849	1.52995	0.100044	0.0551676	1.25293	0.232683	0.0794167	0.865893	0.25871	-0.0516338	1.29731	0.335122	-0.089178	0.980026	0.359536	0.0246022	0.757989	0.209943	0.0538545	0.429907	0.230037	-0.0406528	0.0777038
						0.12095	0.142843	1.52995	0.100081	0.0551856	1.2529	0.232679	0.0794084	0.865874	0.258754	-0.0516281	1.2973	0.335172	-0.0891539	0.980043	0.359536	0.0246032	0.757987	0.209952	0.0538301	0.429893	0.230062	-0.0406805	0.077693
						0.120999	0.142853	1.52993	0.100068	0.0552013	1.25289	0.232668	0.0794154	0.865871	0.258742	-0.0516645	1.29733	0.335139	-0.08911	0.980065	0.359536	0.0246032	0.757987	0.209979	0.0539124	0.42993	0.23001	-0.0406411	0.0777379
						0.120947	0.142871	1.52996	0.100095	0.0552179	1.25291	0.232706	0.0794325	0.865879	0.258743	-0.0516103	1.29735	0.335123	-0.0891276	0.980037	0.359499	0.0246444	0.758047	0.209895	0.0539515	0.430161	0.229997	-0.040668	0.0777068
						0.120973	0.142879	1.52996	0.100072	0.0552314	1.2529	0.232696	0.0794126	0.865852	0.25873	-0.0515671	1.29734	0.335146	-0.0891856	0.98024	0.359533	0.024672	0.75807	0.210006	0.053918	0.429927	0.230048	-0.0406231	0.0777172
						0.120935	0.142886	1.52997	0.100076	0.0552533	1.2529	0.23273	0.0793895	0.865864	0.258758	-0.0514935	1.29733	0.335153	-0.0891714	0.980253	0.359536	0.0246459	0.758014	0.209898	0.0539626	0.430163	0.230043	-0.0406289	0.0777279
						0.121015	0.14289	1.52998	0.100082	0.0552571	1.25292	0.232675	0.0794712	0.865903	0.258756	-0.0514964	1.29737	0.33514	-0.089192	0.980286	0.359502	0.0246222	0.758024	0.209992	0.0538852	0.429915	0.229998	-0.0406595	0.0777268
						0.120977	0.142927	1.52998	0.100069	0.0552649	1.25291	0.232683	0.0794643	0.865924	0.25874	-0.0514757	1.29734	0.335141	-0.0891032	0.980098	0.359502	0.0246222	0.758024	0.209975	0.0539434	0.429918	0.230047	-0.0406128	0.0777522
						0.120975	0.142923	1.52998	0.100101	0.0553009	1.25292	0.232742	0.0794802	0.865895	0.258782	-0.0514274	1.29733	0.335123	-0.0891518	0.980271	0.359502	0.0245795	0.757996	0.209945	0.0539757	0.430181	0.230092	-0.0406186	0.0777387
						0.12101	0.142961	1.52999	0.100096	0.0552912	1.25292	0.232689	0.0794207	0.865927	0.258773	-0.051416	1.29735	0.335144	-0.0891096	0.98012	0.359536	0.0246502	0.758086	0.210015	0.0539265	0.42996	0.230026	-0.0406157	0.0777581
						0.121012	0.142967	1.52999	0.100122	0.0553051	1.25292	0.232697	0.0794574	0.865933	0.258752	-0.0513896	1.29738	0.335108	-0.0890861	0.980136	0.359539	0.0246241	0.75803	0.210018	0.0539438	0.429946	0.230009	-0.0406186	0.0777638
						0.121065	0.142969	1.53001	0.100176	0.0553215	1.25291	0.232705	0.0794744	0.865894	0.258777	-0.0513908	1.2974	0.335131	-0.0891234	0.980293	0.359532	0.0246597	0.758052	0.209918	0.0539765	0.430202	0.230038	-0.0405927	0.0778307
						0.121043	0.142986	1.53	0.100161	0.055351	1.25291	0.232711	0.079452	0.865905	0.25879	-0.0513748	1.29739	0.335145	-0.0891403	0.980279	0.359505	0.0245577	0.758012	0.209946	0.0539822	0.43018	0.230058	-0.0405901	0.0777998
						0.121012	0.143001	1.53001	0.100138	0.0553457	1.25291	0.232717	0.0794245	0.865958	0.258797	-0.0513189	1.29739	0.335193	-0.0891175	0.980313	0.359537	0.0245616	0.757997	0.210005	0.0539247	0.429953	0.230069	-0.0406325	0.0777848
						0.121025	0.14303	1.53001	0.100139	0.0553758	1.25293	0.23266	0.0794298	0.865934	0.258815	-0.0513144	1.2974	0.335129	-0.0891207	0.980283	0.359501	0.024665	0.758051	0.209923	0.0539837	0.430216	0.230082	-0.0406308	0.0778008
						0.120999	0.143014	1.53001	0.100133	0.055383	1.25295	0.232738	0.0794902	0.865934	0.258806	-0.0512571	1.29742	0.335129	-0.0891103	0.980332	0.359498	0.0246859	0.758037	0.209941	0.0539904	0.430208	0.230041	-0.0406583	0.0777267
						0.121048	0.143051	1.53002	0.10019	0.0554247	1.25291	0.232711	0.0794864	0.865903	0.25882	-0.0512723	1.29744	0.335167	-0.0890916	0.980319	0.359506	0.024514	0.757987	0.210057	0.0539511	0.429951	0.230078	-0.0405941	0.0778045
						0.121026	0.143095	1.53002	0.100212	0.0554479	1.25295	0.232682	0.0795337	0.865941	0.258769	-0.0512589	1.29742	0.335184	-0.0890875	0.980341	0.359503	0.0246327	0.758045	0.210047	0.0539338	0.429949	0.230093	-0.0406006	0.0777768
						0.121077	0.143074	1.53003	0.100153	0.0554289	1.25292	0.232716	0.0794867	0.865947	0.258809	-0.0512544	1.29743	0.335084	-0.0890907	0.980398	0.359499	0.0246483	0.758079	0.209982	0.0539895	0.43016	0.230119	-0.0406304	0.077749
						0.121045	0.143088	1.53005	0.100212	0.055481	1.25291	0.232758	0.0794852	0.865907	0.258797	-0.0511946	1.29741	0.335166	-0.0890703	0.980338	0.359895	0.0247503	0.758153	0.209987	0.0540228	0.430209	0.230091	-0.0405698	0.0778597
						0.121076	0.143112	1.53	0.10021	0.0554866	1.25292	0.232737	0.0794855	0.86591	0.258808	-0.0512191	1.29744	0.335131	-0.0890947	0.980351	0.359496	0.0246266	0.758038	0.210072	0.0539796	0.429971	0.230023	-0.0406238	0.0777856
						0.121097	0.143105	1.53002	0.100211	0.0555193	1.2529	0.23275	0.0794738	0.865894	0.258968	-0.0510474	1.29742	0.33517	-0.0890308	0.980351	0.359825	0.024785	0.758153	0.210052	0.0539411	0.429948	0.230098	-0.0406413	0.0777841
						0.121087	0.143115	1.53004	0.100176	0.0555108	1.25294	0.232771	0.0794994	0.865924	0.258848	-0.0511204	1.29745	0.335115	-0.0889668	0.980376	0.359857	0.024792	0.758172	0.209984	0.0540107	0.430196	0.230089	-0.0406348	0.0777688
						0.121057	0.143152	1.53006	0.100232	0.055524	1.25292	0.232796	0.0794957	0.865932	0.258851	-0.0511024	1.29741	0.335195	-0.0890435	0.980356	0.359504	0.0245493	0.758026	0.210063	0.0539571	0.429965	0.230083	-0.0406361	0.0777729
						0.121099	0.143161	1.53003	0.100261	0.0555649	1.25292	0.231606	0.0773477	0.865946	0.258963	-0.0510804	1.29746	0.335153	-0.0889878	0.980396	0.359569	0.0247213	0.75802	0.209994	0.0539675	0.430191	0.230051	-0.040626	0.0777791
						0.121052	0.143154	1.53001	0.100246	0.0555345	1.2529	0.232813	0.0794581	0.865883	0.258948	-0.0510609	1.29744	0.335161	-0.0890121	0.98043	0.359503	0.024541	0.75804	0.210079	0.0539614	0.429946	0.230088	-0.0406211	0.0778182
						0.121084	0.143186	1.53007	0.10026	0.0555903	1.25294	0.232822	0.0795042	0.865938	0.258955	-0.0510426	1.29745	0.335173	-0.0889878	0.980385	0.359499	0.0246056	0.758052	0.210081	0.0539268	0.429943	0.230063	-0.0406312	0.0777398
						0.121068	0.143197	1.53004	0.100265	0.0556109	1.2529	0.232807	0.0795288	0.865881	0.258857	-0.0510169	1.29743	0.335155	-0.0890034	0.980413	0.359928	0.0247229	0.75813	0.210128	0.0540014	0.429946	0.230123	-0.0406372	0.0777568
						0.121088	0.143226	1.53007	0.100277	0.0556201	1.25292	0.23283	0.0795248	0.865895	0.258982	-0.0509771	1.29741	0.335177	-0.0889607	0.980424	0.359928	0.0247664	0.758156	0.210147	0.0540065	0.429936	0.230086	-0.0406363	0.0777794
						0.121134	0.143255	1.53006	0.100261	0.0556078	1.25292	0.232842	0.0794992	0.865911	0.25889	-0.050953	1.29745	0.335129	-0.0889824	0.980415	0.359504	0.0245921	0.758054	0.210075	0.0539971	0.429941	0.230076	-0.0406165	0.077769
						0.121119	0.143227	1.53005	0.100277	0.0556638	1.25292	0.232869	0.0794974	0.865883	0.25899	-0.0509184	1.29744	0.335154	-0.0889205	0.980406	0.359888	0.0248367	0.758148	0.210028	0.0539978	0.430194	0.230059	-0.0406244	0.0777669
						0.12109	0.143273	1.53006	0.100309	0.0556691	1.25289	0.231731	0.0773842	0.865832	0.258982	-0.0509112	1.29744	0.335193	-0.0889803	0.98042	0.359606	0.0247517	0.758055	0.210135	0.0539637	0.429937	0.230129	-0.04064	0.0777681
						0.121111	0.143332	1.53008	0.100312	0.0556891	1.25289	0.231736	0.0774055	0.865875	0.258888	-0.0509787	1.29745	0.335137	-0.0890068	0.980449	0.359596	0.0246948	0.758023	0.209979	0.0539907	0.430154	0.230101	-0.0405826	0.0777928
						0.121142	0.143306	1.53006	0.100282	0.0557055	1.25294	0.231725	0.0774298	0.865799	0.259008	-0.0508966	1.29745	0.335173	-0.0889388	0.980385	0.35981	0.0247591	0.758043	0.210088	0.0539312	0.42992	0.230057	-0.0406598	0.0777382
						0.121122	0.143349	1.53008	0.10032	0.0557403	1.25292	0.231702	0.0774586	0.865883	0.259028	-0.0508669	1.29742	0.335195	-0.088931	0.980405	0.359597	0.0246942	0.757988	0.210136	0.0539618	0.429944	0.230094	-0.0405923	0.077794
						0.121166	0.143365	1.53008	0.100344	0.0557389	1.25289	0.231729	0.0773735	0.86581	0.259003	-0.0508492	1.29738	0.335182	-0.0889621	0.980417	0.359597	0.0247748	0.758036	0.210105	0.0539254	0.429882	0.230085	-0.0406543	0.0777469
						0.121143	0.143384	1.53008	0.100328	0.0557228	1.25293	0.231792	0.0773957	0.865746	0.259024	-0.0508294	1.29742	0.335199	-0.0889133	0.98042	0.359612	0.0246767	0.757992	0.210107	0.0539635	0.42993	0.230088	-0.0406373	0.0777698
						0.121129	0.14335	1.53007	0.100337	0.0557696	1.25295	0.232846	0.0795182	0.865788	0.259013	-0.050803	1.29745	0.335166	-0.0889114	0.980423	0.359928	0.0247656	0.758157	0.210108	0.0539664	0.429951	0.230148	-0.0405938	0.0778334
						0.121135	0.143387	1.53007	0.100349	0.0557604	1.25293	0.232917	0.079512	0.865771	0.259021	-0.0507548	1.29743	0.335219	-0.088917	0.980421	0.359897	0.024725	0.758096	0.210097	0.0539554	0.429919	0.230132	-0.0406554	0.0777375
						0.121163	0.143405	1.53007	0.100356	0.0558134	1.25292	0.23292	0.0795175	0.865791	0.259019	-0.0507949	1.29743	0.3352	-0.088917	0.980432	0.359928	0.0247756	0.75814	0.210125	0.0539231	0.429886	0.23017	-0.04065	0.0777747
						0.121184	0.143407	1.53008	0.100342	0.0558159	1.2529	0.232147	0.0776154	0.865795	0.25902	-0.0507564	1.2974	0.335177	-0.0889979	0.980392	0.359837	0.0247446	0.758025	0.210093	0.0539018	0.429893	0.230069	-0.0406271	0.0777311
						0.121141	0.143441	1.53009	0.100362	0.055825	1.25292	0.231758	0.0773739	0.865756	0.259072	-0.050711	1.29738	0.335239	-0.0889211	0.980409	0.359859	0.0247215	0.758019	0.210103	0.0539804	0.429908	0.230109	-0.0406613	0.077761
						0.121167	0.143457	1.53009	0.100385	0.055851	1.25291	0.232144	0.0776382	0.865779	0.259051	-0.0507337	1.29742	0.335218	-0.0889315	0.980399	0.359874	0.0247848	0.758043	0.210107	0.0538813	0.429914	0.230078	-0.040647	0.0777242
						0.121181	0.143463	1.53008	0.100373	0.0558742	1.25297	0.232909	0.0795787	0.865801	0.259075	-0.0506953	1.29744	0.335232	-0.0889041	0.980399	0.359927	0.0247544	0.758137	0.210096	0.0539225	0.429891	0.230095	-0.0406459	0.0777165
						0.121208	0.143475	1.53009	0.100409	0.0558763	1.25291	0.231817	0.0774525	0.865681	0.259042	-0.050685	1.29739	0.335135	-0.0889062	0.980402	0.359898	0.0247386	0.757994	0.210101	0.0539398	0.429907	0.23008	-0.0406624	0.0777524
						0.121237	0.143514	1.53008	0.100383	0.0559024	1.25292	0.232144	0.077527	0.865741	0.259068	-0.050646	1.29742	0.335239	-0.0888899	0.980412	0.359889	0.0247611	0.758025	0.210123	0.0538787	0.429885	0.23009	-0.0406604	0.0777432
						0.121193	0.143483	1.53024	0.10041	0.0559119	1.25293	0.232179	0.0775567	0.865717	0.25907	-0.0506317	1.29741	0.335237	-0.0888873	0.980402	0.359901	0.024697	0.75801	0.210083	0.0538847	0.429892	0.23009	-0.0406152	0.07773
						0.121245	0.143512	1.53029	0.100406	0.0559267	1.25291	0.232214	0.0776227	0.865734	0.259074	-0.0506106	1.29743	0.3353	-0.0889044	0.980399	0.359915	0.0247239	0.757991	0.210085	0.0538889	0.429882	0.230115	-0.0406427	0.0777468
						0.121195	0.143562	1.53011	0.100383	0.0559461	1.25291	0.232179	0.0775567	0.865717	0.259096	-0.050607	1.29739	0.335265	-0.0888797	0.980413	0.359918	0.0247022	0.757988	0.210063	0.0538831	0.429884	0.23003	-0.0406471	0.0776963
						0.121221	0.1436	1.53008	0.100421	0.0559728	1.25291	0.232143	0.0775657	0.865697	0.259103	-0.050616	1.29741	0.335265	-0.0888797	0.980413	0.359936	0.0247266	0.757978	0.21012	0.0539226	0.429893	0.230096	-0.040643	0.0777041
						0.121265	0.143594	1.53008	0.100443	0.0559866	1.2529	0.232242	0.0776203	0.865645	0.259077	-0.0505805	1.29741	0.335285	-0.0889243	0.980375	0.35996	0.0247371	0.75799	0.210114	0.0539026	0.429891	0.230051	-0.0406904	0.0776889
						0.121272	0.143622	1.5301	0.100385	0.0559978	1.25292	0.232205	0.0775851	0.865597	0.259106	-0.0505582	1.29739	0.335255	-0.0889095	0.980408	0.359946	0.0247068	0.757983	0.210106	0.0538557	0.429871	0.230086	-0.0406437	0.0777052
						0.121226	0.143656	1.53012	0.10044	0.0560383	1.2529	0.23221	0.0776064	0.865641	0.25911	-0.0505528	1.29738	0.33524	-0.0888446	0.980424	0.359946	0.0247389	0.757999	0.210108	0.0538637	0.429877	0.230108	-0.0406682	0.0777069
						0.121256	0.143687	1.5301	0.100462	0.0560236	1.25294	0.232242	0.0775789	0.865653	0.259117	-0.0505178	1.29739	0.33526	-0.0888662	0.980382	0.360002	0.0247397	0.757976	0.210004	0.0539293	0.430103	0.230056	-0.0406576	0.0777144
						0.12125	0.14367	1.53009	0.100473	0.056053	1.25289	0.232207	0.0775544	0.865627	0.259095	-0.0505176	1.29738	0.335323	-0.088887	0.980391	0.359988	0.0247413	0.757987	0.210101	0.0538502	0.42989	0.230088	-0.0406685	0.077698
						0.121242	0.143712	1.53007	0.10048	0.0561002	1.25291	0.232241	0.0776148	0.865574	0.259114	-0.0504898	1.2974	0.335237	-0.0889055	0.980392	0.360096	0.0246389	0.757763	0.210114	0.0538324	0.429873	0.230079	-0.0406661	0.0777241
						0.121251	0.14373	1.53009	0.100441	0.0560878	1.25295	0.232206	0.0776265	0.865589	0.259128	-0.0505107	1.29738	0.335337	-0.0888776	0.980393	0.359966	0.0247366	0.758	0.21011	0.05389	0.429883	0.230054	-0.040625	0.0777117
						0.121254	0.143748	1.5301	0.100479	0.0560942	1.25287	0.232238	0.077599	0.865601	0.259143	-0.0504684	1.29739	0.33527	-0.0888632	0.980403	0.360047	0.0246641	0.757752	0.210023	0.0539264	0.430092	0.23005	-0.0406298	0.0776878
						0.121245	0.143732	1.5301	0.100497	0.0561646	1.2529	0.232276	0.0776444	0.86555	0.259136	-0.0504668	1.29739	0.335302	-0.088858	0.980409	0.360031	0.0247227	0.758001	0.210066	0.0538247	0.429871	0.230059	-0.0406557	0.0777358
						0.121261	0.143788	1.53007	0.100474	0.0561332	1.25287	0.232239	0.0776817	0.865585	0.259131	-0.0504375	1.2974	0.335287	-0.0888286	0.980397	0.360123	0.0246725	0.757778	0.210072	0.0538724	0.429889	0.230075	-0.0406545	0.0777078
						0.121355	0.143827	1.53007	0.100507	0.056176	1.2529	0.232265	0.0776636	0.865523	0.259171	-0.0504534	1.29741	0.335303	-0.0888671	0.980371	0.360061	0.0247129	0.757976	0.210083	0.0538458	0.429862	0.230058	-0.0406792	0.0776815
						0.121351	0.143884	1.53008	0.100503	0.0561797	1.25289	0.232271	0.0776928	0.865553	0.259152	-0.0504165	1.2974	0.335312	-0.088813	0.980449	0.360125	0.0246352	0.757751	0.210096	0.0538571	0.429871	0.230067	-0.0406597	0.0776698
						0.121387	0.143865	1.53005	0.100484	0.0561737	1.25289	0.232269	0.0776487	0.865525	0.259153	-0.0504007	1.29738	0.335266	-0.0888902	0.980364	0.360113	0.0246907	0.757782	0.21009	0.053884	0.429899	0.230079	-0.0406425	0.0777071
						0.121429	0.143898	1.53004	0.100491	0.0561602	1.25288	0.232282	0.0775138	0.865015	0.259138	-0.0503993	1.29737	0.335322	-0.0888042	0.980384	0.360018	0.0247535	0.757998	0.210065	0.0538636	0.429869	0.230004	-0.0406455	0.0777251
						0.121418	0.143917	1.53006	0.10053	0.0562138	1.25291	0.232286	0.0774575	0.865025	0.25919	-0.0503826	1.2974	0.335288	-0.0888672	0.980419	0.36004	0.0247938	0.757984	0.210038	0.0538741	0.429875	0.230041	-0.0406496	0.0776939
						0.121386	0.143984	1.52986	0.100523	0.0562084	1.25287	0.232321	0.0777828	0.865401	0.259169	-0.0503297	1.29736	0.335276	-0.0888452	0.980404	0.36005	0.0247738	0.75799	0.210108	0.053882	0.429877	0.230013	-0.0406436	0.0776807
						0.121409	0.143995	1.52989	0.100542	0.0562027	1.25287	0.232279	0.0774953	0.865007	0.259178	-0.0503558	1.29738	0.335302	-0.088858	0.980409	0.360163	0.024667	0.757784	0.210085	0.0538222	0.429862	0.230022	-0.0406877	0.0776608
						0.121437	0.144041	1.52988	0.100523	0.0562231	1.25289	0.232284	0.0774883	0.864995	0.259158	-0.0503753	1.29741	0.335361	-0.0888234	0.980423	0.360167	0.0246875	0.757763	0.210076	0.0538329	0.429889	0.230035	-0.0406645	0.0776715
						0.121398	0.144083	1.52989	0.100533	0.0562756	1.25287	0.232318	0.0775463	0.865026	0.25915	-0.0503528	1.29743	0.335354	-0.0887608	0.98042	0.360074	0.024719	0.757975	0.210093	0.0538215	0.42987	0.230032	-0.0406705	0.0776762
						0.121432	0.144077	1.52986	0.100541	0.056235	1.25287	0.232284	0.0774883	0.864995	0.259176	-0.050296	1.29743	0.335319	-0.088814	0.980427	0.360155	0.0246546	0.757736	0.210106	0.0538425	0.42986	0.230074	-0.0406425	0.0776713
						0.121461	0.144084	1.52986	0.100559	0.0563215	1.25287	0.232315	0.0775691	0.86501	0.259191	-0.05027	1.2974	0.335338	-0.0888018	0.980377	0.360124	0.0246458	0.757745	0.210116	0.0537973	0.429674	0.230075	-0.0406935	0.0777019
						0.121447	0.144123	1.52987	0.100578	0.056293	1.25289	0.232285	0.0774548	0.86499	0.2592	-0.0502771	1.29743	0.335383	-0.088777	0.980422	0.360197	0.0246561	0.757766	0.210067	0.0538292	0.429854	0.230038	-0.0406738	0.0776345
						0.121463	0.144157	1.52985	0.100568	0.0563108	1.25286	0.232313	0.0775222	0.864947	0.2592	-0.0502628	1.29744	0.335277	-0.0887555	0.980419	0.360187	0.0247145	0.757794	0.210051	0.0538114	0.429844	0.229991	-0.0406812	0.0776222
						0.121453	0.144164	1.52985	0.100571	0.0563302	1.25288	0.232318	0.0775486	0.864941	0.259181	-0.0502455	1.29741	0.335373	-0.0887744	0.980436	0.360208	0.0246502	0.757761	0.210054	0.0538223	0.429872	0.230034	-0.0406734	0.0776443
						0.121483	0.14419	1.52985	0.100596	0.0563341	1.25287	0.232284	0.0775269	0.864952	0.259208	-0.0502412	1.29747	0.3353	-0.0887413	0.980442	0.36026	0.0246671	0.75776	0.21006	0.0538012	0.429871	0.230024	-0.0406886	0.0776465
						0.121473	0.144223	1.52983	0.100581	0.0563583	1.25288	0.232351	0.077529	0.864939	0.259211	-0.0502348	1.29745	0.33541	-0.0887334	0.980467	0.360186	0.0246835	0.757771	0.210094	0.0537775	0.429658	0.230036	-0.0406599	0.0776714
						0.121505	0.144247	1.52984	0.100574	0.0563933	1.25289	0.23235	0.0775211	0.864953	0.259231	-0.050205	1.29744	0.335291	-0.0887704	0.980439	0.360215	0.0246499	0.757775	0.210068	0.053793	0.429834	0.230015	-0.0406852	0.0776591
						0.121577	0.144245	1.52985	0.100578	0.0563614	1.25285	0.232353	0.0775034	0.86492	0.259219	-0.0502171	1.29746	0.335376	-0.0887266	0.980456	0.360237	0.0246285	0.757765	0.210008	0.0538507	0.430052	0.23001	-0.0406664	0.0777089
						0.121541	0.144318	1.52981	0.100585	0.0563816	1.25286	0.232322	0.0774588	0.864947	0.259236	-0.0502147	1.29746	0.335383	-0.0887618	0.980457	0.360231	0.0246311	0.757745	0.210081	0.0537868	0.429648	0.22996	-0.0407022	0.0776587
						0.121543	0.144314	1.52982	0.100597	0.0563933	1.25284	0.23235	0.0775625	0.864945	0.259223	-0.050231	1.29745	0.335409	-0.0887073	0.980472	0.360235	0.0246435	0.757798	0.209971	0.0537819	0.430028	0.229993	-0.0407031	0.0776483
						0.12154	0.144362	1.52978	0.100595	0.0564025	1.25288	0.232349	0.0775546	0.864959	0.259239	-0.0501509	1.29744	0.335454	-0.0887065	0.980437	0.360247	0.0246784	0.757775	0.210046	0.0537434	0.429819	0.23006	-0.0407104	0.077624
						0.121611	0.144349	1.52979	0.100591	0.0564232	1.25285	0.23235	0.0774877	0.864948	0.259218	-0.0501853	1.29749	0.335411	-0.0887513	0.980442	0.360231	0.024656	0.757787	0.210106	0.0537479	0.429625	0.230036	-0.0407131	0.0776302
						0.12161	0.144368	1.52978	0.1006	0.0564527	1.25288	0.232383	0.0775429	0.864943	0.259239	-0.0501674	1.29746	0.335449	-0.0887593	0.980446	0.3602	0.0247398	0.758044	0.210078	0.0537948	0.429822	0.230028	-0.0406865	0.0776478
						0.121648	0.144444	1.52977	0.100616	0.056422	1.25285	0.232383	0.0775429	0.864943	0.25923	-0.0501619	1.29744	0.335407	-0.0886857	0.980484	0.360279	0.0246657	0.757794	0.210067	0.0537641	0.429808	0.230044	-0.0406895	0.0776584
						0.121675	0.144426	1.52976	0.100638	0.0564636	1.25288	0.232386	0.0775201	0.864959	0.259232	-0.050156	1.29746	0.335395	-0.0886674	0.980481	0.360242	0.0246838	0.75779	0.210031	0.0537718	0.429851	0.230039	-0.0406776	0.0777111
						0.121689	0.144447	1.52974	0.100624	0.0564746	1.25286	0.232353	0.0775034	0.86492	0.259245	-0.0501467	1.29749	0.335476	-0.0886856	0.980469	0.360308	0.024678	0.757804	0.210124	0.0537082	0.429638	0.229967	-0.040709	0.0776669
						0.121687	0.144494	1.52972	0.100632	0.0565328	1.25287	0.232383	0.0775764	0.864948	0.259288	-0.0500939	1.2975	0.3354	-0.0886996	0.980484	0.360269	0.0246569	0.757764	0.210134	0.0537566	0.42963	0.230016	-0.0407016	0.0776496
						0.121711	0.144514	1.52974	0.100632	0.0564815	1.25284	0.232352	0.0775007	0.864885	0.259262	-0.050142	1.29749	0.33544	-0.0887114	0.980472	0.360302	0.0246447	0.757787	0.210097	0.0537151	0.429659	0.229986	-0.040689	0.0776445
						0.121726	0.14451	1.52971	0.100656	0.0565091	1.25292	0.232385	0.0775173	0.864924	0.25926	-0.0500682	1.29749	0.335484	-0.0887156	0.980467	0.360329	0.0246446	0.757794	0.209979	0.0537564	0.429863	0.23	-0.0407102	0.0776536
						0.121751	0.144544	1.52973	0.100657	0.0564902	1.25286	0.232351	0.0774928	0.864898	0.259271	-0.0500866	1.29752	0.335508	-0.0886963	0.980507	0.360318	0.0246167	0.757791	0.210082	0.0537098	0.429671	0.229993	-0.0406928	0.077629
						0.121757	0.14458	1.52972	0.100635	0.0565105	1.25284	0.232383	0.0775067	0.864902	0.259266	-0.0501122	1.29748	0.335471	-0.0886653	0.980498	0.36039	0.0246382	0.75776	0.210092	0.0536856	0.429642	0.229981	-0.0406935	0.0776438
						0.121869	0.144622	1.52968	0.100662	0.0565437	1.25285	0.232383	0.0773983	0.864899	0.259268	-0.050053	1.29753	0.335491	-0.0886382	0.980489	0.360345	0.0246504	0.757807	0.209986	0.0537438	0.429981	0.229935	-0.0406941	0.077624
						0.121844	0.144651	1.52968	0.100651	0.0565234	1.25288	0.23242	0.0775056	0.864908	0.259267	-0.0500594	1.29752	0.33551	-0.0886459	0.980517	0.360341	0.0246628	0.757797	0.210062	0.0537092	0.429626	0.229923	-0.0407551	0.0775939
						0.121833	0.144652	1.5297	0.100631	0.0565739	1.25287	0.233532	0.0792378	0.865187	0.259263	-0.050074	1.29752	0.335485	-0.0886899	0.980523	0.360372	0.0246793	0.757797	0.210074	0.0537162	0.429627	0.229983	-0.0407255	0.0776063
						0.121807	0.144652	1.52969	0.100655	0.0565574	1.25286	0.232352	0.0775007	0.864885	0.259295	-0.0500632	1.29751	0.335488	-0.0886396	0.980506	0.36039	0.0246413	0.75779	0.21007	0.0536765	0.429605	0.229933	-0.0406753	0.0776765
						0.121892	0.144678	1.52965	0.100672	0.0565717	1.25288	0.233514	0.0792447	0.865179	0.259281	-0.0500211	1.29751	0.335399	-0.0886353	0.980476	0.360361	0.0246319	0.757813	0.209998	0.0535875	0.429616	0.229948	-0.0407102	0.07759
						0.121848	0.144696	1.52967	0.100698	0.0565378	1.25286	0.233525	0.0792874	0.865134	0.259284	-0.0500701	1.29752	0.335547	-0.0886371	0.98052	0.360419	0.0245845	0.757747	0.210073	0.0536967	0.429656	0.229941	-0.0406659	0.0776561
						0.121932	0.14472	1.52965	0.100674	0.0565788	1.25285	0.232416	0.0775619	0.864897	0.259288	-0.0500126	1.29753	0.335555	-0.0886049	0.980497	0.360407	0.024623	0.757804	0.209992	0.0537155	0.429826	0.229917	-0.0406962	0.0776323
						0.121944	0.144729	1.52964	0.100667	0.0565905	1.25289	0.233536	0.0792739	0.865154	0.259299	-0.0500403	1.29751	0.335508	-0.0886243	0.980529	0.360422	0.0246006	0.757818	0.210045	0.0537175	0.429805	0.229958	-0.0407142	0.0776042
						0.121985	0.144796	1.52966	0.100685	0.0565612	1.25286	0.232411	0.0775355	0.864903	0.259293	-0.0500152	1.29752	0.335562	-0.0886113	0.980555	0.360439	0.0245865	0.757813	0.210108	0.053724	0.42963	0.229922	-0.0407398	0.0776015
						0.121971	0.14476	1.52963	0.100685	0.0566201	1.25286	0.233493	0.0791851	0.865153	0.259319	-0.0500026	1.29751	0.335543	-0.0886255	0.98053	0.36044	0.0245935	0.757794	0.210061	0.0536679	0.429618	0.22988	-0.0407149	0.0776166
						0.12199	0.144858	1.52962	0.100674	0.0566137	1.25287	0.233544	0.079295	0.865211	0.259295	-0.0500303	1.29754	0.335561	-0.0886201	0.980569	0.360449	0.0246265	0.757825	0.210113	0.0536832	0.429601	0.229929	-0.0406889	0.0776144
						0.121987	0.144816	1.52961	0.100683	0.0565892	1.25287	0.233496	0.0792773	0.865159	0.259331	-0.0499984	1.29758	0.335559	-0.0886499	0.98054	0.360448	0.0246555	0.757807	0.210104	0.0536834	0.429632	0.229945	-0.0406961	0.0776186
						0.122035	0.144859	1.52962	0.10068	0.0565874	1.25287	0.233511	0.0792777	0.865146	0.259329	-0.0499989	1.29753	0.335592	-0.0886299	0.980534	0.36046	0.0246616	0.757801	0.210054	0.053697	0.429604	0.229891	-0.0407272	0.0776034
						0.122041	0.144884	1.52962	0.100668	0.0566316	1.2529	0.233494	0.0792969	0.865136	0.259325	-0.0499403	1.29756	0.335505	-0.0885851	0.980572	0.360475	0.024665	0.757815	0.209985	0.0537158	0.429833	0.22988	-0.0407132	0.0775961
						0.122019	0.144892	1.52959	0.100686	0.0566119	1.25287	0.233524	0.0792629	0.865137	0.259362	-0.0499851	1.29753	0.335554	-0.0886485	0.980547	0.360495	0.0245614	0.757792	0.210076	0.0536922	0.429617	0.229948	-0.0406965	0.0775934
						0.122076	0.144933	1.52962	0.100682	0.0566267	1.25288	0.233551	0.0793219	0.865173	0.259343	-0.0500162	1.29756	0.335624	-0.0886284	0.980552	0.360499	0.0246228	0.757834	0.210068	0.053677	0.429621	0.22989	-0.0406984	0.0776143
						0.122054	0.144942	1.52958	0.100689	0.0566655	1.25287	0.233512	0.0792697	0.865171	0.259361	-0.0499641	1.29756	0.335644	-0.0885794	0.980541	0.36055	0.0246024	0.757793	0.210071	0.053698	0.429639	0.229927	-0.040719	0.0776431
						0.122097	0.144961	1.52957	0.100705	0.0566656	1.25288	0.233576	0.0793021	0.865192	0.259368	-0.0499288	1.2976	0.335629	-0.0886166	0.980557	0.36059	0.0245645	0.757784	0.209968	0.0535916	0.429554	0.229905	-0.0406895	0.0775901
						0.122115	0.14498	1.52959	0.100712	0.0566443	1.25287	0.233567	0.0792713	0.865241	0.259357	-0.0499097	1.29756	0.335693	-0.0886057	0.980547	0.360499	0.0246828	0.75784	0.210067	0.0536612	0.429598	0.229868	-0.0407111	0.077627
						0.122117	0.144999	1.52956	0.1007	0.0566476	1.25288	0.233475	0.079229	0.865139	0.259364	-0.0499495	1.29754	0.335641	-0.0886119	0.980555	0.360516	0.0246652	0.757889	0.210086	0.053666	0.429596	0.229869	-0.0407063	0.0775556
						0.122146	0.145006	1.52953	0.100699	0.0566888	1.25289	0.233634	0.0794171	0.865214	0.259354	-0.0499187	1.29757	0.335636	-0.0886325	0.980565	0.360528	0.0245954	0.757857	0.210074	0.0536696	0.429594	0.229881	-0.040719	0.0775506
						0.122174	0.145031	1.52954	0.100706	0.056655	1.25285	0.233548	0.0792982	0.865204	0.259384	-0.0499441	1.29758	0.335674	-0.0886054	0.980571	0.360624	0.0245915	0.757841	0.210058	0.0536759	0.42959	0.229893	-0.0407116	0.0776076
						0.122149	0.145062	1.52952	0.100693	0.0566672	1.25289	0.233598	0.0793015	0.865194	0.259371	-0.049905	1.29757	0.335556	-0.0886003	0.980534	0.360596	0.0245846	0.757859	0.210056	0.0536799	0.429609	0.229865	-0.0407137	0.0775622
						0.122218	0.145095	1.52954	0.100708	0.0566947	1.25287	0.233596	0.0793203	0.865237	0.259384	-0.0499107	1.29758	0.335699	-0.0885965	0.980562	0.360595	0.0245702	0.757811	0.210068	0.0537054	0.429589	0.22991	-0.0407038	0.0775808
						0.12225	0.145074	1.52951	0.100744	0.0566986	1.25287	0.233547	0.0793051	0.865188	0.259362	-0.049924	1.29758	0.335682	-0.0886094	0.980547	0.360635	0.0245953	0.757841	0.210107	0.0537152	0.429596	0.229913	-0.0406992	0.0775755
						0.122204	0.145115	1.52954	0.100731	0.0566825	1.25285	0.233607	0.0792822	0.865261	0.259419	-0.0498744	1.29757	0.335568	-0.0886142	0.980521	0.360653	0.0245038	0.757858	0.210082	0.0536652	0.429569	0.22988	-0.0407216	0.0775654
						0.122223	0.145138	1.52952	0.100762	0.056711	1.25287	0.233583	0.0793422	0.865187	0.25943	-0.0498962	1.29755	0.33571	-0.0885799	0.980556	0.360625	0.0245704	0.757873	0.210101	0.0537174	0.429581	0.229907	-0.0406729	0.0775996
						0.122261	0.145127	1.52951	0.100738	0.0567216	1.25288	0.233533	0.0793218	0.865223	0.259395	-0.0498839	1.29759	0.335697	-0.0885627	0.980555	0.360688	0.0245439	0.757826	0.210065	0.0537186	0.429604	0.229916	-0.0407026	0.0776008
						0.122254	0.145148	1.52949	0.100738	0.0566886	1.25288	0.233638	0.0793597	0.865243	0.259404	-0.0498993	1.2976	0.335757	-0.0886302	0.980568	0.360701	0.0245628	0.757876	0.21008	0.053703	0.429596	0.229946	-0.0406593	0.0775736
						0.122227	0.145177	1.52952	0.100746	0.0567299	1.25285	0.233638	0.0793924	0.86526	0.259432	-0.0498773	1.29758	0.335764	-0.0886379	0.980583	0.360724	0.0245589	0.757881	0.210067	0.0536936	0.429598	0.22991	-0.040687	0.0775597
						0.122258	0.145181	1.52947	0.100753	0.0567249	1.25287	0.233644	0.0793495	0.865279	0.259464	-0.049863	1.29761	0.335745	-0.0885941	0.980563	0.360771	0.0244866	0.757852	0.210099	0.0537209	0.429595	0.229927	-0.0407002	0.0775757
						0.122295	0.145187	1.52945	0.100742	0.0567353	1.25287	0.233624	0.0793057	0.865221	0.259439	-0.0498843	1.29759	0.335746	-0.0885853	0.980549	0.360766	0.0245545	0.757892	0.210083	0.0537125	0.42956	0.229925	-0.0406474	0.0776019
						0.122332	0.145185	1.52944	0.100767	0.0567597	1.25284	0.233584	0.0791839	0.865208	0.259433	-0.0498407	1.2976	0.33572	-0.088608	0.980574	0.360796	0.0245417	0.757861	0.210124	0.0537357	0.429597	0.229907	-0.0406913	0.0775771
						0.122252	0.145245	1.5295	0.100723	0.0567378	1.25284	0.233611	0.0792555	0.865244	0.259431	-0.0498602	1.29757	0.335772	-0.0886018	0.980567	0.360791	0.0244928	0.757888	0.210108	0.0537227	0.4296	0.22989	-0.0406698	0.0775846
						0.122282	0.145243	1.52944	0.100753	0.0567164	1.25284	0.233609	0.0792989	0.865221	0.259459	-0.0498261	1.29759	0.335798	-0.0885879	0.980556	0.360766	0.0245227	0.757835	0.21008	0.0537311	0.429609	0.229893	-0.0406666	0.0775901
						0.122593	0.145251	1.52942	0.100736	0.0567598	1.25286	0.233716	0.0793648	0.865255	0.259462	-0.04984	1.2976	0.335798	-0.0885916	0.980567	0.360816	0.0244574	0.757948	0.210107	0.0537244	0.429594	0.229909	-0.0406748	0.0775741
						0.122321	0.145293	1.52947	0.100757	0.056778	1.25285	0.233694	0.0793687	0.865323	0.259481	-0.0498287	1.29759	0.3358	-0.0885233	0.980575	0.36081	0.0245431	0.757945	0.210114	0.0537573	0.429588	0.229923	-0.0406966	0.0775655
						0.122353	0.145259	1.52943	0.100748	0.0568161	1.25287	0.233585	0.0793209	0.865227	0.259469	-0.049792	1.29758	0.335722	-0.08854	0.980548	0.360837	0.0245098	0.757883	0.21012	0.0537117	0.42959	0.229968	-0.0407054	0.077575
						0.122325	0.14531	1.52943	0.100767	0.0567964	1.25287	0.233676	0.0793772	0.865279	0.259489	-0.0497978	1.29762	0.335838	-0.0885313	0.980579	0.360879	0.0245123	0.757976	0.210147	0.0537459	0.429577	0.229949	-0.040696	0.0775606
						0.122337	0.145299	1.52946	0.100758	0.0568019	1.25285	0.23366	0.0794048	0.865301	0.259498	-0.0497711	1.29757	0.335831	-0.0885634	0.980569	0.360857	0.024402	0.758047	0.210118	0.0537596	0.429617	0.229917	-0.0406871	0.077605
						0.122337	0.145331	1.5295	0.100751	0.0567957	1.25283	0.233743	0.0793377	0.865312	0.259497	-0.0497702	1.29759	0.335873	-0.0885728	0.980566	0.36081	0.0244604	0.757924	0.210132	0.0537056	0.429562	0.229927	-0.0406881	0.0775962
						0.122339	0.145317	1.52944	0.100739	0.056816	1.25286	0.233664	0.0792642	0.865259	0.259549	-0.0497799	1.29758	0.33592	-0.0885703	0.980567	0.360872	0.0245161	0.75788	0.210168	0.0537423	0.429577	0.229951	-0.040714	0.0776018
						0.122318	0.14534	1.52943	0.100752	0.0568309	1.25284	0.233613	0.0792386	0.865224	0.259511	-0.0497521	1.29758	0.33589	-0.0885288	0.980583	0.3609	0.0244485	0.757919	0.210129	0.0537586	0.429594	0.229955	-0.0406679	0.0775828
						0.122629	0.145364	1.52948	0.100768	0.0568438	1.25286	0.232982	0.0781743	0.865125	0.259504	-0.0497734	1.2976	0.335874	-0.0885586	0.980575	0.360885	0.0245399	0.757911	0.210195	0.0537532	0.429582	0.229954	-0.0406876	0.0776392
						0.122669	0.14535	1.52943	0.100771	0.0565992	1.25286	0.233712	0.079398	0.865245	0.259542	-0.0497256	1.29759	0.335894	-0.0885842	0.980578	0.360881	0.0244391	0.757979	0.210203	0.0537857	0.42959	0.229942	-0.0406892	0.0776232
						0.122655	0.14537	1.52942	0.100784	0.0568635	1.25284	0.232993	0.0782288	0.865094	0.259581	-0.0497108	1.29759	0.335953	-0.0885875	0.980529	0.360938	0.0245121	0.757885	0.210147	0.053764	0.429586	0.229952	-0.040715	0.0775931
						0.122368	0.14539	1.52947	0.100807	0.056834	1.25286	0.233687	0.0792237	0.86532	0.259545	-0.0497117	1.29757	0.335938	-0.0885743	0.980582	0.360944	0.0245368	0.758035	0.210186	0.0537686	0.429559	0.229954	-0.0407319	0.0775928
						0.122651	0.145413	1.52945	0.100786	0.0568764	1.25284	0.233661	0.079267	0.865241	0.259543	-0.0496902	1.29762	0.33595	-0.0885936	0.98056	0.360938	0.0245124	0.757921	0.210208	0.0537407	0.429579	0.230012	-0.0406818	0.0776339
						0.122715	0.145392	1.5294	0.100801	0.0568578	1.25285	0.233017	0.0781649	0.865143	0.259562	-0.0497137	1.2976	0.335965	-0.08855	0.980593	0.360928	0.0244874	0.757917	0.21019	0.0537558	0.429566	0.229991	-0.0407113	0.077601
						0.122654	0.14542	1.52947	0.100794	0.0568967	1.25288	0.233402	0.0787057	0.865314	0.259558	-0.0497101	1.29761	0.335939	-0.0885335	0.980576	0.360977	0.0244582	0.757896	0.210254	0.0538092	0.429632	0.229973	-0.0407138	0.077601
						0.122669	0.145429	1.52945	0.100822	0.0568689	1.25282	0.233627	0.079142	0.865301	0.259546	-0.0497401	1.29761	0.335927	-0.0885419	0.980589	0.36099	0.0244696	0.757907	0.210207	0.0537469	0.429549	0.229961	-0.0407099	0.0775981
						0.122642	0.145471	1.52946	0.100819	0.0568742	1.25285	0.233452	0.0787173	0.865347	0.259578	-0.0497375	1.29761	0.335975	-0.0885344	0.980588	0.360963	0.0244667	0.757922	0.21023	0.0537737	0.42958	0.22997	-0.0407088	0.0775961
						0.122695	0.145457	1.52947	0.101111	0.0568354	1.2528	0.232481	0.0776334	0.864811	0.259588	-0.0496831	1.2976	0.335852	-0.0885275	0.980579	0.361018	0.0243117	0.757976	0.210194	0.0537353	0.429585	0.230023	-0.0406742	0.0776139
						0.122665	0.145481	1.52944	0.100832	0.0568751	1.25284	0.233453	0.0787224	0.865371	0.259608	-0.0496562	1.2976	0.336031	-0.0884974	0.980608	0.361033	0.0244058	0.757918	0.210232	0.0537279	0.429546	0.230003	-0.0406653	0.0776656
						0.122715	0.145494	1.52946	0.100859	0.0568464	1.25285	0.233459	0.0787274	0.865377	0.259611	-0.0496452	1.29761	0.335994	-0.0885195	0.980599	0.361018	0.0244608	0.757959	0.210283	0.0537597	0.429553	0.230005	-0.0407034	0.0776456
						0.122663	0.145498	1.52948	0.100828	0.0568944	1.25287	0.233419	0.0786675	0.865294	0.2596	-0.0496445	1.29761	0.336008	-0.0885231	0.98059	0.361009	0.0244521	0.75793	0.210227	0.0537382	0.429602	0.229983	-0.0406932	0.0776233
						0.122723	0.14547	1.5296	0.101116	0.0568985	1.25282	0.233446	0.0787179	0.865356	0.259642	-0.0496177	1.2976	0.336076	-0.0884923	0.980599	0.361038	0.0243976	0.757961	0.210268	0.0537504	0.429605	0.230005	-0.0406688	0.0776464
						0.12272	0.145478	1.52959	0.100814	0.0566857	1.25278	0.233457	0.0787028	0.865341	0.259647	-0.0496172	1.29762	0.336002	-0.0885591	0.980599	0.361044	0.0244298	0.757944	0.210279	0.0537572	0.429583	0.230014	-0.0406997	0.0776044
						0.122682	0.145547	1.52945	0.100837	0.0568854	1.25284	0.233461	0.0787166	0.865354	0.259656	-0.049608	1.29762	0.336098	-0.0884976	0.980607	0.361074	0.0244404	0.757964	0.210254	0.053741	0.429589	0.230038	-0.0407269	0.0776199
						0.122767	0.145483	1.52959	0.101119	0.0569105	1.25282	0.233455	0.0786932	0.865391	0.259653	-0.0495902	1.29764	0.336048	-0.0885102	0.980637	0.361109	0.0244529	0.757936	0.210236	0.0536954	0.429572	0.229982	-0.0407429	0.0775916
						0.122753	0.145526	1.52962	0.10113	0.0569301	1.25286	0.23344	0.0786997	0.865326	0.25967	-0.0495823	1.29764	0.336084	-0.0885166	0.980633	0.361116	0.0244531	0.757949	0.210279	0.0537091	0.429581	0.230001	-0.0406913	0.0776159
						0.122702	0.145526	1.5296	0.100832	0.0569635	1.25288	0.232516	0.0776217	0.864795	0.259691	-0.0495701	1.29762	0.336099	-0.0885325	0.980617	0.361086	0.0243144	0.75805	0.210317	0.0537204	0.429574	0.230055	-0.0406678	0.0776557
						0.122722	0.145567	1.52946	0.100887	0.0567012	1.25282	0.233443	0.0786607	0.865348	0.259685	-0.0495831	1.29762	0.336041	-0.088492	0.980671	0.361094	0.0244019	0.757971	0.210292	0.0536783	0.429574	0.230059	-0.0406692	0.0776269
						0.122757	0.145541	1.52959	0.101176	0.0569438	1.25282	0.233357	0.0786592	0.865263	0.259687	-0.0495534	1.29763	0.336116	-0.0885067	0.980625	0.361125	0.0243928	0.758008	0.210285	0.0537171	0.429575	0.230043	-0.0407417	0.0776398
						0.122717	0.145601	1.52946	0.100861	0.0569737	1.25289	0.233389	0.0786729	0.865303	0.259695	-0.0495444	1.29766	0.336079	-0.0884652	0.980665	0.361132	0.0243956	0.75801	0.210321	0.0537355	0.429595	0.230044	-0.0406918	0.0776547
						0.122721	0.145641	1.52946	0.101183	0.0569548	1.25284	0.233447	0.0786802	0.865317	0.259714	-0.0495248	1.29765	0.33617	-0.0884982	0.980632	0.361125	0.0243982	0.758033	0.21026	0.0537028	0.429591	0.229979	-0.0406774	0.0776155
						0.122749	0.145588	1.52961	0.101216	0.0569463	1.25281	0.233412	0.0786186	0.865323	0.259712	-0.0494968	1.29769	0.33614	-0.0884796	0.980652	0.361216	0.0243808	0.757998	0.210318	0.053709	0.429571	0.230019	-0.0406935	0.0776334
						0.122747	0.145592	1.52959	0.101211	0.0569755	1.25284	0.233491	0.078708	0.865437	0.259712	-0.0495195	1.29766	0.336105	-0.0884899	0.980675	0.361166	0.0242285	0.758151	0.21029	0.0536992	0.429583	0.230049	-0.0406974	0.0775998
						0.12278	0.14561	1.52958	0.101217	0.0569436	1.25286	0.233423	0.0786733	0.865321	0.25973	-0.0495121	1.29767	0.336182	-0.0884748	0.980659	0.361192	0.0243659	0.758055	0.210351	0.0537214	0.429595	0.230064	-0.040658	0.0776094
						0.122768	0.145596	1.52961	0.101195	0.056933	1.25283	0.233475	0.0786794	0.86538	0.259732	-0.0495313	1.29772	0.336048	-0.0884626	0.980678	0.361205	0.024423	0.758052	0.210282	0.0536952	0.429608	0.23002	-0.0406919	0.0776563
						0.122759	0.145586	1.5296	0.101255	0.056907	1.25285	0.232546	0.0775863	0.864821	0.259742	-0.0494859	1.29768	0.336171	-0.0884745	0.980658	0.361262	0.0241586	0.758083	0.210307	0.0536939	0.42958	0.230022	-0.0407232	0.0775987
						0.122727	0.145642	1.5296	0.101216	0.0569817	1.25287	0.232547	0.0775193	0.86481	0.259769	-0.0495065	1.29771	0.336199	-0.088445	0.980666	0.361328	0.0242885	0.758202	0.210281	0.0536895	0.4296	0.230007	-0.0407197	0.0776114
						0.122761	0.14564	1.52957	0.101229	0.0569942	1.25287	0.232541	0.0776347	0.864824	0.259747	-0.0494615	1.29769	0.336178	-0.0884809	0.980716	0.361259	0.0242774	0.758142	0.210278	0.0536825	0.429601	0.229993	-0.0407061	0.0776269
						0.122765	0.14563	1.52961	0.101249	0.0569679	1.25285	0.23261	0.0775778	0.864787	0.259784	-0.0494605	1.29768	0.336033	-0.0885048	0.980681	0.361282	0.0243088	0.758122	0.210307	0.0536818	0.429597	0.230029	-0.0406982	0.0776167
						0.122756	0.145678	1.52959	0.101261	0.0569944	1.25288	0.232579	0.0776053	0.864775	0.259786	-0.0494812	1.2977	0.336283	-0.0884364	0.980708	0.361292	0.0242949	0.758182	0.21033	0.0537146	0.429615	0.230019	-0.0406902	0.0776188
						0.122724	0.145731	1.52946	0.101255	0.0569725	1.25285	0.233494	0.0786751	0.865369	0.259771	-0.0494798	1.29774	0.336265	-0.0884406	0.980686	0.361288	0.0243614	0.758081	0.21033	0.0536968	0.429596	0.230071	-0.0406645	0.0776355
						0.122787	0.145664	1.52959	0.101312	0.0569602	1.25288	0.233513	0.0786771	0.865381	0.25981	-0.0494194	1.29772	0.336255	-0.0883949	0.980697	0.361343	0.0243729	0.758051	0.210322	0.0536977	0.429615	0.230063	-0.0406722	0.0776388
						0.122784	0.145683	1.52959	0.101291	0.0570296	1.2529	0.232513	0.0776059	0.864823	0.259829	-0.0494506	1.29773	0.3363	-0.0883924	0.980726	0.361361	0.0242121	0.758202	0.210344	0.0536951	0.429616	0.230052	-0.0406586	0.0776428
						0.122789	0.145701	1.52959	0.101327	0.0569944	1.25286	0.232609	0.0776448	0.864798	0.259817	-0.0494455	1.29772	0.336325	-0.0884238	0.980702	0.361364	0.0242305	0.75821	0.210353	0.0537232	0.429617	0.230012	-0.0407069	0.0776446
						0.122781	0.145732	1.52958	0.101322	0.0569612	1.25291	0.232549	0.0776383	0.864834	0.259796	-0.0494417	1.29773	0.33633	-0.088411	0.980705	0.361357	0.0241799	0.758139	0.210324	0.0537521	0.42965	0.230023	-0.0406628	0.077658
						0.122791	0.145723	1.52958	0.101314	0.0570314	1.25289	0.233476	0.0786414	0.86536	0.259806	-0.0494393	1.29775	0.336326	-0.0884134	0.980724	0.361385	0.0242744	0.75814	0.210348	0.0537169	0.429629	0.230048	-0.0406847	0.0776379
						0.122768	0.14573	1.52959	0.10133	0.0569715	1.25291	0.232613	0.0776633	0.864806	0.25981	-0.0494995	1.29776	0.336382	-0.0883917	0.980709	0.361397	0.0241662	0.758228	0.210366	0.0537529	0.429621	0.229994	-0.0407141	0.0776481
						0.122788	0.145729	1.52958	0.101345	0.0570618	1.25291	0.233487	0.0786704	0.86538	0.25985	-0.0493897	1.29774	0.336404	-0.0883839	0.980729	0.361393	0.0243262	0.758131	0.210327	0.0537412	0.429638	0.230047	-0.0407122	0.0776223
						0.122777	0.145745	1.52959	0.101351	0.0570631	1.25292	0.232614	0.0776326	0.864836	0.259879	-0.0493978	1.29775	0.336381	-0.0883775	0.980745	0.36143	0.024221	0.758227	0.210364	0.0537762	0.429655	0.230047	-0.0406623	0.0776378
						0.122813	0.145743	1.52957	0.101397	0.0570368	1.25289	0.232582	0.0776573	0.864789	0.25987	-0.049372	1.29776	0.336449	-0.0884088	0.980742	0.361466	0.0241652	0.75827	0.210343	0.0537632	0.429637	0.230057	-0.0406426	0.0776441
						0.12278	0.145759	1.52962	0.101315	0.057007	1.25293	0.232575	0.0776565	0.864814	0.259866	-0.0494053	1.29776	0.336434	-0.0883571	0.980747	0.361463	0.0241443	0.758227	0.210283	0.053795	0.429808	0.230039	-0.0406523	0.0776566
						0.122789	0.145763	1.5296	0.10136	0.0570383	1.25293	0.232612	0.0776554	0.86482	0.259888	-0.0493605	1.29776	0.33642	-0.0884034	0.980724	0.361472	0.0240789	0.758274	0.210372	0.0537767	0.429661	0.230036	-0.0406567	0.0776568
						0.12278	0.14577	1.5296	0.101351	0.0569813	1.25294	0.23258	0.0776081	0.864811	0.259903	-0.0493776	1.29778	0.336449	-0.0883182	0.980793	0.361505	0.0240926	0.758243	0.210372	0.0537764	0.429638	0.230026	-0.0406753	0.0776582
						0.122789	0.145801	1.52959	0.101386	0.0570481	1.25294	0.232581	0.0776494	0.864802	0.259887	-0.0493438	1.29779	0.336471	-0.088352	0.980762	0.361537	0.0241021	0.758296	0.210302	0.0538068	0.42984	0.230036	-0.0406435	0.0776697
						0.122772	0.145814	1.52958	0.101455	0.0570697	1.2529	0.232616	0.0776405	0.864822	0.259922	-0.0493127	1.29779	0.336496	-0.0883333	0.980764	0.361532	0.0241123	0.758261	0.210294	0.0538337	0.429829	0.229989	-0.0406595	0.0776611
						0.122822	0.145809	1.5296	0.101475	0.0570452	1.25294	0.232612	0.0776219	0.864814	0.259903	-0.0493749	1.29775	0.336496	-0.0883042	0.980841	0.361567	0.024192	0.758335	0.210407	0.0538123	0.429651	0.230031	-0.0406911	0.0776483
						0.12283	0.145799	1.5296	0.101484	0.0570862	1.25293	0.23261	0.0776475	0.864833	0.259934	-0.0493436	1.29779	0.336545	-0.0883238	0.980811	0.361602	0.0241353	0.75834	0.210403	0.0537762	0.429658	0.23002	-0.0406833	0.0776284
						0.122829	0.145812	1.52956	0.101467	0.0571035	1.25294	0.232669	0.0779382	0.864832	0.259955	-0.0492923	1.29779	0.336552	-0.0882605	0.980824	0.361598	0.0241458	0.758304	0.210298	0.0538371	0.429883	0.230022	-0.0406584	0.0776824
						0.122819	0.145805	1.5296	0.101467	0.0571171	1.25296	0.233462	0.078598	0.86534	0.259914	-0.0493117	1.29782	0.336532	-0.0883096	0.980835	0.361581	0.0242475	0.758163	0.210425	0.0538611	0.429678	0.229987	-0.0406869	0.0776321
						0.122839	0.145849	1.52959	0.101522	0.0571281	1.25297	0.232612	0.0776554	0.86482	0.259944	-0.0493197	1.29779	0.336602	-0.0882698	0.980796	0.361603	0.0240913	0.758315	0.210422	0.0538442	0.429717	0.230017	-0.040668	0.0776294
						0.122817	0.14588	1.52961	0.101454	0.0570947	1.253	0.232613	0.0776633	0.864806	0.259931	-0.0493098	1.29779	0.336585	-0.0882892	0.980837	0.361606	0.02407	0.75833	0.210398	0.0538305	0.429662	0.230032	-0.0406672	0.0776342
						0.122856	0.145841	1.5296	0.101492	0.057068	1.25297	0.232643	0.0777028	0.864829	0.259995	-0.0492585	1.2978	0.33642	-0.0882987	0.980759	0.361607	0.0239841	0.758276	0.210402	0.0538335	0.429652	0.230046	-0.0406662	0.0776681
						0.122858	0.145879	1.52959	0.10149	0.0570985	1.25297	0.232612	0.0776554	0.86482	0.260007	-0.0492816	1.29783	0.336645	-0.0882316	0.980847	0.361605	0.0240595	0.758308	0.21035	0.0538622	0.429853	0.230024	-0.0406886	0.0776466
						0.122871	0.145866	1.52961	0.101485	0.0571064	1.25299	0.232613	0.077733	0.864853	0.259988	-0.0493355	1.29781	0.336687	-0.0883103	0.980811	0.361605	0.0240595	0.758308	0.210417	0.0538381	0.429666	0.230073	-0.0406638	0.0776719
						0.122839	0.14585	1.52959	0.101475	0.0571119	1.253	0.23261	0.0776475	0.864833	0.260012	-0.0492775	1.29785	0.336661	-0.0882647	0.98087	0.361639	0.024043	0.758306	0.210407	0.0538351	0.429857	0.23003	-0.0406243	0.0776634
						0.122856	0.145896	1.5296	0.101539	0.0570888	1.253	0.232612	0.0776554	0.86482	0.260002	-0.0492969	1.29782	0.336482	-0.0882924	0.980802	0.361643	0.0239781	0.758296	0.210466	0.0539061	0.429865	0.230047	-0.0406626	0.0776222
						0.122877	0.145872	1.52961	0.101512	0.0571225	1.253	0.232611	0.0776889	0.864825	0.260015	-0.0493271	1.29783	0.336736	-0.0882656	0.980815	0.361644	0.0240313	0.758345	0.21041	0.0538756	0.429874	0.230049	-0.040646	0.0776666
						0.122858	0.145844	1.5296	0.10154	0.0570931	1.25302	0.232611	0.0776889	0.864825	0.260016	-0.049314	1.29782	0.33678	-0.088184	0.980848	0.361644	0.0240313	0.758345	0.210419	0.0539231	0.42988	0.230054	-0.0406519	0.0776557
						0.122882	0.14586	1.52958	0.101561	0.0571043	1.25299	0.232646	0.0777134	0.864851	0.260022	-0.0492504	1.29782	0.336756	-0.0882422	0.980818	0.361644	0.0239886	0.758317	0.210519	0.0538954	0.42971	0.230076	-0.0406424	0.077661
						0.122868	0.145897	1.52959	0.101588	0.0570892	1.25303	0.232611	0.0776889	0.864825	0.260047	-0.0492237	1.29782	0.336772	-0.0882294	0.98086	0.361669	0.0240797	0.758296	0.210455	0.0538784	0.429697	0.230042	-0.0406519	0.0776842
						0.122871	0.14586	1.52958	0.101606	0.0571184	1.25303	0.233339	0.0785251	0.865204	0.260046	-0.0492657	1.29787	0.336773	-0.0882513	0.980836	0.361673	0.0241813	0.758224	0.210468	0.0539079	0.429701	0.230054	-0.0406575	0.0776634
						0.122864	0.145895	1.5296	0.101603	0.0571196	1.25301	0.232645	0.0776772	0.86481	0.260078	-0.0492538	1.29786	0.33683	-0.0881846	0.980911	0.361676	0.0240362	0.758328	0.21047	0.0538758	0.42964	0.230089	-0.0406064	0.0776615
						0.122879	0.145905	1.52961	0.101602	0.0571542	1.25304	0.232643	0.0777028	0.864829	0.260106	-0.0492374	1.29786	0.336607	-0.0882189	0.980813	0.361679	0.0240144	0.758343	0.210491	0.0538952	0.429702	0.230073	-0.0406542	0.0776701
						0.122886	0.145911	1.52961	0.101592	0.0571473	1.25305	0.232642	0.0776949	0.864843	0.260089	-0.0492399	1.29786	0.336841	-0.0881832	0.98087	0.361679	0.0239712	0.758317	0.210502	0.0538739	0.429696	0.230051	-0.040641	0.0776834
						0.122906	0.145909	1.5296	0.101654	0.0571315	1.25304	0.233357	0.0785536	0.865234	0.260106	-0.0492748	1.29788	0.33689	-0.0881348	0.980862	0.361738	0.0241885	0.758186	0.210482	0.0539226	0.429671	0.230088	-0.0406669	0.0776604
						0.122872	0.145919	1.5296	0.101614	0.0571418	1.25307	0.232645	0.0776772	0.86481	0.260066	-0.0492742	1.29786	0.336941	-0.0881864	0.980868	0.361716	0.0239236	0.758347	0.210503	0.0539145	0.42965	0.230077	-0.0406771	0.0776593
						0.122907	0.145929	1.52961	0.101671	0.0571196	1.25307	0.232643	0.0777362	0.864834	0.260131	-0.0492263	1.29788	0.336946	-0.0881566	0.980864	0.36171	0.0239677	0.758314	0.210479	0.0538967	0.429671	0.230137	-0.04066	0.0776813
						0.122905	0.145911	1.52961	0.101637	0.057125	1.25305	0.232644	0.0777441	0.864821	0.260125	-0.0492103	1.29788	0.336693	-0.0881824	0.980812	0.361676	0.0239921	0.758303	0.210504	0.0539095	0.42965	0.230088	-0.0406276	0.0776819
						0.122898	0.145917	1.52957	0.10166	0.0571316	1.25305	0.232642	0.0777335	0.864799	0.260133	-0.0492336	1.29787	0.336972	-0.088118	0.980911	0.361716	0.0239236	0.758347	0.210494	0.053889	0.42984	0.230132	-0.0406398	0.0776848
						0.12294	0.145924	1.5296	0.101703	0.0571389	1.25305	0.232642	0.0776948	0.864843	0.260123	-0.0492396	1.29791	0.337002	-0.0881592	0.980907	0.361709	0.0240104	0.758342	0.210508	0.0539262	0.429675	0.23009	-0.0406607	0.0776465
						0.12295	0.145909	1.5296	0.101681	0.057149	1.25307	0.232644	0.0777441	0.864821	0.260149	-0.0491815	1.29787	0.336767	-0.0881606	0.980822	0.361713	0.0239032	0.758303	0.210479	0.0538984	0.429846	0.230159	-0.0406385	0.0776868
						0.122915	0.145925	1.52959	0.101712	0.0571288	1.25307	0.233305	0.0785263	0.86521	0.260155	-0.0492146	1.29788	0.33699	-0.0881242	0.980903	0.361761	0.0242132	0.758259	0.21051	0.0539158	0.429686	0.230101	-0.0406208	0.0776984
						0.12295	0.145942	1.5296	0.101736	0.0571748	1.2531	0.232646	0.0776437	0.864804	0.26012	-0.0491953	1.29791	0.336991	-0.0880653	0.980888	0.361713	0.0239459	0.75833	0.210508	0.0539209	0.429701	0.230155	-0.040635	0.0776652
						0.122939	0.145936	1.52959	0.101737	0.0571958	1.25308	0.232647	0.0777213	0.864837	0.260184	-0.0491799	1.2979	0.337048	-0.0880357	0.980931	0.361712	0.0239438	0.758294	0.21053	0.0539225	0.429665	0.230125	-0.0406279	0.077677
						0.122921	0.145938	1.52963	0.101736	0.0571404	1.25311	0.232645	0.0776772	0.86481	0.260215	-0.0491813	1.29789	0.337052	-0.088054	0.980958	0.361712	0.0238928	0.758281	0.210526	0.0539045	0.429682	0.230155	-0.0406499	0.0777007
						0.122958	0.145912	1.52963	0.101735	0.0571554	1.25313	0.232645	0.0777106	0.864815	0.260203	-0.0492076	1.29789	0.337124	-0.0880606	0.980952	0.361737	0.0240351	0.758609	0.210535	0.0539416	0.429655	0.230112	-0.0406254	0.0776812
						0.122955	0.145947	1.5296	0.101765	0.0571843	1.25308	0.232646	0.0776437	0.864804	0.260208	-0.0491956	1.2979	0.337063	-0.0880036	0.980917	0.361716	0.0239214	0.758311	0.210524	0.0539314	0.42968	0.230171	-0.0406079	0.077695
						0.122953	0.145959	1.52959	0.101779	0.0571862	1.25313	0.232676	0.0777552	0.864789	0.260207	-0.0492285	1.29791	0.337161	-0.0880119	0.980944	0.361713	0.0239006	0.758268	0.210551	0.0539602	0.42969	0.230173	-0.040644	0.0777122
						0.122953	0.145973	1.52961	0.101792	0.0571652	1.25313	0.233354	0.0785748	0.865209	0.26022	-0.0492138	1.29789	0.337164	-0.088022	0.980978	0.361832	0.0241582	0.758235	0.210563	0.053967	0.429671	0.230136	-0.0406259	0.0777157
						0.123003	0.14596	1.52958	0.101817	0.057184	1.25313	0.232677	0.0777245	0.864819	0.260246	-0.0492082	1.29791	0.337165	-0.0880132	0.980937	0.361719	0.0238996	0.758327	0.210569	0.053953	0.429699	0.230157	-0.0406167	0.0777114
						0.123008	0.14596	1.52959	0.101857	0.0571902	1.2531	0.232645	0.0777106	0.864815	0.260265	-0.0491879	1.29793	0.337209	-0.0879902	0.980953	0.361742	0.0239361	0.758556	0.210569	0.0539107	0.429637	0.23021	-0.0405926	0.0777069
						0.12299	0.145953	1.52959	0.10189	0.0571694	1.25314	0.232679	0.0776989	0.864799	0.260247	-0.0492172	1.2979	0.337177	-0.088044	0.980966	0.36172	0.0239079	0.758313	0.210603	0.0539363	0.429697	0.23018	-0.0406386	0.0776966
						0.122976	0.145943	1.52961	0.101879	0.0571367	1.25314	0.232711	0.0777463	0.864808	0.260264	-0.0492025	1.29793	0.337278	-0.0879619	0.980965	0.361752	0.0239149	0.758332	0.210558	0.0539691	0.429695	0.230177	-0.0406008	0.0777262
						0.12302	0.145941	1.52958	0.101907	0.057137	1.25312	0.232709	0.0777719	0.864828	0.260261	-0.0491812	1.29792	0.337245	-0.0880175	0.980949	0.361748	0.0238426	0.758276	0.210599	0.0539206	0.429651	0.230242	-0.0406329	0.0777001
						0.12302	0.145925	1.52959	0.101917	0.0571263	1.25312	0.23271	0.0777435	0.864773	0.260297	-0.0491658	1.2979	0.337266	-0.0879978	0.980964	0.361752	0.0238301	0.758276	0.210571	0.0539516	0.429664	0.230173	-0.0405991	0.0777055
						0.12303	0.145947	1.52958	0.101892	0.057156	1.25316	0.232708	0.0777691	0.864792	0.260335	-0.0491712	1.29794	0.337273	-0.0880147	0.980974	0.361754	0.0238827	0.758326	0.21061	0.0539843	0.429679	0.230223	-0.0406163	0.0777419
						0.12305	0.145938	1.52956	0.101885	0.0571762	1.25316	0.232707	0.0777974	0.864847	0.260325	-0.0491538	1.29793	0.337341	-0.0879649	0.980972	0.361751	0.0238618	0.758283	0.210573	0.0539403	0.429661	0.230197	-0.0405861	0.0777482
						0.123055	0.14596	1.52959	0.10192	0.0571816	1.2532	0.232708	0.0777691	0.864792	0.260335	-0.0491742	1.29793	0.337363	-0.0879598	0.980932	0.361752	0.0239155	0.758331	0.210594	0.0539229	0.429648	0.230198	-0.0406204	0.0777648
						0.123042	0.14596	1.52959	0.101941	0.0571582	1.25316	0.232711	0.0777463	0.864808	0.260352	-0.0491614	1.29791	0.337418	-0.0879305	0.98099	0.361772	0.0239328	0.758553	0.210581	0.0539277	0.429645	0.230176	-0.0406453	0.0777208
						0.123037	0.145932	1.52959	0.101967	0.0571166	1.25317	0.232709	0.0777356	0.864787	0.260355	-0.049168	1.29796	0.337425	-0.0879137	0.980966	0.361754	0.0238821	0.758327	0.210564	0.0538964	0.429699	0.230193	-0.0406264	0.0777524
						0.123057	0.145943	1.52958	0.101967	0.0571355	1.25318	0.232743	0.0777936	0.864818	0.260369	-0.0491441	1.29796	0.337454	-0.0879333	0.980947	0.361784	0.0239282	0.758301	0.210601	0.053952	0.429672	0.2302	-0.0406357	0.0777033
						0.123054	0.145946	1.5296	0.101993	0.0571879	1.25318	0.232745	0.0777346	0.864793	0.260385	-0.0491876	1.29794	0.337441	-0.0879728	0.980985	0.361756	0.0238519	0.758357	0.210618	0.0539127	0.429663	0.230188	-0.0406121	0.0777452
						0.12306	0.145935	1.52957	0.101971	0.0571795	1.25316	0.232744	0.0778015	0.864804	0.260409	-0.0491715	1.29794	0.337424	-0.0879147	0.980967	0.361774	0.0238995	0.758549	0.210606	0.0539157	0.429668	0.230219	-0.0406389	0.0777114
						0.123069	0.145946	1.52958	0.102007	0.0571398	1.25318	0.232744	0.0778015	0.864804	0.260422	-0.0491583	1.29795	0.337465	-0.0879592	0.980989	0.361772	0.0239337	0.758551	0.21064	0.0539427	0.429657	0.230252	-0.0406139	0.0777241
						0.123066	0.145942	1.5296	0.102037	0.0571543	1.25317	0.232777	0.0777819	0.864802	0.260447	-0.0491734	1.29795	0.337553	-0.0878782	0.980978	0.361758	0.0237754	0.758287	0.210615	0.0539111	0.429672	0.23025	-0.0405974	0.0777629
						0.123075	0.145947	1.52957	0.102056	0.0571292	1.25315	0.232738	0.0777723	0.864774	0.260443	-0.0491522	1.29796	0.337509	-0.0879088	0.981019	0.361757	0.0238175	0.758316	0.210602	0.0539374	0.42966	0.230236	-0.0406235	0.0777121
						0.12312	0.145951	1.52959	0.102037	0.0571416	1.25318	0.232775	0.0777713	0.86478	0.260443	-0.0491257	1.29796	0.337563	-0.0879026	0.980984	0.361755	0.0237967	0.758272	0.210624	0.0539341	0.429653	0.23021	-0.0406354	0.0777191
						0.123111	0.145936	1.52955	0.10204	0.0571646	1.25319	0.232742	0.0777909	0.864782	0.260488	-0.0491177	1.29796	0.337372	-0.0878864	0.980951	0.361756	0.0238525	0.758356	0.210632	0.0539277	0.429701	0.230243	-0.0406486	0.0777477
						0.123108	0.145925	1.52958	0.102073	0.057117	1.25317	0.232745	0.0777732	0.864749	0.260461	-0.0491558	1.29793	0.337587	-0.0879198	0.980998	0.361774	0.0238995	0.758549	0.210646	0.053919	0.429667	0.23027	-0.0406388	0.0777617
						0.1231	0.145921	1.52958	0.102147	0.0571371	1.25322	0.232772	0.0777941	0.864764	0.260504	-0.0491467	1.29795	0.337673	-0.0878902	0.980978	0.361792	0.0237991	0.758278	0.210684	0.0539144	0.429696	0.230246	-0.0406308	0.0777471
						0.123119	0.145934	1.52958	0.102084	0.0571245	1.25323	0.232744	0.0778401	0.86476	0.260537	-0.0491112	1.29795	0.337614	-0.0878643	0.981011	0.36179	0.0238313	0.758284	0.210647	0.0539277	0.42965	0.23027	-0.0406483	0.077739
						0.123098	0.145918	1.52957	0.10213	0.0571181	1.25323	0.232773	0.0777271	0.864753	0.260524	-0.0491134	1.29797	0.337646	-0.0878815	0.981	0.361785	0.0238422	0.758247	0.210663	0.053908	0.42967	0.23024	-0.0406326	0.0777273
						0.12313	0.145913	1.52958	0.102157	0.057136	1.25318	0.232746	0.0777759	0.864784	0.260561	-0.0491073	1.29797	0.337682	-0.0878645	0.98101	0.361792	0.0237991	0.758278	0.210676	0.0539175	0.429693	0.230247	-0.0406314	0.0777327
						0.12312	0.145928	1.52957	0.102131	0.0571346	1.25325	0.232741	0.0777881	0.864746	0.260583	-0.049088	1.29796	0.337752	-0.0878512	0.980955	0.361791	0.0237874	0.758259	0.210663	0.0539272	0.429668	0.230218	-0.0405914	0.077737
						0.123137	0.145936	1.52958	0.102195	0.0571537	1.25322	0.232741	0.0777881	0.864746	0.260601	-0.0491269	1.29799	0.337702	-0.0878374	0.981001	0.361823	0.0238061	0.758296	0.21065	0.0538828	0.429675	0.230264	-0.0406464	0.0777058
						0.123189	0.145937	1.5296	0.102184	0.0571225	1.2532	0.232744	0.0778401	0.86476	0.260596	-0.0491005	1.29797	0.337758	-0.087838	0.98097	0.361842	0.0238989	0.758551	0.210675	0.0539059	0.429663	0.23031	-0.0406108	0.077734
						0.123151	0.14594	1.52955	0.102182	0.0571678	1.25321	0.232745	0.077848	0.864746	0.260595	-0.0490958	1.29796	0.337771	-0.0878447	0.980992	0.361792	0.0237984	0.758279	0.210696	0.0539022	0.429665	0.230279	-0.0406282	0.0777313
						0.123146	0.145922	1.52957	0.10221	0.0571221	1.25323	0.232779	0.0778698	0.864736	0.260629	-0.0491068	1.29798	0.337751	-0.0878407	0.981004	0.36181	0.0238919	0.758532	0.210688	0.0538984	0.42965	0.230296	-0.0406281	0.0777415
						0.123175	0.14591	1.52955	0.102228	0.0571251	1.25321	0.232772	0.0778689	0.864761	0.260631	-0.0491221	1.29795	0.337789	-0.0878487	0.981007	0.361795	0.0237338	0.758268	0.210699	0.0538915	0.429653	0.230272	-0.0406037	0.0777023
						0.123169	0.145935	1.52956	0.102215	0.0571327	1.25322	0.232776	0.077854	0.864764	0.260661	-0.0491201	1.29798	0.337843	-0.0878463	0.980985	0.361823	0.0238461	0.75829	0.210676	0.0539045	0.429673	0.23024	-0.0406219	0.0777295
						0.123184	0.145913	1.52958	0.102248	0.0571508	1.25321	0.232778	0.0778619	0.86475	0.260679	-0.0491199	1.29797	0.337901	-0.0878272	0.98098	0.361815	0.0238794	0.758572	0.210705	0.0539246	0.429671	0.230313	-0.0405873	0.0777406
						0.1232	0.145869	1.52955	0.102301	0.0571082	1.25324	0.232777	0.0778591	0.864714	0.260666	-0.0491306	1.298	0.337858	-0.0878479	0.981005	0.361823	0.0238061	0.758296	0.210745	0.0539188	0.429622	0.23026	-0.0406219	0.0777229
						0.12322	0.14589	1.52952	0.10229	0.0571089	1.25324	0.232776	0.0778177	0.864723	0.26073	-0.0490752	1.29798	0.337889	-0.087839	0.980999	0.361876	0.0239216	0.758544	0.210709	0.0538978	0.429661	0.230256	-0.0406411	0.0776694
						0.123214	0.145867	1.52953	0.102293	0.0571269	1.25328	0.232778	0.0777922	0.864703	0.260735	-0.0491016	1.29798	0.337889	-0.087839	0.980999	0.361828	0.0237492	0.758272	0.21068	0.053927	0.429664	0.230293	-0.0406117	0.0777169
						0.123243	0.145871	1.52954	0.102347	0.0571183	1.25324	0.232807	0.0778237	0.86474	0.26072	-0.049101	1.29799	0.337879	-0.0877856	0.980972	0.36186	0.0237962	0.758284	0.210695	0.0538885	0.429662	0.230273	-0.040601	0.0777329
						0.123262	0.145872	1.52958	0.102326	0.0570936	1.25327	0.232807	0.07786	0.864781	0.26076	-0.0490858	1.29799	0.337749	-0.087825	0.980951	0.361862	0.0237728	0.758263	0.210738	0.0539007	0.429654	0.230311	-0.0405998	0.077688
						0.123224	0.145874	1.52957	0.102361	0.0570915	1.25324	0.232839	0.0778762	0.8647	0.260753	-0.0491067	1.29799	0.33801	-0.0877799	0.980964	0.361861	0.0237624	0.758242	0.210706	0.0539377	0.429651	0.230305	-0.0405699	0.0777067
						0.12325	0.145846	1.52957	0.102399	0.057094	1.25324	0.232806	0.0778544	0.86471	0.260762	-0.0491012	1.29802	0.337979	-0.0877918	0.980995	0.361894	0.0237799	0.758282	0.210776	0.0539261	0.429682	0.230269	-0.040599	0.0777334
						0.123265	0.145878	1.52956	0.102367	0.0571105	1.25325	0.232807	0.0778623	0.864696	0.260763	-0.0491208	1.298	0.337997	-0.087762	0.980977	0.361915	0.0238889	0.758509	0.210746	0.0539072	0.429644	0.230283	-0.0406213	0.0777234
						0.123288	0.145856	1.52959	0.102421	0.0570781	1.25328	0.232841	0.0779203	0.864727	0.260769	-0.0490806	1.298	0.338028	-0.0878239	0.980991	0.361859	0.0237969	0.758283	0.210801	0.0539239	0.42964	0.230324	-0.0406261	0.077709
						0.123309	0.145855	1.52957	0.102451	0.0570894	1.25327	0.232839	0.0778762	0.8647	0.260787	-0.0491582	1.29801	0.338001	-0.087784	0.981015	0.361895	0.0237882	0.758268	0.210719	0.0539169	0.429651	0.230317	-0.0405667	0.077712
						0.123325	0.145815	1.52954	0.102401	0.0571243	1.25329	0.232843	0.0778948	0.864708	0.260835	-0.0491221	1.29802	0.338076	-0.0878116	0.980976	0.361861	0.0237624	0.758242	0.210786	0.053952	0.429687	0.230336	-0.0405724	0.0777211
						0.123315	0.14584	1.52955	0.102461	0.0570858	1.25327	0.232845	0.0778306	0.864732	0.260833	-0.0491288	1.29802	0.338048	-0.0877968	0.980982	0.361946	0.0239323	0.758488	0.210774	0.0539277	0.429647	0.230322	-0.0406093	0.0777104
						0.123356	0.145816	1.52959	0.102424	0.0571083	1.2533	0.232837	0.0778604	0.864727	0.260848	-0.0490869	1.298	0.338052	-0.0877829	0.98101	0.361948	0.0239043	0.758514	0.210767	0.0539324	0.429671	0.23028	-0.0405778	0.0777231
						0.123303	0.14581	1.52958	0.102502	0.0570788	1.25327	0.232838	0.0778683	0.864713	0.260856	-0.0491376	1.29803	0.338095	-0.0877855	0.980969	0.361946	0.0239366	0.75852	0.210794	0.0539236	0.429674	0.230318	-0.0405992	0.0777063
						0.123291	0.145812	1.52959	0.102494	0.0571084	1.25328	0.232807	0.0778623	0.864696	0.260858	-0.0491407	1.29802	0.338102	-0.0877702	0.98098	0.362012	0.0239267	0.758537	0.210758	0.0539136	0.429695	0.230294	-0.0406014	0.077707
						0.123347	0.145799	1.52957	0.10249	0.0570753	1.25332	0.232845	0.0777943	0.864691	0.260849	-0.049145	1.29804	0.33806	-0.0877609	0.980983	0.361997	0.0238102	0.758262	0.210756	0.0539107	0.429673	0.230314	-0.0405956	0.0777131
						0.123362	0.14582	1.52958	0.102514	0.0570884	1.25331	0.232873	0.0778594	0.864733	0.260891	-0.0491239	1.29799	0.338078	-0.0877842	0.980964	0.361994	0.0237909	0.758256	0.210864	0.0539443	0.429684	0.230302	-0.040579	0.0777212
						0.123329	0.145781	1.52958	0.102549	0.0570818	1.25331	0.232841	0.0778841	0.864686	0.26089	-0.0491106	1.29801	0.338129	-0.0877949	0.98099	0.361964	0.0237522	0.75823	0.210819	0.0539589	0.429669	0.230346	-0.0405536	0.0777409
						0.123378	0.145781	1.5296	0.102574	0.0570891	1.25332	0.232841	0.0778455	0.86473	0.260897	-0.0491586	1.29803	0.338108	-0.0877392	0.980992	0.361993	0.0238748	0.758274	0.210795	0.0539562	0.429694	0.230315	-0.0405729	0.0777258
						0.123384	0.145799	1.52961	0.102546	0.0570464	1.25332	0.232837	0.0778269	0.864722	0.260897	-0.0491558	1.29803	0.338166	-0.0877681	0.980985	0.362091	0.0238245	0.758212	0.210782	0.0539455	0.429698	0.230326	-0.040578	0.0777082
						0.12338	0.145775	1.52958	0.10259	0.0570412	1.25329	0.232838	0.0778683	0.864713	0.260941	-0.0491977	1.29805	0.338188	-0.0877707	0.980983	0.362095	0.0238969	0.758268	0.210814	0.0539763	0.429702	0.230325	-0.0405897	0.077724
						0.1234	0.145773	1.52959	0.102619	0.057051	1.25328	0.23287	0.0778822	0.864717	0.260936	-0.0491936	1.29805	0.338198	-0.087741	0.980988	0.362127	0.0239549	0.7583	0.21084	0.0539694	0.429701	0.230333	-0.0406131	0.077706
						0.123397	0.145722	1.52957	0.102594	0.0570579	1.25331	0.232872	0.0778901	0.864703	0.26095	-0.0491823	1.29802	0.338228	-0.0877737	0.980958	0.362159	0.0239172	0.758256	0.210845	0.0540092	0.429723	0.230311	-0.0405967	0.0777046
						0.123432	0.145747	1.52958	0.102627	0.0570763	1.25332	0.232908	0.0777728	0.86472	0.260937	-0.0492372	1.29807	0.338218	-0.0877788	0.981011	0.362113	0.0239915	0.758559	0.210836	0.0539774	0.429691	0.230338	-0.0405231	0.0777341
						0.123414	0.145715	1.52961	0.102651	0.057058	1.25332	0.232903	0.077896	0.86472	0.260973	-0.049159	1.29805	0.338193	-0.0877579	0.980986	0.362196	0.0239587	0.758256	0.210852	0.0539759	0.429691	0.230352	-0.040564	0.0777299
						0.123433	0.145714	1.52961	0.10265	0.0570301	1.25334	0.232903	0.077896	0.86472	0.26101	-0.0492107	1.29804	0.338267	-0.0877713	0.980983	0.362179	0.0240201	0.758532	0.210871	0.0540025	0.429703	0.230327	-0.0405932	0.0777281
						0.123424	0.145712	1.52959	0.102668	0.0570403	1.25334	0.232904	0.0779039	0.864707	0.260967	-0.0492151	1.29807	0.338245	-0.0877338	0.980975	0.362231	0.0239439	0.75829	0.210844	0.0540187	0.429718	0.230339	-0.040609	0.0777063
						0.123433	0.145676	1.5296	0.102711	0.0570593	1.25337	0.232906	0.0779118	0.864693	0.261033	-0.0492225	1.29807	0.338255	-0.0877493	0.980968	0.362195	0.0239512	0.758268	0.210845	0.0540035	0.429696	0.230345	-0.0405408	0.0776988
						0.123456	0.14567	1.52961	0.102672	0.0570353	1.25335	0.232906	0.0778398	0.864731	0.261018	-0.0492126	1.29803	0.338248	-0.0877325	0.980959	0.362262	0.0239902	0.758264	0.21091	0.0540039	0.429711	0.230331	-0.0405722	0.0776804
						0.123476	0.145666	1.5296	0.102725	0.0570405	1.25336	0.232905	0.077837	0.864696	0.261038	-0.0492481	1.29807	0.338289	-0.0877587	0.980989	0.362282	0.0240492	0.758515	0.210857	0.0539841	0.429686	0.230342	-0.0405835	0.0777108
						0.12349	0.145639	1.52961	0.102691	0.0570225	1.25338	0.233622	0.0781943	0.864786	0.26104	-0.0492297	1.29807	0.338277	-0.0877104	0.980991	0.362246	0.024059	0.758528	0.210906	0.0539988	0.429694	0.230323	-0.0405481	0.0777286
						0.123489	0.145621	1.52963	0.102751	0.0570605	1.2534	0.233586	0.0782033	0.864766	0.261063	-0.049246	1.29812	0.338324	-0.0877522	0.980978	0.362264	0.0239153	0.75823	0.210869	0.0540092	0.429713	0.230333	-0.0405575	0.0777382
						0.123709	0.145643	1.5296	0.102732	0.0570202	1.25336	0.232969	0.0779317	0.864714	0.261075	-0.0493162	1.2981	0.338147	-0.0877493	0.980977	0.362281	0.024091	0.758505	0.210897	0.0540283	0.429723	0.230357	-0.040531	0.0777596
						0.123555	0.145587	1.52959	0.102782	0.0570133	1.25336	0.232937	0.0778843	0.864705	0.261089	-0.0492601	1.29811	0.338325	-0.0877407	0.981024	0.362285	0.0240273	0.758532	0.21087	0.0539934	0.429698	0.230361	-0.0405475	0.0776994
						0.123735	0.145597	1.52956	0.10282	0.0570501	1.25339	0.232905	0.077837	0.864696	0.261082	-0.0492678	1.29808	0.338335	-0.0877356	0.980972	0.362349	0.0240894	0.758508	0.210866	0.0540559	0.429754	0.230352	-0.0405267	0.0777622
						0.1238	0.14561	1.52959	0.102801	0.0570206	1.25339	0.232942	0.0778694	0.864707	0.261104	-0.0492879	1.29811	0.33837	-0.0877486	0.981004	0.36238	0.024137	0.758519	0.210929	0.0540403	0.429694	0.230379	-0.04055	0.0777068
						0.123805	0.145604	1.5296	0.1028	0.0570191	1.25341	0.233655	0.0781413	0.864779	0.261123	-0.0493273	1.29812	0.338368	-0.0877331	0.980987	0.362412	0.0241918	0.758518	0.210935	0.0540504	0.429714	0.230362	-0.0405501	0.0776965
						0.123818	0.145578	1.5296	0.102823	0.0570347	1.25342	0.233719	0.0782025	0.864791	0.261118	-0.0493304	1.29811	0.338419	-0.08771	0.980979	0.362416	0.0240878	0.758512	0.210951	0.0540741	0.429689	0.230348	-0.040553	0.0777603
						0.1238	0.1456	1.52961	0.102793	0.0570278	1.25342	0.233715	0.0782174	0.864789	0.261135	-0.0493126	1.29811	0.338334	-0.0877096	0.980976	0.36238	0.024138	0.758557	0.210959	0.0540691	0.429674	0.230363	-0.0405175	0.0777647
						0.123838	0.145568	1.5296	0.102889	0.0570028	1.25338	0.23378	0.0782452	0.864796	0.261145	-0.0493311	1.2981	0.338406	-0.0877317	0.981015	0.362418	0.024097	0.758536	0.210956	0.0540662	0.429731	0.230343	-0.0405341	0.0777159
						0.12387	0.145557	1.5296	0.102868	0.0569844	1.25342	0.233748	0.0781978	0.864787	0.261158	-0.0493514	1.29811	0.338429	-0.087707	0.981001	0.362485	0.024136	0.758532	0.210999	0.0540463	0.429735	0.230315	-0.0405433	0.0777195
						0.123853	0.145543	1.52961	0.102876	0.0569933	1.25344	0.233751	0.078175	0.864803	0.261182	-0.0493538	1.29811	0.338485	-0.0877153	0.981008	0.36246	0.0240885	0.758242	0.210985	0.0540831	0.429715	0.230337	-0.0405476	0.077718
						0.123911	0.145536	1.52962	0.102881	0.0569759	1.25345	0.233783	0.0780778	0.864768	0.261196	-0.0493667	1.29811	0.338489	-0.0877014	0.980938	0.362485	0.024136	0.758532	0.210973	0.0540671	0.429714	0.230351	-0.0405292	0.0777245
						0.123936	0.145502	1.52961	0.102898	0.0569792	1.25343	0.233784	0.0781889	0.864806	0.261217	-0.0493896	1.29813	0.338498	-0.0876757	0.98097	0.362482	0.0241674	0.758499	0.210945	0.0540819	0.42972	0.230337	-0.0405428	0.0777097
						0.123919	0.14549	1.52961	0.102892	0.0570146	1.25354	0.233815	0.0782	0.864774	0.26131	-0.0493542	1.29813	0.338504	-0.0876486	0.980976	0.362515	0.0241733	0.75852	0.210978	0.0541255	0.429753	0.230334	-0.0405425	0.0777122
						0.124006	0.145501	1.52958	0.102896	0.056983	1.25346	0.23385	0.0782245	0.8648	0.26134	-0.0493539	1.29812	0.338531	-0.0877222	0.980986	0.362551	0.0241667	0.758541	0.210961	0.0540608	0.429739	0.230374	-0.0405197	0.0777189
						0.123999	0.145503	1.52959	0.102949	0.0569664	1.25345	0.233845	0.0781981	0.864805	0.261263	-0.049473	1.29811	0.338545	-0.0876772	0.980965	0.362618	0.0242056	0.758536	0.21103	0.0540973	0.429715	0.230376	-0.040524	0.0777241
						0.123991	0.145447	1.52959	0.102974	0.0569654	1.25345	0.233845	0.0781646	0.8648	0.261373	-0.0494198	1.29812	0.338529	-0.0877158	0.980964	0.362616	0.0241974	0.75855	0.211055	0.0540871	0.429717	0.230354	-0.0405277	0.0777527
						0.123991	0.145454	1.52959	0.10296	0.056989	1.25357	0.233911	0.0782337	0.864799	0.261386	-0.0494243	1.2981	0.338551	-0.0877033	0.98097	0.36265	0.024221	0.758541	0.211016	0.0541015	0.42972	0.230325	-0.0405413	0.0777103
						0.124024	0.145454	1.52962	0.102985	0.0569744	1.25347	0.233882	0.0781636	0.864806	0.261398	-0.0494169	1.29815	0.338619	-0.0876453	0.980975	0.362717	0.02426	0.758537	0.211042	0.0541002	0.429707	0.230356	-0.0405085	0.0777295
						0.124053	0.14546	1.52962	0.103009	0.0569844	1.2536	0.23391	0.0782258	0.864812	0.261398	-0.0494083	1.29813	0.338548	-0.0876825	0.980993	0.362678	0.0242906	0.758535	0.211035	0.0541121	0.429733	0.230331	-0.040534	0.0776992
						0.124069	0.145405	1.52959	0.102973	0.0569962	1.25361	0.234007	0.0781926	0.864825	0.261436	-0.0494514	1.29815	0.33862	-0.0876839	0.980996	0.362683	0.0242364	0.758546	0.211022	0.0540828	0.429735	0.230342	-0.0405418	0.0777239
						0.1241	0.145412	1.52962	0.103016	0.0569409	1.25359	0.233914	0.0781775	0.864809	0.26142	-0.0494429	1.29816	0.3387	-0.0877153	0.980987	0.362713	0.0243258	0.758545	0.21106	0.0540764	0.429706	0.230358	-0.040548	0.0776984
						0.1241	0.145414	1.52963	0.103069	0.0569439	1.25349	0.233977	0.0781945	0.864794	0.261446	-0.0494764	1.29816	0.338629	-0.0876739	0.980956	0.36271	0.0242977	0.758554	0.211023	0.0540841	0.429735	0.230337	-0.0405216	0.0777233
						0.124149	0.145417	1.52961	0.103048	0.0569478	1.25363	0.233978	0.0781973	0.86483	0.261476	-0.0494502	1.29816	0.338713	-0.0877001	0.981007	0.362783	0.0243334	0.758573	0.211019	0.0540911	0.429746	0.230349	-0.0405218	0.0776964
						0.124155	0.145389	1.52962	0.103026	0.0569695	1.25366	0.233941	0.0781621	0.864783	0.26152	-0.04945	1.29811	0.338732	-0.0877091	0.980991	0.362814	0.0243405	0.758592	0.211053	0.05412	0.429717	0.230377	-0.0405086	0.0777507
						0.124223	0.145377	1.52962	0.103068	0.0569368	1.25365	0.23404	0.0782479	0.864821	0.261532	-0.0494703	1.29815	0.338763	-0.0876605	0.98098	0.362848	0.0243132	0.758569	0.211021	0.0541041	0.42974	0.230335	-0.0405057	0.0777373
						0.124193	0.14537	1.52962	0.103088	0.0569766	1.25364	0.23407	0.0781763	0.864805	0.261548	-0.0495248	1.29817	0.338735	-0.0876757	0.981008	0.362881	0.0243794	0.758587	0.211053	0.0541066	0.429727	0.230362	-0.0405018	0.0777291
						0.124171	0.145325	1.5296	0.103067	0.0569442	1.25363	0.234041	0.0782172	0.864851	0.261588	-0.0494883	1.29818	0.338777	-0.0877003	0.98097	0.362915	0.0243521	0.758564	0.211023	0.0541303	0.429745	0.230367	-0.0405172	0.0777172
						0.124253	0.145317	1.52962	0.103107	0.0569258	1.25365	0.234042	0.0781089	0.864848	0.261613	-0.0494965	1.29819	0.338779	-0.0876488	0.980978	0.362917	0.0243694	0.758575	0.21107	0.0541362	0.42975	0.230354	-0.040517	0.0777558
						0.124208	0.145312	1.52962	0.103116	0.056885	1.25365	0.23419	0.0783849	0.864832	0.261623	-0.0495576	1.29814	0.338812	-0.0876927	0.980957	0.362948	0.0243684	0.758607	0.21108	0.0541491	0.42974	0.230357	-0.0405368	0.07772
						0.12428	0.145335	1.52964	0.10313	0.0569045	1.25368	0.23414	0.0781919	0.86485	0.261635	-0.0495454	1.29817	0.338837	-0.0877005	0.980994	0.362982	0.0244333	0.758628	0.211044	0.0541387	0.429744	0.230364	-0.0405183	0.0777024
						0.124291	0.145297	1.52961	0.103211	0.0569142	1.25366	0.234169	0.0781923	0.864796	0.261653	-0.0495788	1.29818	0.338846	-0.0876683	0.980971	0.36301	0.0244649	0.758625	0.211049	0.0541361	0.42976	0.23035	-0.040512	0.0777203
						0.124323	0.145276	1.52963	0.103198	0.0569036	1.25367	0.234138	0.0781812	0.864828	0.261682	-0.0495963	1.29816	0.338835	-0.0876887	0.980989	0.36301	0.0244649	0.758625	0.211029	0.0541268	0.429732	0.230334	-0.040523	0.0777339
						0.124352	0.145272	1.52963	0.10322	0.0569097	1.25367	0.234238	0.0782	0.864855	0.261731	-0.0495707	1.29817	0.338847	-0.087649	0.980978	0.363095	0.0245061	0.758643	0.211025	0.0541462	0.429773	0.230392	-0.0404911	0.0777208
						0.124322	0.145252	1.52961	0.103238	0.0568768	1.25366	0.234174	0.0782136	0.86484	0.261727	-0.0495568	1.29818	0.338925	-0.0877026	0.981005	0.36318	0.0245473	0.75866	0.211052	0.0541226	0.429743	0.230359	-0.0404852	0.0777334
						0.124356	0.145231	1.52962	0.103213	0.0568852	1.25366	0.234199	0.0782317	0.864819	0.261741	-0.0495998	1.2982	0.338931	-0.0876546	0.980983	0.363265	0.0245885	0.758678	0.211036	0.0541816	0.429774	0.230368	-0.0405248	0.0777074
						0.124393	0.145226	1.52963	0.10328	0.0568753	1.25368	0.234202	0.0781341	0.864838	0.26178	-0.0495829	1.29819	0.338939	-0.0876546	0.980959	0.36335	0.0246297	0.758696	0.211084	0.0541323	0.429747	0.230393	-0.0405065	0.0777365
						0.124369	0.145204	1.52963	0.103262	0.0568531	1.25368	0.234235	0.0782228	0.864839	0.261771	-0.0496219	1.29822	0.338963	-0.0876495	0.980989	0.363434	0.0246709	0.758714	0.211054	0.0541383	0.429743	0.230346	-0.0405138	0.0777596
						0.124433	0.14517	1.52959	0.103299	0.0568841	1.25368	0.234203	0.0781058	0.864783	0.261829	-0.0495828	1.2982	0.33895	-0.0877465	0.981008	0.363519	0.024712	0.758731	0.211056	0.0541699	0.429926	0.230393	-0.0404994	0.0777378
						0.124435	0.145162	1.5296	0.10329	0.0568803	1.2537	0.234266	0.0781591	0.864809	0.261831	-0.0496438	1.29819	0.338998	-0.08769	0.981007	0.363604	0.0247532	0.758749	0.211086	0.054171	0.429743	0.230351	-0.0404951	0.077753
						0.124437	0.14513	1.52961	0.103351	0.0568808	1.2537	0.234303	0.0781943	0.864857	0.261849	-0.0496554	1.2982	0.339004	-0.0877068	0.981017	0.363689	0.0247944	0.758767	0.211084	0.0541566	0.42976	0.230397	-0.040487	0.0777518
						0.12446	0.145135	1.52962	0.103322	0.056852	1.2537	0.234327	0.0782018	0.864814	0.261907	-0.0496462	1.29823	0.339023	-0.0876111	0.981033	0.363774	0.0248356	0.758784	0.211062	0.0541701	0.42977	0.230375	-0.0405347	0.0777278
						0.124495	0.145138	1.52962	0.103365	0.0568643	1.25369	0.234367	0.0782555	0.864869	0.261908	-0.0496692	1.29818	0.339051	-0.0876826	0.980998	0.363859	0.0248768	0.758802	0.21107	0.0541928	0.429737	0.230371	-0.0404858	0.0777487
						0.124519	0.145108	1.52962	0.103388	0.0568486	1.25371	0.234397	0.0782225	0.86481	0.261944	-0.0496996	1.29819	0.339104	-0.0876971	0.981009	0.363944	0.024918	0.75882	0.211117	0.0541686	0.429742	0.2304	-0.0405444	0.0776923
						0.124533	0.145107	1.52963	0.103356	0.0568551	1.25371	0.234363	0.0782007	0.86482	0.261947	-0.0496727	1.29822	0.339123	-0.0876711	0.981002	0.364029	0.0249592	0.758837	0.211109	0.0541858	0.429777	0.230357	-0.0405199	0.0777394
						0.124609	0.145097	1.52962	0.103388	0.0568311	1.2537	0.234363	0.0782007	0.86482	0.261983	-0.0496881	1.29819	0.339163	-0.0876555	0.981005	0.364114	0.0250004	0.758855	0.211112	0.0541343	0.429718	0.230361	-0.0405332	0.07775
						0.124544	0.145086	1.52961	0.103409	0.0568216	1.25371	0.234336	0.0782082	0.86486	0.261972	-0.0497511	1.29819	0.339146	-0.0876934	0.981017	0.364199	0.0250415	0.758873	0.211091	0.0542079	0.429775	0.230397	-0.0405116	0.0777171
						0.124605	0.145033	1.52962	0.103446	0.0568562	1.25374	0.234369	0.0781552	0.864852	0.261988	-0.0496942	1.29822	0.339188	-0.0876678	0.981004	0.364284	0.0250827	0.758891	0.21111	0.0541906	0.429962	0.230395	-0.0405193	0.0777198
						0.124662	0.145052	1.52963	0.103455	0.0567948	1.25373	0.234397	0.0781839	0.864853	0.262041	-0.0497572	1.29825	0.339268	-0.087667	0.981014	0.364369	0.0251239	0.758908	0.211131	0.0541839	0.429743	0.230359	-0.0405219	0.0777604
						0.124669	0.145012	1.5296	0.103468	0.056823	1.25372	0.234432	0.0781723	0.864838	0.262067	-0.0497763	1.29821	0.339239	-0.0876485	0.981008	0.364454	0.0251651	0.758926	0.211123	0.054183	0.42973	0.23035	-0.0405379	0.0777002
						0.124652	0.145032	1.52963	0.103499	0.0568159	1.25373	0.234493	0.0782562	0.864834	0.262069	-0.0497485	1.29823	0.339268	-0.0875879	0.981074	0.364485	0.0251712	0.758907	0.211157	0.0541849	0.429744	0.230364	-0.0405239	0.0777347
						0.12471	0.144997	1.52959	0.103524	0.0567936	1.25372	0.234398	0.0782253	0.864845	0.262095	-0.0497745	1.29822	0.33931	-0.0876503	0.981016	0.364516	0.0252179	0.758919	0.211093	0.0542107	0.429952	0.230383	-0.0405346	0.0777084
						0.124728	0.144966	1.52962	0.103503	0.0567987	1.25373	0.234494	0.078422	0.864828	0.262108	-0.0497976	1.29819	0.339307	-0.0876528	0.981008	0.364582	0.0252486	0.758928	0.211149	0.0541619	0.429731	0.23041	-0.0405354	0.0776955
						0.12474	0.144941	1.5296	0.103553	0.0568064	1.25373	0.234494	0.0781893	0.864823	0.262162	-0.0497853	1.29821	0.339356	-0.0876442	0.981005	0.364582	0.0252486	0.758928	0.211179	0.0542226	0.429774	0.230392	-0.0405387	0.0776697
						0.124801	0.144933	1.52962	0.103584	0.0568335	1.25375	0.234529	0.0782139	0.864848	0.262167	-0.0498006	1.29819	0.339414	-0.0876265	0.981053	0.364647	0.0252703	0.758953	0.211159	0.0541743	0.429733	0.230419	-0.0405209	0.0776987
						0.124776	0.144922	1.52961	0.103611	0.0567824	1.25372	0.234561	0.0782612	0.864857	0.262178	-0.0498428	1.2982	0.339391	-0.0876353	0.981036	0.364613	0.0252468	0.758962	0.211133	0.0542001	0.429963	0.230387	-0.0405249	0.0777241
						0.124826	0.144893	1.5296	0.103617	0.0567753	1.25371	0.234525	0.0781953	0.86484	0.262221	-0.0498303	1.2982	0.339423	-0.0876444	0.981005	0.364682	0.0252545	0.758989	0.211136	0.0541837	0.429785	0.230368	-0.0405391	0.0776863
						0.124819	0.144884	1.52962	0.103637	0.0567887	1.25373	0.234626	0.0782555	0.864859	0.26225	-0.0498743	1.29822	0.339427	-0.0876626	0.981032	0.364648	0.0252784	0.758939	0.211177	0.0542004	0.429755	0.230396	-0.0405084	0.0776647
						0.124834	0.14488	1.52961	0.103638	0.0567316	1.25369	0.234558	0.0782092	0.864844	0.26224	-0.0499056	1.2982	0.339485	-0.0876266	0.980993	0.364716	0.0253205	0.759008	0.211153	0.0542119	0.429757	0.230373	-0.0405466	0.0777209
						0.124877	0.144868	1.52962	0.103837	0.0567663	1.25372	0.234654	0.0782843	0.86486	0.262309	-0.0498623	1.29819	0.3395	-0.0876294	0.980988	0.364809	0.0253815	0.759017	0.211201	0.054217	0.429779	0.230415	-0.0405528	0.0776832
						0.124915	0.144841	1.52964	0.10371	0.0567386	1.25373	0.234654	0.0782843	0.86486	0.2623	-0.0499111	1.29821	0.339498	-0.0876567	0.981001	0.364744	0.0253074	0.758982	0.211177	0.0541874	0.429734	0.23039	-0.0405592	0.0776929
						0.124935	0.144795	1.52962	0.103703	0.0567613	1.25376	0.23459	0.0781845	0.864891	0.262342	-0.0498727	1.2982	0.339586	-0.0876456	0.981023	0.364776	0.0254088	0.75904	0.211189	0.0542201	0.429787	0.230399	-0.0405484	0.0777063
						0.124948	0.14482	1.52964	0.103738	0.0567511	1.25374	0.234693	0.0782526	0.864896	0.262386	-0.0499198	1.29819	0.339595	-0.0876041	0.981023	0.364812	0.025307	0.759023	0.211151	0.0541844	0.429768	0.230395	-0.0405521	0.0776672
						0.12502	0.144792	1.52961	0.103859	0.0567249	1.25373	0.234561	0.0781864	0.86486	0.262389	-0.0498885	1.29819	0.339625	-0.0876563	0.981037	0.364841	0.0253888	0.759035	0.211198	0.0541963	0.429787	0.230386	-0.0405706	0.0776484
						0.125001	0.144791	1.52964	0.103893	0.0567073	1.25369	0.234661	0.0782052	0.864887	0.262438	-0.0499112	1.29821	0.339609	-0.0876209	0.981009	0.364938	0.0254702	0.759088	0.211198	0.0542251	0.429732	0.230403	-0.0405576	0.0777089
						0.125021	0.144771	1.52963	0.103881	0.0567245	1.25375	0.234688	0.0782312	0.864852	0.262488	-0.0499376	1.29817	0.339643	-0.0876101	0.981058	0.364904	0.0254026	0.759072	0.211209	0.054199	0.42976	0.230373	-0.0405425	0.0776948
						0.125036	0.144707	1.52962	0.103906	0.056696	1.25372	0.234722	0.0782196	0.864836	0.262494	-0.0499503	1.2982	0.339671	-0.0875891	0.981007	0.36491	0.0253975	0.75906	0.211231	0.0541956	0.429779	0.230402	-0.0405216	0.0776701
						0.12508	0.144703	1.52963	0.103926	0.0567011	1.25372	0.234689	0.0782391	0.864838	0.262544	-0.0499586	1.2982	0.339656	-0.0876175	0.981009	0.364969	0.0254766	0.759107	0.211195	0.0542447	0.429805	0.230378	-0.0405396	0.0776951
						0.125044	0.144714	1.52962	0.103938	0.0566941	1.25373	0.23472	0.0782451	0.864856	0.262585	-0.0499717	1.29819	0.33969	-0.0876409	0.98102	0.365032	0.0254877	0.759071	0.211198	0.0542064	0.429758	0.230388	-0.0405376	0.0776859
						0.125093	0.14467	1.52963	0.103936	0.0566903	1.25375	0.234755	0.0782334	0.86484	0.262589	-0.0499849	1.29816	0.339745	-0.0875754	0.98105	0.365002	0.0254928	0.75911	0.211238	0.0542141	0.429788	0.230398	-0.0405492	0.0776903
						0.125143	0.144667	1.52962	0.103932	0.0566798	1.25376	0.234753	0.078259	0.864859	0.262614	-0.0500263	1.29817	0.339721	-0.0876632	0.981011	0.365036	0.0254745	0.759072	0.211215	0.0542051	0.429762	0.230423	-0.0405373	0.0776586
						0.125166	0.144649	1.52962	0.103944	0.0566698	1.25373	0.234818	0.0782533	0.864861	0.262673	-0.0499648	1.29818	0.33977	-0.0876103	0.981022	0.365033	0.0255384	0.759085	0.211214	0.0542346	0.429761	0.230415	-0.0405437	0.0776647
						0.125164	0.144638	1.52965	0.103965	0.0566666	1.25374	0.234753	0.0782255	0.864854	0.26267	-0.050016	1.29819	0.339824	-0.0875501	0.980986	0.365105	0.0255237	0.75909	0.211241	0.0541976	0.42978	0.230388	-0.0405336	0.0776615
						0.125196	0.144609	1.5296	0.10397	0.0566471	1.25373	0.234819	0.0782946	0.864852	0.262712	-0.0500349	1.29818	0.33982	-0.0876055	0.981005	0.365161	0.0256275	0.759155	0.211254	0.0542167	0.429805	0.230361	-0.040535	0.0776595
						0.12524	0.144602	1.52964	0.104022	0.0566478	1.25372	0.234821	0.0783053	0.864874	0.262745	-0.0500015	1.29817	0.339826	-0.0875838	0.980993	0.365133	0.025555	0.759127	0.211289	0.0542192	0.429764	0.230408	-0.0405244	0.0776572
						0.125258	0.144578	1.52962	0.103991	0.0566167	1.25372	0.234818	0.0782533	0.864861	0.262788	-0.0500588	1.29815	0.339853	-0.0875774	0.981006	0.365162	0.0255842	0.759129	0.211295	0.0542201	0.429805	0.230359	-0.0405902	0.077619
						0.125297	0.144568	1.52965	0.103994	0.056617	1.25374	0.23482	0.0782277	0.864841	0.26275	-0.0500889	1.29817	0.339876	-0.0875838	0.98099	0.365162	0.025635	0.759143	0.211262	0.0542131	0.429806	0.230388	-0.0405381	0.0776846
						0.125327	0.144559	1.52965	0.104023	0.0566207	1.25372	0.234851	0.0783085	0.864856	0.262832	-0.0500901	1.29817	0.339922	-0.0876113	0.981013	0.365195	0.0255996	0.759134	0.211245	0.0542276	0.4298	0.230391	-0.0405436	0.0776343
						0.125326	0.14454	1.52964	0.104034	0.0566031	1.25374	0.234821	0.0782305	0.864877	0.262861	-0.0500897	1.29814	0.339887	-0.087602	0.980993	0.365198	0.025535	0.759122	0.211262	0.0542421	0.429785	0.230342	-0.0405681	0.0776302
						0.125337	0.144546	1.52964	0.104075	0.0566269	1.25373	0.234851	0.0782671	0.864864	0.262876	-0.0500667	1.29812	0.339973	-0.087595	0.981042	0.36523	0.0256334	0.759146	0.211229	0.0542191	0.429767	0.23037	-0.0405805	0.0776229
						0.125382	0.144489	1.52966	0.104074	0.0566337	1.25372	0.234915	0.0782949	0.864871	0.262909	-0.0500728	1.29814	0.339966	-0.0876014	0.981018	0.365228	0.0256672	0.759149	0.211304	0.0542236	0.429776	0.230368	-0.0405809	0.0776617
						0.125369	0.144484	1.52965	0.104103	0.0565925	1.25375	0.234851	0.0782671	0.864864	0.262941	-0.050108	1.29812	0.33996	-0.0876024	0.980983	0.365298	0.0255903	0.75912	0.211289	0.0542472	0.429791	0.230374	-0.0405697	0.0776372
						0.125389	0.14446	1.52964	0.104101	0.0565757	1.25374	0.234886	0.0782968	0.86484	0.262971	-0.0501344	1.29813	0.339995	-0.0876118	0.981004	0.365263	0.0256495	0.759149	0.211292	0.0542311	0.429786	0.230363	-0.0405574	0.0776505
						0.125409	0.144428	1.52963	0.104117	0.0565889	1.25375	0.234918	0.0782721	0.864887	0.262929	-0.0501085	1.29812	0.340031	-0.0875823	0.980989	0.365295	0.0256631	0.759118	0.211286	0.0542263	0.429761	0.23035	-0.0405302	0.0776625
						0.12537	0.144409	1.52964	0.104166	0.0566132	1.25375	0.23492	0.0783214	0.864865	0.263127	-0.0500729	1.2981	0.340035	-0.0875706	0.980993	0.365358	0.0256777	0.759154	0.211262	0.0542401	0.42979	0.230327	-0.0405727	0.0776668
						0.125423	0.14441	1.52965	0.104172	0.0566091	1.25375	0.234951	0.078286	0.864891	0.263026	-0.0501592	1.29812	0.340051	-0.0875901	0.980989	0.365363	0.0256636	0.759157	0.211306	0.054204	0.429756	0.230377	-0.0405463	0.0776268
						0.125477	0.144376	1.52966	0.104198	0.0565768	1.25376	0.23492	0.07828	0.864874	0.263194	-0.0500993	1.2981	0.340059	-0.0876096	0.981009	0.36533	0.0256479	0.759153	0.211267	0.05421	0.429733	0.230363	-0.0405501	0.0776157
						0.125495	0.144344	1.52963	0.104196	0.0565677	1.25375	0.23495	0.0782832	0.864855	0.263186	-0.0501371	1.29812	0.340108	-0.0876358	0.981015	0.365392	0.0257421	0.759136	0.211315	0.0542215	0.429749	0.230335	-0.0406023	0.0775968
						0.125483	0.144333	1.52967	0.104169	0.056546	1.25376	0.234985	0.0783078	0.864881	0.263228	-0.0501342	1.29811	0.340166	-0.0876167	0.98101	0.365396	0.025679	0.759161	0.211281	0.0542381	0.429786	0.230373	-0.0405904	0.0776016
						0.125515	0.144332	1.52967	0.104212	0.0565573	1.25375	0.234984	0.078305	0.864845	0.263216	-0.0501356	1.2981	0.340172	-0.0875688	0.980988	0.365453	0.0257886	0.759178	0.211264	0.0542122	0.429777	0.230354	-0.0405307	0.077649
						0.125507	0.144308	1.52967	0.104229	0.0565557	1.25376	0.234985	0.0782381	0.864834	0.263243	-0.0501757	1.29808	0.340143	-0.0875803	0.981005	0.365489	0.0257799	0.759163	0.211294	0.0542122	0.429756	0.230328	-0.0405829	0.0776071
						0.125597	0.144229	1.52985	0.104224	0.05657	1.25378	0.235051	0.0782738	0.864827	0.263278	-0.0501198	1.2981	0.340176	-0.0875664	0.98097	0.365559	0.0257475	0.759198	0.211289	0.054234	0.429766	0.230376	-0.0405465	0.077641
						0.125607	0.144223	1.52987	0.104249	0.0565652	1.25375	0.235015	0.0782775	0.864857	0.263289	-0.0501965	1.29808	0.34021	-0.0875768	0.980992	0.365555	0.0258127	0.759208	0.211278	0.0542129	0.429749	0.230349	-0.0405341	0.0776299
						0.12563	0.144205	1.52985	0.10426	0.0565535	1.25377	0.235084	0.0782904	0.864866	0.263301	-0.0501603	1.29807	0.340194	-0.0875225	0.980987	0.365558	0.0257461	0.759161	0.211278	0.0541944	0.429759	0.230325	-0.040559	0.0775928
						0.125689	0.144177	1.52988	0.104259	0.0565478	1.2538	0.235016	0.0782441	0.864851	0.263326	-0.0502357	1.29819	0.340217	-0.0876156	0.981005	0.365521	0.0258358	0.75916	0.211324	0.0542296	0.42976	0.23035	-0.0405986	0.0775984
						0.125715	0.144125	1.52987	0.104283	0.0565346	1.25378	0.234984	0.0782715	0.86484	0.263335	-0.0501726	1.29806	0.340217	-0.08756	0.980968	0.365588	0.025826	0.759177	0.211306	0.0542007	0.429749	0.230375	-0.0405699	0.0775867
						0.125719	0.144128	1.5299	0.104301	0.0565223	1.25379	0.235082	0.0782797	0.864845	0.263316	-0.0502733	1.29805	0.340251	-0.0875476	0.980968	0.365591	0.0257615	0.759166	0.211319	0.0542338	0.429735	0.230357	-0.0405958	0.0775636
						0.125703	0.144128	1.52986	0.104321	0.0565104	1.25377	0.235114	0.0782936	0.864848	0.263353	-0.0502598	1.29802	0.340258	-0.0875422	0.980994	0.365589	0.0257937	0.759171	0.211282	0.0541871	0.42973	0.230315	-0.0405954	0.0775735
						0.125773	0.144076	1.52987	0.104287	0.0565027	1.2538	0.235083	0.0782876	0.864831	0.263379	-0.0502656	1.29803	0.340278	-0.0875722	0.980978	0.365622	0.0258517	0.759203	0.211275	0.0542045	0.429763	0.230339	-0.040604	0.0775631
						0.125711	0.14404	1.52988	0.104358	0.0565173	1.25382	0.235148	0.0783154	0.864838	0.263388	-0.0502556	1.29804	0.340351	-0.0875535	0.980971	0.365627	0.0257946	0.75918	0.211279	0.0542345	0.429737	0.230283	-0.0405693	0.0775579
						0.125766	0.144027	1.52991	0.104339	0.0565074	1.25382	0.235153	0.0782619	0.864884	0.263396	-0.0502516	1.29803	0.340354	-0.0875131	0.980976	0.365623	0.0258173	0.759162	0.211332	0.0541843	0.429715	0.23025	-0.0406002	0.0775454
						0.125833	0.144032	1.5299	0.104379	0.0564961	1.25383	0.235114	0.078327	0.864854	0.263415	-0.050346	1.29816	0.340341	-0.0875582	0.980978	0.36562	0.0258818	0.759174	0.21129	0.0541961	0.42972	0.230331	-0.0405881	0.0775726
						0.125829	0.143999	1.52989	0.104374	0.0564892	1.25383	0.235183	0.0783037	0.864822	0.263427	-0.0502968	1.29801	0.340378	-0.0875325	0.980947	0.365653	0.0258567	0.759186	0.21129	0.0542468	0.429739	0.230284	-0.0405807	0.0775677
						0.125845	0.143933	1.52992	0.104461	0.0564842	1.25381	0.235181	0.0783293	0.864841	0.263429	-0.0503221	1.29803	0.340385	-0.0875746	0.980966	0.365655	0.0258244	0.759181	0.211281	0.0542206	0.429717	0.230295	-0.0406078	0.0775611
						0.125881	0.143916	1.5299	0.104397	0.0564677	1.25384	0.235246	0.0783236	0.864843	0.263475	-0.0503538	1.29801	0.340397	-0.0875665	0.980958	0.365656	0.0258319	0.759168	0.21129	0.0542102	0.429724	0.230302	-0.0406015	0.0775747
						0.125925	0.143897	1.52991	0.104458	0.0564715	1.25383	0.235182	0.0782624	0.86483	0.263453	-0.0504203	1.29817	0.340425	-0.0875334	0.980955	0.365692	0.025824	0.759152	0.211279	0.0542213	0.429726	0.230265	-0.0405917	0.0775556
						0.125922	0.143879	1.52992	0.104452	0.0564797	1.25381	0.235214	0.0782763	0.864834	0.263486	-0.0503844	1.29817	0.340468	-0.0875295	0.98093	0.365718	0.0258791	0.759209	0.211284	0.0541859	0.4297	0.230273	-0.0406187	0.0775255
						0.125978	0.143835	1.52992	0.10454	0.0564343	1.25383	0.235214	0.078351	0.864831	0.263489	-0.0503858	1.29802	0.340433	-0.0875059	0.980945	0.365717	0.0259196	0.759201	0.211265	0.0541981	0.429695	0.23029	-0.0405871	0.0775538
						0.126022	0.143838	1.52993	0.104604	0.0564039	1.25382	0.235215	0.0782428	0.864828	0.263508	-0.0503512	1.29801	0.340482	-0.0875191	0.980963	0.365724	0.0258311	0.75917	0.211256	0.0541949	0.429686	0.230282	-0.0405898	0.0775174
						0.125985	0.143813	1.52994	0.104618	0.0564318	1.2538	0.235249	0.0782646	0.864818	0.263537	-0.0504301	1.29816	0.340476	-0.0875453	0.980937	0.365751	0.0259013	0.759163	0.211261	0.0542146	0.429715	0.230301	-0.0406322	0.0775334
						0.126037	0.143801	1.52995	0.104693	0.0564374	1.2538	0.235283	0.0782864	0.864808	0.263546	-0.0503842	1.29799	0.340535	-0.0875092	0.980917	0.36572	0.0258537	0.759153	0.211285	0.0541684	0.429651	0.230304	-0.0406072	0.0774969
						0.126105	0.143769	1.52994	0.104638	0.0564058	1.25377	0.235351	0.0782217	0.864784	0.263564	-0.0504005	1.29797	0.340519	-0.0875186	0.980941	0.365753	0.0259109	0.759186	0.211278	0.0541858	0.429683	0.230305	-0.0405848	0.0775075
						0.126117	0.143736	1.52993	0.104616	0.0564095	1.25381	0.23528	0.0782706	0.864835	0.263552	-0.0504017	1.29797	0.340537	-0.0875019	0.980911	0.365785	0.025918	0.759205	0.211264	0.0541886	0.429699	0.230253	-0.0406127	0.0774952
						0.126104	0.143728	1.52995	0.104739	0.0563593	1.25379	0.235315	0.0783002	0.864811	0.263612	-0.0504712	1.2981	0.34063	-0.0875307	0.980948	0.365781	0.0259406	0.759187	0.211267	0.0541669	0.429644	0.230269	-0.0406353	0.077458
						0.126068	0.143723	1.52983	0.104729	0.0564004	1.25381	0.235315	0.0781893	0.864773	0.263604	-0.050519	1.2981	0.340625	-0.0875098	0.980911	0.365785	0.0258329	0.75915	0.211286	0.0541588	0.429669	0.230267	-0.0406432	0.0774736
						0.12616	0.143647	1.52994	0.104788	0.0563867	1.25382	0.235314	0.0782589	0.864819	0.263605	-0.0504454	1.29796	0.340641	-0.0875163	0.980918	0.365852	0.0259165	0.759208	0.211268	0.054197	0.429681	0.230243	-0.0406424	0.0774788
						0.126148	0.143647	1.5298	0.104796	0.0563685	1.25381	0.235376	0.0782732	0.864769	0.263602	-0.0505675	1.29809	0.340636	-0.087515	0.980925	0.365819	0.0259416	0.759196	0.211276	0.0541924	0.429657	0.230286	-0.0406236	0.0774578
						0.126252	0.143587	1.52995	0.104788	0.0563739	1.25384	0.235351	0.0783033	0.864664	0.26364	-0.0505585	1.29811	0.340707	-0.0874938	0.980929	0.36585	0.0259487	0.759214	0.211275	0.0541661	0.429647	0.230295	-0.0406377	0.0774761
						0.126186	0.143595	1.52981	0.104813	0.0563467	1.25382	0.235381	0.0782611	0.864807	0.263634	-0.0506021	1.29808	0.340646	-0.0875465	0.980932	0.365789	0.0259023	0.759172	0.211285	0.0541724	0.429683	0.230302	-0.0406449	0.0774862
						0.126265	0.143562	1.52982	0.104822	0.0563608	1.25381	0.235346	0.0782366	0.864782	0.263656	-0.0505623	1.29809	0.340698	-0.0875272	0.980935	0.365851	0.025957	0.7592	0.211238	0.0542022	0.42968	0.230291	-0.0406187	0.0774435
						0.126329	0.14354	1.52982	0.104893	0.056329	1.2538	0.235447	0.0782606	0.864759	0.2637	-0.0506027	1.29806	0.34071	-0.0875002	0.98095	0.36588	0.025944	0.759174	0.211268	0.054174	0.429672	0.230321	-0.0406274	0.07746
						0.126346	0.143515	1.52983	0.104866	0.0562869	1.25384	0.23545	0.0782378	0.864775	0.263682	-0.0505895	1.29806	0.340781	-0.0874942	0.980919	0.365853	0.0259226	0.759159	0.211261	0.0541782	0.429643	0.230322	-0.040615	0.0774786
						0.126347	0.143441	1.52999	0.104871	0.0563147	1.25385	0.235416	0.078216	0.864786	0.263699	-0.0506126	1.29803	0.340794	-0.0875188	0.980944	0.365853	0.0259226	0.759159	0.21123	0.0541561	0.429653	0.230244	-0.0406468	0.0774269
						0.12641	0.143448	1.52984	0.104945	0.0562739	1.25381	0.235448	0.0782272	0.864754	0.263692	-0.0506222	1.29805	0.34082	-0.0874182	0.980899	0.36588	0.025944	0.759174	0.211214	0.0541812	0.429627	0.230264	-0.0406124	0.0774521
						0.126399	0.143436	1.52984	0.104931	0.0562983	1.25384	0.235447	0.0782606	0.864759	0.263717	-0.0506043	1.29804	0.340792	-0.0874476	0.980891	0.365848	0.0259795	0.759183	0.211262	0.05416	0.429628	0.23032	-0.0406179	0.07748
						0.126443	0.143401	1.52983	0.104975	0.0562677	1.25383	0.23548	0.078241	0.864757	0.263725	-0.0506679	1.29804	0.340849	-0.0874403	0.980917	0.365851	0.0259556	0.759163	0.211277	0.054132	0.429625	0.23026	-0.0406665	0.0774084
						0.126493	0.143388	1.52987	0.105023	0.0562545	1.25382	0.235546	0.0782767	0.86475	0.263756	-0.0505785	1.29791	0.340823	-0.0874604	0.980802	0.365883	0.0259605	0.759146	0.211264	0.05413	0.429612	0.230285	-0.0406796	0.0774089
						0.12651	0.143361	1.52986	0.105026	0.0562526	1.25382	0.23548	0.078241	0.864757	0.263778	-0.0506361	1.298	0.340854	-0.0874733	0.980816	0.365884	0.0259688	0.759132	0.211271	0.0541208	0.429629	0.230235	-0.0406623	0.0774219
						0.126519	0.143327	1.52989	0.1051	0.0562502	1.25382	0.235545	0.0783101	0.864756	0.26376	-0.0506504	1.29799	0.340825	-0.0874495	0.980887	0.365885	0.0260218	0.759181	0.211269	0.0541464	0.429651	0.230272	-0.0406779	0.0774064
						0.12651	0.143295	1.52986	0.105093	0.056246	1.25383	0.235579	0.0782571	0.864748	0.263792	-0.0506994	1.29801	0.340918	-0.0874379	0.980749	0.365886	0.0259366	0.759127	0.211267	0.054143	0.429606	0.230327	-0.0406439	0.0774372
						0.126591	0.14328	1.52989	0.105078	0.0562274	1.25383	0.235579	0.0782906	0.864754	0.263783	-0.0506891	1.29798	0.340935	-0.0874518	0.980781	0.365915	0.0260171	0.759141	0.211294	0.054145	0.429585	0.230315	-0.0406594	0.0774699
						0.126632	0.14323	1.52989	0.105098	0.0562054	1.25384	0.235577	0.0782827	0.864768	0.263834	-0.0506853	1.298	0.340965	-0.0873986	0.980868	0.36592	0.0259616	0.759154	0.211284	0.05412	0.429614	0.230288	-0.0406694	0.0773843
						0.126704	0.14322	1.5299	0.105144	0.0561722	1.25385	0.235643	0.0783183	0.864761	0.263826	-0.0507149	1.29796	0.341022	-0.0874443	0.980895	0.365917	0.0259842	0.759137	0.211276	0.0541432	0.429593	0.230283	-0.0406328	0.0773819
						0.12668	0.143204	1.5299	0.105218	0.0561787	1.25385	0.235577	0.0782465	0.864727	0.263854	-0.050707	1.29798	0.341011	-0.0874439	0.980894	0.365915	0.0259745	0.759114	0.211302	0.0541597	0.42959	0.230304	-0.0406504	0.0774258
						0.126721	0.143154	1.52988	0.105192	0.0561706	1.25385	0.235608	0.0782524	0.864744	0.263838	-0.0507469	1.29797	0.341021	-0.0874514	0.980867	0.365918	0.0259519	0.759131	0.211288	0.0541117	0.429588	0.230281	-0.0406745	0.0773956
						0.126842	0.143155	1.5299	0.105215	0.0561555	1.25385	0.235643	0.0782821	0.86472	0.2639	-0.050729	1.29794	0.341038	-0.0874011	0.980732	0.365914	0.0259641	0.759092	0.211282	0.0541144	0.429614	0.230317	-0.0406707	0.0774151
						0.126843	0.14313	1.5299	0.105222	0.0561198	1.25386	0.236292	0.0784929	0.864779	0.26388	-0.050778	1.29796	0.341042	-0.0874362	0.980863	0.365949	0.0260407	0.759132	0.211265	0.0541164	0.429599	0.230304	-0.0406663	0.077371
						0.126871	0.143118	1.5299	0.105197	0.0561458	1.25385	0.235644	0.0782487	0.864714	0.263902	-0.0507926	1.29796	0.341077	-0.0874024	0.980769	0.365949	0.0259995	0.759142	0.211287	0.0541266	0.429593	0.230305	-0.0406809	0.0774398
						0.126929	0.143093	1.52991	0.105293	0.0560885	1.25387	0.236357	0.0785206	0.864786	0.263892	-0.0507549	1.29792	0.341047	-0.0874375	0.980856	0.365929	0.0259807	0.758883	0.211304	0.0541019	0.429595	0.230358	-0.0406711	0.077406
						0.126909	0.143036	1.52992	0.105306	0.0561239	1.25387	0.236326	0.0785508	0.86481	0.263932	-0.0507652	1.2979	0.34108	-0.0873815	0.980709	0.365948	0.0259898	0.759118	0.211593	0.0541355	0.429602	0.230369	-0.0406816	0.0774124
						0.126956	0.143037	1.52989	0.105344	0.0560908	1.25387	0.236323	0.0785736	0.864794	0.263964	-0.0507544	1.29791	0.341013	-0.0873906	0.980634	0.365917	0.0260337	0.759113	0.211297	0.0540971	0.429577	0.230345	-0.0406906	0.07741
						0.12696	0.142994	1.5299	0.105344	0.0560746	1.25387	0.236328	0.078484	0.864799	0.263966	-0.0507829	1.29792	0.341123	-0.0873767	0.980715	0.365949	0.0259981	0.759105	0.211655	0.0541008	0.429534	0.230367	-0.040696	0.0774159
						0.12697	0.143011	1.52993	0.105381	0.0560456	1.25386	0.236324	0.0785401	0.864788	0.263922	-0.0508602	1.29785	0.341139	-0.0873732	0.980706	0.365952	0.0259756	0.759122	0.211327	0.0540686	0.42959	0.23034	-0.0406981	0.077398
						0.126974	0.142989	1.52994	0.105368	0.0560568	1.25389	0.236356	0.0785127	0.8648	0.263987	-0.0508299	1.2979	0.34117	-0.0873691	0.980714	0.365932	0.0259142	0.758836	0.211628	0.0540622	0.429541	0.230301	-0.0406978	0.0773824
						0.127125	0.142927	1.52992	0.105422	0.0560397	1.25388	0.236328	0.078484	0.864799	0.263976	-0.0508281	1.29785	0.341238	-0.0873608	0.980688	0.365932	0.0259138	0.758837	0.211643	0.0540851	0.429528	0.230327	-0.0406756	0.0774044
						0.127123	0.142889	1.52989	0.105426	0.0560412	1.25389	0.236359	0.0785285	0.864772	0.263999	-0.050798	1.2979	0.34128	-0.0873653	0.980671	0.365954	0.0259838	0.759108	0.211626	0.0540599	0.429521	0.230306	-0.0407064	0.0774142
						0.127155	0.142885	1.52989	0.105458	0.0560054	1.2539	0.236331	0.0784612	0.864815	0.264039	-0.0508356	1.29789	0.341259	-0.0873364	0.980689	0.36587	0.0258613	0.758843	0.211684	0.0540864	0.42956	0.230311	-0.0407001	0.0773889
						0.127161	0.142871	1.52991	0.105465	0.0560081	1.25389	0.236389	0.0785679	0.864795	0.264029	-0.0509079	1.29782	0.341284	-0.0873235	0.98068	0.365932	0.0259543	0.758829	0.211334	0.0540691	0.429565	0.230356	-0.0407136	0.0774209
						0.127199	0.142851	1.52992	0.105463	0.0560311	1.25389	0.236389	0.0785317	0.864754	0.264031	-0.0509161	1.2978	0.341299	-0.087373	0.980698	0.365931	0.0259034	0.758815	0.211693	0.0540455	0.429533	0.230314	-0.0407157	0.0774139
						0.127228	0.142827	1.52991	0.105499	0.0559712	1.25392	0.236359	0.0785285	0.864772	0.264102	-0.0508626	1.29783	0.34134	-0.087346	0.980651	0.365936	0.0259429	0.758866	0.211684	0.0540525	0.429556	0.230407	-0.0406913	0.0774167
						0.127284	0.142833	1.52992	0.105522	0.055975	1.25391	0.236322	0.078496	0.864761	0.264099	-0.0509087	1.29778	0.34123	-0.0873875	0.980573	0.365959	0.025973	0.758809	0.211702	0.0540333	0.429527	0.230323	-0.0407228	0.0774288
						0.127247	0.142808	1.52992	0.105565	0.0559583	1.25391	0.236359	0.0785285	0.864772	0.264118	-0.0508989	1.29776	0.341379	-0.0873541	0.980628	0.365994	0.0260071	0.758821	0.211669	0.0540374	0.429527	0.230349	-0.0407004	0.0774366
						0.12731	0.142755	1.52994	0.105575	0.0559629	1.25392	0.236391	0.0784676	0.864778	0.264132	-0.0508632	1.29782	0.341198	-0.0873776	0.980643	0.366	0.0259632	0.758854	0.211717	0.0540618	0.429536	0.230338	-0.040698	0.077439
						0.127322	0.14276	1.52993	0.10555	0.0559471	1.25391	0.236392	0.0785451	0.864811	0.264151	-0.0508792	1.29781	0.341418	-0.0873384	0.980658	0.365997	0.025985	0.758838	0.211697	0.0540163	0.429496	0.230373	-0.0406537	0.0773925
						0.127384	0.142784	1.52991	0.105612	0.0559399	1.25394	0.236388	0.0784904	0.864762	0.264126	-0.0509301	1.29775	0.341412	-0.0872985	0.980644	0.365961	0.0259918	0.758817	0.211754	0.0540522	0.429511	0.230394	-0.0407243	0.0773861
						0.127369	0.142745	1.52993	0.105621	0.0559429	1.25394	0.236389	0.0785317	0.864754	0.264161	-0.0509543	1.29775	0.341594	-0.0873757	0.980506	0.366027	0.0259795	0.758799	0.211694	0.053993	0.429534	0.230364	-0.0407181	0.0773972
						0.127388	0.142714	1.52992	0.105657	0.0559283	1.25395	0.236389	0.0785317	0.864754	0.2642	-0.0508827	1.29776	0.341432	-0.0873346	0.980598	0.366061	0.0260035	0.758789	0.211753	0.0540246	0.429504	0.230337	-0.0407265	0.077415
						0.127414	0.142703	1.52993	0.10568	0.0559179	1.25396	0.236429	0.0784746	0.86477	0.264213	-0.050913	1.29773	0.341596	-0.0873554	0.980512	0.365964	0.0259166	0.758784	0.211775	0.0540028	0.429507	0.230331	-0.0406883	0.0774339
						0.127428	0.14269	1.52993	0.105652	0.0559238	1.25398	0.236394	0.0784862	0.864786	0.264241	-0.0509015	1.2978	0.341522	-0.0873741	0.980628	0.366061	0.0260458	0.758817	0.211789	0.0539993	0.429484	0.23035	-0.0406939	0.0773803
						0.127467	0.142699	1.52993	0.105694	0.055895	1.25395	0.236428	0.078508	0.864776	0.264252	-0.0508863	1.29779	0.34147	-0.0873715	0.980622	0.365966	0.0259353	0.758792	0.211721	0.0539857	0.429501	0.230349	-0.0407348	0.0773636
						0.127486	0.142644	1.52998	0.105702	0.0558545	1.25396	0.236389	0.0784983	0.864748	0.264255	-0.0509081	1.29778	0.341385	-0.0873787	0.980539	0.366059	0.0260312	0.758725	0.211807	0.0539969	0.429517	0.230389	-0.0407218	0.0774093
						0.127499	0.142631	1.52994	0.105736	0.0558668	1.25398	0.236391	0.0785424	0.864776	0.264281	-0.0509185	1.29777	0.341678	-0.0873039	0.980454	0.365998	0.0259465	0.758726	0.211803	0.05396	0.429531	0.230359	-0.0407251	0.077423
						0.127532	0.142631	1.52994	0.105719	0.0558548	1.25399	0.236393	0.0785168	0.864756	0.264307	-0.0509258	1.29778	0.341522	-0.0873644	0.980425	0.366123	0.0260965	0.758775	0.211774	0.0539579	0.429501	0.230372	-0.0407387	0.0774142
						0.127535	0.142623	1.52996	0.105759	0.0558628	1.25399	0.23639	0.0784649	0.864743	0.264288	-0.0509757	1.29773	0.341721	-0.087347	0.980458	0.366122	0.0260431	0.758726	0.21179	0.053987	0.429528	0.230364	-0.0407344	0.0773892
						0.127577	0.142594	1.52997	0.105784	0.0558783	1.25397	0.236426	0.0784973	0.864754	0.264324	-0.0509447	1.29778	0.341684	-0.0873427	0.980466	0.366098	0.0260003	0.758726	0.211792	0.0539914	0.42952	0.230389	-0.0407458	0.0773867
						0.12765	0.142585	1.52997	0.105792	0.0558226	1.254	0.236425	0.0785641	0.864765	0.264347	-0.0509744	1.29779	0.341789	-0.0873783	0.980455	0.366127	0.02603	0.758727	0.211854	0.0539202	0.429514	0.230409	-0.0407762	0.0773815
						0.127627	0.142571	1.52993	0.105811	0.0558313	1.254	0.236428	0.078397	0.864738	0.26435	-0.0509593	1.29777	0.341731	-0.0873314	0.980454	0.366064	0.0260198	0.758762	0.211783	0.0539133	0.429516	0.230416	-0.0407132	0.0773954
						0.127677	0.14256	1.52994	0.105821	0.0557906	1.254	0.23649	0.0784476	0.864728	0.264389	-0.0509911	1.29779	0.341787	-0.0872608	0.980439	0.366066	0.0260385	0.75877	0.211828	0.0539303	0.429527	0.230417	-0.0407473	0.0774239
						0.127661	0.142523	1.52995	0.105838	0.0557677	1.25398	0.236457	0.0784671	0.86473	0.264419	-0.0509528	1.29777	0.341599	-0.0873251	0.980429	0.366126	0.0260709	0.758718	0.211889	0.0539345	0.429552	0.23039	-0.0407268	0.0774023
						0.127691	0.142492	1.52997	0.105852	0.0557482	1.254	0.236426	0.0784973	0.864754	0.264455	-0.0509561	1.29778	0.341795	-0.0873292	0.980458	0.366093	0.0260039	0.758702	0.211837	0.0538648	0.429535	0.230418	-0.0407373	0.077419
						0.127712	0.142512	1.52994	0.105855	0.0557572	1.25398	0.236424	0.0784532	0.864727	0.264457	-0.0509939	1.29777	0.341811	-0.0873613	0.98048	0.366127	0.0260275	0.758693	0.211813	0.0538936	0.429554	0.230407	-0.040745	0.0773758
						0.127749	0.142488	1.52995	0.105895	0.0557473	1.254	0.236458	0.078475	0.864717	0.264448	-0.0510253	1.29777	0.341872	-0.0874057	0.980489	0.366123	0.0260493	0.758677	0.211892	0.0538776	0.429544	0.230405	-0.0407422	0.0774051
						0.127746	0.142494	1.52998	0.105896	0.0557283	1.25402	0.236459	0.078403	0.864755	0.264505	-0.0509666	1.29778	0.341873	-0.0873369	0.980431	0.366155	0.0260543	0.75866	0.211848	0.0538686	0.429553	0.230326	-0.0407685	0.0773394
						0.127773	0.142469	1.52996	0.10588	0.0557006	1.25404	0.236457	0.0784671	0.86473	0.264538	-0.0509862	1.2978	0.34186	-0.0873386	0.980487	0.366158	0.0261285	0.758751	0.211857	0.0538896	0.429524	0.230394	-0.0407551	0.0773896
						0.127792	0.142438	1.52994	0.105909	0.0556884	1.25404	0.236463	0.0784629	0.864755	0.264527	-0.0509947	1.29778	0.341872	-0.087379	0.980473	0.366123	0.0260923	0.758703	0.211851	0.0538556	0.429571	0.230382	-0.040749	0.0773896
						0.127817	0.142467	1.52996	0.105931	0.0556857	1.25405	0.236463	0.0784216	0.864763	0.264582	-0.0509628	1.29778	0.341897	-0.0873233	0.980435	0.366158	0.0260346	0.758711	0.21188	0.0538639	0.429557	0.230346	-0.040752	0.0773918
						0.127845	0.14245	1.52998	0.105944	0.0556911	1.25403	0.236488	0.0785144	0.86474	0.264594	-0.0509882	1.29778	0.341952	-0.0873521	0.980488	0.366163	0.0260211	0.758713	0.211889	0.0538508	0.429557	0.230397	-0.0407302	0.077388
						0.127877	0.14244	1.52996	0.105958	0.0556686	1.25403	0.236492	0.0784582	0.86475	0.264642	-0.0509672	1.29777	0.341913	-0.0873246	0.98044	0.36616	0.026045	0.758733	0.211847	0.0538682	0.429567	0.230388	-0.0407401	0.0773906
						0.127914	0.142407	1.52999	0.10595	0.0556582	1.25406	0.236491	0.0784916	0.864756	0.264633	-0.0509662	1.29777	0.341966	-0.0873909	0.980476	0.366163	0.0259781	0.758687	0.211897	0.0538422	0.42954	0.230393	-0.0407376	0.0773915
						0.127893	0.142397	1.52997	0.106024	0.0556518	1.25406	0.236492	0.0784582	0.86475	0.264644	-0.0510303	1.29778	0.341693	-0.0874841	0.980478	0.366189	0.0260773	0.758652	0.21196	0.0538516	0.429573	0.23037	-0.0407566	0.0773476
						0.127949	0.142408	1.52998	0.106014	0.0556559	1.25406	0.236497	0.0784461	0.864788	0.264655	-0.0510173	1.29775	0.341805	-0.087389	0.980448	0.366156	0.0260647	0.758681	0.211877	0.0538169	0.429599	0.230387	-0.0407853	0.0773562
						0.127924	0.142406	1.52998	0.106046	0.0556483	1.25405	0.23653	0.07846	0.864792	0.264663	-0.0510255	1.29778	0.342092	-0.0874058	0.980478	0.366155	0.0260543	0.75866	0.21186	0.0538436	0.429575	0.230422	-0.0407166	0.0773811
						0.127943	0.142376	1.52998	0.106042	0.0556199	1.25409	0.236498	0.0784127	0.864782	0.264696	-0.0510187	1.29774	0.342066	-0.0873744	0.980431	0.366194	0.02612	0.758736	0.211876	0.0538352	0.429553	0.230399	-0.0407338	0.0774018
						0.128009	0.142386	1.52998	0.10603	0.0556239	1.25408	0.236493	0.0784248	0.864745	0.26473	-0.0510195	1.29776	0.342089	-0.0874256	0.980467	0.366225	0.0260711	0.758672	0.211869	0.0538313	0.4296	0.230409	-0.0407869	0.0773994
						0.128	0.142348	1.52997	0.106036	0.0556076	1.2541	0.236495	0.0784354	0.864766	0.26474	-0.0510649	1.29777	0.342113	-0.0874136	0.980478	0.366192	0.0260561	0.758666	0.21192	0.0538394	0.429566	0.230393	-0.0407594	0.0774049
						0.128012	0.142347	1.52999	0.106091	0.0555759	1.25409	0.236493	0.0784248	0.864745	0.264749	-0.0510416	1.29774	0.342087	-0.0873634	0.980427	0.36616	0.0260963	0.758745	0.211915	0.0538339	0.429577	0.230385	-0.040762	0.0773902
						0.127985	0.142341	1.52998	0.106079	0.0555932	1.25409	0.236528	0.0784159	0.864764	0.264798	-0.0510477	1.29774	0.342169	-0.0873651	0.980447	0.366225	0.0260714	0.758671	0.211884	0.0538498	0.429565	0.230401	-0.0407274	0.0774024
						0.128036	0.142333	1.52996	0.106103	0.0555635	1.2541	0.236499	0.078382	0.864812	0.264787	-0.0510438	1.29773	0.34215	-0.0874174	0.980482	0.366225	0.0260693	0.758635	0.211876	0.0538307	0.429546	0.230547	-0.0408587	0.077133
						0.128047	0.142341	1.52998	0.106148	0.0555741	1.25412	0.236529	0.0783491	0.864753	0.264815	-0.0510222	1.29776	0.342146	-0.0874644	0.980475	0.366228	0.0260475	0.758651	0.211893	0.0538216	0.429608	0.230447	-0.040758	0.0773701
						0.128062	0.142318	1.52996	0.106109	0.0555741	1.25412	0.236528	0.0784159	0.864764	0.26483	-0.0510624	1.29775	0.342174	-0.0874301	0.98047	0.366192	0.026011	0.758604	0.211927	0.0537892	0.429554	0.230389	-0.0407512	0.0773861
						0.128098	0.142313	1.52999	0.106138	0.0555778	1.2541	0.236529	0.0783825	0.864759	0.264827	-0.0510597	1.29774	0.341862	-0.0874443	0.980359	0.366256	0.0261148	0.75861	0.21188	0.0538053	0.429575	0.230374	-0.0407398	0.0774048
						0.128112	0.142275	1.52998	0.106158	0.0555067	1.2541	0.236501	0.0783899	0.864799	0.264855	-0.0510951	1.29776	0.34222	-0.0874393	0.980425	0.36616	0.0260491	0.758648	0.21193	0.0538113	0.429573	0.230392	-0.0407315	0.077391
						0.128101	0.142302	1.53	0.106194	0.0555251	1.25413	0.236496	0.0783686	0.864755	0.264857	-0.0510798	1.29775	0.342254	-0.0874627	0.980436	0.366224	0.0261099	0.758627	0.211958	0.0538083	0.429609	0.230384	-0.0407644	0.0773913
						0.128132	0.142279	1.52998	0.106187	0.0555515	1.25412	0.236529	0.0783491	0.864753	0.264895	-0.0510994	1.29774	0.342195	-0.0874674	0.980399	0.366224	0.0261099	0.758627	0.21188	0.0538612	0.429573	0.230378	-0.0407761	0.0773687
						0.128148	0.142253	1.52996	0.106168	0.0555402	1.25413	0.236533	0.0784038	0.864802	0.264916	-0.0510847	1.29773	0.342209	-0.0874547	0.980456	0.366224	0.0261095	0.758628	0.211905	0.0538228	0.429552	0.230412	-0.0407424	0.0773885
						0.12813	0.142273	1.53	0.106172	0.0555255	1.25415	0.236531	0.0783932	0.86478	0.264935	-0.051115	1.29773	0.342199	-0.0875192	0.98046	0.366224	0.0261525	0.758655	0.211924	0.0538156	0.429549	0.230386	-0.0407863	0.0773533
						0.128143	0.142265	1.52999	0.106237	0.0554961	1.25415	0.236522	0.0783505	0.864693	0.264933	-0.0511339	1.29773	0.342251	-0.0874679	0.980367	0.366225	0.0260264	0.758609	0.211913	0.0538187	0.429572	0.230357	-0.0407527	0.0773503
						0.128123	0.142251	1.52999	0.106219	0.0555124	1.25417	0.236567	0.0783509	0.864794	0.264969	-0.051103	1.29771	0.342269	-0.0875664	0.980429	0.36622	0.0261213	0.75859	0.211949	0.0537894	0.429587	0.2304	-0.0407653	0.0773899
						0.128217	0.142255	1.53	0.106242	0.0555343	1.25416	0.236532	0.0783263	0.864769	0.265011	-0.0511432	1.2977	0.342322	-0.0874551	0.980397	0.366222	0.0260485	0.758592	0.211897	0.0538465	0.429597	0.230407	-0.0407583	0.0773586
						0.128188	0.142226	1.53	0.106264	0.0555032	1.25416	0.236564	0.0783736	0.864778	0.264996	-0.0510886	1.2977	0.34229	-0.0875121	0.980415	0.366293	0.0261166	0.758617	0.211901	0.053858	0.42958	0.230412	-0.0407728	0.0773454
						0.128246	0.142235	1.52999	0.106279	0.0555069	1.25416	0.236535	0.0783036	0.864785	0.265015	-0.0511373	1.29771	0.342273	-0.0874961	0.98038	0.366252	0.0261345	0.758559	0.211931	0.0538478	0.429557	0.230544	-0.0408619	0.0771413
						0.128233	0.142213	1.52999	0.106301	0.0554563	1.25419	0.236564	0.0783736	0.864778	0.265018	-0.0511672	1.29773	0.342282	-0.0875494	0.980407	0.366321	0.0261434	0.758584	0.211925	0.0538285	0.429554	0.230412	-0.0407185	0.0773904
						0.128211	0.142231	1.53001	0.106286	0.0554785	1.25418	0.236562	0.0783295	0.864751	0.265035	-0.0511642	1.29771	0.342296	-0.0875289	0.980347	0.366289	0.0260851	0.758553	0.211939	0.0538463	0.429573	0.230428	-0.0407469	0.0773671
						0.128302	0.14222	1.53001	0.106268	0.0554897	1.2542	0.236537	0.0783142	0.864807	0.265059	-0.0511681	1.29772	0.342329	-0.087516	0.980314	0.366291	0.0261033	0.758561	0.21198	0.0538576	0.429557	0.230387	-0.0407777	0.0773735
						0.128262	0.142243	1.53	0.106338	0.0554685	1.2542	0.236533	0.0782929	0.864764	0.265066	-0.0511846	1.29772	0.342395	-0.0875696	0.980407	0.366325	0.0260782	0.758574	0.211946	0.0538075	0.429569	0.230429	-0.0407251	0.0774064
						0.128299	0.142211	1.52999	0.106339	0.0554469	1.25421	0.236532	0.0783597	0.864775	0.265087	-0.0511879	1.29773	0.342364	-0.0875579	0.980367	0.366322	0.026098	0.758523	0.211948	0.0538736	0.429567	0.230441	-0.0407207	0.0773823
						0.128329	0.142195	1.53005	0.106362	0.0554482	1.2542	0.236563	0.0783323	0.864787	0.265095	-0.051184	1.2977	0.342342	-0.0875564	0.980371	0.36632	0.0260897	0.758536	0.211999	0.0538009	0.429575	0.230448	-0.0407462	0.0774077
						0.128386	0.142198	1.53001	0.10638	0.0554279	1.25423	0.236569	0.0782506	0.864778	0.265114	-0.0512318	1.29772	0.342394	-0.0875501	0.980363	0.366325	0.0260356	0.758547	0.211961	0.0538793	0.429574	0.230555	-0.0408205	0.0771833
						0.128309	0.142179	1.53002	0.106378	0.0554306	1.2542	0.236564	0.0782627	0.86474	0.265152	-0.0511985	1.2977	0.342436	-0.0875868	0.980345	0.366322	0.0261004	0.758557	0.211954	0.0538204	0.429594	0.230436	-0.0407672	0.0773795
						0.128364	0.142159	1.53005	0.106386	0.0554605	1.25423	0.236569	0.0782506	0.864778	0.265127	-0.0512101	1.2977	0.342361	-0.0875745	0.98035	0.366291	0.0260525	0.758548	0.211919	0.0538866	0.429591	0.23047	-0.0407592	0.0773946
						0.128343	0.142179	1.52999	0.106402	0.0554243	1.25424	0.236566	0.0782733	0.864762	0.265168	-0.0512174	1.2977	0.342438	-0.0875817	0.980316	0.366323	0.0260657	0.758517	0.211926	0.0538328	0.429546	0.230452	-0.0407651	0.0774184
						0.128394	0.142167	1.52999	0.106439	0.0554336	1.25421	0.236569	0.0782506	0.864778	0.265177	-0.05125	1.29768	0.34212	-0.0875951	0.980286	0.366356	0.0260786	0.758487	0.21195	0.0538499	0.429566	0.230536	-0.0408527	0.077121
						0.12843	0.14216	1.53003	0.106441	0.0553752	1.25423	0.236569	0.0782506	0.864778	0.265206	-0.0512221	1.29768	0.342463	-0.0876244	0.980344	0.36632	0.02609	0.758536	0.212006	0.0538446	0.429578	0.230448	-0.04075	0.077402
						0.128429	0.142174	1.53005	0.106399	0.0553953	1.25426	0.23657	0.0782172	0.864772	0.265199	-0.0512726	1.29769	0.342426	-0.0876061	0.980362	0.36639	0.0261047	0.758512	0.211937	0.0538421	0.429559	0.230487	-0.040744	0.0774417
						0.128407	0.142149	1.53002	0.106454	0.0553985	1.25425	0.236569	0.0782506	0.864778	0.265202	-0.0512292	1.2977	0.342424	-0.0875839	0.980308	0.366362	0.0260778	0.758546	0.212008	0.0538554	0.429573	0.230579	-0.0408259	0.0771897
						0.128466	0.142143	1.53003	0.106466	0.0553952	1.25425	0.236569	0.0782506	0.864778	0.265229	-0.0512628	1.29772	0.342461	-0.0876065	0.980368	0.366358	0.0260467	0.75848	0.211978	0.0538501	0.429573	0.230456	-0.0407494	0.0774202
						0.128488	0.14214	1.53004	0.106495	0.0553974	1.25425	0.236602	0.0782311	0.864776	0.265238	-0.0512892	1.2977	0.342412	-0.087562	0.980293	0.366353	0.026103	0.758505	0.212003	0.0538288	0.429562	0.230489	-0.0407853	0.0774374
						0.128476	0.142121	1.53003	0.106516	0.0553723	1.25427	0.236567	0.0782065	0.86475	0.265246	-0.0512578	1.2977	0.34242	-0.0876241	0.980361	0.366392	0.026115	0.758534	0.211974	0.0537943	0.429565	0.230483	-0.0407509	0.0774031
						0.128504	0.142156	1.53005	0.106533	0.0553548	1.25425	0.23657	0.0781838	0.864767	0.265297	-0.0512898	1.2977	0.342437	-0.0876358	0.980318	0.366322	0.0260533	0.75846	0.211993	0.053823	0.429555	0.230443	-0.0407659	0.0774063
						0.12857	0.142143	1.53002	0.106512	0.0553286	1.25426	0.236604	0.078167	0.8648	0.265298	-0.0513104	1.29769	0.342437	-0.0876358	0.980318	0.366428	0.0260633	0.758493	0.211987	0.0538305	0.429609	0.230467	-0.0407708	0.0774254
						0.128554	0.142119	1.53004	0.106513	0.0553687	1.25426	0.236571	0.0781503	0.864761	0.2653	-0.0513188	1.2977	0.342488	-0.0875315	0.980338	0.366388	0.0260836	0.75847	0.211969	0.0538005	0.429591	0.230435	-0.040758	0.0774552
						0.128508	0.142136	1.53004	0.106534	0.055367	1.25426	0.236574	0.0782385	0.864816	0.265291	-0.0512908	1.29767	0.342534	-0.0876054	0.980324	0.366422	0.0261076	0.75846	0.21204	0.0537885	0.429597	0.230466	-0.0407698	0.0774576
						0.12859	0.142143	1.53003	0.106555	0.0553352	1.25427	0.2366	0.0782204	0.864754	0.265309	-0.051322	1.29769	0.34246	-0.087627	0.980336	0.366428	0.0260208	0.758465	0.211994	0.053849	0.429612	0.230583	-0.0408269	0.0772151
						0.128565	0.142115	1.53003	0.106593	0.0553269	1.25429	0.236607	0.078219	0.864814	0.265331	-0.0513155	1.2977	0.342527	-0.0876375	0.980314	0.366391	0.0260191	0.758458	0.212061	0.0538071	0.429618	0.230488	-0.0407733	0.0774595
						0.128553	0.142131	1.53004	0.10661	0.0553194	1.25428	0.236603	0.0781976	0.86477	0.265347	-0.051278	1.29769	0.342472	-0.0875762	0.980307	0.366425	0.0260857	0.758476	0.212036	0.0538039	0.42962	0.230598	-0.0408444	0.0772286
						0.128559	0.142112	1.53003	0.106575	0.0553034	1.25429	0.236637	0.0782222	0.864795	0.265337	-0.0513575	1.2977	0.342545	-0.0876273	0.980339	0.366423	0.0260749	0.758455	0.212034	0.053801	0.429598	0.230495	-0.0407444	0.0774217
						0.128577	0.14211	1.53003	0.106673	0.0553044	1.25427	0.236603	0.0781976	0.86477	0.265398	-0.0513586	1.29772	0.342557	-0.0876455	0.980342	0.366388	0.026039	0.758407	0.212061	0.0538337	0.429619	0.230464	-0.040751	0.0774592
						0.12865	0.142093	1.53002	0.106642	0.0552829	1.25429	0.236603	0.0781976	0.86477	0.265502	-0.0512899	1.2977	0.342539	-0.0876416	0.980327	0.366424	0.0260324	0.758427	0.212079	0.0537881	0.429586	0.230593	-0.0408439	0.0772143
						0.128623	0.1421	1.53003	0.106644	0.0552954	1.2543	0.236638	0.0781888	0.86479	0.265516	-0.0513257	1.29769	0.342538	-0.0875537	0.980317	0.366458	0.0260559	0.758418	0.212068	0.0537849	0.429594	0.230472	-0.0407588	0.0774471
						0.128628	0.142102	1.53002	0.106695	0.0552946	1.25429	0.236573	0.078161	0.864783	0.265413	-0.0513689	1.29772	0.342551	-0.0876635	0.980341	0.366455	0.0260779	0.758402	0.21211	0.0537991	0.429594	0.230585	-0.0408412	0.0771905
						0.128628	0.142113	1.53001	0.106666	0.0553003	1.25429	0.236638	0.0781888	0.86479	0.265516	-0.051287	1.29769	0.342613	-0.0876238	0.980327	0.36646	0.0260233	0.758413	0.212098	0.0538102	0.429621	0.230604	-0.0408401	0.0772242
						0.128655	0.142112	1.52999	0.106741	0.0552845	1.25431	0.236638	0.0781888	0.86479	0.265556	-0.0513312	1.29772	0.342598	-0.0876032	0.980329	0.36646	0.0260237	0.758413	0.212104	0.0537837	0.429595	0.230476	-0.0407895	0.0774565
						0.128678	0.142114	1.53002	0.106723	0.0552808	1.2543	0.236639	0.0781553	0.864784	0.265582	-0.051337	1.29771	0.342609	-0.0876251	0.980344	0.366424	0.0260324	0.758427	0.212115	0.0537809	0.429626	0.230502	-0.0407523	0.0774631
						0.128711	0.142124	1.52999	0.106742	0.0552523	1.25429	0.236638	0.078114	0.864792	0.265582	-0.0513346	1.29769	0.342603	-0.0876278	0.980378	0.366461	0.0260344	0.758434	0.212127	0.0537741	0.429605	0.230461	-0.0407764	0.077441
						0.128705	0.142105	1.53001	0.106803	0.0552467	1.25431	0.236639	0.0781581	0.86482	0.265615	-0.0513874	1.2977	0.34264	-0.0876614	0.980326	0.366463	0.0260443	0.758456	0.212164	0.0537522	0.429602	0.230444	-0.0407879	0.0775047
						0.128711	0.142069	1.53001	0.106759	0.0552691	1.25431	0.236638	0.0781888	0.86479	0.265631	-0.0513448	1.29773	0.342603	-0.0876278	0.980378	0.36646	0.0260241	0.758412	0.212129	0.0537735	0.429637	0.230467	-0.0407858	0.0774642
						0.128738	0.142099	1.53	0.106754	0.0552366	1.2543	0.236641	0.078166	0.864806	0.265665	-0.0513257	1.2977	0.342591	-0.0876175	0.980316	0.366462	0.0259914	0.758407	0.212166	0.0537686	0.429583	0.23049	-0.04076	0.0774711
						0.128725	0.142089	1.52998	0.106831	0.055207	1.25433	0.236641	0.078166	0.864806	0.26564	-0.0513197	1.2977	0.342611	-0.0875837	0.980368	0.366459	0.026013	0.758392	0.212197	0.0537266	0.429591	0.230586	-0.0408578	0.0772355
						0.128743	0.142118	1.52999	0.106824	0.0552535	1.25434	0.236641	0.0781326	0.8648	0.265641	-0.0513834	1.29772	0.342683	-0.0876073	0.980344	0.366493	0.0259961	0.758391	0.212198	0.0537891	0.429644	0.230487	-0.040772	0.0774625
						0.128808	0.142092	1.52997	0.106842	0.0552119	1.25433	0.236639	0.0781553	0.864784	0.265731	-0.0513453	1.29769	0.342341	-0.0876624	0.980281	0.366465	0.025969	0.758424	0.212226	0.053741	0.429638	0.230469	-0.0407725	0.0774587
						0.128798	0.142078	1.52998	0.106868	0.0551998	1.25434	0.236639	0.0781219	0.864779	0.265692	-0.0513541	1.29769	0.342664	-0.0876422	0.980365	0.366459	0.0259708	0.758363	0.212207	0.0537295	0.429637	0.2305	-0.0407757	0.0774412
						0.12878	0.142084	1.52999	0.106868	0.0551875	1.25431	0.236642	0.0780992	0.864795	0.265746	-0.0513611	1.2977	0.342685	-0.0876411	0.980351	0.366493	0.0260365	0.758383	0.212195	0.0537628	0.429609	0.230583	-0.0408617	0.0772277
						0.128815	0.142092	1.52997	0.106923	0.0551618	1.25431	0.236638	0.078114	0.864792	0.265725	-0.0513697	1.29771	0.342665	-0.0876345	0.980326	0.366493	0.0260365	0.758383	0.212213	0.0537626	0.42964	0.230438	-0.0408016	0.077404
						0.128872	0.142061	1.52996	0.106924	0.0551927	1.25433	0.236642	0.0780992	0.864795	0.265794	-0.0513199	1.2977	0.342714	-0.0876295	0.980335	0.366465	0.025969	0.758424	0.212225	0.0537552	0.429621	0.230442	-0.0407946	0.0774598
						0.12886	0.142075	1.52993	0.106939	0.0551804	1.25434	0.236642	0.0780244	0.864797	0.265798	-0.0513338	1.29769	0.342696	-0.0876592	0.980354	0.36646	0.0259807	0.758386	0.212225	0.0537444	0.429626	0.230494	-0.0407808	0.0774114
						0.128887	0.142058	1.52994	0.106942	0.0551731	1.25436	0.236643	0.0780658	0.864789	0.265792	-0.0513862	1.2977	0.342751	-0.0876089	0.980282	0.366496	0.0259724	0.75837	0.212268	0.0537447	0.42967	0.230594	-0.0408818	0.0771873
						0.128931	0.14209	1.52993	0.106966	0.0551904	1.25434	0.236641	0.0780578	0.864803	0.26582	-0.0513637	1.29772	0.342718	-0.0876166	0.980365	0.366494	0.0260041	0.758377	0.212255	0.0537367	0.429627	0.23058	-0.0408512	0.0772077
						0.128936	0.142024	1.52993	0.106966	0.0551766	1.25435	0.236644	0.0780351	0.864819	0.26583	-0.051369	1.29772	0.342755	-0.0876223	0.980295	0.366533	0.0259228	0.758365	0.212265	0.0537297	0.42966	0.230614	-0.0408324	0.0772241
						0.128944	0.142067	1.52995	0.107031	0.0551582	1.25434	0.236643	0.0780658	0.864789	0.265814	-0.0513608	1.29769	0.34272	-0.0876427	0.980333	0.366499	0.0258972	0.758338	0.212288	0.0537754	0.429625	0.230597	-0.0408484	0.0771959
						0.128947	0.142056	1.52994	0.107054	0.0551786	1.25435	0.236641	0.0780912	0.864809	0.265871	-0.0513798	1.29769	0.34272	-0.0876078	0.980324	0.366532	0.0259659	0.758391	0.212308	0.0537311	0.429658	0.230475	-0.0407995	0.0774613
						0.129011	0.142055	1.52994	0.107012	0.0551548	1.25435	0.236678	0.0780569	0.864809	0.265883	-0.0513646	1.29771	0.342757	-0.087631	0.980294	0.366525	0.0259563	0.758311	0.212299	0.0537578	0.429629	0.230518	-0.0407829	0.0774488
						0.129	0.142032	1.52994	0.107054	0.0551389	1.25438	0.23667	0.0780865	0.864804	0.265912	-0.0513752	1.29772	0.342509	-0.0876704	0.980302	0.366525	0.0259988	0.758338	0.212335	0.0537181	0.429659	0.230518	-0.0407678	0.0774372
						0.129056	0.142074	1.52993	0.107073	0.0551564	1.25436	0.236642	0.0780244	0.864797	0.26594	-0.05138	1.2977	0.342798	-0.0876855	0.980279	0.366531	0.0259555	0.758369	0.212313	0.0537445	0.429658	0.230586	-0.0408587	0.0772509
						0.129057	0.142041	1.52993	0.107082	0.0551092	1.25435	0.236643	0.0781019	0.86483	0.265963	-0.0513742	1.29772	0.342806	-0.0876482	0.980287	0.366528	0.0259345	0.758327	0.212364	0.0537445	0.429651	0.230608	-0.0408526	0.0771917
						0.129052	0.142025	1.52993	0.107104	0.0550961	1.25436	0.236675	0.0780745	0.864842	0.26597	-0.0513954	1.29772	0.342835	-0.0876444	0.980309	0.366531	0.0259104	0.758307	0.212343	0.0537491	0.429642	0.230617	-0.0408708	0.0771624
						0.129102	0.142049	1.52997	0.107138	0.0551502	1.25436	0.236675	0.078041	0.864836	0.26601	-0.051397	1.29768	0.342788	-0.0876443	0.980271	0.366497	0.0259294	0.758344	0.212398	0.0537133	0.429657	0.230592	-0.040833	0.0771751
						0.12912	0.14207	1.52992	0.107135	0.0551334	1.25436	0.236701	0.0781338	0.864813	0.266	-0.0514151	1.29769	0.342597	-0.0876648	0.980237	0.366532	0.0258676	0.75828	0.21244	0.0537249	0.429622	0.230639	-0.040845	0.0771694
						0.129149	0.142038	1.52992	0.107177	0.0551179	1.25438	0.236675	0.078041	0.864836	0.266047	-0.0514086	1.29768	0.342821	-0.0876534	0.980241	0.366534	0.025931	0.758351	0.212409	0.0537214	0.429634	0.230474	-0.0407648	0.0774487
						0.12916	0.142011	1.52992	0.107212	0.0551147	1.25438	0.236646	0.0780044	0.864849	0.266079	-0.0513743	1.29768	0.342862	-0.0876795	0.980271	0.366598	0.0259533	0.758374	0.212407	0.0537557	0.429644	0.23062	-0.040854	0.0771997
						0.129191	0.142007	1.52989	0.107224	0.0551053	1.2544	0.236708	0.0780549	0.86484	0.266051	-0.0514049	1.29767	0.342847	-0.087678	0.980251	0.366569	0.0258713	0.758323	0.212428	0.0537147	0.429649	0.230629	-0.0408407	0.0772138
						0.129235	0.14202	1.52992	0.107275	0.0550971	1.25437	0.236676	0.0780076	0.864831	0.266089	-0.0514146	1.29768	0.342622	-0.0876511	0.980236	0.366564	0.0259258	0.758312	0.212443	0.0537418	0.429648	0.230616	-0.0408714	0.0771293
						0.129236	0.142011	1.52991	0.107215	0.0550883	1.25437	0.236677	0.078049	0.864823	0.266082	-0.0514126	1.29768	0.342847	-0.0877079	0.980273	0.366565	0.025883	0.758285	0.212409	0.053732	0.429644	0.230623	-0.0408628	0.0771804
						0.129255	0.142015	1.52989	0.107263	0.0551192	1.25438	0.236676	0.0780438	0.864872	0.266125	-0.0514436	1.29767	0.34284	-0.087691	0.980263	0.366568	0.0258589	0.758266	0.212447	0.0537173	0.429649	0.23059	-0.0408554	0.0771963
						0.129286	0.142026	1.52988	0.107262	0.0551098	1.25441	0.236711	0.0780708	0.864812	0.266139	-0.0514103	1.29765	0.342644	-0.0876951	0.980236	0.366628	0.0259439	0.758264	0.212477	0.0537301	0.429618	0.230606	-0.0408504	0.077154
						0.129257	0.142016	1.52991	0.107294	0.0551088	1.25435	0.23671	0.0780294	0.864821	0.266152	-0.0514548	1.29768	0.3429	-0.0876717	0.980243	0.366635	0.0258999	0.758297	0.212472	0.0537374	0.429642	0.230589	-0.0408835	0.0771768
						0.129321	0.142029	1.52988	0.107323	0.0550337	1.25437	0.236708	0.0780549	0.86484	0.266173	-0.0514156	1.29766	0.342907	-0.0876875	0.980251	0.366637	0.0259183	0.758305	0.212439	0.0537308	0.429661	0.230596	-0.0408636	0.0771905
						0.129306	0.14199	1.52987	0.107368	0.0550711	1.25435	0.236674	0.077997	0.864809	0.266189	-0.0514404	1.29765	0.342912	-0.0877236	0.980253	0.366639	0.0258861	0.758299	0.212482	0.0537357	0.429644	0.230623	-0.0408937	0.0771235
						0.129338	0.142004	1.52991	0.107379	0.055087	1.25438	0.236708	0.0780601	0.864791	0.266234	-0.0514203	1.29767	0.342892	-0.0876822	0.980219	0.366639	0.0258861	0.758299	0.212474	0.0537042	0.42964	0.230613	-0.0408447	0.0771504
						0.129337	0.141996	1.52986	0.107391	0.0550697	1.25438	0.236709	0.0780628	0.864826	0.266202	-0.0514373	1.29765	0.342656	-0.0877025	0.980178	0.366699	0.0259203	0.758284	0.212474	0.0537593	0.429609	0.230637	-0.0408623	0.0771422
						0.129353	0.142001	1.52989	0.107395	0.0551285	1.25437	0.236709	0.0780267	0.864785	0.266233	-0.0514516	1.29762	0.34294	-0.0877161	0.980264	0.366631	0.0259198	0.758245	0.212502	0.0537374	0.429622	0.230615	-0.0408644	0.0771183
						0.129438	0.141992	1.52987	0.107383	0.055109	1.25434	0.236709	0.0780963	0.864832	0.266265	-0.0514169	1.29764	0.342921	-0.0877262	0.980239	0.366699	0.0258777	0.758257	0.212564	0.0536939	0.429632	0.230597	-0.0408577	0.0771352
						0.129406	0.142009	1.52992	0.107387	0.0551338	1.25434	0.23671	0.0781042	0.864818	0.26627	-0.0514344	1.29763	0.342974	-0.0877021	0.980229	0.36667	0.0258404	0.758268	0.212531	0.0537009	0.42962	0.230576	-0.0408759	0.0771465
						0.129399	0.141978	1.52986	0.107461	0.0550939	1.25436	0.23671	0.0780294	0.864821	0.266298	-0.0514501	1.29763	0.342975	-0.0877201	0.980205	0.366704	0.0258618	0.758224	0.212521	0.0537211	0.429635	0.230624	-0.0408499	0.0771036
						0.129429	0.141988	1.5299	0.107469	0.0550882	1.25435	0.23671	0.077996	0.864815	0.2663	-0.0514318	1.29764	0.342993	-0.0877551	0.980218	0.366705	0.0258742	0.758281	0.212533	0.0537187	0.4296	0.230613	-0.0408835	0.0771304
						0.129441	0.141984	1.5299	0.107462	0.0551108	1.25436	0.236711	0.0780708	0.864812	0.266321	-0.0514277	1.29761	0.342996	-0.087702	0.980158	0.366738	0.0258449	0.758223	0.21256	0.0537379	0.429605	0.230633	-0.0408714	0.0770977
						0.129483	0.142003	1.52987	0.107526	0.0550755	1.25432	0.236709	0.0780267	0.864785	0.266341	-0.0513917	1.29763	0.342986	-0.0877382	0.980208	0.366701	0.0258859	0.758243	0.212569	0.0537545	0.429598	0.230613	-0.0408787	0.0771219
						0.129468	0.141961	1.52985	0.1075	0.0551094	1.25435	0.23671	0.0781042	0.864818	0.266326	-0.0514596	1.29763	0.342986	-0.0877345	0.980196	0.366766	0.0259145	0.758217	0.212558	0.0536855	0.42958	0.230579	-0.0408873	0.0771489
						0.129501	0.141965	1.52989	0.107523	0.0550954	1.25434	0.236709	0.0780267	0.864785	0.26639	-0.0514248	1.29763	0.343012	-0.0877243	0.980197	0.366769	0.0258904	0.758198	0.212551	0.0536713	0.429582	0.230598	-0.0408994	0.0771036
						0.129541	0.141965	1.52987	0.107511	0.0550817	1.25433	0.23671	0.0779933	0.864779	0.266409	-0.0514331	1.29763	0.343032	-0.0877451	0.980186	0.366732	0.0258889	0.75819	0.212531	0.0537246	0.429567	0.230582	-0.0408788	0.0770634
						0.129568	0.141956	1.52987	0.107586	0.0551372	1.25433	0.236711	0.0780374	0.864807	0.266419	-0.0514397	1.29764	0.343067	-0.0877129	0.98016	0.366801	0.025855	0.758188	0.212553	0.0537196	0.42957	0.23061	-0.0408951	0.0770794
						0.129558	0.141946	1.52987	0.107582	0.0551079	1.25434	0.236706	0.0780494	0.864769	0.266444	-0.0513856	1.29757	0.343059	-0.0877282	0.98015	0.366808	0.0258089	0.758185	0.212555	0.0536962	0.429552	0.230612	-0.0409151	0.0770614
						0.129572	0.141961	1.52988	0.107614	0.0550958	1.25433	0.236707	0.078016	0.864763	0.266444	-0.0514224	1.29756	0.343058	-0.0877801	0.980174	0.366768	0.025878	0.75814	0.212522	0.0536856	0.429547	0.230593	-0.0409148	0.0770704
						0.129574	0.141961	1.52986	0.107619	0.0551196	1.25434	0.236708	0.0780601	0.864791	0.266484	-0.0513826	1.2976	0.343054	-0.0877582	0.980136	0.366804	0.0258714	0.758161	0.212566	0.0537205	0.429555	0.230617	-0.0408945	0.0770805
						0.12959	0.141974	1.52989	0.10761	0.0551045	1.25434	0.236739	0.0780299	0.864767	0.266497	-0.0514267	1.29761	0.343068	-0.0877467	0.980168	0.366838	0.0258991	0.758223	0.212566	0.0537026	0.429539	0.23064	-0.0408837	0.0770676
						0.129602	0.141959	1.52988	0.107831	0.0551236	1.25431	0.236742	0.0780071	0.864783	0.266519	-0.051399	1.29758	0.343065	-0.0877116	0.980107	0.366802	0.0259037	0.758167	0.212539	0.0537336	0.429549	0.230637	-0.040926	0.0770693
						0.129604	0.141944	1.52989	0.107864	0.055105	1.25429	0.23671	0.0779933	0.864779	0.266552	-0.0513831	1.29759	0.343024	-0.0877813	0.980105	0.366904	0.0259277	0.758197	0.212531	0.0537147	0.42956	0.230593	-0.0409216	0.0771061
						0.129645	0.141948	1.52985	0.107884	0.0551077	1.25428	0.236706	0.0780494	0.864769	0.266543	-0.0513982	1.29755	0.343032	-0.0877672	0.980091	0.366838	0.0258545	0.75816	0.212536	0.0537203	0.42953	0.230649	-0.0409215	0.0770315
						0.129715	0.141936	1.52986	0.107849	0.0551253	1.25428	0.236709	0.0780267	0.864785	0.26655	-0.0513972	1.29756	0.342873	-0.0877799	0.980099	0.366872	0.025878	0.758151	0.212518	0.0536959	0.429522	0.230664	-0.0409179	0.0770497
						0.129717	0.141957	1.52987	0.107889	0.0551311	1.25431	0.236712	0.0780039	0.864801	0.266571	-0.0513902	1.29759	0.343122	-0.0877688	0.980087	0.366873	0.0258354	0.758124	0.212526	0.0537137	0.429526	0.230612	-0.040925	0.0770018
						0.129682	0.141936	1.52987	0.107893	0.0551123	1.2543	0.236742	0.0780071	0.864783	0.266613	-0.0514105	1.29751	0.343126	-0.0877596	0.980128	0.366871	0.0258677	0.758129	0.212545	0.0536548	0.429521	0.230645	-0.0408899	0.0770264
						0.129707	0.141932	1.52986	0.107883	0.0551376	1.25431	0.236744	0.0780178	0.864805	0.266597	-0.0513788	1.29756	0.342897	-0.087753	0.980054	0.366906	0.0258529	0.758164	0.2125	0.053653	0.429504	0.230637	-0.0409387	0.077009
						0.129767	0.141945	1.52986	0.107919	0.0550961	1.25429	0.236738	0.0780633	0.864772	0.266662	-0.0513984	1.29756	0.343127	-0.0877738	0.980092	0.366907	0.025859	0.758115	0.212513	0.0536341	0.42954	0.230622	-0.0409073	0.077044
						0.129778	0.141947	1.52984	0.107919	0.0551186	1.25433	0.236741	0.0780406	0.864789	0.266651	-0.0514084	1.29755	0.343138	-0.0877394	0.980083	0.366874	0.0258883	0.758173	0.212491	0.0536534	0.429517	0.230639	-0.0409568	0.0770174
						0.129772	0.141913	1.52985	0.107972	0.0551308	1.25431	0.236709	0.0780319	0.864736	0.2667	-0.0513662	1.29751	0.343142	-0.0877766	0.980087	0.366903	0.0258728	0.758112	0.212515	0.0536606	0.429508	0.230609	-0.0409331	0.0770184
						0.129786	0.141954	1.52987	0.107952	0.0551409	1.2543	0.236746	0.0780257	0.864791	0.266702	-0.0513886	1.2975	0.343199	-0.0877911	0.980117	0.367	0.0259086	0.758104	0.212474	0.0536959	0.4295	0.23064	-0.0409603	0.0770092
						0.12981	0.141947	1.52986	0.107937	0.0551568	1.25427	0.236738	0.0780271	0.864731	0.266721	-0.0514024	1.29751	0.343121	-0.0877918	0.980091	0.366969	0.0258609	0.758094	0.212495	0.0536365	0.429509	0.23057	-0.0409359	0.0769948
						0.129842	0.141955	1.52989	0.107946	0.0551328	1.25429	0.236741	0.0780044	0.864747	0.266755	-0.0513763	1.2975	0.343159	-0.087795	0.980081	0.366969	0.0258609	0.758094	0.212504	0.0536589	0.429477	0.23063	-0.0409215	0.0770546
						0.129869	0.141933	1.52986	0.107936	0.0551288	1.2543	0.236738	0.0780271	0.864731	0.266755	-0.0514018	1.29753	0.343186	-0.087746	0.980046	0.366969	0.0258609	0.758094	0.212463	0.0535919	0.429506	0.230603	-0.0409246	0.0769929
						0.129877	0.141956	1.52988	0.108016	0.0550963	1.25426	0.236737	0.0779858	0.86474	0.266776	-0.0514082	1.29752	0.343011	-0.0877772	0.98005	0.367006	0.0258199	0.758073	0.21245	0.0536381	0.429502	0.230623	-0.0409455	0.0769582
						0.129847	0.14195	1.52988	0.108006	0.0551543	1.25429	0.236742	0.0779376	0.864736	0.266793	-0.0513417	1.29753	0.34324	-0.0877641	0.980069	0.367004	0.0258948	0.758107	0.212459	0.0536406	0.429511	0.230624	-0.0409649	0.0769938
						0.129827	0.141942	1.52988	0.107995	0.0551667	1.25427	0.236739	0.0779603	0.86472	0.266809	-0.0513905	1.29749	0.343202	-0.0878003	0.980051	0.367071	0.0258911	0.758075	0.212476	0.0536342	0.429478	0.230612	-0.0409449	0.0769733
						0.129903	0.141936	1.52986	0.10797	0.0551642	1.2543	0.236745	0.0779482	0.864758	0.266802	-0.0513373	1.29751	0.343234	-0.0878109	0.980089	0.36707	0.0258829	0.758088	0.212442	0.0536196	0.42949	0.230572	-0.0409196	0.0770151
						0.12991	0.141945	1.52986	0.108026	0.055188	1.25429	0.23674	0.0779631	0.864756	0.266873	-0.0513383	1.29752	0.343215	-0.0877513	0.980064	0.367073	0.0258588	0.758069	0.212387	0.0536592	0.429462	0.230615	-0.0409552	0.076964
						0.129946	0.14193	1.52984	0.108017	0.055156	1.25433	0.236708	0.0779878	0.864708	0.266862	-0.0513751	1.29752	0.343058	-0.0877428	0.98006	0.367071	0.0258383	0.758025	0.212349	0.0535992	0.429456	0.230626	-0.0409676	0.0769509
						0.129924	0.141914	1.52985	0.108001	0.0552215	1.25431	0.236739	0.0779603	0.86472	0.266886	-0.0513373	1.29749	0.343261	-0.0878198	0.980067	0.367139	0.0258874	0.758043	0.212364	0.0536124	0.429484	0.230581	-0.0409681	0.0769857
						0.130007	0.141933	1.52983	0.108043	0.0551773	1.25429	0.236739	0.0779937	0.864726	0.266925	-0.0513286	1.29748	0.343245	-0.0878133	0.98006	0.367074	0.0258163	0.758042	0.212393	0.0536321	0.429487	0.230644	-0.0409541	0.0769726
						0.129959	0.141934	1.52985	0.10805	0.055158	1.25428	0.236707	0.0780212	0.864714	0.266923	-0.0513353	1.29747	0.343327	-0.0877776	0.980034	0.36707	0.0258808	0.758053	0.212367	0.0536103	0.429458	0.230644	-0.0409541	0.0769726
						0.129993	0.141921	1.52986	0.108033	0.0552039	1.25428	0.23674	0.0780016	0.864712	0.266932	-0.0513567	1.29746	0.343276	-0.0877488	0.980017	0.367137	0.0259218	0.758084	0.212359	0.0536823	0.429475	0.230654	-0.0409695	0.0769446
						0.129991	0.141945	1.52983	0.108041	0.0552184	1.25427	0.236738	0.077991	0.86469	0.266949	-0.051362	1.29749	0.343282	-0.0877697	0.980054	0.367204	0.025916	0.758017	0.212333	0.0536095	0.429461	0.2306	-0.0409522	0.0769465
						0.129984	0.141918	1.52983	0.108069	0.0552504	1.25428	0.236739	0.0779937	0.864726	0.266952	-0.0513576	1.29746	0.343288	-0.0878048	0.980054	0.367177	0.0258485	0.758058	0.212382	0.0535885	0.429446	0.230578	-0.0409638	0.076957
						0.130022	0.141928	1.52984	0.108084	0.0552121	1.25428	0.236706	0.0779437	0.864681	0.267104	-0.0512727	1.29745	0.343289	-0.0877697	0.98003	0.367136	0.0258669	0.757999	0.212327	0.0536402	0.429491	0.230632	-0.0409878	0.0769338
						0.130005	0.141921	1.52985	0.10805	0.0552539	1.25428	0.23674	0.0780016	0.864712	0.266986	-0.0513445	1.29747	0.343329	-0.0877726	0.980005	0.367144	0.0258332	0.758053	0.212317	0.0536075	0.429424	0.230626	-0.0409558	0.0769226
						0.130039	0.141921	1.52984	0.108073	0.0552551	1.25429	0.236739	0.0779937	0.864726	0.26713	-0.0512991	1.29744	0.343325	-0.0877439	0.980027	0.367211	0.0258721	0.758049	0.212347	0.0535951	0.429442	0.230643	-0.0409715	0.0769367
						0.130089	0.141974	1.52984	0.108106	0.0552229	1.2543	0.236737	0.0780578	0.864701	0.267148	-0.0512953	1.29744	0.343347	-0.0877286	0.980023	0.367175	0.0258383	0.758036	0.212344	0.0535794	0.429424	0.230607	-0.0410203	0.0769276
						0.130083	0.141934	1.52986	0.108096	0.0552404	1.25426	0.236738	0.077991	0.86469	0.26715	-0.0513038	1.29744	0.343176	-0.087763	0.980034	0.367276	0.0258499	0.758009	0.212357	0.0536138	0.429426	0.230657	-0.0409355	0.0769606
						0.13006	0.141952	1.52985	0.108115	0.0552756	1.25431	0.236741	0.0780096	0.864698	0.267137	-0.0512618	1.29742	0.343341	-0.0878127	0.98001	0.367313	0.0258962	0.758079	0.212305	0.0535999	0.429453	0.230598	-0.0409899	0.0769358
						0.130095	0.141945	1.52983	0.108117	0.0552587	1.25431	0.236767	0.0780276	0.864678	0.267163	-0.051247	1.29746	0.343359	-0.0877714	0.980038	0.367242	0.0258771	0.758032	0.212339	0.053624	0.429444	0.230626	-0.0409912	0.0769455
						0.130146	0.141945	1.52983	0.108122	0.055264	1.2543	0.236739	0.0780351	0.864718	0.26718	-0.0512351	1.29744	0.343365	-0.0877778	0.979999	0.367238	0.0258484	0.758002	0.212343	0.0535957	0.429445	0.230596	-0.040983	0.0769077
						0.130114	0.141955	1.52984	0.108124	0.0552555	1.25427	0.236739	0.0780351	0.864718	0.267178	-0.0512698	1.29744	0.343366	-0.0877835	0.980034	0.367306	0.0258955	0.757984	0.212265	0.0536448	0.429451	0.230629	-0.0410011	0.0769084
						0.130146	0.141963	1.52983	0.108156	0.0552524	1.25431	0.236707	0.0780212	0.864714	0.267175	-0.0512834	1.29744	0.343389	-0.0877379	0.980019	0.367339	0.0259108	0.757988	0.212318	0.0535923	0.429431	0.230639	-0.040983	0.0769537
						0.130135	0.141946	1.52986	0.108138	0.0553249	1.25432	0.236708	0.0779878	0.864708	0.267221	-0.0512428	1.29744	0.343344	-0.087796	0.980028	0.367343	0.0258484	0.758013	0.212317	0.0535914	0.429418	0.230628	-0.0410109	0.0769133
						0.130194	0.141978	1.52985	0.10817	0.0553153	1.25428	0.236703	0.0779998	0.864671	0.26724	-0.0512771	1.29743	0.343397	-0.0878105	0.980039	0.368035	0.0261851	0.758047	0.212273	0.0535922	0.429467	0.230605	-0.0410224	0.0769101
						0.130209	0.14197	1.52984	0.108152	0.0553003	1.25429	0.236768	0.0780689	0.864669	0.267184	-0.0512714	1.29744	0.343425	-0.0877847	0.980059	0.367276	0.0258074	0.757981	0.212319	0.0535967	0.429403	0.230594	-0.0410161	0.0769019
						0.130214	0.141986	1.52985	0.108181	0.0553072	1.25429	0.236769	0.0780355	0.864664	0.267219	-0.0512611	1.2974	0.343432	-0.087782	0.980025	0.368004	0.0261821	0.7581	0.212291	0.0535786	0.429388	0.230743	-0.0410287	0.0766874
						0.130161	0.141975	1.52985	0.108162	0.0552798	1.2543	0.236736	0.0780216	0.86466	0.267264	-0.0512491	1.29746	0.343434	-0.0878037	0.980013	0.367338	0.0259027	0.758002	0.212337	0.0535647	0.429432	0.230599	-0.0410185	0.0769403
						0.130345	0.141966	1.52984	0.108134	0.0553748	1.2543	0.236769	0.0780355	0.864664	0.267256	-0.0512516	1.29745	0.343394	-0.0878449	0.980024	0.368004	0.0261821	0.7581	0.212326	0.0535779	0.429439	0.230695	-0.0410573	0.0766258
						0.130243	0.141945	1.52985	0.108244	0.055334	1.2543	0.236738	0.0780296	0.864647	0.267266	-0.051221	1.29743	0.343291	-0.0877482	0.980001	0.367374	0.0258939	0.757987	0.212335	0.0535211	0.429392	0.230742	-0.0410338	0.0766544
						0.130264	0.141976	1.52985	0.108245	0.0553491	1.25429	0.236703	0.0779998	0.864671	0.267278	-0.0512178	1.29742	0.343464	-0.0877758	0.980029	0.368035	0.0261851	0.758047	0.212345	0.0535981	0.429422	0.230604	-0.0409877	0.076872
						0.130389	0.14198	1.52985	0.108198	0.0553518	1.25428	0.236773	0.0780569	0.864707	0.267287	-0.0512032	1.29739	0.343486	-0.0877437	0.979992	0.368035	0.0261426	0.758019	0.212386	0.0535268	0.42938	0.230755	-0.041089	0.0766312
						0.13039	0.141976	1.52984	0.108233	0.055415	1.25431	0.236768	0.0780689	0.864669	0.267301	-0.0511919	1.29744	0.343301	-0.0877816	0.980034	0.368033	0.0262174	0.758052	0.212404	0.0535342	0.429397	0.230645	-0.0410014	0.0769024
						0.130414	0.141991	1.52985	0.108225	0.0553699	1.25429	0.236734	0.0780471	0.86468	0.2673	-0.0512207	1.29742	0.343469	-0.0878005	0.979981	0.368037	0.0261529	0.758041	0.212363	0.053555	0.429424	0.230734	-0.0410925	0.0766211
						0.130406	0.142	1.52987	0.108292	0.0553832	1.25428	0.236738	0.077991	0.86469	0.267325	-0.051217	1.29742	0.343499	-0.0878041	0.980028	0.368038	0.026161	0.758028	0.212338	0.0535651	0.429425	0.230599	-0.0410291	0.076879
						0.130317	0.142004	1.52985	0.108289	0.0554317	1.25429	0.236736	0.0780216	0.86466	0.267322	-0.0511642	1.29741	0.343512	-0.0877504	0.980026	0.368032	0.0262071	0.75803	0.212374	0.0535667	0.429398	0.230581	-0.0410039	0.0768944
						0.13039	0.142004	1.52986	0.108229	0.055417	1.2543	0.236738	0.0780657	0.864688	0.267352	-0.0511759	1.29742	0.343525	-0.0877749	0.980051	0.368035	0.0261851	0.758047	0.212349	0.0535391	0.42942	0.230634	-0.0410144	0.0768989
						0.130425	0.141998	1.52986	0.108317	0.0554259	1.25432	0.236736	0.0780216	0.86466	0.267355	-0.0511679	1.29747	0.343517	-0.0877554	0.980031	0.368037	0.0261529	0.758041	0.212365	0.0535579	0.429372	0.230624	-0.0410127	0.0768607
						0.13042	0.142027	1.52985	0.1083	0.0554289	1.25431	0.236765	0.0780917	0.864653	0.267341	-0.0512031	1.29743	0.343583	-0.0877481	0.980007	0.36804	0.0260884	0.75803	0.212395	0.053561	0.429423	0.230624	-0.0410188	0.0768984
						0.130437	0.142018	1.52986	0.108316	0.0554928	1.25429	0.236769	0.0780355	0.864664	0.26735	-0.051173	1.29744	0.343554	-0.0877634	0.980035	0.368041	0.0261391	0.758044	0.212401	0.0535511	0.429418	0.230616	-0.0410095	0.0769135
						0.130423	0.142009	1.52986	0.108306	0.0554058	1.25428	0.236701	0.0780666	0.864682	0.267361	-0.0511739	1.29742	0.343584	-0.0877518	0.980019	0.368036	0.0261001	0.757992	0.212436	0.0535422	0.429387	0.230722	-0.0410696	0.0766225
						0.130466	0.14206	1.52985	0.108319	0.0554577	1.25429	0.236736	0.0780964	0.864658	0.267367	-0.0511416	1.29744	0.343623	-0.0877558	0.979996	0.368039	0.0261206	0.758036	0.212437	0.0535447	0.429389	0.23064	-0.0410288	0.0768717
						0.130474	0.14203	1.52981	0.108357	0.055475	1.25431	0.236738	0.0780657	0.864688	0.267392	-0.0511285	1.29743	0.34344	-0.0877444	0.980011	0.368044	0.0260664	0.758046	0.212412	0.0535424	0.429374	0.230722	-0.0410744	0.076631
						0.130495	0.142032	1.52984	0.108376	0.0555171	1.25428	0.236733	0.0780778	0.86465	0.267398	-0.0511698	1.29742	0.343643	-0.0877483	0.980031	0.368038	0.0261185	0.758	0.212392	0.0535554	0.429397	0.230632	-0.040985	0.0769172
						0.130457	0.142053	1.52986	0.108339	0.0555289	1.2543	0.236736	0.078055	0.864666	0.267403	-0.0510935	1.29741	0.343676	-0.0877549	0.980041	0.36804	0.0261288	0.758022	0.212412	0.0535747	0.429397	0.230592	-0.0410068	0.0768848
						0.130506	0.142075	1.52987	0.108341	0.055536	1.25428	0.236734	0.0781219	0.864677	0.267422	-0.051111	1.29745	0.343628	-0.0877278	0.980033	0.368039	0.0261206	0.758036	0.212426	0.0536116	0.429378	0.230637	-0.0410474	0.0768703
						0.130517	0.142042	1.52988	0.108355	0.0555688	1.25429	0.236733	0.0780778	0.86465	0.267409	-0.051133	1.29744	0.34371	-0.0877136	0.980021	0.368037	0.0261508	0.758006	0.212428	0.0535969	0.429397	0.230588	-0.0410183	0.0768585
						0.130472	0.142081	1.52987	0.10834	0.0555822	1.2543	0.236794	0.0781617	0.864646	0.267457	-0.0510648	1.29742	0.343651	-0.0876889	0.980055	0.368042	0.0260965	0.758016	0.212457	0.053574	0.429412	0.230609	-0.040978	0.0769215
						0.130485	0.142097	1.52988	0.108367	0.0555476	1.25434	0.236733	0.0781525	0.864647	0.267419	-0.0511266	1.29744	0.343686	-0.0877124	0.98004	0.368038	0.0261185	0.758	0.212501	0.0535698	0.429376	0.230593	-0.0410111	0.0769264
						0.130532	0.142107	1.52987	0.108412	0.0555879	1.25433	0.236761	0.0781812	0.864648	0.267433	-0.0510838	1.29743	0.343746	-0.0877194	0.980003	0.368038	0.0261185	0.758	0.212521	0.0535521	0.429391	0.230605	-0.0410099	0.0768408
						0.130498	0.142066	1.52987	0.108415	0.0556253	1.25431	0.236768	0.0781437	0.864667	0.267448	-0.0510391	1.29743	0.343707	-0.0877308	0.98007	0.368038	0.0261185	0.758	0.212455	0.0535881	0.429431	0.230564	-0.0409875	0.0768945
						0.130561	0.142075	1.52985	0.108389	0.0556275	1.25432	0.236766	0.0780996	0.86464	0.267478	-0.0510848	1.29741	0.34376	-0.0877104	0.980072	0.368037	0.0261103	0.758014	0.212505	0.0535397	0.429379	0.230625	-0.0409989	0.0768836
						0.130579	0.142095	1.52987	0.108429	0.0555843	1.25428	0.236761	0.0781864	0.864599	0.267468	-0.0510252	1.29744	0.343579	-0.0877507	0.980082	0.368043	0.0260136	0.757997	0.212475	0.053572	0.429358	0.230598	-0.0410182	0.0768833
						0.130584	0.142136	1.52988	0.108425	0.0556375	1.25431	0.236731	0.0781832	0.864617	0.267452	-0.0510156	1.29743	0.343719	-0.0877191	0.98005	0.368041	0.0260458	0.758002	0.212486	0.053602	0.429393	0.230594	-0.0409929	0.0769124
						0.13057	0.142117	1.52988	0.108438	0.0556463	1.2543	0.236793	0.0782699	0.864649	0.267477	-0.0510595	1.29743	0.343826	-0.087673	0.980052	0.368042	0.026054	0.757989	0.212511	0.0536099	0.429388	0.230622	-0.0409915	0.076928
						0.13057	0.142132	1.52986	0.108444	0.0556685	1.25431	0.236765	0.0781998	0.864656	0.267491	-0.0509651	1.29745	0.343758	-0.0877466	0.980098	0.368042	0.0260561	0.758024	0.212529	0.0535825	0.429391	0.23071	-0.041066	0.0766116
						0.130699	0.142132	1.52984	0.108466	0.0556536	1.2543	0.236792	0.0781924	0.864616	0.267493	-0.0510045	1.29747	0.343774	-0.0876831	0.980072	0.368076	0.0260818	0.758051	0.212489	0.0536308	0.429397	0.230733	-0.0410347	0.0766432
						0.130602	0.142137	1.5299	0.108481	0.0556922	1.25429	0.236763	0.0782305	0.864626	0.26748	-0.0509913	1.29747	0.34384	-0.0876836	0.980086	0.368075	0.0260715	0.758029	0.21251	0.0536367	0.429381	0.230635	-0.0409704	0.0768791
						0.13074	0.142167	1.52987	0.108478	0.055694	1.2543	0.236794	0.0782364	0.864644	0.267503	-0.0510036	1.29744	0.343833	-0.0876978	0.980074	0.368045	0.0260321	0.758005	0.212504	0.0536141	0.429407	0.230592	-0.0409975	0.0769279
						0.130636	0.142164	1.52988	0.108481	0.0557494	1.25429	0.236764	0.0781971	0.864621	0.2675	-0.0509602	1.29744	0.343818	-0.0876705	0.980136	0.368041	0.0260437	0.757967	0.212579	0.053623	0.4294	0.230597	-0.0409886	0.0769106
						0.13076	0.142175	1.52986	0.108515	0.0557094	1.2543	0.236757	0.078276	0.864594	0.267505	-0.0509588	1.29746	0.343828	-0.0876617	0.980071	0.368043	0.0260643	0.758011	0.212557	0.0536151	0.429401	0.230618	-0.040956	0.0769495
						0.130813	0.14216	1.52985	0.108453	0.055759	1.25428	0.236763	0.0782305	0.864626	0.267533	-0.0509539	1.29745	0.343783	-0.0876752	0.980106	0.368075	0.0260715	0.758029	0.212589	0.0536109	0.429361	0.230659	-0.0409762	0.0768999
						0.130784	0.14218	1.52986	0.108531	0.0557537	1.25433	0.236757	0.078276	0.864594	0.267536	-0.0509682	1.29746	0.343861	-0.0876798	0.980133	0.368074	0.0260612	0.758007	0.2126	0.0536424	0.429388	0.230712	-0.0410409	0.076666
						0.130849	0.142202	1.52986	0.108571	0.0557764	1.25431	0.236756	0.0783094	0.8646	0.267533	-0.0509593	1.29746	0.343795	-0.0876445	0.980109	0.368077	0.0260392	0.758023	0.212589	0.0536435	0.429409	0.230634	-0.0409764	0.0769171
						0.130813	0.142216	1.52988	0.108449	0.0557858	1.25435	0.236762	0.0782639	0.864632	0.267526	-0.0509228	1.29747	0.34386	-0.0876383	0.980087	0.368045	0.0260321	0.758005	0.21256	0.0536656	0.429382	0.23061	-0.0409865	0.0769091
						0.130807	0.142206	1.52985	0.108486	0.0557732	1.25433	0.236792	0.0783418	0.864611	0.267542	-0.0509365	1.29746	0.343895	-0.0876323	0.980142	0.368042	0.026054	0.757989	0.212584	0.0536513	0.429357	0.230638	-0.040987	0.0768777
						0.130799	0.142215	1.52987	0.10856	0.0558058	1.25435	0.236756	0.0783428	0.864605	0.267544	-0.050878	1.29748	0.343887	-0.0876318	0.9801	0.368077	0.0260392	0.758023	0.212573	0.0536486	0.429392	0.230635	-0.0409758	0.0769325
						0.130798	0.142238	1.52984	0.108543	0.0558209	1.25435	0.236792	0.0783418	0.864611	0.267563	-0.0509288	1.29749	0.343934	-0.0876452	0.980133	0.368079	0.0260556	0.757996	0.212574	0.0536517	0.429385	0.230655	-0.0409598	0.0769531
						0.130846	0.142245	1.52987	0.10852	0.0558109	1.25439	0.236787	0.0783539	0.864573	0.267574	-0.050848	1.29749	0.343889	-0.0876345	0.98011	0.368075	0.0260715	0.758029	0.212605	0.0536374	0.42938	0.2306	-0.040996	0.0769223
						0.130885	0.142274	1.52985	0.10852	0.0558352	1.25434	0.236788	0.0784314	0.864606	0.267578	-0.0508423	1.29748	0.34396	-0.0875691	0.980127	0.368077	0.0260392	0.758023	0.212562	0.0536562	0.429408	0.230606	-0.0409799	0.0769331
						0.130908	0.142258	1.52985	0.108572	0.0558323	1.25434	0.236787	0.0784235	0.86462	0.267595	-0.0508564	1.29747	0.343958	-0.0876105	0.980103	0.368079	0.026007	0.758018	0.212595	0.053659	0.429397	0.230613	-0.0409932	0.0769027
						0.130856	0.142275	1.52987	0.108532	0.0558436	1.25435	0.23675	0.0783882	0.864573	0.267592	-0.0508663	1.2975	0.343899	-0.0876695	0.980146	0.368082	0.025985	0.758034	0.212551	0.0536638	0.429394	0.230622	-0.0409891	0.0769638
						0.130915	0.142298	1.52987	0.108593	0.0558581	1.25436	0.236788	0.0784648	0.864612	0.267585	-0.0508432	1.29748	0.343968	-0.087635	0.98011	0.368076	0.026029	0.758001	0.212577	0.0536284	0.429331	0.230628	-0.0409669	0.0769527
						0.130945	0.142291	1.52984	0.108584	0.055885	1.2543	0.236783	0.0784435	0.864569	0.267599	-0.050833	1.29747	0.343948	-0.0875961	0.980112	0.368078	0.0260495	0.758045	0.212582	0.0536282	0.42938	0.230646	-0.0409793	0.0769418
						0.130915	0.142311	1.52986	0.108593	0.0559011	1.25434	0.236785	0.0784541	0.86459	0.267606	-0.050791	1.29745	0.34398	-0.0876105	0.980162	0.368076	0.026029	0.758001	0.212562	0.0536091	0.429388	0.230645	-0.0409932	0.0769283
						0.13094	0.142321	1.52984	0.108592	0.0559044	1.25432	0.236785	0.0784875	0.864596	0.267607	-0.0508485	1.29749	0.34397	-0.0876261	0.980166	0.368074	0.0260187	0.75798	0.212595	0.0536219	0.429358	0.230634	-0.0409663	0.0769624
						0.130948	0.142325	1.52994	0.108578	0.055943	1.25434	0.236783	0.0784435	0.864569	0.267607	-0.0507981	1.29746	0.343935	-0.0875911	0.980131	0.368079	0.026007	0.758018	0.212542	0.0535986	0.429386	0.230616	-0.0409603	0.0769392
						0.130957	0.142334	1.52985	0.108598	0.0559337	1.25435	0.236782	0.0785103	0.86458	0.267641	-0.0507747	1.29746	0.343953	-0.087581	0.980156	0.368077	0.0260393	0.758023	0.21253	0.0536479	0.42943	0.230616	-0.0409467	0.0770019
						0.130939	0.14238	1.52984	0.108516	0.055955	1.25434	0.236782	0.0785103	0.86458	0.267621	-0.0508136	1.29749	0.344018	-0.0875672	0.980207	0.368077	0.0260393	0.758023	0.212563	0.0536198	0.429372	0.230636	-0.0409245	0.0769711
						0.131002	0.142427	1.52987	0.108555	0.0559474	1.25434	0.236785	0.0784875	0.864596	0.267629	-0.0507952	1.29748	0.343803	-0.0876074	0.980158	0.368081	0.0259748	0.758012	0.212592	0.0536427	0.429355	0.230629	-0.0409544	0.0769536
						0.131022	0.142414	1.52983	0.108631	0.0559581	1.25433	0.236782	0.0784769	0.864574	0.26761	-0.0507492	1.29753	0.34403	-0.0875708	0.980153	0.368076	0.026029	0.758001	0.212571	0.053636	0.429389	0.230671	-0.040945	0.0769705
						0.131057	0.142464	1.52985	0.108622	0.0559473	1.25432	0.236781	0.0785437	0.864585	0.267636	-0.0507738	1.29746	0.344038	-0.0875554	0.980164	0.368076	0.026029	0.758001	0.212583	0.0536207	0.42936	0.230646	-0.0409111	0.0770196
						0.131058	0.14245	1.52993	0.108602	0.0559908	1.25432	0.236781	0.0785437	0.864585	0.267647	-0.0506909	1.29752	0.344055	-0.0875519	0.980155	0.368078	0.0260496	0.758045	0.212572	0.0536596	0.429414	0.230648	-0.0409368	0.0770079
						0.130987	0.142462	1.52985	0.108566	0.0560044	1.25434	0.236782	0.0784769	0.864574	0.267664	-0.0507301	1.2975	0.34408	-0.0875647	0.98016	0.368077	0.0260393	0.758023	0.212552	0.0536302	0.429372	0.230628	-0.0408911	0.0770144
						0.131114	0.142475	1.52993	0.108582	0.0560201	1.25435	0.236781	0.0785437	0.864585	0.267663	-0.0507248	1.29748	0.344072	-0.0875299	0.980175	0.368077	0.0260393	0.758023	0.212534	0.0536371	0.429411	0.230624	-0.0409512	0.076961
						0.131105	0.142492	1.52984	0.108616	0.056024	1.25439	0.23678	0.0785771	0.864591	0.267671	-0.0507009	1.29747	0.344073	-0.0875222	0.980136	0.368081	0.0259748	0.758012	0.212542	0.053636	0.429383	0.230652	-0.0409126	0.077013
						0.131091	0.142516	1.52994	0.108618	0.0560007	1.25434	0.236781	0.0785437	0.864585	0.267685	-0.0507331	1.29749	0.344075	-0.0875066	0.980156	0.368077	0.0259967	0.757996	0.212496	0.0536465	0.429409	0.230662	-0.0409436	0.0770226
						0.131088	0.142566	1.52984	0.108635	0.0560277	1.25436	0.236783	0.0785543	0.864607	0.267677	-0.0507093	1.29747	0.344042	-0.0875047	0.980159	0.368079	0.026007	0.758018	0.212551	0.0536165	0.42939	0.23067	-0.0409144	0.0770154
						0.131169	0.142545	1.52996	0.108608	0.056073	1.25436	0.23678	0.0785771	0.864591	0.26766	-0.0506845	1.2975	0.344126	-0.087508	0.980187	0.368078	0.0260496	0.758045	0.212556	0.053636	0.429374	0.230676	-0.0409154	0.0770644
						0.131188	0.142572	1.52996	0.108617	0.0560519	1.25437	0.23678	0.0785771	0.864591	0.267678	-0.0507122	1.29748	0.344059	-0.0875184	0.980139	0.368076	0.0259865	0.757974	0.212546	0.0536472	0.429397	0.230647	-0.0409112	0.0770197
						0.131155	0.142626	1.52983	0.108626	0.0560861	1.25436	0.236783	0.0785878	0.864613	0.267683	-0.0506594	1.29755	0.344096	-0.0874975	0.980122	0.368077	0.0259967	0.757996	0.212553	0.0536475	0.429391	0.23069	-0.0409119	0.0770327
						0.131191	0.142568	1.52995	0.108619	0.0560893	1.25438	0.23678	0.0786105	0.864597	0.267686	-0.0506237	1.29747	0.344122	-0.0874889	0.980191	0.368077	0.0259967	0.757996	0.212575	0.0536656	0.429419	0.230702	-0.0408959	0.077051
						0.13126	0.142647	1.52993	0.108625	0.0560979	1.25437	0.236814	0.0786323	0.864586	0.267661	-0.0506542	1.29755	0.344097	-0.0875171	0.980166	0.368077	0.0260393	0.758023	0.212507	0.0536852	0.429395	0.230717	-0.0408945	0.0770567
						0.13126	0.142678	1.52984	0.108605	0.0561117	1.25438	0.23678	0.0786105	0.864597	0.267691	-0.0506393	1.29757	0.343932	-0.0874455	0.9801	0.368076	0.0259865	0.757974	0.212575	0.0537055	0.429418	0.230703	-0.0409079	0.0770289
						0.13119	0.142677	1.52986	0.108629	0.0561275	1.25439	0.236779	0.0786439	0.864602	0.267717	-0.0506105	1.29747	0.344085	-0.0874989	0.980163	0.368077	0.0260393	0.758023	0.212529	0.053672	0.429373	0.230683	-0.0408951	0.0770503
						0.13124	0.142661	1.52994	0.108759	0.0561173	1.25436	0.236779	0.0786439	0.864602	0.267721	-0.0506031	1.29751	0.344101	-0.0874743	0.980173	0.368074	0.0260613	0.758007	0.212558	0.0536766	0.429405	0.230676	-0.0409194	0.077049
						0.131268	0.14272	1.52993	0.108639	0.0561247	1.2544	0.236847	0.0787236	0.864623	0.26771	-0.0505737	1.29753	0.344122	-0.0874769	0.980171	0.368074	0.0260187	0.757979	0.212516	0.0536477	0.429398	0.230652	-0.0408805	0.0770585
						0.131245	0.142685	1.52994	0.108652	0.0561795	1.25442	0.236845	0.078713	0.864601	0.267691	-0.0506175	1.29754	0.344134	-0.0874499	0.980186	0.368074	0.0260187	0.757979	0.212531	0.0537241	0.429424	0.230724	-0.0408921	0.0770357
						0.1313	0.142736	1.52997	0.108669	0.0562295	1.25446	0.236811	0.0786912	0.864611	0.267717	-0.0506202	1.29749	0.344129	-0.0874626	0.980184	0.368076	0.0259865	0.757974	0.212536	0.0536948	0.429412	0.230716	-0.0408801	0.0770777
						0.131341	0.142743	1.52994	0.108616	0.0561793	1.25438	0.236779	0.0786773	0.864608	0.267741	-0.0504954	1.29756	0.344125	-0.0874124	0.980191	0.368074	0.0260187	0.757979	0.212573	0.0537035	0.429403	0.230694	-0.0408913	0.077061
						0.131317	0.142726	1.52995	0.108771	0.0562048	1.2544	0.236779	0.0787186	0.8646	0.267746	-0.0505773	1.29745	0.344156	-0.0874336	0.98018	0.368072	0.026051	0.757985	0.212585	0.0537198	0.429424	0.230724	-0.0408741	0.0770426
						0.131323	0.142786	1.52994	0.108657	0.0562072	1.25439	0.236778	0.0787107	0.864613	0.267746	-0.0504719	1.29751	0.344129	-0.0874448	0.980181	0.368079	0.026007	0.758018	0.212582	0.0537169	0.429382	0.230695	-0.0408637	0.0771073
						0.131304	0.142796	1.52996	0.1088	0.0562286	1.25437	0.236843	0.0787798	0.864612	0.267739	-0.050516	1.29754	0.344145	-0.0874202	0.980191	0.368077	0.0259968	0.757996	0.212615	0.0537599	0.429408	0.230683	-0.0408951	0.0770503
						0.131321	0.142842	1.52996	0.108625	0.0562669	1.25441	0.236812	0.0787738	0.864595	0.267751	-0.0505219	1.29753	0.343962	-0.0873819	0.980149	0.368079	0.026007	0.758018	0.212574	0.053722	0.429422	0.230717	-0.0408496	0.0770853
						0.13134	0.142819	1.52999	0.10877	0.0562672	1.25437	0.236845	0.0787877	0.864598	0.267761	-0.050482	1.29756	0.344214	-0.0873768	0.980141	0.368107	0.026032	0.757949	0.212599	0.0537295	0.42941	0.230693	-0.0408642	0.07712
						0.13136	0.142845	1.52997	0.108802	0.0562442	1.25437	0.23681	0.0787993	0.864614	0.267754	-0.0504965	1.29745	0.344101	-0.0874175	0.980161	0.368071	0.0260407	0.757963	0.212561	0.0537736	0.429421	0.230754	-0.040836	0.0771103
						0.131354	0.142905	1.52997	0.10861	0.0562614	1.25442	0.236779	0.078752	0.864605	0.267768	-0.0504817	1.29756	0.344117	-0.0873724	0.980126	0.368077	0.0260393	0.758023	0.212573	0.0537922	0.429416	0.230746	-0.04083	0.0771083
						0.131344	0.142898	1.52996	0.108736	0.0562582	1.25439	0.236845	0.0787877	0.864598	0.267769	-0.050452	1.29757	0.344178	-0.0873532	0.980157	0.368076	0.0259865	0.757974	0.212549	0.0537841	0.429404	0.230718	-0.0408203	0.0771194
						0.131342	0.142909	1.52999	0.108818	0.0562692	1.25438	0.236813	0.07881	0.864636	0.267796	-0.0504287	1.29755	0.34418	-0.0873822	0.98015	0.368074	0.0260187	0.757979	0.212554	0.0537793	0.429406	0.230701	-0.0408395	0.0771404
						0.131355	0.142928	1.52998	0.108827	0.0563239	1.25448	0.236844	0.0788211	0.864604	0.267805	-0.0503848	1.29754	0.344116	-0.0873739	0.980194	0.368073	0.0260084	0.757958	0.212627	0.0538076	0.429452	0.230716	-0.0408453	0.0770823
						0.131365	0.14292	1.52998	0.108789	0.0563559	1.25446	0.236839	0.0789775	0.86461	0.267772	-0.0504149	1.29754	0.344221	-0.0873357	0.980137	0.368076	0.0259865	0.757974	0.212607	0.0537933	0.429411	0.230731	-0.040833	0.0771282
						0.13139	0.142935	1.52998	0.108826	0.0563791	1.25445	0.236846	0.0789399	0.864629	0.267816	-0.0503871	1.29756	0.344169	-0.087311	0.980147	0.368076	0.0259865	0.757974	0.212612	0.0538135	0.42943	0.230723	-0.0408376	0.0770946
						0.131432	0.142962	1.52997	0.108654	0.0563237	1.25437	0.236808	0.0788995	0.864631	0.267823	-0.0503566	1.29755	0.344166	-0.0873314	0.980142	0.368072	0.026051	0.757985	0.212621	0.0538122	0.429429	0.230719	-0.0408431	0.0770744
						0.131425	0.143001	1.52999	0.108648	0.0563676	1.25447	0.236808	0.0789329	0.864637	0.267816	-0.0504137	1.29749	0.344183	-0.0872977	0.980138	0.368074	0.0260187	0.757979	0.212649	0.0538551	0.429448	0.230741	-0.0408488	0.0771137
						0.131387	0.142989	1.52998	0.10868	0.0563924	1.25448	0.236843	0.0788879	0.864615	0.267836	-0.0503827	1.29747	0.344269	-0.0872529	0.980153	0.368071	0.0260832	0.757991	0.212625	0.0538325	0.429396	0.230686	-0.0408296	0.0771581
						0.1314	0.143005	1.52997	0.108853	0.0563402	1.25436	0.236841	0.0788772	0.864593	0.267829	-0.0503495	1.29754	0.344137	-0.087255	0.980149	0.368074	0.0260187	0.757979	0.212673	0.0538661	0.429427	0.230711	-0.0408592	0.0771278
						0.131445	0.143029	1.53	0.108651	0.0564299	1.25448	0.236842	0.0789961	0.864618	0.267829	-0.0503036	1.29752	0.344176	-0.0872809	0.980128	0.368071	0.0260407	0.757963	0.212657	0.0538915	0.429417	0.230724	-0.040833	0.0771259
						0.131395	0.143045	1.53001	0.108624	0.056441	1.25447	0.236846	0.0789761	0.86467	0.267807	-0.0503013	1.29756	0.343986	-0.0872937	0.980146	0.368105	0.0260642	0.757954	0.212658	0.0538582	0.42941	0.230733	-0.0407927	0.0771001
						0.131472	0.143068	1.52998	0.108764	0.0564317	1.25437	0.236841	0.0789881	0.864632	0.267847	-0.0502654	1.29754	0.344243	-0.087262	0.98015	0.368071	0.0260832	0.757991	0.21263	0.0539219	0.429402	0.230669	-0.0408197	0.0771329
						0.131419	0.143075	1.52998	0.108665	0.0564828	1.25447	0.236842	0.0789961	0.864618	0.267866	-0.05026	1.29752	0.344198	-0.0872383	0.980139	0.368066	0.0260524	0.757925	0.212665	0.0539058	0.429407	0.230701	-0.0408273	0.0771222
						0.131432	0.143107	1.53	0.108713	0.056466	1.25446	0.236842	0.0790295	0.864624	0.267844	-0.0502778	1.29752	0.34423	-0.0872064	0.980128	0.368103	0.0260965	0.75796	0.212682	0.0538982	0.429439	0.230683	-0.0408095	0.0770797
						0.131472	0.143101	1.53001	0.108852	0.0564313	1.25434	0.236842	0.0790295	0.864624	0.267848	-0.0502901	1.29754	0.344208	-0.0872398	0.980141	0.368071	0.0260832	0.757991	0.212721	0.0539192	0.4294	0.230682	-0.0408021	0.0771205
						0.131432	0.143124	1.52998	0.108838	0.0564222	1.25435	0.236844	0.0790787	0.864602	0.267829	-0.0502402	1.29753	0.344159	-0.0872435	0.980157	0.368103	0.0261369	0.757952	0.212702	0.0539288	0.429406	0.230697	-0.0407897	0.0771526
						0.131445	0.143161	1.52999	0.10882	0.0564854	1.25444	0.23684	0.0790549	0.864643	0.267853	-0.0503082	1.29746	0.344187	-0.0872618	0.980085	0.368068	0.0260627	0.757947	0.212696	0.0539824	0.42942	0.230689	-0.0407832	0.0771096
						0.131483	0.143139	1.53002	0.108817	0.0564507	1.25435	0.236842	0.0791042	0.864621	0.267843	-0.0502216	1.29754	0.344229	-0.0872075	0.98013	0.368102	0.0260862	0.757938	0.212698	0.0539906	0.429401	0.230713	-0.0407856	0.07713
						0.131476	0.143179	1.53001	0.108857	0.056524	1.25442	0.236846	0.0790894	0.864624	0.267913	-0.0502153	1.29746	0.343994	-0.0872274	0.980096	0.368068	0.0260627	0.757947	0.212746	0.0540005	0.429426	0.230709	-0.0408275	0.0771004
						0.13149	0.143166	1.53002	0.108868	0.0564455	1.25432	0.236844	0.0790787	0.864602	0.267892	-0.0501751	1.29749	0.344202	-0.0871651	0.980118	0.368064	0.0261272	0.757958	0.212787	0.0539993	0.429413	0.230728	-0.0407826	0.0771099
						0.131499	0.14318	1.53	0.108826	0.0565366	1.25441	0.236814	0.0790807	0.864571	0.267905	-0.0501582	1.2975	0.344219	-0.087192	0.980137	0.368064	0.0261272	0.757958	0.212756	0.0539899	0.42943	0.230701	-0.0407918	0.0771204
						0.131471	0.143183	1.53001	0.108844	0.056505	1.25434	0.236844	0.0790787	0.864602	0.267908	-0.0501477	1.2975	0.344103	-0.0872317	0.980138	0.368099	0.0261082	0.757922	0.212778	0.0540873	0.429412	0.230705	-0.0407914	0.0770905
						0.131483	0.143251	1.53002	0.108827	0.0565564	1.25443	0.236874	0.0791566	0.864581	0.267884	-0.050108	1.2975	0.344248	-0.0871083	0.980144	0.368097	0.0261383	0.757892	0.212754	0.054069	0.429432	0.230743	-0.0407942	0.0771051
						0.131491	0.143228	1.53002	0.108859	0.0564902	1.25433	0.236846	0.079128	0.86458	0.267873	-0.0501432	1.29748	0.343978	-0.0871639	0.980114	0.3681	0.0261164	0.757908	0.212748	0.0540878	0.429429	0.230687	-0.0407713	0.0771417
						0.131493	0.143234	1.53005	0.108863	0.0565944	1.2544	0.236845	0.0791562	0.864635	0.267899	-0.050085	1.2975	0.344206	-0.0871522	0.980147	0.368132	0.0261742	0.75794	0.212776	0.0540884	0.429406	0.230698	-0.0407798	0.0771615
						0.131499	0.143257	1.53002	0.108836	0.0565427	1.25431	0.236841	0.0791376	0.864627	0.26792	-0.0500522	1.29751	0.344192	-0.0871416	0.980113	0.368099	0.0261589	0.757935	0.212762	0.0541156	0.429441	0.230694	-0.0407571	0.0771065
						0.131529	0.143261	1.53002	0.108885	0.0565579	1.25432	0.236879	0.0791446	0.864619	0.267935	-0.0500643	1.29749	0.344164	-0.0871429	0.98015	0.368093	0.0262028	0.757903	0.212771	0.0541505	0.429419	0.230715	-0.040749	0.077152
						0.131506	0.143255	1.53002	0.108846	0.0565633	1.25431	0.236874	0.0791928	0.864622	0.267926	-0.0500081	1.29748	0.344213	-0.0871379	0.980159	0.368132	0.0261742	0.75794	0.212749	0.0541613	0.429394	0.230754	-0.040728	0.0771359
						0.131509	0.143304	1.53002	0.108837	0.0565955	1.25431	0.23691	0.0791891	0.864592	0.267974	-0.0499949	1.29749	0.344178	-0.0871096	0.980161	0.368128	0.0261859	0.757902	0.212776	0.0541912	0.429394	0.230709	-0.04076	0.0771452
						0.131551	0.14333	1.53001	0.108832	0.0565849	1.2543	0.236845	0.0791562	0.864635	0.267921	-0.050048	1.29749	0.344244	-0.0871023	0.980137	0.368054	0.0261931	0.757909	0.212788	0.0541692	0.429422	0.230703	-0.0407403	0.077141
						0.13155	0.143319	1.53002	0.108844	0.0566073	1.25429	0.236909	0.0792559	0.864604	0.267905	-0.0500116	1.29749	0.344166	-0.0871067	0.980124	0.368095	0.0261706	0.757897	0.212771	0.0542102	0.429442	0.230757	-0.0407209	0.0771175
						0.131568	0.143369	1.53004	0.108853	0.0566082	1.2543	0.236875	0.0792007	0.864608	0.267936	-0.0499598	1.29749	0.344204	-0.0870836	0.98013	0.368097	0.0261911	0.757941	0.212794	0.0541707	0.429396	0.230751	-0.0407367	0.0771363
						0.131558	0.143363	1.53004	0.10886	0.0566326	1.25429	0.236844	0.0791948	0.864591	0.267967	-0.0499322	1.29748	0.344228	-0.087067	0.980109	0.368093	0.0262028	0.757903	0.212782	0.0542313	0.429434	0.23073	-0.0407323	0.0771807
						0.13153	0.143367	1.53006	0.108876	0.0566335	1.25425	0.236877	0.0792086	0.864595	0.267957	-0.0498777	1.29737	0.344196	-0.0870799	0.980142	0.368093	0.0262028	0.757903	0.212774	0.0542234	0.429396	0.230829	-0.0407644	0.0768573
						0.131591	0.143383	1.53006	0.108827	0.056661	1.25427	0.237333	0.0794186	0.864616	0.267952	-0.0498951	1.29744	0.343938	-0.0870485	0.980072	0.368096	0.0261788	0.757884	0.212788	0.0542799	0.429429	0.230698	-0.040754	0.077151
						0.131593	0.14342	1.53005	0.108817	0.0566693	1.25426	0.236878	0.0792166	0.864581	0.267933	-0.0498394	1.29734	0.34419	-0.08704	0.980128	0.36809	0.0262248	0.757887	0.212825	0.0542895	0.429417	0.230831	-0.0407618	0.0768703
						0.13157	0.143409	1.53005	0.108853	0.0567084	1.25427	0.236906	0.0792452	0.864582	0.267981	-0.049871	1.29743	0.344174	-0.0870035	0.980125	0.368089	0.0262673	0.757914	0.212798	0.0542434	0.429388	0.230645	-0.0406141	0.0773794
						0.13159	0.143422	1.53004	0.108895	0.0567274	1.25424	0.23691	0.0792638	0.86459	0.267971	-0.0497794	1.29731	0.34419	-0.086987	0.980128	0.368059	0.0261772	0.757877	0.21272	0.0542824	0.429417	0.230847	-0.0407624	0.0768645
						0.131602	0.14343	1.53003	0.108876	0.0567445	1.25425	0.236911	0.0792717	0.864576	0.267955	-0.0497844	1.29727	0.344177	-0.087024	0.980129	0.36806	0.0261875	0.757898	0.212774	0.0543138	0.429382	0.230732	-0.0407099	0.0771683
						0.131565	0.143507	1.53005	0.108849	0.0567489	1.25425	0.23691	0.0792638	0.86459	0.267972	-0.049744	1.2973	0.344209	-0.0870581	0.980107	0.368087	0.0262975	0.757884	0.212754	0.054306	0.429397	0.230759	-0.040676	0.0771583
						0.131582	0.143472	1.53004	0.108833	0.05674	1.25424	0.236878	0.0792913	0.864578	0.267965	-0.049769	1.29727	0.344213	-0.0869897	0.9801	0.368089	0.0262227	0.757851	0.212772	0.0543429	0.429398	0.23076	-0.0406813	0.0771304
						0.131608	0.143514	1.53005	0.108865	0.0567432	1.25423	0.236911	0.0792717	0.864576	0.267981	-0.0496955	1.29729	0.344179	-0.0869999	0.980123	0.368094	0.026211	0.757889	0.212792	0.0543518	0.429383	0.230873	-0.0407426	0.0768841
						0.131604	0.14355	1.53006	0.108886	0.0567926	1.25422	0.236908	0.0792531	0.864568	0.267992	-0.0496686	1.29728	0.344195	-0.0869883	0.980121	0.368088	0.0263078	0.757906	0.21281	0.0543634	0.429388	0.230753	-0.0406495	0.0771591
						0.13159	0.143488	1.53003	0.108858	0.0568128	1.25421	0.236878	0.0792913	0.864578	0.268003	-0.0496736	1.29727	0.344241	-0.0869822	0.980111	0.36809	0.0262755	0.757901	0.21282	0.0543614	0.429392	0.230783	-0.0406618	0.0771263
						0.13165	0.143554	1.53004	0.108829	0.0568311	1.25422	0.237369	0.0794897	0.864584	0.267987	-0.0496256	1.29725	0.344238	-0.0869434	0.980116	0.36809	0.026318	0.757928	0.212788	0.0544107	0.429362	0.230754	-0.04069	0.0771573
						0.131648	0.143565	1.53005	0.108884	0.0568363	1.25419	0.236913	0.079321	0.864554	0.26798	-0.0496377	1.29727	0.344202	-0.0869558	0.980065	0.368083	0.0263092	0.757846	0.212791	0.0544237	0.429357	0.230652	-0.0405958	0.0774348
						0.131646	0.143585	1.53006	0.108921	0.0568591	1.25418	0.237368	0.0795565	0.864595	0.268021	-0.0496191	1.29725	0.344167	-0.0869427	0.980111	0.368083	0.026362	0.757896	0.212752	0.0544102	0.429376	0.230796	-0.0406641	0.0771669
						0.131666	0.14363	1.53004	0.108851	0.0568199	1.25421	0.236913	0.0793544	0.86456	0.268023	-0.0495868	1.29724	0.344203	-0.0869742	0.980107	0.368085	0.0263297	0.75789	0.212834	0.054452	0.429376	0.230687	-0.0405833	0.0774237
						0.131634	0.143593	1.53003	0.108837	0.0569106	1.25421	0.237402	0.079581	0.86462	0.268014	-0.0495921	1.29723	0.344182	-0.0868809	0.980074	0.368082	0.0263517	0.757874	0.212767	0.0544527	0.429368	0.230842	-0.0406741	0.0770929
						0.131652	0.143627	1.53006	0.108847	0.0569195	1.25419	0.237368	0.0795565	0.864595	0.268005	-0.0495731	1.29722	0.344201	-0.0868837	0.980088	0.368051	0.026302	0.757828	0.212797	0.0544188	0.429379	0.230669	-0.0405924	0.0774199
						0.13164	0.143631	1.53006	0.108872	0.0568921	1.25422	0.237367	0.0795203	0.864554	0.267991	-0.0495865	1.29723	0.344172	-0.0868989	0.980116	0.368047	0.0263665	0.757839	0.212783	0.0544985	0.429404	0.230762	-0.0406364	0.077213
						0.131636	0.143687	1.53009	0.108843	0.0569307	1.25419	0.237365	0.0796205	0.864571	0.268036	-0.049491	1.29723	0.344109	-0.0868781	0.980029	0.368045	0.0263987	0.757845	0.212794	0.0544308	0.42937	0.230867	-0.0406411	0.0771919
						0.131639	0.143655	1.53004	0.10884	0.0569833	1.25418	0.237401	0.0795782	0.864585	0.268008	-0.0495098	1.29721	0.344139	-0.086798	0.980048	0.368049	0.0263768	0.757861	0.212833	0.054505	0.429378	0.23096	-0.0407392	0.0768219
						0.131696	0.143699	1.53002	0.108865	0.0569531	1.25416	0.237397	0.0797039	0.864621	0.268005	-0.0494683	1.2972	0.344157	-0.0868021	0.980063	0.368049	0.0263768	0.757861	0.212845	0.0545056	0.429387	0.230858	-0.0406367	0.0772156
						0.131673	0.143703	1.53005	0.108831	0.0569618	1.25415	0.237403	0.0796609	0.864568	0.26804	-0.0495012	1.29721	0.343917	-0.0868137	0.980002	0.368044	0.0263885	0.757823	0.212862	0.054499	0.429367	0.230879	-0.040607	0.0772119
						0.131662	0.143708	1.53006	0.108858	0.0569819	1.25415	0.237403	0.0796609	0.864568	0.268009	-0.0494568	1.29719	0.344154	-0.0868664	0.980043	0.368043	0.026431	0.75785	0.212853	0.054486	0.429356	0.230887	-0.0406319	0.0771876
						0.131698	0.14374	1.53005	0.108861	0.0570017	1.25415	0.237434	0.0796668	0.864586	0.268031	-0.0494105	1.29718	0.344166	-0.0868047	0.980049	0.368043	0.026431	0.75785	0.212866	0.0545291	0.429367	0.231004	-0.0406743	0.0768809
						0.131689	0.143724	1.53003	0.108865	0.0569902	1.25416	0.237432	0.0796589	0.8646	0.268	-0.0494553	1.29722	0.344179	-0.0867737	0.980037	0.368042	0.0264632	0.757856	0.21287	0.054518	0.429376	0.230936	-0.0406842	0.0769397
						0.131657	0.143724	1.53002	0.108861	0.0570207	1.25418	0.237433	0.0797002	0.864591	0.268032	-0.0494054	1.2972	0.344096	-0.0867578	0.980053	0.368038	0.0264852	0.75784	0.212887	0.05454	0.429384	0.230875	-0.0406413	0.0771925
						0.131682	0.143743	1.53005	0.108868	0.0570427	1.25415	0.2374	0.0797197	0.864593	0.268015	-0.0494273	1.29722	0.344225	-0.0867017	0.980019	0.368035	0.0265072	0.757824	0.212887	0.054573	0.429369	0.230851	-0.0406694	0.0772283
						0.131734	0.143785	1.53003	0.108892	0.0570467	1.25413	0.237498	0.0798026	0.864596	0.268034	-0.0493714	1.29719	0.344135	-0.0866767	0.980046	0.36804	0.0264955	0.757862	0.212904	0.0545858	0.429391	0.230919	-0.0406227	0.0771799
						0.131674	0.143791	1.53005	0.108847	0.0570752	1.25413	0.237432	0.079767	0.864603	0.268052	-0.0493972	1.2972	0.344112	-0.0867318	0.980088	0.368035	0.0265072	0.757824	0.212994	0.0546493	0.429376	0.230924	-0.0406134	0.0772174
						0.131691	0.143814	1.53004	0.108886	0.0570781	1.25413	0.237432	0.079767	0.864603	0.268041	-0.0493749	1.29721	0.344117	-0.0866917	0.980008	0.368069	0.0265307	0.757815	0.212954	0.0545809	0.429384	0.230867	-0.0406206	0.0771755
						0.131671	0.143851	1.53006	0.108919	0.057068	1.25413	0.237468	0.0797633	0.864573	0.268016	-0.0493234	1.29719	0.344127	-0.0867078	0.980067	0.368037	0.0264749	0.757818	0.213006	0.0545953	0.429375	0.230918	-0.0406756	0.0771891
						0.131687	0.143805	1.53004	0.108894	0.0571063	1.25415	0.237465	0.0797888	0.864592	0.268033	-0.049305	1.2972	0.344163	-0.0866331	0.980064	0.368038	0.0264852	0.75784	0.213023	0.0546369	0.429395	0.230926	-0.0406593	0.0772118
						0.1317	0.143856	1.53001	0.108813	0.0570838	1.25413	0.237463	0.0798142	0.864612	0.268031	-0.0493181	1.2972	0.344138	-0.0866753	0.980029	0.368035	0.0265051	0.757788	0.213025	0.0546253	0.429401	0.230921	-0.0406739	0.0771775
						0.131714	0.143885	1.53002	0.10882	0.0570854	1.25411	0.237533	0.0798323	0.864572	0.268017	-0.0492737	1.29715	0.344118	-0.0865887	0.980007	0.368029	0.0265997	0.757769	0.213035	0.0546689	0.429408	0.230947	-0.0406204	0.0772425
						0.131697	0.143884	1.53002	0.108885	0.0571239	1.25412	0.237564	0.0798383	0.864589	0.268008	-0.049322	1.29718	0.34406	-0.0865894	0.980037	0.36803	0.0265614	0.757813	0.213091	0.0546298	0.429405	0.230941	-0.0406394	0.0772037
						0.131715	0.143918	1.53004	0.108863	0.0571455	1.25409	0.237499	0.0798106	0.864582	0.26799	-0.0493069	1.29718	0.344099	-0.0865586	0.980005	0.36803	0.0266039	0.75784	0.213104	0.0546199	0.429392	0.230946	-0.0406461	0.0771968
						0.131708	0.14391	1.53004	0.108846	0.0571717	1.2541	0.237533	0.0798323	0.864572	0.267996	-0.0492438	1.29716	0.344143	-0.0865564	0.980021	0.368037	0.0265661	0.757824	0.213078	0.0546475	0.429392	0.230986	-0.0405973	0.0772533
						0.131723	0.143905	1.53002	0.10889	0.0571135	1.2541	0.237468	0.0798046	0.864565	0.268039	-0.0492514	1.29717	0.34407	-0.0864909	0.979999	0.368029	0.0265997	0.757769	0.213103	0.0546636	0.429404	0.231065	-0.0406543	0.076965
						0.131676	0.143947	1.53002	0.108843	0.0571534	1.25408	0.237532	0.0798991	0.864583	0.268014	-0.0492779	1.29713	0.343846	-0.0865276	0.979981	0.368059	0.0266391	0.757793	0.213099	0.0546699	0.4294	0.230932	-0.0406398	0.0772444
						0.131701	0.143955	1.53002	0.108859	0.0571728	1.25411	0.237503	0.0799039	0.864587	0.268038	-0.0492116	1.29716	0.344077	-0.0865205	0.979998	0.368024	0.0266539	0.757759	0.213158	0.0546973	0.42942	0.23097	-0.0406214	0.0772102
						0.131718	0.143953	1.53004	0.108812	0.0571821	1.25408	0.237531	0.0798939	0.864632	0.268032	-0.0492113	1.29718	0.344039	-0.0864687	0.980007	0.368029	0.0266422	0.757797	0.213212	0.0546674	0.429423	0.23095	-0.0406327	0.077241
						0.131736	0.144005	1.53001	0.108846	0.0572147	1.25411	0.237498	0.0798773	0.864593	0.268045	-0.0492147	1.29717	0.344066	-0.0864245	0.979974	0.368026	0.0266238	0.757789	0.21321	0.0547096	0.42943	0.230977	-0.0406112	0.0772404
						0.131702	0.143993	1.53002	0.108839	0.0571975	1.2541	0.237465	0.0798969	0.864595	0.268041	-0.0491598	1.29717	0.344038	-0.0864216	0.980009	0.368024	0.0266965	0.757786	0.213201	0.0546887	0.429419	0.230973	-0.0406107	0.0772256
						0.131736	0.143998	1.52999	0.108823	0.0572491	1.25407	0.237502	0.0798959	0.864601	0.268025	-0.0491843	1.29716	0.34403	-0.0864569	0.979997	0.368022	0.0266862	0.757764	0.213155	0.0546673	0.429394	0.230963	-0.0406406	0.0772275
						0.131733	0.144017	1.53	0.108838	0.0572266	1.25407	0.237501	0.0799293	0.864607	0.26802	-0.0491368	1.29718	0.344006	-0.0864412	0.979993	0.368021	0.0267184	0.75777	0.213223	0.0546986	0.429382	0.231021	-0.0406035	0.077215
						0.131705	0.144068	1.53001	0.108824	0.0572538	1.25409	0.2375	0.0799214	0.86462	0.267986	-0.049216	1.29718	0.343965	-0.0863391	0.979949	0.368027	0.0266745	0.757802	0.213272	0.0547187	0.429415	0.23099	-0.0406179	0.077212
						0.13176	0.144041	1.53	0.108815	0.0572761	1.25407	0.237532	0.0799738	0.86458	0.267982	-0.0491743	1.29718	0.343986	-0.0864098	0.979978	0.368022	0.0267287	0.757792	0.213241	0.0547204	0.429427	0.230971	-0.0406156	0.0772586
						0.131744	0.144081	1.52999	0.108796	0.0573068	1.25409	0.237596	0.0800015	0.864587	0.268003	-0.0491678	1.2972	0.343994	-0.0863691	0.979982	0.368018	0.0266979	0.757726	0.213203	0.0547343	0.429419	0.231043	-0.0405892	0.0772714
						0.131718	0.144067	1.53	0.108861	0.0572998	1.25408	0.237498	0.0800215	0.864637	0.268038	-0.0491055	1.29717	0.343971	-0.0863173	0.980013	0.368021	0.0267184	0.75777	0.213256	0.0547243	0.429402	0.23101	-0.0406065	0.0772228
						0.131698	0.144074	1.52999	0.108795	0.0573074	1.25406	0.237499	0.0799933	0.864582	0.267982	-0.0491516	1.29718	0.343949	-0.086358	0.979999	0.368017	0.0267829	0.757781	0.213283	0.0547159	0.429413	0.230998	-0.0406093	0.0772214
						0.131704	0.14413	1.52998	0.108773	0.0573058	1.25407	0.23753	0.0799993	0.8646	0.267966	-0.0491781	1.29719	0.343968	-0.0862942	0.979973	0.36802	0.026761	0.757797	0.213317	0.0547505	0.429379	0.230991	-0.040597	0.0772334
						0.131725	0.144155	1.53	0.108772	0.0573312	1.25406	0.237565	0.0799904	0.864619	0.26797	-0.0491577	1.29715	0.344009	-0.0862793	0.979955	0.368013	0.0268474	0.757792	0.213269	0.0547342	0.429424	0.231043	-0.0406035	0.0772503
						0.131691	0.14416	1.53	0.108788	0.0573528	1.25406	0.237532	0.0800099	0.864621	0.267965	-0.049132	1.29716	0.343892	-0.0862214	0.979953	0.368012	0.0268371	0.757771	0.213288	0.0547313	0.429433	0.231035	-0.0406227	0.0772095
						0.131693	0.144159	1.52999	0.108757	0.0573712	1.25402	0.237533	0.0800513	0.864613	0.267972	-0.0491332	1.29718	0.34388	-0.0862949	0.979998	0.36801	0.0268269	0.757749	0.213317	0.0547544	0.429424	0.231042	-0.0405999	0.0772446
						0.131741	0.144175	1.52997	0.108801	0.0573701	1.25404	0.237599	0.0800869	0.864606	0.267998	-0.0491447	1.29718	0.343892	-0.0862537	0.97995	0.368015	0.0268152	0.757787	0.213328	0.0547328	0.429437	0.230975	-0.0406017	0.0772637
						0.131716	0.144221	1.52997	0.108826	0.057397	1.25406	0.2375	0.0800013	0.864569	0.267944	-0.0490983	1.29717	0.343946	-0.0861973	0.97995	0.368013	0.0268028	0.757729	0.213315	0.0547503	0.429405	0.231015	-0.0405757	0.0772455
						0.131707	0.144199	1.52998	0.108757	0.0573819	1.25403	0.237562	0.0800878	0.864601	0.26798	-0.0490658	1.29715	0.343913	-0.0862162	0.979926	0.36801	0.0268269	0.757749	0.213318	0.0547817	0.429411	0.231024	-0.0405931	0.0772569
						0.131699	0.144219	1.52997	0.10881	0.0574386	1.25404	0.237564	0.0800624	0.864581	0.267939	-0.0491133	1.29716	0.343904	-0.0861425	0.979968	0.36801	0.0268269	0.757749	0.213329	0.0547608	0.429435	0.231021	-0.04057	0.0772887
						0.131697	0.144233	1.52999	0.108742	0.057454	1.25403	0.237532	0.0800846	0.864619	0.267957	-0.0491227	1.29718	0.343873	-0.086178	0.979988	0.368008	0.0269016	0.757782	0.213338	0.054754	0.429452	0.231001	-0.0405867	0.077252
						0.131668	0.144253	1.52998	0.108788	0.0574116	1.25406	0.237499	0.0800295	0.864624	0.26798	-0.0490887	1.29718	0.343909	-0.0860787	0.979933	0.368004	0.0269661	0.757793	0.213341	0.0547954	0.429402	0.230952	-0.0405866	0.0772792
						0.131703	0.144279	1.52996	0.108778	0.0574674	1.25405	0.237526	0.0800915	0.86463	0.267965	-0.0490683	1.29716	0.343874	-0.0860929	0.979961	0.368006	0.0269743	0.757779	0.21359	0.0547697	0.429424	0.231012	-0.0405739	0.0772953
						0.131688	0.144289	1.52994	0.108758	0.0574517	1.25405	0.237562	0.080124	0.864642	0.267981	-0.0490224	1.29715	0.343887	-0.0860988	0.979939	0.368003	0.027047	0.757777	0.213571	0.0548039	0.429397	0.231006	-0.0405974	0.0772781
						0.131685	0.144303	1.52997	0.108765	0.0575055	1.25403	0.237559	0.080072	0.864628	0.267913	-0.0490744	1.29717	0.343815	-0.0860963	0.979947	0.368001	0.026986	0.757741	0.213352	0.0548024	0.429428	0.231015	-0.0405614	0.0772666
						0.131717	0.144303	1.52996	0.108761	0.0575221	1.25401	0.237529	0.0801073	0.864603	0.267961	-0.0490674	1.2972	0.343878	-0.0860386	0.979941	0.367999	0.0270182	0.757747	0.21338	0.0547879	0.429439	0.230995	-0.0405553	0.0772767
						0.131706	0.144342	1.52998	0.108784	0.0574844	1.254	0.237595	0.0801791	0.864637	0.26799	-0.0489988	1.29717	0.343788	-0.0860684	0.979902	0.367966	0.0270961	0.757784	0.213347	0.0547908	0.429452	0.230984	-0.0405854	0.0773063
						0.13173	0.144342	1.52998	0.108747	0.0574935	1.25403	0.237629	0.0801596	0.864635	0.267931	-0.0490487	1.29718	0.343782	-0.0860704	0.979948	0.368	0.027071	0.757796	0.213362	0.0548045	0.429441	0.231005	-0.0405854	0.0772416
						0.131684	0.144342	1.52997	0.108777	0.057529	1.25404	0.23763	0.0801675	0.864621	0.267962	-0.049014	1.29718	0.343831	-0.0860659	0.979917	0.367998	0.0271033	0.757802	0.213588	0.0548398	0.429445	0.230835	-0.0405141	0.0775178
						0.131681	0.144354	1.52998	0.108741	0.0575241	1.25403	0.237565	0.0802706	0.864432	0.267938	-0.0490104	1.29717	0.343787	-0.0860545	0.979939	0.367996	0.0271355	0.757807	0.213359	0.0548019	0.429436	0.231003	-0.0405785	0.0772462
						0.13167	0.144405	1.52997	0.108758	0.0575459	1.25399	0.237596	0.0801457	0.864631	0.267931	-0.0490291	1.29718	0.34367	-0.0860182	0.979898	0.367999	0.0270608	0.757774	0.213413	0.0548083	0.429468	0.23097	-0.0405754	0.0772605
						0.131676	0.144414	1.52999	0.108751	0.057569	1.25402	0.237637	0.0802927	0.864417	0.267961	-0.0489909	1.29716	0.343759	-0.0860262	0.979919	0.368003	0.027047	0.757777	0.213376	0.054837	0.429461	0.230992	-0.0405875	0.0772979
						0.131678	0.14442	1.52998	0.10871	0.0575701	1.25401	0.237627	0.080185	0.864654	0.267919	-0.0490167	1.29719	0.343768	-0.0860117	0.979902	0.367994	0.0271678	0.757813	0.213397	0.054863	0.429451	0.230903	-0.0404927	0.0775341
						0.131667	0.14444	1.52995	0.108739	0.0575916	1.25398	0.237564	0.0801732	0.86462	0.267906	-0.0490354	1.29718	0.343792	-0.0859813	0.979924	0.367965	0.0271284	0.757789	0.213401	0.054885	0.429513	0.230867	-0.0404925	0.0775512
						0.131677	0.144438	1.52993	0.108682	0.0576134	1.25399	0.23766	0.0802068	0.864644	0.267917	-0.0489897	1.29717	0.34377	-0.0859636	0.979896	0.367989	0.0272645	0.75783	0.213566	0.054867	0.429495	0.23086	-0.0405178	0.0774897
						0.131685	0.144446	1.52997	0.10869	0.0576091	1.25396	0.23764	0.0803728	0.864466	0.267913	-0.0490088	1.29718	0.343778	-0.0858907	0.979895	0.367958	0.0272148	0.757784	0.213559	0.0549032	0.429479	0.230868	-0.0404725	0.0775476
						0.131664	0.144467	1.52996	0.108709	0.0576263	1.25399	0.237611	0.0803221	0.864479	0.267907	-0.0489661	1.29719	0.343735	-0.0859222	0.979872	0.367954	0.0272793	0.757795	0.213376	0.0548977	0.429483	0.230903	-0.0404939	0.0775045
						0.131673	0.14448	1.52996	0.108685	0.0576869	1.25397	0.237613	0.0803337	0.864458	0.267879	-0.0490292	1.29717	0.343784	-0.0859398	0.979902	0.367989	0.027222	0.757802	0.213408	0.0548999	0.429503	0.230881	-0.0404735	0.077542
						0.13167	0.14447	1.52997	0.108678	0.0576451	1.25397	0.237629	0.0802009	0.864627	0.26795	-0.0489071	1.29718	0.343604	-0.0859564	0.979917	0.367986	0.0272865	0.757814	0.213352	0.0549208	0.429522	0.23089	-0.0404129	0.0775432
						0.13168	0.144512	1.52995	0.108707	0.0576598	1.25396	0.237648	0.0803549	0.864475	0.267914	-0.0489518	1.29717	0.343784	-0.0858549	0.979894	0.367987	0.0272968	0.757835	0.213352	0.0549134	0.429462	0.23081	-0.0404592	0.0775538
						0.131661	0.144523	1.52997	0.108672	0.0576619	1.25398	0.237677	0.0803637	0.864439	0.267898	-0.0489489	1.29715	0.343674	-0.0859257	0.979924	0.367952	0.0273116	0.757801	0.213352	0.0549634	0.429521	0.230807	-0.040471	0.0775138
						0.13164	0.144525	1.52995	0.108691	0.0577189	1.25397	0.237663	0.0802227	0.864617	0.267907	-0.0489433	1.29715	0.343733	-0.0858827	0.979915	0.367983	0.0273613	0.757847	0.213369	0.0549399	0.429505	0.230846	-0.0404419	0.0775815
						0.131683	0.144545	1.52998	0.108659	0.057751	1.25394	0.237706	0.0803713	0.864457	0.267891	-0.0489487	1.29716	0.343676	-0.0858979	0.979918	0.367985	0.027418	0.757811	0.213332	0.0549363	0.429468	0.23083	-0.0404599	0.0775171
						0.131644	0.144544	1.52997	0.108673	0.0577422	1.25396	0.23764	0.0803728	0.864466	0.267889	-0.0489492	1.29717	0.343623	-0.0859394	0.97991	0.367946	0.0274508	0.757845	0.213368	0.0549644	0.429483	0.23085	-0.040448	0.07753
						0.13162	0.144563	1.52997	0.108672	0.0577403	1.25394	0.237671	0.0804086	0.864469	0.267879	-0.0489068	1.29715	0.343727	-0.0858353	0.979887	0.367951	0.0273945	0.75782	0.213349	0.0549721	0.429502	0.230836	-0.0404822	0.0775255
						0.131608	0.144603	1.52996	0.108558	0.0577372	1.25395	0.237675	0.0803621	0.864455	0.267875	-0.0489013	1.29717	0.343726	-0.0858091	0.979893	0.36798	0.0274257	0.757858	0.213364	0.0549298	0.429486	0.230814	-0.0404413	0.0775555
						0.131604	0.144599	1.52996	0.108535	0.0577824	1.25395	0.237676	0.0803578	0.86445	0.267867	-0.0489183	1.2972	0.343718	-0.0858893	0.979912	0.367945	0.0274912	0.757837	0.213366	0.0549877	0.429488	0.230842	-0.040476	0.0775807
						0.131648	0.144633	1.52997	0.108659	0.0577674	1.25393	0.237702	0.0803911	0.864469	0.267814	-0.0489158	1.29716	0.343639	-0.0858096	0.979914	0.36798	0.0274743	0.757836	0.213326	0.0549861	0.429493	0.230881	-0.0404623	0.0775402
						0.131624	0.144649	1.52999	0.108661	0.0578251	1.25395	0.237706	0.0804086	0.864437	0.267832	-0.0489267	1.29715	0.343482	-0.0859274	0.979867	0.367947	0.0274994	0.757824	0.213311	0.0549908	0.429513	0.230839	-0.0404602	0.0775443
						0.131605	0.144654	1.52997	0.108583	0.0578327	1.25392	0.237667	0.0804386	0.864476	0.267842	-0.0489077	1.29713	0.343656	-0.0857922	0.979918	0.367949	0.0274693	0.757854	0.213328	0.0549983	0.429525	0.230814	-0.0404473	0.0775206
						0.131613	0.144661	1.52997	0.10858	0.0578368	1.25392	0.237703	0.0803969	0.864458	0.267863	-0.0488492	1.29716	0.343659	-0.0858116	0.979906	0.367946	0.0275419	0.757851	0.21332	0.0549857	0.429468	0.230876	-0.0404446	0.0775511
						0.131618	0.144654	1.52995	0.108657	0.0578449	1.25391	0.237666	0.0804014	0.864469	0.267864	-0.0488494	1.29714	0.343663	-0.0858083	0.979928	0.367943	0.0275681	0.757906	0.213295	0.0550151	0.429461	0.230798	-0.0404575	0.0775402
						0.131578	0.144686	1.52996	0.108507	0.0578874	1.25394	0.237674	0.0804213	0.864421	0.267812	-0.0488539	1.29717	0.343635	-0.0858164	0.979914	0.367943	0.0276085	0.757898	0.213244	0.0549881	0.429486	0.230867	-0.040425	0.0775548
						0.131576	0.144715	1.52998	0.108605	0.0578522	1.25392	0.237679	0.0804114	0.86445	0.267815	-0.0488988	1.29716	0.343585	-0.0857957	0.979878	0.367938	0.0276202	0.75786	0.213302	0.0550325	0.429458	0.230788	-0.0404624	0.0775279
						0.13156	0.144729	1.52998	0.108454	0.0578744	1.25391	0.237663	0.0804272	0.864424	0.267823	-0.0488647	1.29715	0.343687	-0.085775	0.9799	0.367943	0.0276592	0.757912	0.213275	0.0550611	0.429475	0.230894	-0.0404739	0.0775202
						0.131584	0.144734	1.52998	0.108459	0.0579033	1.25393	0.237673	0.0804203	0.864448	0.267818	-0.0488944	1.29717	0.343599	-0.0857853	0.979918	0.367971	0.0276355	0.757864	0.213287	0.0550558	0.429479	0.230943	-0.0403933	0.0775697
						0.131568	0.144773	1.52999	0.108502	0.0578892	1.25391	0.237643	0.0804531	0.864468	0.267805	-0.0488548	1.29715	0.34364	-0.0857927	0.979853	0.367939	0.0276709	0.757874	0.213248	0.0550593	0.429483	0.230916	-0.040426	0.077561
						0.131575	0.144762	1.52998	0.108477	0.0579123	1.25391	0.23773	0.0804366	0.86443	0.267839	-0.0488691	1.29715	0.343624	-0.0857803	0.979876	0.367936	0.0276971	0.757928	0.213266	0.0550483	0.429458	0.23084	-0.0404388	0.0775515
						0.131554	0.144777	1.52998	0.108636	0.0579236	1.25387	0.237641	0.0804526	0.864458	0.267794	-0.0488308	1.29717	0.343577	-0.0857713	0.979845	0.36794	0.0276812	0.757895	0.213278	0.0550501	0.429494	0.230875	-0.0404483	0.077586
						0.13154	0.144772	1.52998	0.108467	0.05791	1.2539	0.237735	0.0804805	0.864473	0.267823	-0.0487984	1.29716	0.343631	-0.0857672	0.979893	0.367938	0.0277538	0.757893	0.213294	0.0550669	0.429455	0.230938	-0.040471	0.0775373
						0.131554	0.144824	1.52997	0.108478	0.0579357	1.25388	0.237704	0.0804347	0.864428	0.26779	-0.0488312	1.29714	0.343611	-0.0856982	0.979867	0.367937	0.0277031	0.757879	0.213296	0.0550714	0.429454	0.230876	-0.0404482	0.0775491
						0.131541	0.144828	1.52998	0.108498	0.0579472	1.25385	0.237709	0.0804899	0.864412	0.267784	-0.0488197	1.29718	0.343596	-0.0856914	0.97986	0.367935	0.0277354	0.757885	0.213286	0.0550731	0.429469	0.230876	-0.0404727	0.0775501
						0.131532	0.144848	1.52999	0.108496	0.0579539	1.25388	0.237699	0.080444	0.864436	0.267778	-0.048829	1.29718	0.343637	-0.0856912	0.979875	0.367931	0.0277513	0.757918	0.213285	0.0551165	0.429475	0.23101	-0.0405303	0.0772966
						0.13152	0.144844	1.52999	0.108427	0.0580212	1.25389	0.237743	0.08051	0.864456	0.267762	-0.0488039	1.29716	0.34359	-0.0856736	0.979866	0.367931	0.0277999	0.757896	0.21327	0.0550605	0.429444	0.230922	-0.0404584	0.0775327
						0.131527	0.144857	1.52998	0.108482	0.0579994	1.25385	0.237734	0.080518	0.864406	0.267765	-0.0488055	1.29714	0.343449	-0.0857256	0.979863	0.367936	0.0277457	0.757907	0.213245	0.0550855	0.429457	0.230903	-0.0404759	0.0775371
						0.131508	0.14489	1.52998	0.108486	0.057992	1.25386	0.237763	0.0805261	0.864434	0.26777	-0.0487918	1.29714	0.343543	-0.0856944	0.979855	0.367931	0.0278424	0.757924	0.213251	0.0551049	0.429479	0.230922	-0.0404608	0.0775509
						0.131485	0.144894	1.53	0.108467	0.0580535	1.25386	0.237736	0.0804869	0.864426	0.267763	-0.0487662	1.29713	0.343443	-0.0857029	0.979875	0.367931	0.0278424	0.757924	0.213271	0.0551027	0.429482	0.23092	-0.0404948	0.0775517
						0.13152	0.14487	1.53	0.108435	0.0580473	1.25385	0.237732	0.0805477	0.864486	0.267738	-0.0487693	1.29714	0.343552	-0.0856335	0.979857	0.367931	0.0278424	0.757924	0.213245	0.0550921	0.429425	0.230925	-0.0404491	0.0775857
						0.131504	0.144873	1.53001	0.108396	0.0580682	1.25384	0.237732	0.0805169	0.864432	0.267746	-0.0487516	1.29717	0.343541	-0.08566	0.979845	0.367961	0.0278818	0.757947	0.213256	0.0550875	0.429401	0.230974	-0.0404548	0.0775369
						0.131475	0.14493	1.52997	0.108471	0.0580668	1.25383	0.237732	0.0805483	0.86445	0.26778	-0.0487792	1.29715	0.343397	-0.0857118	0.979783	0.367928	0.0279171	0.757957	0.213215	0.0550812	0.429439	0.23112	-0.0404585	0.0773577
						0.131507	0.144947	1.52999	0.108464	0.0580526	1.25383	0.237698	0.080533	0.864422	0.267733	-0.0487635	1.29711	0.343583	-0.0856368	0.979882	0.367925	0.0279391	0.75794	0.213211	0.0551087	0.429444	0.231034	-0.0404121	0.077571
						0.131532	0.144936	1.53001	0.108494	0.0580783	1.25383	0.237701	0.0805445	0.864427	0.267753	-0.0487984	1.29715	0.343404	-0.0856504	0.979824	0.367927	0.0279494	0.757962	0.213244	0.0551153	0.429424	0.230954	-0.0404509	0.0776226
						0.13152	0.144971	1.52999	0.108452	0.0580761	1.2538	0.237767	0.0805648	0.864424	0.267717	-0.0487332	1.29713	0.343552	-0.0855634	0.979844	0.367926	0.0279473	0.757927	0.213273	0.0551399	0.429429	0.230969	-0.0404527	0.0776022
						0.131491	0.144972	1.52999	0.108486	0.05811	1.2538	0.237714	0.0805912	0.864451	0.267684	-0.0487394	1.29713	0.343529	-0.0855924	0.979845	0.367928	0.0279171	0.757957	0.213257	0.0551254	0.429449	0.231056	-0.0405662	0.077327
						0.131473	0.145028	1.53	0.108443	0.0581329	1.25382	0.237733	0.0805488	0.86446	0.267705	-0.0487156	1.29712	0.343521	-0.0855881	0.979901	0.367926	0.0279898	0.757954	0.213264	0.0551436	0.429462	0.231118	-0.0405469	0.0773226
						0.131426	0.144999	1.53	0.108476	0.0581338	1.2538	0.237671	0.0805305	0.864456	0.267705	-0.0487277	1.29712	0.343476	-0.0856098	0.97983	0.367924	0.0280645	0.757987	0.213255	0.0551267	0.429404	0.231071	-0.0403951	0.0776178
						0.131462	0.145	1.53	0.108424	0.0581121	1.25383	0.237682	0.0805448	0.864443	0.267674	-0.0487256	1.29711	0.343486	-0.085597	0.979877	0.36792	0.0280358	0.757957	0.21327	0.0551256	0.429421	0.231104	-0.0405732	0.0773539
						0.13144	0.145026	1.52998	0.108479	0.0581539	1.2538	0.237666	0.0805866	0.864455	0.267647	-0.0487531	1.29713	0.34348	-0.0856006	0.979889	0.367927	0.0280022	0.758012	0.213223	0.0551325	0.429437	0.231212	-0.0404969	0.0773689
						0.131438	0.145046	1.53001	0.108465	0.0581634	1.25376	0.237709	0.0806053	0.864474	0.267678	-0.048705	1.29709	0.343562	-0.0855179	0.97981	0.367888	0.0280308	0.757974	0.213265	0.0551337	0.429421	0.231202	-0.0404969	0.0773877
						0.131408	0.145036	1.53	0.108487	0.058159	1.25379	0.237703	0.0805822	0.864444	0.267693	-0.0486674	1.2971	0.343497	-0.0855557	0.979815	0.36789	0.0279985	0.757969	0.213282	0.0551217	0.429407	0.231169	-0.04049	0.0773787
						0.131405	0.145088	1.53	0.108446	0.0582197	1.25379	0.237668	0.0806355	0.86444	0.267603	-0.0487131	1.29711	0.343446	-0.0855693	0.979862	0.367924	0.028022	0.75796	0.213262	0.055108	0.429448	0.231078	-0.0404254	0.0776212
						0.131446	0.145074	1.53	0.1084	0.0582169	1.25379	0.237676	0.080585	0.864457	0.267649	-0.0486869	1.2971	0.343448	-0.0855838	0.979884	0.367919	0.0280783	0.757985	0.213308	0.0551484	0.429451	0.231183	-0.0405275	0.0773782
						0.131449	0.145075	1.52998	0.108423	0.0582137	1.25379	0.237705	0.0805986	0.864437	0.267624	-0.0486588	1.29711	0.343536	-0.0854418	0.979868	0.367922	0.0280521	0.75793	0.213315	0.0551433	0.429449	0.2312	-0.0404925	0.0773929
						0.131422	0.14508	1.52999	0.108437	0.0582143	1.25377	0.237675	0.0806166	0.864448	0.26764	-0.0487006	1.2971	0.34348	-0.0855856	0.97981	0.367922	0.0280036	0.757952	0.213254	0.0551654	0.429436	0.231204	-0.0405217	0.0773953
						0.131393	0.145096	1.52997	0.108424	0.0582455	1.25378	0.23771	0.0806431	0.864444	0.267627	-0.0487108	1.29711	0.343433	-0.0855422	0.979863	0.367919	0.0281187	0.757977	0.213289	0.0551424	0.429433	0.23107	-0.0404205	0.0776568
						0.131403	0.145117	1.53002	0.108425	0.0582473	1.25374	0.237641	0.0806011	0.864447	0.267644	-0.0486545	1.29711	0.343485	-0.0855273	0.979859	0.367916	0.0281935	0.75801	0.213327	0.0551322	0.429412	0.231181	-0.0405628	0.0773885
						0.131374	0.145174	1.52997	0.108412	0.05827	1.25375	0.237668	0.0806402	0.864455	0.267605	-0.0486629	1.29713	0.343483	-0.0855473	0.979853	0.367918	0.0281612	0.758004	0.213321	0.0550932	0.429411	0.231202	-0.0405217	0.0774021
						0.131375	0.145182	1.53	0.108409	0.0582635	1.25373	0.237636	0.0806205	0.864449	0.267647	-0.0486514	1.2971	0.343443	-0.0855581	0.979855	0.367915	0.0281407	0.75796	0.213386	0.0551135	0.429441	0.231244	-0.040492	0.0774184
						0.131413	0.145151	1.52998	0.10842	0.0582569	1.25372	0.237641	0.0806011	0.864447	0.267612	-0.0486677	1.29712	0.343461	-0.0855131	0.979871	0.367918	0.0281612	0.758004	0.213338	0.0551247	0.429422	0.231182	-0.0405729	0.0773867
						0.131393	0.14519	1.52999	0.108442	0.0583129	1.25375	0.237602	0.0804376	0.86461	0.267581	-0.0486301	1.29709	0.343469	-0.0854303	0.9798	0.367963	0.0284008	0.757764	0.213385	0.055113	0.429407	0.231207	-0.0405846	0.0773482
						0.131379	0.145199	1.52999	0.108396	0.0583192	1.25374	0.237706	0.080673	0.86445	0.267584	-0.0486418	1.29707	0.343399	-0.0855204	0.979816	0.36791	0.0282374	0.757977	0.213363	0.0551366	0.429408	0.231244	-0.040512	0.0774069
						0.131362	0.145217	1.52998	0.1084	0.0583311	1.25372	0.237587	0.0806117	0.864463	0.267545	-0.0486525	1.29708	0.343403	-0.0854776	0.979823	0.367914	0.0282236	0.75798	0.213404	0.0551425	0.42944	0.231191	-0.0405529	0.0773792
						0.131397	0.145217	1.52997	0.108416	0.0583314	1.25371	0.237611	0.0806345	0.864431	0.267545	-0.0486417	1.29709	0.3434	-0.0855101	0.979838	0.367914	0.0282257	0.758015	0.213434	0.0550853	0.429462	0.231207	-0.0404911	0.0774409
						0.131374	0.145205	1.52999	0.108382	0.0583385	1.2537	0.237595	0.080641	0.864473	0.267557	-0.0485993	1.29709	0.34345	-0.0853842	0.979763	0.367912	0.0282984	0.758013	0.213462	0.0551333	0.429443	0.231258	-0.0404749	0.0774159
						0.131377	0.14523	1.53001	0.108403	0.0583699	1.2537	0.237618	0.0806687	0.864429	0.267546	-0.0486372	1.29708	0.34337	-0.0854485	0.979806	0.367881	0.0282083	0.757975	0.213445	0.0551171	0.429436	0.231175	-0.0405636	0.0773774
						0.13136	0.145237	1.53001	0.108406	0.0583734	1.25368	0.237613	0.0806408	0.86443	0.26753	-0.0486052	1.29709	0.343389	-0.0854112	0.979841	0.36791	0.0283327	0.758054	0.213464	0.0551189	0.429414	0.231229	-0.0405177	0.0773651
						0.131373	0.145236	1.52997	0.10838	0.0583485	1.25372	0.237609	0.0806708	0.864437	0.267529	-0.0485802	1.29705	0.343402	-0.0854437	0.979795	0.367913	0.0283065	0.757999	0.213644	0.0551411	0.429434	0.231145	-0.0405603	0.0773809
						0.131359	0.145257	1.52997	0.108382	0.0583622	1.25366	0.237616	0.0806571	0.864451	0.267514	-0.0486052	1.29708	0.343342	-0.0854947	0.979833	0.367918	0.0281612	0.758004	0.213505	0.0550972	0.429423	0.231248	-0.0404798	0.0774206
						0.131393	0.145285	1.52997	0.108355	0.0583965	1.2537	0.237617	0.0806629	0.86444	0.267504	-0.0485842	1.29708	0.343384	-0.0854048	0.979795	0.367913	0.0283106	0.758071	0.213479	0.0551281	0.429434	0.23113	-0.0405585	0.077384
						0.131356	0.145282	1.52999	0.108389	0.0584057	1.25368	0.237651	0.0807156	0.864447	0.267495	-0.0485698	1.29707	0.343326	-0.0854233	0.979793	0.367877	0.0283573	0.758043	0.213647	0.0550846	0.429392	0.231199	-0.0405381	0.0773339
						0.131346	0.145341	1.52998	0.1084	0.0584025	1.25367	0.237656	0.0806962	0.864445	0.26751	-0.0485654	1.29706	0.343335	-0.0854513	0.979807	0.367907	0.0283121	0.75801	0.213527	0.0551203	0.429458	0.23125	-0.0404901	0.0774145
						0.131346	0.145309	1.53001	0.108391	0.0583902	1.25369	0.237642	0.080691	0.864433	0.26751	-0.0485321	1.29703	0.343391	-0.0853572	0.979839	0.36791	0.0283327	0.758054	0.213681	0.0551399	0.429431	0.231185	-0.0405118	0.0773943
						0.13136	0.145312	1.52998	0.108404	0.0584059	1.25366	0.237582	0.0806583	0.86443	0.267529	-0.0485528	1.29705	0.343439	-0.0853735	0.979776	0.367907	0.0284456	0.758044	0.213509	0.055126	0.42945	0.231205	-0.0405017	0.0774072
						0.131332	0.145334	1.52999	0.108396	0.0584134	1.25363	0.237707	0.080748	0.864427	0.267488	-0.0484737	1.29705	0.343348	-0.0853412	0.979806	0.367908	0.0283628	0.758024	0.213668	0.0551436	0.429449	0.231156	-0.0405331	0.0774037
						0.131314	0.145357	1.52999	0.108374	0.0584196	1.25365	0.237635	0.0805674	0.864603	0.267478	-0.0485621	1.29707	0.343313	-0.0853961	0.979836	0.367911	0.0285949	0.757809	0.213497	0.0551357	0.429419	0.231191	-0.0405065	0.0773346
						0.131326	0.145329	1.53	0.108394	0.0584583	1.25364	0.237583	0.0806689	0.864435	0.267442	-0.0485489	1.29706	0.343294	-0.0853991	0.97979	0.36791	0.0283304	0.758019	0.213491	0.0551208	0.429443	0.231094	-0.0404148	0.0776199
						0.131309	0.145374	1.53	0.108367	0.0584368	1.25362	0.237647	0.0807088	0.864438	0.267425	-0.0485374	1.29706	0.343338	-0.0854049	0.979831	0.367907	0.0283966	0.758067	0.213666	0.0551259	0.429474	0.231054	-0.0404187	0.0776029
						0.131263	0.14542	1.52986	0.108387	0.0584603	1.25363	0.237594	0.0807151	0.864449	0.267464	-0.0484991	1.29707	0.343332	-0.0853918	0.979802	0.367872	0.0284118	0.758031	0.213513	0.0551171	0.429445	0.231093	-0.0404265	0.0776481
						0.13132	0.145389	1.53	0.108378	0.0584487	1.25364	0.237611	0.0807137	0.864459	0.267453	-0.0485403	1.29705	0.343361	-0.0853482	0.97983	0.367905	0.0284292	0.758071	0.213683	0.0550931	0.429412	0.23105	-0.0403929	0.0776049
						0.131255	0.145416	1.52999	0.108348	0.0584687	1.25367	0.237556	0.0806818	0.864443	0.267437	-0.0485215	1.29705	0.343316	-0.0853298	0.979782	0.36791	0.028464	0.758052	0.213513	0.0551477	0.429476	0.231053	-0.0403811	0.0776674
						0.131267	0.145426	1.52998	0.10833	0.0585121	1.25366	0.237587	0.0807234	0.864436	0.267412	-0.0484889	1.29703	0.343375	-0.0852885	0.979783	0.367906	0.0284395	0.758093	0.21367	0.0551476	0.42946	0.231101	-0.0405334	0.0774071
						0.131254	0.14542	1.53001	0.108336	0.0584822	1.25365	0.237589	0.0806973	0.864444	0.267452	-0.0484739	1.29701	0.343311	-0.0853329	0.979802	0.367908	0.0284048	0.758053	0.213487	0.0551393	0.429477	0.231155	-0.0404833	0.0774264
						0.131254	0.145478	1.52988	0.10835	0.0585137	1.25362	0.237558	0.0807148	0.864444	0.267401	-0.0484833	1.29702	0.343303	-0.0853435	0.979803	0.367873	0.028422	0.758053	0.213542	0.055142	0.429448	0.231185	-0.0404914	0.0773745
						0.131175	0.14546	1.52987	0.108326	0.0585053	1.25366	0.237579	0.0806941	0.864426	0.267396	-0.0484682	1.29702	0.343322	-0.0853553	0.979808	0.367903	0.0284616	0.758077	0.213675	0.0551402	0.429433	0.231003	-0.0404801	0.0775907
						0.131233	0.145469	1.53	0.108385	0.0585031	1.25362	0.237584	0.0807167	0.864446	0.267402	-0.0484669	1.29702	0.343293	-0.0853135	0.979822	0.367873	0.028422	0.758053	0.213529	0.0551139	0.429444	0.231065	-0.0403769	0.0776204
						0.131221	0.145487	1.52999	0.108369	0.0585447	1.25361	0.237557	0.0807249	0.864439	0.267361	-0.0484729	1.29703	0.34334	-0.0853193	0.979842	0.367907	0.0284477	0.75808	0.213528	0.0552071	0.42947	0.231173	-0.040483	0.0773997
						0.131233	0.145479	1.52999	0.10835	0.0585316	1.25363	0.237585	0.0807539	0.864453	0.267347	-0.0484634	1.29699	0.343314	-0.0853381	0.979822	0.367908	0.0284558	0.758066	0.213468	0.0551619	0.429464	0.231017	-0.0403705	0.0776594
						0.1312	0.145476	1.52985	0.108346	0.0585498	1.25364	0.237593	0.0807093	0.86446	0.267357	-0.0484026	1.29702	0.343283	-0.0853218	0.979814	0.367906	0.0284395	0.758093	0.213522	0.0551557	0.429443	0.231041	-0.040403	0.0776167
						0.131234	0.145512	1.53	0.108323	0.0585606	1.25362	0.237555	0.0807133	0.864433	0.267345	-0.0484187	1.297	0.343275	-0.0853115	0.979745	0.367876	0.0284001	0.758069	0.213482	0.0551764	0.429431	0.231183	-0.0404741	0.0774103
						0.131183	0.145528	1.52999	0.108323	0.0585525	1.25362	0.237546	0.0807158	0.864431	0.267344	-0.0484456	1.29701	0.343313	-0.0852068	0.979582	0.367905	0.0284799	0.758085	0.213468	0.0551674	0.429424	0.231076	-0.0405071	0.0773571
						0.13118	0.145517	1.52983	0.108337	0.0585355	1.2536	0.237545	0.0807147	0.864458	0.267336	-0.0484575	1.29699	0.343295	-0.0852555	0.979817	0.367908	0.0284539	0.75803	0.213467	0.0551816	0.429459	0.231111	-0.0405278	0.0773927
						0.131174	0.145555	1.53	0.108347	0.0585603	1.25362	0.237511	0.0807255	0.864468	0.267303	-0.0484472	1.29697	0.343269	-0.0853449	0.979808	0.367907	0.0284881	0.758072	0.213483	0.0551809	0.429449	0.231006	-0.0404443	0.077591
						0.131128	0.145569	1.52985	0.10834	0.0585895	1.2536	0.237547	0.0807264	0.864436	0.267325	-0.048392	1.29697	0.343279	-0.0852775	0.979772	0.367908	0.0284558	0.758066	0.213474	0.0551963	0.429406	0.231023	-0.0403525	0.0776318
						0.13114	0.145573	1.52989	0.108345	0.058602	1.25357	0.237486	0.0807352	0.864445	0.267277	-0.0484318	1.29696	0.343211	-0.0852567	0.979584	0.367907	0.0284455	0.758044	0.213444	0.0551879	0.429418	0.23105	-0.040351	0.0776321
						0.131152	0.145608	1.53	0.108301	0.0586247	1.25361	0.237548	0.0807316	0.864462	0.267281	-0.0483947	1.29697	0.343231	-0.0852609	0.979575	0.367908	0.0284074	0.758087	0.213429	0.0551821	0.429431	0.231058	-0.0403695	0.0776378
						0.131136	0.145594	1.52987	0.108332	0.0586113	1.25361	0.237555	0.0807038	0.864403	0.267257	-0.0483807	1.29695	0.34322	-0.0852993	0.979761	0.367943	0.0284386	0.758065	0.213446	0.0552131	0.429436	0.230955	-0.0404571	0.0775954
						0.13112	0.145616	1.53002	0.108312	0.0586107	1.2536	0.237529	0.080722	0.864436	0.267293	-0.0483736	1.297	0.343263	-0.0852449	0.979556	0.367902	0.0284511	0.758055	0.213398	0.0551798	0.429455	0.231065	-0.0403372	0.0775995
						0.131108	0.145651	1.52984	0.108328	0.0586158	1.2536	0.237579	0.0807408	0.864464	0.267272	-0.0483811	1.29694	0.343211	-0.0852809	0.979592	0.367908	0.028456	0.758066	0.213412	0.0552124	0.429437	0.230979	-0.0403826	0.0776591
						0.131062	0.145668	1.52985	0.108317	0.0586326	1.25362	0.237617	0.080806	0.86445	0.267247	-0.0483783	1.29695	0.343186	-0.0852822	0.979552	0.367906	0.0284861	0.758036	0.213357	0.0551961	0.42944	0.230989	-0.0403593	0.0776095
						0.131042	0.145665	1.52985	0.108327	0.0585989	1.25359	0.237617	0.0807688	0.864443	0.267265	-0.0483488	1.29695	0.343225	-0.0853103	0.979516	0.367908	0.0284537	0.75803	0.213349	0.0552199	0.429445	0.23105	-0.040351	0.0776321
						0.131056	0.145634	1.52988	0.108349	0.0586235	1.25358	0.237586	0.0807969	0.864448	0.26722	-0.048403	1.29694	0.343084	-0.0852597	0.979562	0.367901	0.0284896	0.758011	0.213389	0.0552215	0.429442	0.231015	-0.0403365	0.0776536
						0.131058	0.145679	1.52986	0.108331	0.05867	1.25359	0.237554	0.0807447	0.864451	0.267247	-0.0483911	1.29694	0.343211	-0.0853516	0.979784	0.367906	0.0284352	0.758022	0.213414	0.0552253	0.429454	0.230984	-0.040398	0.0776197
						0.131072	0.145666	1.5299	0.108307	0.0586615	1.2536	0.237616	0.0808008	0.864424	0.267226	-0.0483376	1.29692	0.343165	-0.0852398	0.979539	0.367907	0.0284434	0.758009	0.213316	0.0552375	0.429447	0.231039	-0.0403602	0.0776509
						0.131033	0.145695	1.52987	0.108348	0.0586559	1.25358	0.237575	0.0807554	0.86445	0.267206	-0.0483393	1.29691	0.343141	-0.0853125	0.979546	0.367907	0.028488	0.758072	0.213314	0.0552526	0.429442	0.231014	-0.0403813	0.0776892
						0.131066	0.145716	1.52988	0.108319	0.058642	1.2536	0.237622	0.0807866	0.864448	0.267212	-0.0483388	1.29692	0.343147	-0.0853351	0.979739	0.367909	0.0284112	0.758003	0.213277	0.0552388	0.429463	0.231043	-0.0403449	0.0776526
						0.130989	0.145734	1.52991	0.10831	0.0586878	1.25358	0.237543	0.0807776	0.864466	0.267195	-0.0483446	1.29693	0.343157	-0.0853358	0.979765	0.367907	0.0284455	0.758044	0.213328	0.0552487	0.429433	0.231022	-0.0403469	0.0776857
						0.131035	0.145755	1.52987	0.108292	0.0586725	1.25359	0.237611	0.0807824	0.864456	0.267188	-0.0483363	1.29691	0.343182	-0.0852868	0.979745	0.367908	0.028403	0.758017	0.213295	0.0552561	0.429467	0.231006	-0.0403765	0.0777066
						0.131021	0.145746	1.52989	0.108305	0.0586868	1.2536	0.237585	0.080791	0.864459	0.267154	-0.0483357	1.2969	0.34313	-0.085223	0.979504	0.367911	0.0283811	0.758033	0.213307	0.0552339	0.429447	0.231058	-0.0402933	0.0777072
						0.131037	0.145759	1.52989	0.108329	0.0586759	1.25359	0.237586	0.0808016	0.864464	0.267171	-0.048322	1.29689	0.343128	-0.0853262	0.979735	0.367908	0.0284558	0.758066	0.213298	0.0552345	0.42946	0.231094	-0.0403594	0.077692
						0.131007	0.145745	1.52987	0.108311	0.0586851	1.25361	0.237545	0.0807893	0.864444	0.26715	-0.0483217	1.2969	0.343122	-0.085326	0.979724	0.36787	0.0284016	0.758009	0.213325	0.0552645	0.429459	0.231105	-0.040304	0.0776962
						0.13098	0.145742	1.52987	0.108312	0.0587105	1.25359	0.237522	0.0807345	0.864476	0.267151	-0.0482975	1.29691	0.343065	-0.0852495	0.979547	0.367907	0.028488	0.758072	0.213256	0.0552656	0.429495	0.231072	-0.0403314	0.0776678
						0.130989	0.145754	1.5299	0.108276	0.0586959	1.25357	0.237449	0.0807396	0.864456	0.267139	-0.0483163	1.2969	0.342961	-0.0853464	0.979519	0.367907	0.0284434	0.758009	0.213254	0.0552197	0.429486	0.231095	-0.0403388	0.0776834
						0.130996	0.145822	1.5299	0.108275	0.0587025	1.25357	0.237513	0.0807371	0.864447	0.26711	-0.0483081	1.29689	0.343114	-0.0852697	0.979522	0.36791	0.0284237	0.75806	0.213305	0.0552576	0.42946	0.231067	-0.0403152	0.0777216
						0.131	0.145796	1.52991	0.108273	0.0587059	1.25358	0.237541	0.0808033	0.864467	0.266952	-0.0483862	1.29692	0.343038	-0.0853154	0.979555	0.367908	0.0284539	0.75803	0.21325	0.0552694	0.429505	0.231073	-0.0403325	0.0777225
						0.130981	0.145809	1.5299	0.108282	0.0587148	1.25356	0.237512	0.0807685	0.864464	0.267101	-0.0483428	1.29688	0.343017	-0.085327	0.979547	0.367939	0.0284505	0.758027	0.213274	0.0552453	0.429484	0.231072	-0.0402768	0.0776977
						0.130984	0.145811	1.52994	0.108274	0.0587232	1.25359	0.237481	0.0807641	0.864478	0.267098	-0.0483286	1.29688	0.343016	-0.0853101	0.97955	0.367907	0.0284457	0.758044	0.21326	0.0552546	0.429497	0.231065	-0.0403141	0.0777311
						0.130989	0.145817	1.52989	0.108231	0.058717	1.25362	0.237487	0.0808048	0.864443	0.266881	-0.0483772	1.29692	0.342936	-0.0853241	0.979536	0.367874	0.0283797	0.758025	0.213308	0.0552591	0.429497	0.231107	-0.0403052	0.077701
						0.130988	0.145842	1.52989	0.108262	0.0587037	1.25361	0.237519	0.0807873	0.864442	0.266893	-0.0484369	1.29693	0.342936	-0.0853634	0.979551	0.367905	0.0283868	0.758044	0.213219	0.0552679	0.429515	0.231063	-0.0403255	0.0777133
						0.130933	0.145867	1.52993	0.108284	0.0587055	1.25359	0.237461	0.0807906	0.864485	0.266851	-0.0483959	1.29688	0.342996	-0.0853989	0.979753	0.367872	0.0284119	0.758031	0.213294	0.0552617	0.429482	0.23111	-0.0402635	0.0777443
						0.130959	0.145866	1.52992	0.108247	0.0587341	1.2536	0.237427	0.0807971	0.864444	0.266829	-0.0484052	1.29691	0.342967	-0.0853756	0.979736	0.367905	0.0284291	0.758072	0.213258	0.0552785	0.429489	0.231058	-0.0403156	0.0777537
						0.130909	0.145885	1.52992	0.108226	0.0587381	1.25361	0.237426	0.0807694	0.864468	0.266809	-0.048422	1.29693	0.342982	-0.0853538	0.979519	0.367875	0.0283894	0.758048	0.213243	0.0552577	0.429513	0.231068	-0.040255	0.0777575
						0.130905	0.145881	1.52993	0.108233	0.0587394	1.25364	0.237438	0.0806872	0.864651	0.266827	-0.0484165	1.29691	0.34296	-0.0852909	0.979544	0.367897	0.0285437	0.757766	0.213244	0.0552869	0.429524	0.231087	-0.0402448	0.0777819
						0.130957	0.14591	1.52993	0.108242	0.0587441	1.25358	0.23745	0.0807768	0.864463	0.266778	-0.0484303	1.29694	0.342889	-0.085355	0.979592	0.36791	0.0283284	0.757983	0.213275	0.0553102	0.429546	0.231083	-0.0402697	0.0777677
						0.130936	0.145898	1.52995	0.108233	0.0587468	1.25363	0.237428	0.080765	0.86449	0.266761	-0.0484121	1.29691	0.342906	-0.0853389	0.979599	0.367873	0.028422	0.758053	0.213221	0.055311	0.429569	0.231084	-0.0402663	0.0777817
						0.130907	0.14592	1.52997	0.108234	0.0587485	1.25363	0.23742	0.080783	0.864481	0.266765	-0.0484098	1.29695	0.342839	-0.085422	0.979782	0.367875	0.0283899	0.758047	0.213221	0.0552917	0.429574	0.23107	-0.0402804	0.0778059
						0.13086	0.145916	1.52995	0.108215	0.0587446	1.25363	0.237356	0.080753	0.864499	0.266757	-0.0484492	1.29695	0.342853	-0.085459	0.979812	0.367913	0.0283086	0.758035	0.213192	0.0552695	0.429554	0.231069	-0.0402573	0.0778218
						0.130927	0.145943	1.52996	0.108223	0.0587601	1.25361	0.237361	0.0807661	0.864489	0.266708	-0.0484511	1.29694	0.342863	-0.0854062	0.979827	0.367912	0.0283427	0.758076	0.213241	0.0553047	0.429557	0.231064	-0.0402408	0.0777736
						0.130732	0.145984	1.52998	0.108198	0.058762	1.25364	0.237356	0.0807902	0.864506	0.266678	-0.0484512	1.29697	0.342875	-0.0853471	0.979603	0.36788	0.0282932	0.75803	0.213142	0.0552864	0.429844	0.231082	-0.0402264	0.0778114
						0.130865	0.145982	1.52996	0.108175	0.0587842	1.25365	0.237389	0.0807691	0.864464	0.266657	-0.0484531	1.29693	0.342832	-0.0853208	0.979633	0.36791	0.0283326	0.758054	0.213235	0.0552931	0.42959	0.231057	-0.0402698	0.0777928
						0.130731	0.145979	1.52997	0.1082	0.0587469	1.25363	0.238738	0.0822759	0.864822	0.266627	-0.0484816	1.29697	0.342828	-0.0853939	0.979841	0.367793	0.0283512	0.757923	0.213186	0.0552914	0.429625	0.231035	-0.040248	0.0778596
						0.130857	0.145986	1.52994	0.108196	0.0587804	1.25363	0.237321	0.0807904	0.864512	0.2666	-0.0484952	1.29696	0.342676	-0.0854172	0.979795	0.367878	0.0283194	0.758085	0.213184	0.0553023	0.429845	0.231133	-0.0402284	0.0778104
						0.13072	0.146024	1.52996	0.108167	0.058758	1.25364	0.237294	0.080756	0.864519	0.266592	-0.0484996	1.297	0.342799	-0.0854117	0.979878	0.367913	0.0283107	0.75807	0.213179	0.0552704	0.429628	0.231098	-0.040189	0.0778471
						0.130716	0.146047	1.52996	0.10815	0.0587687	1.25365	0.237326	0.0807757	0.864526	0.266582	-0.0484886	1.29698	0.342765	-0.0854269	0.97987	0.367912	0.0283004	0.758049	0.213184	0.0553006	0.429644	0.231092	-0.0402321	0.0778737
						0.130721	0.146049	1.52999	0.108141	0.0587605	1.25366	0.237537	0.0809764	0.864637	0.266572	-0.0484871	1.29703	0.342683	-0.0853941	0.979824	0.367793	0.0283097	0.757943	0.21314	0.0552922	0.429869	0.231062	-0.0402383	0.0778592
						0.130811	0.14604	1.52993	0.108185	0.0587685	1.25365	0.237251	0.0807479	0.864505	0.26656	-0.0484549	1.29698	0.342737	-0.0854632	0.979849	0.367883	0.0282227	0.758068	0.21315	0.0552818	0.429907	0.23108	-0.0402258	0.0779003
						0.130826	0.146078	1.52997	0.108149	0.0587589	1.25366	0.23728	0.0807768	0.864565	0.266503	-0.0484701	1.29704	0.342763	-0.0853952	0.979951	0.367883	0.0282652	0.758096	0.213163	0.0553101	0.429896	0.231088	-0.040237	0.0778681
						0.13084	0.146063	1.52994	0.108114	0.0587853	1.25368	0.236927	0.0806677	0.864545	0.266491	-0.0485377	1.29703	0.342746	-0.085332	0.97966	0.367881	0.0282974	0.758101	0.213131	0.0552839	0.42992	0.231072	-0.0402151	0.0779244
						0.130816	0.146074	1.52999	0.108117	0.0587466	1.25367	0.237205	0.0807123	0.864591	0.266489	-0.048501	1.29704	0.342716	-0.0854374	0.979963	0.36788	0.0283399	0.758129	0.21313	0.0552752	0.429918	0.231034	-0.0402379	0.0779118
						0.130663	0.146094	1.52997	0.1081	0.0587567	1.25371	0.236943	0.0806547	0.864598	0.266455	-0.0485393	1.29707	0.342742	-0.085408	0.979901	0.367886	0.0282432	0.758112	0.213146	0.0553224	0.429706	0.23108	-0.0402287	0.0779054
						0.130687	0.146108	1.53	0.108057	0.0587713	1.25371	0.236891	0.0806567	0.864583	0.266462	-0.0485345	1.29709	0.342758	-0.0854465	0.979958	0.367883	0.028318	0.758145	0.213086	0.0553114	0.42995	0.231041	-0.040239	0.0779382
						0.130668	0.146097	1.52999	0.108106	0.0587778	1.2537	0.236905	0.0806506	0.864594	0.266435	-0.0485561	1.29711	0.34274	-0.085421	0.979967	0.367883	0.0282694	0.758167	0.213064	0.0552612	0.429932	0.231043	-0.0402368	0.0779381
						0.130675	0.146133	1.52998	0.108104	0.0587687	1.25372	0.236914	0.0806145	0.864616	0.26642	-0.0485539	1.29713	0.342718	-0.0853875	0.979972	0.367883	0.0282269	0.758139	0.213057	0.0553112	0.429943	0.231041	-0.0402305	0.0779364
						0.130651	0.146138	1.53	0.108098	0.0587538	1.25374	0.236874	0.080602	0.864623	0.266399	-0.048542	1.29714	0.342564	-0.0854449	0.979959	0.367915	0.0283251	0.758163	0.213092	0.0553132	0.429979	0.231056	-0.0401903	0.0779367
						0.130653	0.1461	1.53003	0.108082	0.0587878	1.25375	0.23686	0.0806523	0.864597	0.266392	-0.0485465	1.29713	0.342657	-0.0854397	0.979994	0.367883	0.0282694	0.758167	0.213131	0.055274	0.429967	0.231097	-0.0402383	0.0779378
						0.130658	0.146115	1.52998	0.108056	0.0587674	1.25375	0.236858	0.0806092	0.864602	0.266334	-0.048611	1.29713	0.342684	-0.0854939	0.980031	0.367888	0.0281727	0.75815	0.213073	0.0553053	0.42996	0.231055	-0.0401905	0.0780152
						0.130679	0.146127	1.53002	0.108033	0.0587626	1.25375	0.238605	0.0825563	0.865016	0.266353	-0.048569	1.29719	0.34266	-0.0854533	0.980038	0.367918	0.0283052	0.758215	0.213037	0.0553109	0.429991	0.231021	-0.0402247	0.0779771
						0.13064	0.146157	1.53003	0.10799	0.0587729	1.25378	0.238608	0.0824571	0.865027	0.266328	-0.0485922	1.29718	0.342673	-0.0854496	0.980038	0.367918	0.0282542	0.758202	0.21305	0.0552883	0.429975	0.231052	-0.0402155	0.0779919
						0.130619	0.146144	1.53003	0.108007	0.0587457	1.25377	0.236857	0.0806502	0.86465	0.266312	-0.0485812	1.29716	0.342626	-0.0854738	0.980013	0.367916	0.0282867	0.758207	0.213061	0.0552782	0.429956	0.231028	-0.0401942	0.0780511
						0.130665	0.146183	1.53003	0.108028	0.0587915	1.2538	0.236851	0.0806265	0.864656	0.266262	-0.0486392	1.29722	0.342654	-0.0854456	0.980024	0.367885	0.0282372	0.758161	0.213047	0.0552948	0.429996	0.231023	-0.0401749	0.0780081
						0.130646	0.146174	1.53008	0.107801	0.0587796	1.25382	0.238562	0.0824143	0.865047	0.26628	-0.0485677	1.29723	0.342616	-0.085452	0.980081	0.367887	0.0283001	0.758232	0.21307	0.0552905	0.430013	0.231073	-0.0401971	0.0780255
						0.130619	0.146212	1.53005	0.107968	0.0587553	1.25378	0.236826	0.0806038	0.864642	0.26626	-0.048574	1.29724	0.342593	-0.0854807	0.980107	0.36789	0.0281872	0.758243	0.213035	0.0552696	0.429999	0.231011	-0.040219	0.0780418
						0.13064	0.146215	1.53004	0.107961	0.058762	1.2538	0.238632	0.0825061	0.865077	0.266259	-0.0485872	1.29725	0.342578	-0.0855314	0.980086	0.367888	0.0281687	0.758234	0.213008	0.0553052	0.430039	0.231062	-0.0402136	0.0780039
						0.130609	0.146232	1.53002	0.107966	0.058762	1.25381	0.238546	0.0824579	0.865052	0.266203	-0.048582	1.29727	0.342588	-0.0855402	0.980138	0.367918	0.0282588	0.758272	0.213037	0.0553286	0.430044	0.231019	-0.0402402	0.0779988
						0.130627	0.14622	1.53004	0.10778	0.0587573	1.25384	0.236819	0.0806062	0.864687	0.266231	-0.0486067	1.29728	0.342571	-0.0855037	0.980169	0.367886	0.0282919	0.758246	0.212981	0.0553088	0.430025	0.231038	-0.0402154	0.0780306
						0.130627	0.146212	1.53005	0.107741	0.058774	1.25386	0.239908	0.0851073	0.865932	0.266194	-0.0486395	1.29728	0.342552	-0.0855926	0.980159	0.367905	0.0284141	0.758062	0.213005	0.0552899	0.43	0.23103	-0.0402008	0.0780388
						0.130608	0.146188	1.53005	0.10771	0.0587312	1.25389	0.236845	0.0805921	0.864705	0.26618	-0.0486236	1.29727	0.342594	-0.0855919	0.980204	0.367884	0.0282778	0.758309	0.213046	0.0552944	0.430065	0.231018	-0.0401978	0.0780266
						0.130593	0.146235	1.53006	0.107682	0.0587554	1.25385	0.239853	0.0849531	0.866002	0.266133	-0.0486333	1.29731	0.342507	-0.0856192	0.98019	0.367916	0.0283775	0.758057	0.212984	0.0553019	0.430047	0.231006	-0.0402337	0.0780414
						0.130598	0.146257	1.53023	0.107698	0.0587568	1.25386	0.238547	0.0824179	0.865145	0.266159	-0.0486069	1.2973	0.342495	-0.085644	0.980236	0.367925	0.0282144	0.758306	0.21299	0.0552986	0.430075	0.231025	-0.0401858	0.0780351
						0.130589	0.146258	1.53003	0.107661	0.0587763	1.25389	0.238523	0.0823827	0.865164	0.266138	-0.0486318	1.29735	0.342507	-0.0856156	0.980179	0.367892	0.0282016	0.758336	0.213006	0.0552917	0.430046	0.231029	-0.0402086	0.0780639
						0.130608	0.146237	1.53005	0.107623	0.0587593	1.25389	0.238549	0.0824072	0.865131	0.266117	-0.0486441	1.29732	0.342476	-0.0856096	0.980218	0.367892	0.0281588	0.758309	0.213009	0.0553016	0.430085	0.231029	-0.0401698	0.0780671
						0.130594	0.146231	1.53004	0.107647	0.0587285	1.25388	0.236805	0.0805572	0.864762	0.266098	-0.0486396	1.29733	0.342503	-0.0856639	0.980256	0.367892	0.0282016	0.758336	0.212986	0.0553147	0.430045	0.231046	-0.0402156	0.0780729
						0.130602	0.146258	1.53005	0.107605	0.0587415	1.25389	0.23846	0.0829161	0.865546	0.266051	-0.048713	1.29737	0.342506	-0.0856625	0.980239	0.367894	0.0281713	0.758366	0.212951	0.0553187	0.430091	0.231028	-0.0401898	0.0780897
						0.130612	0.146252	1.53007	0.107583	0.0587696	1.25389	0.236786	0.0805842	0.86478	0.266051	-0.0486452	1.2974	0.34246	-0.0857118	0.980272	0.367892	0.0282435	0.758364	0.212977	0.0553108	0.430068	0.231015	-0.0401986	0.0780885
						0.130607	0.146245	1.53004	0.107594	0.0587476	1.25393	0.236801	0.0806174	0.86486	0.266054	-0.0486732	1.29736	0.342452	-0.0857265	0.980286	0.367896	0.0281389	0.758361	0.213006	0.0552878	0.430077	0.231018	-0.0402018	0.078068
						0.130606	0.146285	1.53004	0.107558	0.058733	1.25392	0.236815	0.0805449	0.864807	0.266026	-0.0486593	1.29737	0.342425	-0.0857411	0.980288	0.367896	0.0281392	0.75836	0.212968	0.0552875	0.430108	0.231011	-0.0402298	0.0780858
						0.130565	0.146303	1.53025	0.107597	0.0587179	1.25391	0.239884	0.0849772	0.866078	0.266028	-0.0486515	1.29739	0.342485	-0.0856975	0.980285	0.367894	0.0281713	0.758366	0.21294	0.0552875	0.430102	0.230969	-0.0402135	0.0781055
						0.130557	0.146276	1.53006	0.107543	0.0587179	1.25393	0.238442	0.0828283	0.86564	0.266006	-0.0486694	1.2974	0.342422	-0.0857511	0.980329	0.367867	0.0280616	0.758379	0.212965	0.0553088	0.430124	0.231	-0.0401961	0.0780417
						0.130589	0.146272	1.53005	0.107513	0.0587291	1.25393	0.238505	0.0823253	0.865231	0.26598	-0.0486651	1.29741	0.342379	-0.0858515	0.980347	0.367108	0.0277715	0.758249	0.212938	0.0552946	0.430102	0.231018	-0.040207	0.0781214
						0.130556	0.146294	1.53004	0.107523	0.0587094	1.25397	0.238377	0.0827194	0.865681	0.265951	-0.0486836	1.29743	0.342409	-0.0857866	0.980328	0.367897	0.0281492	0.758382	0.212978	0.0552885	0.430084	0.231032	-0.0401953	0.0781153
						0.130632	0.146293	1.53024	0.10751	0.0587217	1.25392	0.239838	0.0849592	0.866102	0.265932	-0.0487003	1.29743	0.342395	-0.0857999	0.980365	0.367114	0.0276769	0.758268	0.212969	0.0553063	0.430107	0.231004	-0.0401975	0.07807
						0.130577	0.146294	1.53006	0.107481	0.0587244	1.25396	0.238428	0.0827885	0.86565	0.265947	-0.0486812	1.29745	0.34224	-0.0858401	0.980322	0.367109	0.027826	0.758335	0.212953	0.0553033	0.430126	0.230993	-0.0402318	0.0780781
						0.130554	0.146273	1.53008	0.107485	0.0587236	1.25394	0.238373	0.0827508	0.865641	0.26596	-0.0486681	1.29745	0.342392	-0.0857893	0.980329	0.367116	0.0276	0.758199	0.212937	0.0553126	0.430156	0.230981	-0.0402345	0.0780774
						0.130558	0.146282	1.53007	0.107453	0.0587105	1.25395	0.239763	0.0847598	0.866149	0.265925	-0.0486695	1.29745	0.342301	-0.0858637	0.980351	0.367115	0.0277297	0.758317	0.212884	0.0552772	0.43013	0.230963	-0.0402042	0.0780838
						0.130532	0.146275	1.53008	0.107432	0.0586776	1.25394	0.238427	0.0828003	0.865657	0.265886	-0.0487344	1.29749	0.342316	-0.085888	0.980349	0.367116	0.0276975	0.758311	0.212936	0.0552535	0.430136	0.230987	-0.040205	0.0780896
						0.130558	0.146285	1.53006	0.107407	0.0586696	1.25396	0.239753	0.0847426	0.866158	0.265894	-0.0486756	1.29748	0.342307	-0.0858992	0.980351	0.367079	0.0276958	0.758304	0.212974	0.0552941	0.430129	0.230975	-0.0402607	0.0780505
						0.130562	0.146267	1.53007	0.107462	0.0586948	1.25396	0.239748	0.0847583	0.866147	0.265871	-0.0486878	1.29745	0.34234	-0.0859005	0.980381	0.367055	0.0276045	0.758326	0.212932	0.0552938	0.430124	0.230976	-0.0401946	0.078094
						0.130533	0.146326	1.53024	0.107405	0.0587001	1.25396	0.239756	0.084829	0.866162	0.265637	-0.048803	1.29748	0.342311	-0.0859318	0.980373	0.367047	0.0276402	0.758307	0.212971	0.0552769	0.430143	0.230968	-0.0402061	0.0780628
						0.130538	0.146282	1.53007	0.107421	0.0586622	1.25396	0.238388	0.0826911	0.865662	0.265869	-0.0486941	1.29746	0.342259	-0.0859677	0.98038	0.367048	0.0276504	0.758329	0.212926	0.0553056	0.430157	0.230962	-0.0402491	0.0780533
						0.130506	0.146257	1.53007	0.107399	0.0586929	1.25394	0.238366	0.082711	0.865675	0.26564	-0.0487791	1.29751	0.342323	-0.0859619	0.980373	0.367084	0.0276437	0.75835	0.212922	0.0552759	0.430138	0.230926	-0.0402283	0.0780819
						0.130522	0.146309	1.53009	0.107378	0.0586373	1.25394	0.238413	0.0828319	0.86571	0.265631	-0.0487933	1.29751	0.342296	-0.0859993	0.980387	0.367056	0.0275215	0.758307	0.212949	0.0552299	0.430097	0.230934	-0.0402205	0.078095
						0.130508	0.146254	1.53007	0.107403	0.0586755	1.25394	0.238356	0.0827459	0.865719	0.26582	-0.0486957	1.29746	0.34229	-0.085942	0.980382	0.367023	0.0275062	0.758302	0.212924	0.055242	0.430142	0.230927	-0.0402249	0.0780593
						0.130483	0.146297	1.53026	0.107351	0.0586335	1.25395	0.239598	0.0845268	0.866185	0.265609	-0.0488355	1.29748	0.342264	-0.0860621	0.980395	0.366989	0.0274805	0.758276	0.212966	0.0552623	0.430145	0.230943	-0.0402147	0.0781032
						0.130488	0.146308	1.53006	0.107358	0.0586686	1.25394	0.239689	0.0846658	0.866213	0.265595	-0.0487956	1.29749	0.342257	-0.0860497	0.980397	0.366988	0.0274724	0.758289	0.212958	0.0552751	0.430167	0.230928	-0.0402623	0.0780934
						0.130494	0.146267	1.53006	0.107348	0.0586586	1.25393	0.238365	0.0826491	0.86569	0.265561	-0.0487956	1.29746	0.342232	-0.086037	0.980391	0.366987	0.0275149	0.758317	0.212921	0.0552703	0.430138	0.23091	-0.0402236	0.0780971
						0.13048	0.146263	1.53007	0.107355	0.0586463	1.25394	0.238402	0.0827112	0.865761	0.265588	-0.0488094	1.29751	0.342212	-0.0860287	0.980392	0.366928	0.0274	0.758348	0.21292	0.055276	0.430154	0.230924	-0.0402446	0.078087
						0.130476	0.146267	1.53004	0.10732	0.0586432	1.25393	0.238363	0.0826669	0.865699	0.265572	-0.0488022	1.29749	0.342216	-0.0860313	0.980384	0.366957	0.0274268	0.758315	0.212891	0.0552856	0.430135	0.230854	-0.0403298	0.0780091
						0.130493	0.146263	1.53003	0.107342	0.0586168	1.25391	0.238419	0.0827435	0.865682	0.265582	-0.0487935	1.29747	0.342217	-0.08603	0.980385	0.366994	0.0273859	0.758294	0.212899	0.055271	0.430132	0.230911	-0.0402596	0.078077
						0.130455	0.146288	1.53	0.107314	0.0586261	1.25391	0.2384	0.0826673	0.865732	0.265556	-0.0487848	1.29746	0.342217	-0.0860722	0.980363	0.366959	0.0273521	0.758281	0.212851	0.0552459	0.43015	0.230904	-0.0402567	0.0780728
						0.130465	0.14625	1.53004	0.107325	0.0584087	1.25396	0.238386	0.0826042	0.865692	0.265554	-0.0488366	1.29748	0.342181	-0.0861366	0.980388	0.366927	0.0273896	0.758326	0.212895	0.0551797	0.430135	0.230904	-0.0402506	0.0780417
						0.130476	0.146262	1.53003	0.107283	0.0586327	1.25391	0.238386	0.0826151	0.865746	0.265539	-0.0488283	1.29746	0.342192	-0.0861011	0.980383	0.366897	0.0272569	0.758261	0.212852	0.0552356	0.430146	0.230899	-0.0402512	0.0780578
						0.130427	0.146275	1.52999	0.107257	0.0586181	1.25393	0.238408	0.082691	0.865745	0.265555	-0.0488153	1.29747	0.34218	-0.0861283	0.980367	0.366893	0.0273193	0.758237	0.212877	0.0552307	0.430133	0.230927	-0.0402448	0.078077
						0.130454	0.146265	1.53004	0.107264	0.0586009	1.2539	0.238452	0.0826962	0.865749	0.265542	-0.0488388	1.29748	0.34219	-0.0860983	0.980394	0.366866	0.0272519	0.758278	0.21281	0.0552167	0.430086	0.230881	-0.040279	0.0780319
						0.13042	0.146271	1.53004	0.107268	0.0585663	1.2539	0.238447	0.0826968	0.86574	0.265507	-0.0488312	1.29746	0.341998	-0.0861461	0.980356	0.366833	0.027194	0.758246	0.212801	0.055203	0.430126	0.230869	-0.0402955	0.0779979
						0.130397	0.146255	1.53003	0.107233	0.058597	1.2539	0.2384	0.0826097	0.8657	0.265483	-0.0488309	1.29743	0.342149	-0.0861647	0.980387	0.366893	0.0272707	0.758259	0.212797	0.0552302	0.430099	0.230866	-0.0403052	0.0780411
						0.130427	0.146253	1.52999	0.107228	0.0585674	1.25388	0.238437	0.082649	0.865721	0.265462	-0.0488657	1.29744	0.342147	-0.0861608	0.980332	0.366831	0.0272263	0.758252	0.2128	0.0551623	0.43007	0.23088	-0.0402859	0.0780221
						0.130386	0.146251	1.53	0.107236	0.0585929	1.2539	0.238404	0.0824998	0.865741	0.265451	-0.048849	1.29744	0.342132	-0.0861998	0.980355	0.366863	0.0271887	0.758207	0.212791	0.055187	0.4301	0.230877	-0.0403145	0.0780273
						0.130395	0.146262	1.52999	0.107219	0.0585811	1.25385	0.238445	0.0826066	0.865708	0.265437	-0.0488552	1.29743	0.34208	-0.0862335	0.980314	0.366867	0.0271668	0.758223	0.212776	0.0551927	0.430083	0.230791	-0.0403862	0.0779468
						0.13039	0.146248	1.53001	0.107255	0.0585503	1.25386	0.238421	0.0825761	0.865703	0.265467	-0.0488658	1.29744	0.342125	-0.086214	0.980343	0.366801	0.0271383	0.758249	0.212759	0.0551965	0.430106	0.230857	-0.0402964	0.0779782
						0.13037	0.146247	1.52995	0.107203	0.0585496	1.25387	0.238451	0.0826107	0.865685	0.265455	-0.048876	1.29742	0.342121	-0.0862489	0.980316	0.366865	0.0271991	0.758229	0.212709	0.0551965	0.430094	0.230872	-0.0403846	0.0779524
						0.130355	0.146254	1.52996	0.107214	0.0585346	1.25384	0.238391	0.082551	0.865712	0.265442	-0.0488418	1.29739	0.341955	-0.086222	0.980293	0.366833	0.0270986	0.758169	0.212698	0.0551682	0.430073	0.230865	-0.0403512	0.077979
						0.130323	0.146235	1.52994	0.107215	0.0585576	1.25383	0.238395	0.0825367	0.865694	0.265415	-0.0488757	1.29741	0.342106	-0.0862688	0.980303	0.366833	0.0270561	0.758142	0.212708	0.0551662	0.430056	0.23083	-0.0403962	0.0779379
						0.130342	0.146258	1.52997	0.107186	0.0585242	1.2538	0.238369	0.0825336	0.865657	0.26542	-0.0488594	1.29737	0.342088	-0.0862873	0.980271	0.366801	0.0270003	0.758145	0.212729	0.0551383	0.43003	0.23082	-0.0404007	0.0779401
						0.130359	0.146234	1.52994	0.107146	0.0585438	1.2538	0.238329	0.0824594	0.865653	0.26538	-0.0488709	1.29735	0.342091	-0.0862417	0.980266	0.366842	0.02698	0.758169	0.212652	0.0551372	0.430018	0.230862	-0.04033	0.0779458
						0.130287	0.146236	1.52995	0.107211	0.0585285	1.25377	0.238447	0.082633	0.865678	0.265391	-0.0488793	1.29734	0.342177	-0.0862637	0.980233	0.366807	0.0269543	0.758142	0.21269	0.0551505	0.43002	0.230833	-0.0404106	0.0779057
						0.130317	0.146233	1.52993	0.107176	0.0585079	1.25378	0.238396	0.0824993	0.865658	0.265397	-0.0489029	1.29736	0.342164	-0.086281	0.980187	0.366771	0.0270035	0.758149	0.212662	0.0551127	0.430003	0.230854	-0.0403996	0.0779132
						0.130305	0.146236	1.52994	0.107188	0.0584924	1.25374	0.23844	0.0825465	0.865644	0.265383	-0.0489289	1.29735	0.342159	-0.0863001	0.980199	0.36677	0.0269527	0.758135	0.212658	0.0551096	0.429998	0.230821	-0.0404176	0.0779137
						0.130304	0.146221	1.52989	0.107167	0.0585017	1.25375	0.238386	0.0824247	0.865616	0.265341	-0.048896	1.29733	0.342122	-0.0862837	0.980179	0.366805	0.0269337	0.758099	0.212702	0.0551309	0.429773	0.230782	-0.0404327	0.0779066
						0.130085	0.146214	1.52991	0.107181	0.0584801	1.25375	0.238271	0.0824658	0.865476	0.265378	-0.0489019	1.29732	0.342001	-0.0863191	0.980249	0.366704	0.0269199	0.75809	0.212655	0.0550926	0.429987	0.230804	-0.0404657	0.0778695
						0.130253	0.146191	1.52989	0.107134	0.0584454	1.25374	0.238331	0.0824977	0.865501	0.265359	-0.0489449	1.2973	0.342116	-0.0863254	0.980158	0.36674	0.0269112	0.758076	0.21267	0.0550967	0.42997	0.230778	-0.0404638	0.077884
						0.130216	0.146206	1.52986	0.107149	0.0584968	1.25371	0.238327	0.0824641	0.865489	0.265358	-0.0489037	1.29728	0.342108	-0.0863784	0.980123	0.366739	0.0268097	0.758048	0.212615	0.0550908	0.42996	0.230845	-0.0404417	0.0778612
						0.13024	0.146194	1.52986	0.107117	0.0584538	1.2537	0.238289	0.0824725	0.865474	0.265337	-0.0488983	1.29727	0.342111	-0.0863259	0.980103	0.36674	0.0268605	0.758062	0.212614	0.0551156	0.429981	0.230806	-0.0404827	0.0778358
						0.130201	0.146199	1.52983	0.107132	0.058425	1.25368	0.2383	0.0824236	0.865462	0.265329	-0.0489249	1.29725	0.342132	-0.0863339	0.980101	0.366746	0.0268123	0.758023	0.21262	0.0550506	0.42993	0.230821	-0.0405018	0.0778413
						0.130235	0.146208	1.52984	0.107131	0.0584269	1.25367	0.238274	0.0824233	0.865464	0.265316	-0.0489298	1.29724	0.34186	-0.0864092	0.980045	0.366676	0.0267042	0.758006	0.212641	0.055026	0.429714	0.230835	-0.0405001	0.0778331
						0.130224	0.146186	1.52985	0.107145	0.0584375	1.25366	0.238289	0.0824058	0.865461	0.265328	-0.0489925	1.29726	0.342112	-0.0863691	0.980089	0.36672	0.026668	0.757996	0.212661	0.0550585	0.429726	0.23079	-0.0404957	0.0778218
						0.130182	0.146192	1.52984	0.107143	0.0584393	1.25363	0.238248	0.0823199	0.865349	0.265299	-0.0489759	1.29723	0.34208	-0.0864227	0.980079	0.366672	0.0267666	0.757982	0.212688	0.0550422	0.429721	0.230833	-0.0405329	0.0777996
						0.130168	0.146152	1.52979	0.107143	0.058395	1.25363	0.238315	0.0823312	0.865405	0.265298	-0.0489921	1.29724	0.342049	-0.0863828	0.980082	0.366612	0.0266899	0.757969	0.212644	0.0550385	0.429668	0.230839	-0.0405122	0.0778048
						0.130164	0.14617	1.5298	0.107123	0.058388	1.2536	0.2385	0.0828305	0.865318	0.26528	-0.0489879	1.29723	0.341846	-0.0864807	0.980014	0.366686	0.026549	0.757928	0.212689	0.0550551	0.429702	0.230794	-0.0405443	0.0777648
						0.130181	0.146169	1.52977	0.107155	0.0583809	1.25359	0.238219	0.0823136	0.865319	0.265304	-0.0489894	1.29723	0.342015	-0.0864175	0.980051	0.366612	0.0265945	0.757892	0.21268	0.0550335	0.429671	0.230834	-0.0405144	0.0777945
						0.13016	0.14614	1.52977	0.107082	0.0583605	1.25358	0.238266	0.0823062	0.865374	0.265283	-0.0489863	1.29718	0.342045	-0.086456	0.98003	0.366682	0.0266135	0.75794	0.212693	0.0550217	0.42962	0.23082	-0.0405788	0.0777247
						0.130139	0.146159	1.52975	0.107142	0.0583367	1.25353	0.238401	0.0827996	0.865238	0.265244	-0.049045	1.29717	0.341972	-0.0864673	0.980031	0.366588	0.0265112	0.757901	0.212631	0.0549956	0.429611	0.230807	-0.040557	0.0777598
						0.130148	0.146186	1.52974	0.107096	0.0583651	1.25354	0.238446	0.0828851	0.865256	0.265257	-0.0490587	1.29715	0.341945	-0.0865314	0.980032	0.366649	0.026594	0.757864	0.212684	0.0550222	0.42966	0.230811	-0.0406013	0.0777354
						0.130159	0.146129	1.5297	0.107124	0.0583363	1.25352	0.238427	0.0828	0.865236	0.265251	-0.0490628	1.29711	0.342024	-0.0865072	0.979975	0.366622	0.0264435	0.757886	0.212698	0.0549763	0.429638	0.230785	-0.0406059	0.0776924
						0.130127	0.146151	1.52973	0.107095	0.0583533	1.25352	0.238404	0.0827333	0.865264	0.265247	-0.0490389	1.29713	0.341941	-0.0865558	0.979954	0.366622	0.0265326	0.757856	0.212648	0.054948	0.42959	0.230824	-0.0405825	0.077709
						0.13011	0.146122	1.52971	0.107076	0.0583431	1.25349	0.238409	0.082798	0.865218	0.265232	-0.049091	1.29712	0.341944	-0.0865531	0.979996	0.36659	0.0264747	0.757824	0.212683	0.0549861	0.429604	0.230802	-0.0406152	0.0777054
						0.130119	0.146151	1.52968	0.107104	0.0583033	1.25346	0.238313	0.0825829	0.865165	0.265242	-0.0490627	1.29705	0.341858	-0.0865531	0.979959	0.366595	0.0264205	0.757835	0.212625	0.0549627	0.429594	0.230817	-0.040587	0.0777228
						0.130117	0.146132	1.52966	0.10711	0.0582927	1.25345	0.238405	0.082823	0.865172	0.265248	-0.0490473	1.29707	0.341936	-0.0865815	0.979974	0.366584	0.0264782	0.7578	0.212677	0.0549475	0.429584	0.230776	-0.0406163	0.0776831
						0.130119	0.146135	1.52964	0.107086	0.0583089	1.25343	0.238359	0.082716	0.865151	0.265256	-0.0490849	1.29706	0.341927	-0.0865446	0.979917	0.366619	0.0264591	0.757763	0.212647	0.0549299	0.429545	0.230811	-0.0406197	0.0776635
						0.130088	0.146107	1.52966	0.107128	0.0583063	1.25343	0.238419	0.0827566	0.865142	0.265188	-0.0490942	1.29702	0.341869	-0.0866446	0.979938	0.366559	0.0263825	0.757751	0.212678	0.0549056	0.429527	0.230828	-0.0405989	0.0776199
						0.130074	0.146099	1.52964	0.107126	0.0582731	1.25338	0.238213	0.0825135	0.865097	0.265208	-0.0491086	1.297	0.341815	-0.0866105	0.979883	0.366591	0.026347	0.757742	0.212722	0.0549345	0.429513	0.230772	-0.0406122	0.0776137
						0.12981	0.146115	1.52964	0.107086	0.0583117	1.25341	0.238229	0.0824136	0.865065	0.265175	-0.0491813	1.29693	0.341817	-0.0866525	0.979884	0.366531	0.0262196	0.757716	0.212657	0.0549012	0.429498	0.230807	-0.0406204	0.0776143
						0.130054	0.146118	1.5296	0.107143	0.058255	1.25336	0.238239	0.0824627	0.865031	0.265195	-0.0491602	1.29692	0.341814	-0.0866653	0.979854	0.366496	0.0262365	0.757717	0.212696	0.0548952	0.429535	0.230769	-0.0406385	0.0776024
						0.130063	0.146094	1.52958	0.107073	0.0582481	1.25334	0.238125	0.0823514	0.865038	0.265178	-0.049138	1.29697	0.341736	-0.0866827	0.979829	0.36653	0.0262984	0.757664	0.212684	0.0548891	0.429502	0.230778	-0.0406315	0.0775769
						0.130049	0.146073	1.52959	0.107097	0.0582679	1.25333	0.238361	0.0826666	0.865118	0.26515	-0.0491661	1.29692	0.341727	-0.0866883	0.979821	0.366528	0.0262373	0.757628	0.212682	0.0549008	0.42945	0.230786	-0.0406069	0.077606
						0.130026	0.14609	1.52954	0.107079	0.0582066	1.2533	0.238157	0.0824	0.865006	0.265155	-0.049212	1.29688	0.341744	-0.0867049	0.979824	0.366497	0.0261897	0.757618	0.2127	0.0548837	0.429472	0.230881	-0.0407009	0.0773691
						0.130051	0.146108	1.52953	0.107044	0.0582056	1.2533	0.238131	0.0823663	0.865001	0.26515	-0.0492474	1.29685	0.34173	-0.0867073	0.979769	0.366538	0.0261776	0.757628	0.212696	0.0548732	0.429436	0.230767	-0.0406207	0.0775565
						0.130013	0.146076	1.52954	0.107015	0.0581808	1.25327	0.238133	0.0823286	0.86501	0.265148	-0.0492098	1.29685	0.341737	-0.0867596	0.979785	0.366466	0.0260974	0.757545	0.212702	0.054869	0.42943	0.230866	-0.0407326	0.0772986
						0.130043	0.146046	1.5295	0.107029	0.05822	1.25324	0.238063	0.0822753	0.864933	0.265102	-0.0492308	1.29682	0.341659	-0.0868081	0.979758	0.366507	0.0261279	0.757582	0.212689	0.0548744	0.4294	0.23087	-0.0407206	0.0772491
						0.130037	0.146049	1.52951	0.107038	0.0581792	1.25324	0.238036	0.0821797	0.864935	0.26514	-0.0492408	1.29681	0.341672	-0.0867953	0.979736	0.366406	0.0260612	0.757524	0.212703	0.0548746	0.429406	0.230858	-0.0406977	0.0772988
						0.130005	0.146055	1.52949	0.107022	0.0581734	1.25322	0.238032	0.0821842	0.864916	0.265122	-0.0492395	1.29681	0.341615	-0.0867983	0.979707	0.366402	0.026077	0.757558	0.212751	0.0548657	0.429397	0.230846	-0.0407267	0.0772741
						0.12973	0.146047	1.5295	0.107008	0.0581599	1.25324	0.238152	0.0817532	0.864552	0.265131	-0.0492458	1.29679	0.341632	-0.0868169	0.979704	0.366434	0.0259969	0.757485	0.212675	0.0548491	0.429409	0.230831	-0.0407018	0.0772789
						0.129702	0.146036	1.52948	0.106959	0.0581351	1.25319	0.238051	0.0821813	0.864914	0.265106	-0.0492553	1.29675	0.341635	-0.0868156	0.979687	0.36637	0.0260252	0.757476	0.212665	0.0548427	0.429382	0.230806	-0.0407258	0.0772555
						0.129976	0.14602	1.52947	0.106985	0.0581434	1.25319	0.238007	0.082189	0.864899	0.265117	-0.0492641	1.29673	0.341643	-0.0868504	0.979672	0.366442	0.0260099	0.757482	0.212654	0.0548106	0.42937	0.230818	-0.0406806	0.0771987
						0.129989	0.14601	1.52945	0.106989	0.0581591	1.25318	0.237989	0.0821741	0.864848	0.265147	-0.0492297	1.29672	0.341518	-0.0868516	0.979654	0.366407	0.0259739	0.757434	0.212679	0.0548422	0.429376	0.230802	-0.0406864	0.0772467
						0.129973	0.145993	1.52945	0.106942	0.0581033	1.25316	0.237953	0.0820632	0.864847	0.265114	-0.0492599	1.29672	0.341686	-0.0867815	0.979546	0.366409	0.0259925	0.757442	0.212647	0.0548343	0.429347	0.230827	-0.0407749	0.0771992
						0.129967	0.145956	1.52943	0.106983	0.0580989	1.25313	0.237949	0.0820465	0.86482	0.265115	-0.0492853	1.29666	0.341531	-0.0869018	0.979617	0.366468	0.0259716	0.757342	0.212635	0.0548339	0.429348	0.230834	-0.0407583	0.0771893
						0.129639	0.146017	1.52949	0.106934	0.0580936	1.25317	0.236585	0.0797789	0.864645	0.265094	-0.0492753	1.29666	0.341537	-0.0868973	0.979611	0.366473	0.0262189	0.757322	0.212662	0.0548536	0.429325	0.230829	-0.0407354	0.0772281
						0.129972	0.145995	1.52941	0.106975	0.0580906	1.25312	0.237962	0.0821223	0.864829	0.265121	-0.0492982	1.29663	0.341559	-0.0868298	0.979499	0.366379	0.0258597	0.757377	0.212658	0.0548013	0.429314	0.230865	-0.0407537	0.0771698
						0.129957	0.145961	1.52939	0.10698	0.0580486	1.25313	0.237906	0.0820148	0.864787	0.265077	-0.0493199	1.29665	0.341544	-0.0868605	0.979471	0.366406	0.025921	0.757385	0.212659	0.0547922	0.429315	0.230802	-0.0407605	0.0771773
						0.129949	0.14599	1.5294	0.106941	0.0580698	1.25311	0.236619	0.0797312	0.864588	0.265129	-0.0492629	1.29663	0.3415	-0.0869112	0.979444	0.366457	0.0261642	0.757242	0.21264	0.054788	0.429319	0.230822	-0.0407633	0.0771666
						0.129919	0.145937	1.52938	0.106979	0.0580497	1.25293	0.236589	0.079728	0.864606	0.26505	-0.0493244	1.29663	0.341552	-0.0869312	0.97942	0.366488	0.0261869	0.757254	0.21263	0.0547963	0.429314	0.230822	-0.0407887	0.0771499
						0.129669	0.145944	1.52938	0.106915	0.0580657	1.25309	0.236584	0.0797014	0.864612	0.265088	-0.0493165	1.2966	0.341532	-0.0869152	0.979297	0.366437	0.0261628	0.757209	0.212659	0.0547908	0.42933	0.230852	-0.0408144	0.0771361
						0.129972	0.145927	1.52937	0.106888	0.0580227	1.25307	0.236586	0.0797173	0.864584	0.265083	-0.0493534	1.29659	0.341472	-0.0869356	0.979319	0.366439	0.0261077	0.757234	0.212652	0.0547729	0.4293	0.230827	-0.0407605	0.077179
						0.129937	0.14593	1.52934	0.106892	0.0580126	1.25308	0.236587	0.0796839	0.864579	0.26507	-0.0493574	1.29659	0.341514	-0.0869497	0.979329	0.366435	0.0261117	0.757179	0.212638	0.0547589	0.429254	0.230819	-0.0408017	0.0771248
						0.129589	0.145914	1.52937	0.10689	0.0580259	1.25292	0.236585	0.0797093	0.864598	0.26508	-0.0493701	1.29658	0.341463	-0.0870153	0.979259	0.366419	0.0260983	0.757192	0.212648	0.0547433	0.429257	0.230797	-0.0407591	0.0771802
						0.129645	0.145906	1.52936	0.106882	0.0579671	1.2529	0.236582	0.0796573	0.864585	0.265088	-0.0493442	1.29659	0.341488	-0.0869761	0.979218	0.366428	0.0260827	0.757137	0.212599	0.0547168	0.429283	0.230824	-0.040771	0.0771636
						0.129903	0.145887	1.52934	0.106888	0.0579597	1.25288	0.236587	0.0796839	0.864579	0.265064	-0.0493516	1.29658	0.341489	-0.0870041	0.979287	0.366417	0.0259918	0.757142	0.212607	0.0546983	0.429258	0.230798	-0.0408419	0.0770968
						0.129615	0.145948	1.52934	0.10687	0.0579558	1.25287	0.236586	0.0797173	0.864585	0.265089	-0.0493301	1.29656	0.34146	-0.0870306	0.979266	0.366412	0.0260336	0.757112	0.212604	0.0546874	0.429216	0.230831	-0.0407931	0.0771264
						0.129606	0.145929	1.52934	0.1068	0.0579353	1.25287	0.236585	0.0796398	0.864552	0.26505	-0.0493588	1.29651	0.341466	-0.0870437	0.979264	0.366392	0.0259958	0.757124	0.212533	0.0546438	0.429242	0.23078	-0.040816	0.0771434
						0.129627	0.145893	1.52935	0.106829	0.0579312	1.25286	0.236585	0.0796732	0.864557	0.265041	-0.0493451	1.29653	0.341421	-0.0870641	0.979238	0.366348	0.0259836	0.757087	0.212592	0.0546664	0.42926	0.230813	-0.0408135	0.0771107
						0.129607	0.145895	1.52931	0.106799	0.0579555	1.25304	0.236586	0.0796759	0.864593	0.265028	-0.0493623	1.29654	0.341442	-0.0870305	0.979263	0.366363	0.0260032	0.757074	0.212605	0.0547101	0.429272	0.230809	-0.0408223	0.0771115
						0.129601	0.145901	1.52932	0.106784	0.0579174	1.25286	0.236584	0.0796318	0.864565	0.265058	-0.049354	1.29651	0.341434	-0.0870513	0.979217	0.366388	0.0259678	0.757059	0.212534	0.0546691	0.429265	0.230828	-0.040796	0.0771033
						0.129592	0.145874	1.52932	0.106788	0.0578926	1.25288	0.236584	0.0797066	0.864563	0.265068	-0.0493876	1.29653	0.34142	-0.0870268	0.979192	0.36634	0.0259381	0.757067	0.212526	0.0546204	0.429227	0.23084	-0.0408314	0.0771179
						0.129601	0.145872	1.52929	0.10679	0.0579116	1.25285	0.236585	0.0796732	0.864557	0.265025	-0.0494169	1.29652	0.34136	-0.0870997	0.979226	0.366314	0.0259544	0.757038	0.212554	0.0546399	0.429231	0.230819	-0.0408254	0.0771418
						0.129573	0.145872	1.52927	0.106778	0.0578674	1.25285	0.236586	0.0796811	0.864543	0.265002	-0.0493906	1.29653	0.341392	-0.0870874	0.979181	0.36634	0.0259078	0.757	0.212507	0.0546421	0.429204	0.230842	-0.0408277	0.0770962
						0.129555	0.145884	1.5293	0.106736	0.057914	1.253	0.236587	0.0796839	0.864579	0.264993	-0.0494549	1.29653	0.341329	-0.0871411	0.979186	0.366316	0.0259246	0.75702	0.212534	0.0546152	0.429221	0.230798	-0.0408352	0.077108
						0.129547	0.145853	1.52929	0.106732	0.0578646	1.25282	0.236587	0.0796477	0.864538	0.26501	-0.0493846	1.29652	0.341417	-0.0870856	0.979186	0.366308	0.0258791	0.757	0.212514	0.0545996	0.429242	0.230779	-0.0408226	0.0771326
						0.129541	0.145864	1.52927	0.106754	0.0578714	1.25285	0.236586	0.0796425	0.864587	0.265007	-0.0494558	1.29652	0.341287	-0.087103	0.979172	0.36627	0.0258638	0.757025	0.212484	0.0545909	0.429252	0.2308	-0.0408413	0.0771343
						0.129545	0.145837	1.5293	0.106743	0.0578933	1.25279	0.236587	0.0796144	0.864532	0.265015	-0.049436	1.2965	0.341343	-0.0871379	0.97905	0.366248	0.0258583	0.757002	0.212493	0.0545988	0.429243	0.230804	-0.0408317	0.0771447
						0.129566	0.145841	1.52927	0.106713	0.0578953	1.25302	0.236584	0.0796318	0.864566	0.265018	-0.0494728	1.29652	0.341222	-0.0871437	0.979192	0.366252	0.025839	0.756958	0.21248	0.0545662	0.429223	0.230868	-0.0408495	0.0770707
						0.129489	0.145853	1.52926	0.106674	0.0578391	1.25281	0.236586	0.0796064	0.864546	0.265008	-0.0494667	1.29652	0.341291	-0.0871605	0.979168	0.366275	0.0257868	0.756962	0.212467	0.0545504	0.42923	0.230821	-0.0408585	0.0771065
						0.129533	0.145816	1.52926	0.106724	0.0578654	1.253	0.236586	0.0796064	0.864546	0.264996	-0.049475	1.29651	0.341334	-0.0871424	0.979179	0.366246	0.0258455	0.756953	0.212447	0.0545771	0.429238	0.23082	-0.0408897	0.07711
						0.129516	0.145821	1.52928	0.106665	0.0578452	1.2528	0.236585	0.0795651	0.864554	0.265024	-0.0494898	1.29651	0.341299	-0.0871905	0.979139	0.366196	0.0258363	0.756979	0.212467	0.0545179	0.42926	0.230789	-0.0408959	0.0771499
						0.129535	0.145784	1.52924	0.1067	0.0578287	1.25283	0.236554	0.0795925	0.864543	0.26499	-0.0495068	1.29651	0.341198	-0.0871964	0.979186	0.366217	0.025803	0.75697	0.212459	0.0545725	0.429243	0.230799	-0.0408275	0.0771264
						0.129511	0.145802	1.52927	0.106703	0.0578209	1.2528	0.236585	0.0795984	0.86456	0.264991	-0.0495544	1.29651	0.341239	-0.0871883	0.97919	0.366211	0.0257368	0.756937	0.212391	0.054518	0.429241	0.230865	-0.0408391	0.0771235
						0.129489	0.145812	1.52926	0.106667	0.0578095	1.25281	0.236585	0.0795984	0.86456	0.264952	-0.0494664	1.2965	0.341255	-0.087204	0.979174	0.366159	0.0257919	0.757022	0.212425	0.0545303	0.429235	0.230853	-0.0408787	0.0771479
						0.129459	0.145793	1.52924	0.106653	0.0577997	1.25283	0.236549	0.079602	0.86459	0.264976	-0.0495326	1.29652	0.341252	-0.0872054	0.97919	0.366222	0.0257623	0.75699	0.212392	0.0544729	0.429213	0.230828	-0.0408523	0.0771651
						0.129486	0.14574	1.52924	0.106625	0.0578174	1.25282	0.23655	0.07961	0.864576	0.26496	-0.0495213	1.29652	0.341242	-0.087199	0.979193	0.366145	0.0256864	0.756951	0.212391	0.054468	0.429251	0.230825	-0.0408446	0.0771274
						0.129529	0.145752	1.52924	0.106672	0.0577931	1.25281	0.23655	0.07961	0.864576	0.264958	-0.0495519	1.29651	0.341227	-0.0872401	0.97922	0.366092	0.0256881	0.75694	0.212351	0.0544867	0.429263	0.230848	-0.0408459	0.0771562
						0.129497	0.145785	1.52926	0.106628	0.0578066	1.25283	0.236587	0.079573	0.86454	0.264933	-0.0495425	1.29649	0.341221	-0.0872453	0.979194	0.366044	0.0256243	0.756945	0.21235	0.0544557	0.429252	0.230817	-0.0408874	0.077158
						0.129516	0.145775	1.52924	0.106644	0.0578137	1.25281	0.236554	0.0795205	0.864581	0.264961	-0.0495442	1.29652	0.341213	-0.0872296	0.979186	0.3661	0.0256009	0.756949	0.212344	0.0544802	0.429264	0.230839	-0.0408883	0.0771603
						0.129442	0.145736	1.52924	0.106568	0.0577807	1.25284	0.236554	0.0795205	0.864581	0.264982	-0.0495143	1.29651	0.341179	-0.0872723	0.979163	0.366051	0.0255508	0.756921	0.212334	0.054432	0.429264	0.230815	-0.0408607	0.0771704
						0.129432	0.145723	1.52923	0.106568	0.0577551	1.25283	0.236584	0.0795185	0.864612	0.264918	-0.0496221	1.29652	0.341206	-0.0872416	0.979054	0.366036	0.0255496	0.756933	0.212342	0.054433	0.429282	0.230811	-0.040849	0.0771546
						0.129472	0.145728	1.52924	0.106602	0.0577224	1.25283	0.236582	0.0795825	0.864588	0.264933	-0.0495542	1.29653	0.3412	-0.0872618	0.979173	0.366061	0.0255456	0.75695	0.21233	0.0544344	0.429292	0.230847	-0.0408314	0.0771601
						0.129442	0.145731	1.52927	0.10652	0.0577787	1.25305	0.236581	0.0795412	0.864596	0.264933	-0.0495815	1.29653	0.341193	-0.0873053	0.979214	0.36607	0.0255152	0.756948	0.21231	0.0544061	0.429272	0.230839	-0.0408852	0.077182
						0.129467	0.145694	1.52922	0.106557	0.0577601	1.25304	0.236552	0.079546	0.8646	0.264914	-0.0495932	1.29652	0.341165	-0.0873128	0.979203	0.366002	0.0254786	0.756958	0.212335	0.0543846	0.429331	0.230855	-0.0408735	0.0771737
						0.129423	0.145726	1.52926	0.106514	0.0577694	1.25306	0.236582	0.0795439	0.864631	0.264926	-0.049575	1.29651	0.341119	-0.08735	0.979211	0.365976	0.0254535	0.756947	0.212313	0.0544331	0.429326	0.230821	-0.0408819	0.0772529
						0.129422	0.145697	1.52926	0.106507	0.0577499	1.25284	0.236552	0.079546	0.8646	0.264935	-0.0496232	1.29656	0.341059	-0.0872884	0.979113	0.365998	0.0254745	0.756952	0.212297	0.0543777	0.429284	0.230869	-0.0408614	0.0772457
						0.129475	0.145671	1.52925	0.106574	0.0577108	1.25285	0.23764	0.0816348	0.864643	0.264934	-0.0495941	1.29657	0.341076	-0.0873265	0.979251	0.365858	0.0251882	0.757028	0.212291	0.0543761	0.429312	0.230871	-0.0408623	0.0772053
						0.129441	0.145654	1.52926	0.106531	0.057719	1.25284	0.236544	0.0795368	0.86464	0.264921	-0.0495869	1.29655	0.341134	-0.0873375	0.979241	0.365963	0.0254369	0.756933	0.212285	0.0543558	0.429319	0.230833	-0.040874	0.077246
						0.129429	0.145682	1.52927	0.106539	0.0577456	1.25306	0.23655	0.0794966	0.864622	0.264908	-0.0495916	1.29656	0.341005	-0.087387	0.979219	0.365939	0.0254334	0.756958	0.21228	0.054391	0.42934	0.230864	-0.0408635	0.077246
						0.129423	0.145657	1.52929	0.10652	0.0577169	1.25307	0.237605	0.0814393	0.864655	0.26489	-0.0496321	1.29657	0.341093	-0.0873639	0.979222	0.365831	0.0251228	0.757105	0.212272	0.0543497	0.429346	0.230859	-0.0408356	0.0772623
						0.12942	0.145645	1.52929	0.106519	0.0577289	1.25307	0.237581	0.0814463	0.86468	0.264926	-0.0496126	1.29657	0.341059	-0.0873894	0.979211	0.365827	0.0250919	0.75704	0.212253	0.0543663	0.42935	0.230854	-0.0408525	0.0772547
						0.129448	0.145664	1.52928	0.106489	0.0577019	1.25306	0.236549	0.0794887	0.864636	0.264887	-0.0496526	1.2966	0.341041	-0.0874143	0.979215	0.365902	0.0253601	0.756974	0.212248	0.0543551	0.429358	0.23087	-0.0408419	0.0772704
						0.129407	0.145636	1.52931	0.106484	0.0576852	1.25309	0.237609	0.0814348	0.864674	0.26488	-0.0496419	1.29658	0.341	-0.0874836	0.979393	0.365793	0.0251212	0.757098	0.212226	0.0543511	0.429366	0.230846	-0.0408633	0.0772722
						0.129439	0.145597	1.52932	0.106478	0.0577024	1.25309	0.237659	0.0816103	0.864677	0.264889	-0.0496269	1.29659	0.34099	-0.0874224	0.979309	0.365766	0.0250516	0.757104	0.212283	0.0543177	0.429388	0.230815	-0.0408385	0.077317
						0.129409	0.145612	1.52932	0.106447	0.0576917	1.2531	0.237654	0.0815952	0.864718	0.264894	-0.0496558	1.2966	0.340965	-0.0875284	0.979374	0.365798	0.025067	0.757108	0.212254	0.0543314	0.429374	0.230852	-0.0408758	0.0772651
						0.129406	0.145613	1.52933	0.106477	0.0576707	1.25308	0.237599	0.0813788	0.864724	0.264883	-0.0496648	1.29663	0.341024	-0.0875547	0.979408	0.365772	0.0250078	0.757136	0.212222	0.0543138	0.429396	0.230851	-0.0408816	0.0773024
						0.129396	0.145599	1.52933	0.106506	0.0576574	1.25309	0.237556	0.0813258	0.864645	0.264881	-0.0496798	1.29662	0.340954	-0.0875475	0.979418	0.365774	0.0249755	0.75713	0.212267	0.0543381	0.4294	0.230845	-0.0408693	0.0773565
						0.12942	0.145591	1.52935	0.106479	0.0576626	1.2531	0.237611	0.0813796	0.864707	0.264877	-0.0497017	1.29664	0.340942	-0.0875192	0.979284	0.3657	0.0249804	0.757103	0.212225	0.0543461	0.429402	0.230859	-0.0408459	0.0773067
						0.129363	0.14559	1.52933	0.106421	0.0576724	1.25312	0.237574	0.0813702	0.864718	0.264885	-0.0496729	1.29664	0.340955	-0.0875401	0.979297	0.365734	0.0249553	0.757115	0.212245	0.0543472	0.429429	0.230796	-0.0408596	0.077349
						0.129405	0.145552	1.52935	0.106481	0.0576482	1.25311	0.23765	0.0815663	0.864692	0.264865	-0.0497012	1.29663	0.34095	-0.0875811	0.979434	0.365704	0.0249585	0.757119	0.212222	0.0543573	0.429442	0.230837	-0.040837	0.0773956
						0.129404	0.145561	1.52938	0.106376	0.0576551	1.25314	0.237659	0.0815191	0.864704	0.264852	-0.0497193	1.29664	0.340902	-0.0876027	0.979425	0.365737	0.0249355	0.757167	0.212226	0.0543313	0.42946	0.23081	-0.0408426	0.0773784
						0.129394	0.145536	1.52939	0.106409	0.0576396	1.25311	0.237689	0.0814815	0.864715	0.264868	-0.0496924	1.29665	0.34082	-0.0875863	0.979233	0.365669	0.0249775	0.757155	0.212225	0.0543644	0.429464	0.23082	-0.040862	0.0773778
						0.129345	0.145505	1.5294	0.106438	0.0576327	1.25313	0.237587	0.0813675	0.86475	0.264864	-0.0497181	1.29666	0.340805	-0.0876642	0.979416	0.365634	0.0248989	0.75708	0.212196	0.0543363	0.429436	0.230827	-0.0408552	0.0773454
						0.129386	0.145527	1.52941	0.106355	0.0576276	1.25316	0.237603	0.0813144	0.864715	0.264874	-0.049703	1.29666	0.34084	-0.0876773	0.979449	0.365641	0.0248571	0.757147	0.212251	0.0543241	0.429447	0.23073	-0.0407723	0.0775542
						0.129356	0.145544	1.52943	0.106419	0.0576211	1.25314	0.237607	0.0813433	0.864741	0.264883	-0.0496811	1.29667	0.34081	-0.087712	0.97945	0.365607	0.0248822	0.757135	0.212226	0.054325	0.429475	0.230745	-0.0407626	0.0776165
						0.129353	0.145512	1.5294	0.106374	0.0576075	1.25314	0.237704	0.0814956	0.86477	0.264858	-0.0497384	1.29669	0.34082	-0.0876537	0.979417	0.365574	0.0249095	0.757158	0.212261	0.054337	0.429446	0.23082	-0.0408291	0.0774215
						0.129363	0.1455	1.52942	0.106358	0.0576159	1.25316	0.237715	0.0814813	0.864756	0.264863	-0.0497045	1.29672	0.340767	-0.0876769	0.979458	0.365542	0.0248131	0.757169	0.212278	0.0543477	0.429448	0.230849	-0.0408712	0.0773724
						0.129341	0.145472	1.52944	0.106351	0.0576115	1.25316	0.23769	0.0814932	0.864757	0.264871	-0.0497238	1.29669	0.340743	-0.0877155	0.979463	0.365574	0.0248182	0.757152	0.212252	0.0543321	0.429483	0.230721	-0.0407908	0.0776106
						0.129347	0.145453	1.52945	0.106388	0.0576153	1.25318	0.237716	0.0814466	0.864759	0.26486	-0.0497136	1.29672	0.340683	-0.0877109	0.979476	0.365509	0.0248383	0.757156	0.212231	0.0543299	0.429499	0.230824	-0.0408454	0.0773823
						0.129346	0.145448	1.52947	0.106356	0.0576025	1.2532	0.237687	0.0815011	0.864771	0.264844	-0.0497225	1.29673	0.340754	-0.0877604	0.979482	0.365538	0.024829	0.757202	0.212236	0.0543518	0.429473	0.230716	-0.0407652	0.0776219
						0.129348	0.145428	1.52949	0.106331	0.0576013	1.25317	0.237689	0.0814741	0.864775	0.264836	-0.0497452	1.29677	0.340691	-0.087706	0.979439	0.365473	0.0247557	0.757165	0.212246	0.0543586	0.429484	0.230764	-0.0407635	0.0776343
						0.12934	0.145451	1.52949	0.106385	0.0575825	1.25317	0.237613	0.081327	0.864801	0.264818	-0.0497356	1.29675	0.340698	-0.0877449	0.979451	0.365474	0.024766	0.757187	0.212259	0.0543137	0.429514	0.230704	-0.0407455	0.0776282
						0.12932	0.145408	1.5295	0.10639	0.0575734	1.2532	0.237721	0.081446	0.864768	0.264822	-0.0497655	1.29676	0.340689	-0.0878106	0.979508	0.365447	0.0247493	0.757242	0.212279	0.0543361	0.429527	0.230806	-0.0408428	0.0774585
						0.129316	0.145415	1.52954	0.106303	0.0575591	1.25322	0.237637	0.0812923	0.864762	0.26482	-0.0497999	1.29675	0.340677	-0.0877888	0.979493	0.365478	0.0247949	0.757217	0.212273	0.0543036	0.429491	0.230731	-0.0407631	0.0776571
						0.12933	0.145399	1.52953	0.106325	0.0575719	1.25322	0.237672	0.0813209	0.864795	0.264822	-0.0497573	1.29677	0.340691	-0.0878139	0.979312	0.365446	0.024739	0.75722	0.212255	0.0543293	0.429518	0.230718	-0.0407826	0.0776505
						0.129325	0.145345	1.52952	0.106376	0.0575618	1.2532	0.237717	0.0814636	0.864782	0.264842	-0.0497902	1.29678	0.340601	-0.0878179	0.979474	0.365412	0.0247641	0.757208	0.21227	0.0543099	0.429526	0.230729	-0.0407882	0.0776349
						0.129323	0.145343	1.52958	0.106347	0.0575704	1.25321	0.237754	0.0814539	0.864789	0.264829	-0.0497935	1.29679	0.340676	-0.0878339	0.979481	0.365414	0.024734	0.757238	0.212294	0.0543041	0.429544	0.230696	-0.0407626	0.0776464
						0.12929	0.145343	1.52956	0.106271	0.057529	1.25323	0.23772	0.0814612	0.864827	0.26483	-0.0498112	1.29678	0.340667	-0.0878221	0.9795	0.365384	0.0246459	0.757235	0.212277	0.0543418	0.429554	0.230698	-0.0407629	0.0776529
						0.129333	0.145342	1.52958	0.106267	0.0575392	1.25324	0.237721	0.0813882	0.864803	0.264818	-0.0498054	1.29678	0.340639	-0.0878191	0.979538	0.365382	0.0247207	0.757269	0.212247	0.0543336	0.429562	0.23072	-0.0407227	0.0776809
						0.129328	0.14531	1.52959	0.106258	0.0575129	1.25325	0.237719	0.0813884	0.864798	0.264804	-0.0497961	1.29679	0.340585	-0.0878899	0.979526	0.365351	0.0246731	0.757258	0.212278	0.0543323	0.429588	0.230691	-0.0407727	0.0776328
						0.129327	0.145299	1.52957	0.10626	0.0574919	1.25324	0.237754	0.0814382	0.86484	0.264837	-0.0498077	1.2968	0.340622	-0.087863	0.97952	0.365313	0.0246715	0.757251	0.212297	0.0543482	0.429554	0.230707	-0.0407877	0.0776457
						0.129328	0.145289	1.52963	0.106342	0.0575012	1.25322	0.237651	0.0812015	0.864839	0.26481	-0.049825	1.29681	0.340638	-0.0879021	0.97956	0.365282	0.0246238	0.757241	0.2123	0.054374	0.429578	0.23076	-0.0407676	0.0776583
						0.129346	0.145264	1.52961	0.10629	0.0575137	1.25328	0.237659	0.0812784	0.864874	0.264818	-0.04983	1.29681	0.340627	-0.0878839	0.979557	0.365286	0.0246019	0.757257	0.212276	0.054344	0.429593	0.230683	-0.0407497	0.0776962
						0.129342	0.14528	1.52962	0.106287	0.0574941	1.25324	0.237749	0.0813851	0.86485	0.264852	-0.0498034	1.2968	0.340584	-0.0879197	0.979548	0.365315	0.0246392	0.757246	0.212261	0.0543432	0.429611	0.230668	-0.0407756	0.0776744
						0.129343	0.145252	1.52967	0.106289	0.0574832	1.25329	0.237766	0.0813115	0.864845	0.26482	-0.0498209	1.29681	0.340541	-0.0879684	0.979565	0.365255	0.0245564	0.757282	0.212311	0.0543579	0.429619	0.230698	-0.0407424	0.0776781
						0.129302	0.14525	1.52966	0.106308	0.0574449	1.25326	0.237746	0.0813097	0.864822	0.26481	-0.0498438	1.29684	0.340526	-0.0879478	0.979567	0.365286	0.024604	0.757293	0.212314	0.0543556	0.429608	0.230751	-0.0407611	0.0777008
						0.129303	0.145239	1.52968	0.106267	0.0574298	1.2533	0.237747	0.0813022	0.864848	0.264811	-0.0498241	1.29683	0.340522	-0.08797	0.979514	0.365255	0.0245564	0.757282	0.212306	0.0543236	0.429606	0.230695	-0.040755	0.0776537
						0.129285	0.145205	1.52972	0.10625	0.0574437	1.25329	0.237747	0.0813478	0.864853	0.264814	-0.0498778	1.29686	0.340539	-0.0879969	0.979534	0.365224	0.0245087	0.757272	0.212352	0.0543639	0.429611	0.2307	-0.0408158	0.0776782
						0.129337	0.145178	1.5297	0.106249	0.0574217	1.25329	0.237739	0.0813243	0.864842	0.264827	-0.0498659	1.29685	0.340548	-0.0879631	0.979591	0.365289	0.0245821	0.757309	0.212336	0.0543606	0.429593	0.230681	-0.0407428	0.0776819
						0.129261	0.14518	1.52976	0.106217	0.0574281	1.25329	0.237747	0.0813144	0.864847	0.264807	-0.0498526	1.29685	0.340529	-0.0879605	0.979541	0.365191	0.0244955	0.757303	0.212347	0.0543707	0.429623	0.230695	-0.0407231	0.0777333
						0.129348	0.145151	1.5299	0.106267	0.0574183	1.25331	0.237749	0.0813313	0.86487	0.264803	-0.049902	1.29684	0.340523	-0.0879669	0.979587	0.36519	0.024536	0.757295	0.212384	0.0543429	0.429603	0.230719	-0.0407184	0.0777069
						0.12937	0.14512	1.52989	0.106236	0.0574477	1.25329	0.237777	0.0812981	0.864866	0.26483	-0.049854	1.29684	0.340549	-0.0879798	0.979592	0.365222	0.024541	0.757278	0.212345	0.0543849	0.429674	0.230679	-0.0407667	0.0777023
						0.129319	0.145096	1.52977	0.106232	0.0574101	1.25332	0.237762	0.0812622	0.864846	0.2648	-0.0498663	1.29687	0.340537	-0.0880111	0.979558	0.365089	0.0245118	0.757265	0.212338	0.054367	0.429653	0.230692	-0.0407572	0.0776817
						0.129329	0.145089	1.52995	0.106239	0.0574319	1.2533	0.237761	0.0813122	0.864836	0.264794	-0.0499021	1.29688	0.340526	-0.0879967	0.979567	0.365157	0.0244271	0.757249	0.212384	0.0543562	0.429634	0.230686	-0.0407661	0.0777205
						0.129323	0.145083	1.52992	0.106287	0.057409	1.2533	0.237785	0.0812952	0.864854	0.264788	-0.0499271	1.29687	0.340487	-0.0880416	0.97959	0.365156	0.0244615	0.75729	0.212365	0.0543471	0.429618	0.230739	-0.0407381	0.0777061
						0.129373	0.145043	1.52993	0.106207	0.0574049	1.2533	0.237793	0.0813106	0.864852	0.264801	-0.049904	1.29687	0.340464	-0.0880327	0.97957	0.365125	0.0244647	0.757294	0.212379	0.0543656	0.429614	0.230673	-0.0407528	0.0777015
						0.129364	0.145034	1.52993	0.106253	0.0573928	1.25331	0.237775	0.0812608	0.864869	0.264818	-0.0498932	1.29684	0.340485	-0.0880394	0.979568	0.36512	0.024519	0.757283	0.212396	0.054367	0.429641	0.230709	-0.0407516	0.0777099
						0.129377	0.145038	1.52997	0.106276	0.0573833	1.25328	0.237809	0.0812965	0.864882	0.264812	-0.0499082	1.29686	0.340466	-0.0880233	0.97956	0.365187	0.02456	0.757314	0.212362	0.0543614	0.429639	0.230709	-0.0407637	0.077695
						0.129374	0.144958	1.52996	0.106229	0.0573667	1.25331	0.237803	0.0812637	0.864866	0.264786	-0.04989	1.29685	0.340445	-0.0880777	0.979554	0.365125	0.0244647	0.757294	0.212413	0.0543753	0.429647	0.230683	-0.0408063	0.0776693
						0.129333	0.144976	1.52996	0.106191	0.0573381	1.25329	0.237787	0.0812453	0.864864	0.264797	-0.0499216	1.29687	0.340491	-0.088074	0.97958	0.365127	0.0244325	0.757288	0.212376	0.0543612	0.429629	0.230704	-0.0407433	0.0776872
						0.129292	0.144955	1.52999	0.106218	0.0573578	1.25333	0.237788	0.0812491	0.864854	0.264807	-0.0499376	1.29687	0.340469	-0.0881061	0.979618	0.365124	0.0244544	0.757272	0.212395	0.0543596	0.429597	0.230694	-0.0407616	0.0777125
						0.129376	0.144957	1.53	0.106182	0.0573437	1.25328	0.237787	0.0812453	0.864864	0.264799	-0.0499074	1.29686	0.340434	-0.0881462	0.979585	0.365091	0.0244369	0.757232	0.212386	0.0543646	0.429626	0.230667	-0.040779	0.0776861
						0.129346	0.144949	1.52997	0.106236	0.0573488	1.25331	0.237737	0.0812203	0.864833	0.264833	-0.0499261	1.29684	0.340345	-0.0881279	0.979599	0.365125	0.0244647	0.757294	0.21238	0.0543778	0.429638	0.230708	-0.0407599	0.0777199
						0.129362	0.144925	1.52999	0.106244	0.0573423	1.2533	0.237807	0.0812592	0.864885	0.264824	-0.0499539	1.29687	0.340414	-0.0881263	0.979565	0.365121	0.0244763	0.757256	0.212417	0.0543826	0.429646	0.230669	-0.0407788	0.0776824
						0.129309	0.144882	1.53	0.106208	0.0573205	1.25329	0.237841	0.0807794	0.864628	0.264786	-0.049958	1.29687	0.340409	-0.0881768	0.979597	0.365094	0.024415	0.757248	0.212382	0.054418	0.429697	0.230711	-0.0407366	0.0777267
						0.129319	0.144888	1.53002	0.106161	0.0573185	1.2533	0.237862	0.0807892	0.864649	0.264802	-0.0499354	1.29683	0.340375	-0.0881938	0.979559	0.365095	0.0244679	0.757297	0.212396	0.054401	0.429652	0.230721	-0.0407663	0.0776769
						0.129354	0.144881	1.53001	0.106203	0.0573482	1.2533	0.23779	0.0812217	0.864901	0.264813	-0.0499957	1.29685	0.340411	-0.0882144	0.979519	0.365026	0.0244165	0.757244	0.212345	0.0543964	0.429648	0.230674	-0.0407639	0.077697
						0.129388	0.14484	1.52999	0.106212	0.0573352	1.25333	0.237785	0.0812011	0.864884	0.264798	-0.0499684	1.29686	0.340435	-0.0881734	0.979537	0.365026	0.0244165	0.757244	0.212382	0.0543902	0.429636	0.230695	-0.040731	0.0776759
						0.129297	0.144858	1.53001	0.106185	0.0572965	1.25328	0.237807	0.0811924	0.864872	0.264796	-0.0499823	1.29684	0.340403	-0.0881796	0.979533	0.365058	0.0244216	0.757227	0.212431	0.0543736	0.429627	0.230742	-0.0407798	0.0776853
						0.1293	0.144837	1.53002	0.106236	0.0573213	1.25327	0.237837	0.0807118	0.864632	0.264811	-0.0500106	1.29685	0.340375	-0.0882286	0.979569	0.365061	0.0243975	0.757208	0.212377	0.0543697	0.429631	0.230711	-0.0408091	0.0776773
						0.129371	0.144795	1.53003	0.106155	0.0572628	1.2533	0.237841	0.0807225	0.864615	0.264795	-0.0499939	1.29684	0.340357	-0.0882114	0.979558	0.365021	0.0244199	0.75722	0.212396	0.0544049	0.429646	0.230672	-0.0407578	0.0776952
						0.129344	0.14479	1.53002	0.106171	0.0572601	1.25329	0.237817	0.0812077	0.864875	0.264774	-0.0500147	1.29684	0.340334	-0.0882132	0.979584	0.365026	0.0244165	0.757244	0.212375	0.0543575	0.429634	0.230707	-0.0407652	0.0776859
						0.129363	0.144775	1.53002	0.10615	0.0572618	1.25325	0.237759	0.0811878	0.864853	0.264812	-0.0500141	1.29682	0.340409	-0.0882324	0.979536	0.365063	0.0244608	0.757279	0.212384	0.0543808	0.429617	0.230689	-0.0407716	0.077642
						0.129393	0.144794	1.53001	0.106169	0.0572458	1.25327	0.237827	0.0806968	0.864627	0.264798	-0.0500102	1.29681	0.340376	-0.0882339	0.979518	0.365026	0.0244165	0.757244	0.21243	0.0543974	0.429628	0.230674	-0.0407775	0.0776632
						0.129337	0.144694	1.53004	0.106136	0.0572341	1.25325	0.237848	0.0807017	0.864653	0.264769	-0.05003	1.29683	0.340449	-0.0882922	0.979523	0.365024	0.0244467	0.757214	0.212438	0.0543779	0.429634	0.23069	-0.040784	0.0776792
						0.129398	0.144724	1.53001	0.106126	0.0572257	1.25327	0.237755	0.0811588	0.864827	0.26478	-0.0500478	1.29681	0.340266	-0.088248	0.97932	0.365029	0.0244351	0.757252	0.212353	0.054353	0.429585	0.230681	-0.0407428	0.0776817
						0.129343	0.144718	1.53	0.106114	0.0572117	1.25328	0.237853	0.080701	0.864629	0.264793	-0.0500107	1.2968	0.340301	-0.0882275	0.979318	0.365023	0.024479	0.75722	0.212358	0.0543682	0.429605	0.23067	-0.0407759	0.0776808
						0.129323	0.144646	1.53002	0.106121	0.0572051	1.25327	0.237783	0.0811496	0.864825	0.264783	-0.0500869	1.29681	0.340331	-0.0882868	0.979304	0.364959	0.0243733	0.757177	0.212431	0.0543553	0.429591	0.230678	-0.0407977	0.0776378
						0.129368	0.144683	1.53	0.106103	0.0572245	1.25326	0.237871	0.0806628	0.864612	0.264769	-0.0500748	1.2968	0.340335	-0.0882624	0.979283	0.364992	0.0243887	0.757182	0.212386	0.0543517	0.429596	0.230691	-0.0407604	0.0776649
						0.129343	0.144593	1.53002	0.106079	0.057192	1.25324	0.237836	0.0806647	0.864564	0.264787	-0.0500388	1.2968	0.340308	-0.0882726	0.979282	0.364925	0.0243498	0.757187	0.212398	0.0543791	0.429628	0.230733	-0.0407629	0.0776679
						0.129393	0.14464	1.53003	0.10608	0.0571787	1.25325	0.237764	0.0811312	0.864818	0.264793	-0.0500605	1.29679	0.34029	-0.0883023	0.979301	0.364992	0.0245988	0.756986	0.212431	0.0543872	0.429609	0.230702	-0.0407788	0.0776728
						0.129369	0.144572	1.52997	0.106174	0.0571726	1.25322	0.237834	0.080649	0.864623	0.264793	-0.0500209	1.29676	0.340317	-0.0883547	0.979472	0.364995	0.0244094	0.757226	0.212387	0.054369	0.429603	0.230718	-0.040758	0.0776518
						0.129391	0.144573	1.52999	0.106114	0.0571744	1.25323	0.237834	0.0806715	0.864607	0.264769	-0.0500747	1.29679	0.340279	-0.0882994	0.979264	0.364955	0.0243849	0.75714	0.212436	0.054375	0.429613	0.230717	-0.0407826	0.0776503
						0.129407	0.144541	1.52998	0.106047	0.0571705	1.25324	0.237829	0.080645	0.864619	0.264811	-0.0500928	1.29672	0.340291	-0.0882817	0.979255	0.364955	0.0243423	0.757112	0.212458	0.0543857	0.429613	0.230679	-0.0407907	0.0776402
						0.1294	0.144546	1.52999	0.106077	0.0571424	1.25322	0.23786	0.0806297	0.864606	0.264758	-0.0501138	1.29673	0.340287	-0.0882841	0.979274	0.36499	0.0243763	0.757125	0.21247	0.0543583	0.429583	0.230714	-0.0407881	0.0776087
						0.129408	0.144522	1.52997	0.106101	0.057143	1.25325	0.237822	0.0806407	0.864588	0.264782	-0.0500932	1.29677	0.340239	-0.0882759	0.979243	0.364919	0.0244402	0.757097	0.212442	0.0543392	0.429565	0.230815	-0.040879	0.0774016
						0.129434	0.144507	1.52999	0.106061	0.057147	1.2532	0.237781	0.0810883	0.864826	0.264762	-0.0501094	1.29675	0.340268	-0.0883511	0.979261	0.364962	0.0245658	0.756917	0.212468	0.0543735	0.429587	0.230736	-0.0407818	0.0776567
						0.129449	0.144501	1.52997	0.106114	0.0571441	1.25319	0.237861	0.0805911	0.864565	0.26475	-0.0501063	1.29674	0.340241	-0.0883264	0.979251	0.364954	0.0243807	0.757068	0.212474	0.0543426	0.429558	0.230817	-0.0408513	0.0774344
						0.129345	0.144482	1.52998	0.106102	0.0570954	1.2532	0.237855	0.0806249	0.864581	0.264788	-0.0500922	1.29674	0.340269	-0.0883122	0.979225	0.364954	0.0243828	0.757104	0.21244	0.0543403	0.429554	0.2307	-0.0407792	0.0776202
						0.129408	0.144456	1.52999	0.106087	0.0570568	1.2532	0.237869	0.080574	0.864563	0.264776	-0.0501162	1.29675	0.340278	-0.0883911	0.979196	0.364923	0.0243331	0.757058	0.212411	0.0543406	0.429568	0.230812	-0.040882	0.0773956
						0.129425	0.144443	1.52999	0.106102	0.0570936	1.25318	0.237859	0.0806016	0.864568	0.264793	-0.0501255	1.29668	0.340294	-0.0883086	0.979192	0.36492	0.0243571	0.757078	0.212407	0.0543101	0.429568	0.230723	-0.0407775	0.0776221
						0.129437	0.144434	1.52995	0.106072	0.0570668	1.25318	0.237777	0.0810833	0.864802	0.264795	-0.0501264	1.29668	0.340235	-0.0884244	0.979247	0.364959	0.0245825	0.756874	0.212446	0.0543327	0.429549	0.230783	-0.0408642	0.0773787
						0.129429	0.144397	1.52997	0.10607	0.0570767	1.25316	0.237848	0.0806179	0.864567	0.264784	-0.0501592	1.29665	0.340199	-0.0883905	0.979196	0.364921	0.024408	0.757091	0.212455	0.0543138	0.429535	0.230688	-0.0407728	0.0776267
						0.129407	0.144401	1.52995	0.106056	0.0570557	1.25317	0.237845	0.0805713	0.864552	0.264781	-0.0501518	1.29663	0.34022	-0.0883455	0.979169	0.36492	0.0243124	0.757015	0.212444	0.0543014	0.42954	0.230813	-0.0408659	0.0773949
						0.129407	0.144394	1.52992	0.106104	0.0570473	1.25317	0.237852	0.0805904	0.864535	0.264767	-0.0501626	1.29663	0.3403	-0.0883507	0.979257	0.364915	0.0243666	0.757004	0.212412	0.0542704	0.429504	0.230793	-0.0409098	0.0773531
						0.129445	0.144355	1.52993	0.106098	0.0570368	1.25313	0.237776	0.0810451	0.864772	0.26476	-0.0501847	1.29663	0.340196	-0.0883583	0.979179	0.364952	0.0245492	0.756788	0.212419	0.0542797	0.429526	0.230802	-0.0408881	0.0773909
						0.129436	0.144368	1.52993	0.106133	0.0570571	1.25314	0.237859	0.0805255	0.864569	0.264761	-0.0501917	1.29659	0.340192	-0.0884201	0.979149	0.36485	0.0243359	0.756995	0.212447	0.0542855	0.429529	0.230772	-0.0409015	0.0773525
						0.12943	0.144374	1.52993	0.106129	0.057012	1.25313	0.237833	0.0805524	0.864561	0.264756	-0.0502066	1.29662	0.34027	-0.0883999	0.97913	0.364888	0.024297	0.75701	0.2124	0.0542504	0.429482	0.230805	-0.0409123	0.077333
						0.129456	0.144341	1.5299	0.106087	0.0569927	1.25312	0.237765	0.0810251	0.864745	0.264777	-0.0501853	1.29657	0.340253	-0.0884193	0.979171	0.364955	0.0245077	0.756783	0.212394	0.054271	0.429512	0.230829	-0.0409409	0.0773205
						0.12948	0.144311	1.52991	0.106146	0.0569779	1.25311	0.237839	0.0805878	0.864549	0.264756	-0.0502104	1.29658	0.340201	-0.0884228	0.979135	0.364952	0.0243153	0.756962	0.212445	0.054258	0.429514	0.230798	-0.0408555	0.0773747
						0.129425	0.144319	1.52991	0.106197	0.0569081	1.25287	0.237822	0.0805441	0.864513	0.264755	-0.0502222	1.29658	0.340187	-0.0884342	0.979103	0.364879	0.0243689	0.756912	0.212448	0.0542986	0.429508	0.230765	-0.0408877	0.0773146
						0.129446	0.144258	1.52989	0.106184	0.056889	1.25287	0.237778	0.0809521	0.864731	0.264778	-0.0502132	1.29657	0.340223	-0.0884395	0.979097	0.364876	0.0245662	0.756762	0.212457	0.054311	0.429501	0.23079	-0.0408897	0.0773283
						0.12943	0.144271	1.52987	0.106111	0.0569201	1.25286	0.237878	0.0805601	0.864489	0.264751	-0.0502809	1.29656	0.340258	-0.0884488	0.979118	0.36491	0.0242784	0.756818	0.212422	0.0542642	0.429491	0.230715	-0.0408163	0.0775564
						0.129471	0.144277	1.52986	0.106106	0.0568666	1.25284	0.237863	0.0805445	0.864547	0.264761	-0.0502593	1.29652	0.340217	-0.0884207	0.979177	0.364877	0.0244012	0.756918	0.212404	0.0542607	0.429472	0.230798	-0.0408809	0.0773408
						0.129439	0.144252	1.52987	0.106184	0.0568698	1.25284	0.237827	0.0805472	0.864482	0.264756	-0.0502827	1.29651	0.340194	-0.0884653	0.979076	0.364879	0.0243689	0.756912	0.212434	0.0542835	0.429474	0.230805	-0.0409168	0.077281
						0.129438	0.144212	1.52985	0.106185	0.0568942	1.25283	0.237844	0.0805328	0.864517	0.264767	-0.0502823	1.29653	0.340222	-0.0885067	0.979087	0.364915	0.0243603	0.756897	0.212406	0.0542606	0.429487	0.230793	-0.0409165	0.0772887
						0.129518	0.144215	1.52983	0.106167	0.0568497	1.25282	0.237875	0.0805014	0.864485	0.264737	-0.0502865	1.29651	0.340227	-0.0884376	0.979106	0.364849	0.0242808	0.75691	0.212385	0.0542422	0.429469	0.230794	-0.0409049	0.0773132
						0.129501	0.144233	1.52986	0.10613	0.0568665	1.25281	0.237817	0.0804987	0.864502	0.264738	-0.0502935	1.29652	0.340152	-0.08847	0.97907	0.364845	0.0243006	0.756858	0.212405	0.054225	0.429449	0.230783	-0.0408886	0.0773001
						0.129469	0.144203	1.52985	0.106131	0.0568117	1.25282	0.237843	0.0804958	0.864494	0.264788	-0.0503016	1.29649	0.340191	-0.088496	0.97905	0.364913	0.024297	0.756826	0.212409	0.0542038	0.429418	0.230797	-0.0408928	0.0772863
						0.129487	0.144172	1.52982	0.106133	0.0567784	1.25277	0.237845	0.0805099	0.864481	0.264741	-0.0503189	1.29647	0.340208	-0.0885272	0.97905	0.364943	0.0243851	0.756829	0.212398	0.0542168	0.429412	0.230778	-0.0409035	0.0772554
						0.129486	0.144166	1.52981	0.106168	0.0568138	1.25279	0.237824	0.0805043	0.864473	0.264775	-0.050338	1.29645	0.340195	-0.088472	0.979111	0.364842	0.0242757	0.756744	0.212356	0.0542241	0.429434	0.230774	-0.0409251	0.0772272
						0.129551	0.144174	1.52978	0.106127	0.0568147	1.25282	0.237831	0.0805065	0.864471	0.264778	-0.0503629	1.29646	0.34017	-0.0885035	0.979015	0.364838	0.0243403	0.756755	0.212408	0.054212	0.429434	0.230783	-0.0409156	0.0772519
						0.129511	0.14413	1.52981	0.106213	0.0567807	1.25275	0.237823	0.0805244	0.864461	0.264782	-0.0503461	1.29644	0.34015	-0.0885139	0.979005	0.364878	0.0243626	0.756806	0.21235	0.0541898	0.429448	0.230811	-0.0408925	0.0772306
						0.129554	0.144157	1.52979	0.106214	0.0567683	1.25275	0.237827	0.0805173	0.864444	0.264778	-0.0503684	1.29645	0.340179	-0.0884309	0.979084	0.364846	0.0243493	0.756837	0.212373	0.0541842	0.429432	0.230825	-0.0408958	0.0772623
						0.129522	0.144158	1.52979	0.106193	0.0567408	1.25275	0.237831	0.0804928	0.86444	0.264759	-0.0504099	1.29643	0.340156	-0.0885307	0.979015	0.364844	0.024339	0.756815	0.212388	0.0541797	0.42942	0.230771	-0.0409365	0.0772627
						0.129548	0.144111	1.52977	0.106143	0.0567483	1.25275	0.237811	0.0805188	0.864436	0.264762	-0.0504264	1.29643	0.340103	-0.0885316	0.978969	0.364843	0.0243265	0.756757	0.212343	0.0541716	0.429433	0.230804	-0.0409318	0.077251
						0.129553	0.144099	1.52976	0.106151	0.0567464	1.25271	0.237817	0.0805059	0.864455	0.26477	-0.0503942	1.29643	0.340168	-0.0884865	0.979066	0.364941	0.0243727	0.756771	0.212357	0.0542044	0.429419	0.230758	-0.0409215	0.0772201
						0.129537	0.144064	1.52976	0.106134	0.0567124	1.25271	0.237779	0.0805015	0.864445	0.264767	-0.0504397	1.2964	0.340168	-0.088532	0.978984	0.364876	0.0242993	0.756735	0.212346	0.0541555	0.429411	0.230775	-0.0409215	0.0772437
						0.129571	0.144078	1.52977	0.106196	0.0567091	1.2527	0.237728	0.0809603	0.864706	0.264786	-0.050429	1.29638	0.340144	-0.0885449	0.978993	0.364976	0.0245957	0.75661	0.212346	0.0541883	0.429396	0.230793	-0.0409086	0.077203
						0.129532	0.144057	1.52976	0.106205	0.0567044	1.25272	0.237788	0.0804828	0.864432	0.264776	-0.0504105	1.2964	0.340093	-0.0885161	0.978976	0.364808	0.0242987	0.756695	0.212307	0.0541702	0.429416	0.23076	-0.0409084	0.0772282
						0.12952	0.144059	1.52974	0.106188	0.0566824	1.2527	0.237775	0.0804845	0.864425	0.264772	-0.0504405	1.29635	0.340123	-0.0885975	0.978946	0.364875	0.024289	0.756713	0.212328	0.0541621	0.429417	0.230771	-0.0409089	0.0772304
						0.12961	0.144029	1.52973	0.106169	0.0566966	1.25271	0.237791	0.0804992	0.864441	0.264768	-0.0504155	1.29635	0.340123	-0.0885524	0.978958	0.364809	0.0243943	0.756772	0.212343	0.0541578	0.429431	0.23076	-0.040938	0.0772011
						0.12956	0.14405	1.52974	0.106207	0.0566454	1.25267	0.237734	0.0809588	0.864681	0.26477	-0.0504655	1.29634	0.340129	-0.0885948	0.978912	0.364896	0.0245513	0.756561	0.212296	0.0541497	0.429402	0.230763	-0.040934	0.0771955
						0.129588	0.144007	1.52972	0.10622	0.0566027	1.25268	0.237803	0.080488	0.864442	0.26476	-0.0505034	1.29635	0.340112	-0.0885783	0.978941	0.364843	0.0242818	0.756694	0.212304	0.0541045	0.429394	0.230775	-0.040925	0.0771628
						0.12961	0.144015	1.52971	0.106163	0.0566173	1.25269	0.237802	0.0805313	0.864418	0.264747	-0.0505149	1.29635	0.340078	-0.0885843	0.978886	0.364905	0.024375	0.756679	0.212287	0.0540965	0.429389	0.2308	-0.0408951	0.0771951
						0.129625	0.144014	1.52971	0.106218	0.0565932	1.25265	0.237813	0.0805031	0.864399	0.264761	-0.0504878	1.29634	0.340109	-0.0886012	0.978875	0.364803	0.0243508	0.756649	0.21231	0.0541314	0.429387	0.230763	-0.0409586	0.0771813
						0.129613	0.143982	1.52967	0.106234	0.0565739	1.25263	0.237794	0.0804865	0.864411	0.264769	-0.0504939	1.29634	0.34006	-0.0886398	0.9789	0.364835	0.0243558	0.756632	0.212304	0.0540942	0.429406	0.23077	-0.0409129	0.077198
						0.129601	0.143978	1.52968	0.106217	0.0565763	1.25264	0.237793	0.0805078	0.864389	0.264744	-0.0505092	1.29634	0.340098	-0.0886051	0.978875	0.364804	0.0244059	0.756734	0.212291	0.054098	0.429389	0.230779	-0.040937	0.0771926
						0.129623	0.143954	1.52969	0.10618	0.0565466	1.25267	0.237796	0.0805018	0.864402	0.264775	-0.0505122	1.2963	0.340136	-0.0885287	0.978669	0.364775	0.0243239	0.756683	0.212254	0.0541118	0.429396	0.230781	-0.0409296	0.0771742
						0.129627	0.143924	1.52969	0.106242	0.0565587	1.25264	0.237788	0.0804777	0.864398	0.264764	-0.0505352	1.29627	0.340078	-0.0886321	0.978884	0.36487	0.0244345	0.756708	0.212284	0.0541073	0.429381	0.2308	-0.0409398	0.0771816
						0.12963	0.143941	1.5297	0.106241	0.0565303	1.25262	0.237818	0.0804991	0.864376	0.264754	-0.0505486	1.29631	0.340091	-0.0886682	0.978862	0.364836	0.0243683	0.75669	0.212251	0.0541325	0.429416	0.230759	-0.0409606	0.0771323
						0.129618	0.14393	1.52969	0.106212	0.0565432	1.25259	0.237794	0.0804897	0.864376	0.264776	-0.0505499	1.29629	0.340112	-0.0886512	0.978817	0.364837	0.0243765	0.756676	0.212246	0.0540847	0.429368	0.230769	-0.0409856	0.0771317
						0.129672	0.143875	1.52968	0.10621	0.0565401	1.2526	0.237791	0.0805276	0.864398	0.26476	-0.0505396	1.29629	0.340119	-0.0886192	0.978827	0.364807	0.0244224	0.756707	0.212236	0.0541006	0.429388	0.230756	-0.0409439	0.0771516
						0.129613	0.143926	1.52969	0.106197	0.0565007	1.25261	0.237745	0.0809969	0.864656	0.264777	-0.0505539	1.29629	0.340054	-0.0886703	0.978822	0.364857	0.0246333	0.756521	0.212216	0.0541239	0.429355	0.230786	-0.0409717	0.0771468
						0.129602	0.143904	1.5297	0.106205	0.05649	1.25261	0.237815	0.0805431	0.864378	0.264763	-0.050565	1.2963	0.340087	-0.0887147	0.978867	0.36477	0.024376	0.756637	0.212216	0.0540765	0.429386	0.23077	-0.0409577	0.0771975
						0.129654	0.14387	1.52968	0.106159	0.0564988	1.2526	0.237795	0.0805288	0.864375	0.264764	-0.0505551	1.29629	0.340101	-0.0886967	0.978843	0.364804	0.024359	0.756636	0.21223	0.0540967	0.429378	0.230813	-0.0409493	0.0771483
						0.129646	0.143894	1.52967	0.106125	0.056495	1.2526	0.237755	0.0805157	0.864363	0.264758	-0.050577	1.29628	0.340091	-0.0886745	0.978814	0.364837	0.024417	0.756668	0.212213	0.0540861	0.429372	0.230797	-0.0409722	0.0771489
						0.129661	0.143862	1.52967	0.106181	0.0564557	1.2526	0.237767	0.0805299	0.864384	0.264755	-0.0505981	1.2963	0.340067	-0.0886575	0.9788	0.364802	0.0244339	0.756669	0.21222	0.0540772	0.429378	0.230829	-0.0409681	0.0771635
						0.129635	0.143847	1.52967	0.106183	0.056468	1.25259	0.237782	0.0805141	0.864397	0.264792	-0.0505911	1.2963	0.3401	-0.088694	0.978833	0.364806	0.0244629	0.756699	0.212196	0.0540552	0.429379	0.230843	-0.0409805	0.0771153
						0.129654	0.143861	1.52966	0.106164	0.0564568	1.25261	0.237746	0.0805233	0.864366	0.26476	-0.0506242	1.29628	0.340048	-0.0886975	0.978798	0.364801	0.0244236	0.756647	0.21215	0.0540812	0.429361	0.230805	-0.0409351	0.0771639
						0.129656	0.143805	1.52966	0.106167	0.0564317	1.25261	0.237796	0.0805181	0.864372	0.264767	-0.0506148	1.29625	0.340071	-0.088704	0.978781	0.364803	0.0244422	0.756655	0.212182	0.0540289	0.429377	0.2308	-0.0409637	0.0771482
						0.129657	0.143847	1.52966	0.10619	0.0564826	1.25258	0.237758	0.0805073	0.86438	0.264752	-0.0506353	1.29628	0.34004	-0.0886375	0.978592	0.364772	0.0244393	0.756708	0.212147	0.0540543	0.429374	0.230848	-0.0409946	0.0771469
						0.129645	0.143821	1.52964	0.106244	0.056397	1.25257	0.237779	0.0805281	0.864392	0.264755	-0.0506624	1.29627	0.340044	-0.0887242	0.978796	0.364865	0.0244866	0.756662	0.21219	0.0540465	0.429384	0.230822	-0.0409525	0.0771564
						0.129659	0.143803	1.52966	0.106152	0.0564414	1.2526	0.237785	0.080503	0.864379	0.264781	-0.0506557	1.29626	0.340033	-0.0887258	0.9788	0.364804	0.0244464	0.756726	0.212153	0.0540514	0.429383	0.230814	-0.0409579	0.0771646
						0.129624	0.143792	1.52964	0.106181	0.0563646	1.25261	0.237694	0.081006	0.864666	0.264783	-0.0506244	1.29625	0.340012	-0.088785	0.978827	0.36484	0.0247197	0.756522	0.212144	0.0540153	0.429384	0.230835	-0.0409734	0.0771656
						0.129616	0.143803	1.52966	0.106187	0.0563829	1.2526	0.237787	0.0804967	0.864339	0.264761	-0.0506553	1.29625	0.339998	-0.0887165	0.978779	0.364836	0.0245023	0.756723	0.212098	0.0540528	0.429377	0.230842	-0.040948	0.077183
						0.129646	0.143781	1.52966	0.106176	0.0563791	1.2526	0.237723	0.0809923	0.864635	0.264765	-0.050643	1.29627	0.339994	-0.0887873	0.978763	0.364851	0.0247137	0.756539	0.212137	0.0540048	0.4294	0.230808	-0.0409846	0.077148
						0.129659	0.143757	1.52965	0.106158	0.0563859	1.2526	0.237823	0.0804865	0.864398	0.264772	-0.0506868	1.29626	0.339962	-0.0888002	0.978796	0.36477	0.0244737	0.756749	0.212149	0.0540491	0.429369	0.230844	-0.0409878	0.0771538
						0.129634	0.143758	1.52967	0.106187	0.0563519	1.2526	0.237777	0.0804789	0.864375	0.264784	-0.0506891	1.29629	0.340048	-0.0887128	0.978763	0.364771	0.024431	0.756721	0.212144	0.0540734	0.429403	0.23085	-0.040942	0.0772066
						0.129593	0.143702	1.52968	0.106189	0.0563394	1.2526	0.237686	0.0809564	0.864623	0.264779	-0.0506567	1.29626	0.340008	-0.0888119	0.978788	0.36487	0.0247531	0.756592	0.212198	0.0539987	0.429403	0.230861	-0.0409528	0.0771807
						0.129619	0.143739	1.52967	0.106172	0.0563423	1.25262	0.237775	0.0805203	0.864379	0.264753	-0.0506781	1.29624	0.340011	-0.0887617	0.978771	0.364798	0.0244477	0.756666	0.212126	0.0540521	0.42939	0.230846	-0.0409807	0.0772163
						0.129642	0.143721	1.52968	0.106189	0.0563184	1.25259	0.237775	0.0804911	0.86437	0.264748	-0.0507239	1.29627	0.340054	-0.0888158	0.978741	0.363951	0.0241059	0.756605	0.212113	0.0540157	0.429393	0.230838	-0.0409838	0.0771839
						0.129634	0.143685	1.52968	0.106179	0.0563121	1.25261	0.237791	0.0804917	0.864391	0.264794	-0.050695	1.29624	0.340049	-0.0887606	0.978761	0.364802	0.0244808	0.756767	0.21216	0.0539904	0.429385	0.230871	-0.0409597	0.0772041
						0.129676	0.143706	1.52969	0.106145	0.0563185	1.2526	0.237817	0.0804872	0.864391	0.264777	-0.0506923	1.29624	0.340008	-0.0887889	0.978784	0.364779	0.0244889	0.756781	0.212133	0.0540136	0.429388	0.230823	-0.0409916	0.0772119
						0.129623	0.143703	1.5297	0.106163	0.0562751	1.25263	0.237788	0.0804903	0.864369	0.264787	-0.0507159	1.29626	0.34	-0.0888402	0.978766	0.364765	0.0245279	0.756739	0.212109	0.0539839	0.429374	0.230821	-0.0409661	0.0771944
						0.129614	0.14365	1.52969	0.106219	0.0563063	1.25259	0.237714	0.0809817	0.864657	0.264741	-0.0507324	1.29625	0.340057	-0.0887929	0.978807	0.36401	0.0244708	0.756495	0.212156	0.053974	0.429383	0.230826	-0.0409786	0.0772199
						0.12962	0.143693	1.52967	0.106162	0.0563228	1.25263	0.237783	0.0804995	0.864387	0.264772	-0.0507187	1.29628	0.340009	-0.088759	0.978761	0.363916	0.0240741	0.756628	0.212145	0.0539626	0.429389	0.230838	-0.0409316	0.0772225
						0.129635	0.143653	1.5297	0.106134	0.0562391	1.25262	0.23778	0.0804888	0.864394	0.264784	-0.0507019	1.29628	0.340017	-0.0887347	0.978758	0.364774	0.0245452	0.756806	0.212142	0.0540244	0.429417	0.230871	-0.040984	0.0772051
						0.129562	0.143635	1.52974	0.106151	0.0562737	1.25264	0.237801	0.0805074	0.8644	0.264804	-0.050772	1.29631	0.340015	-0.0887708	0.978784	0.364765	0.0245705	0.756766	0.212156	0.0539561	0.42941	0.230824	-0.0409651	0.077234
						0.129577	0.143644	1.52974	0.106223	0.0562609	1.25263	0.23781	0.0804873	0.864407	0.264781	-0.0507334	1.29626	0.340085	-0.0887195	0.978886	0.364768	0.0245486	0.756782	0.212143	0.0539772	0.429421	0.230835	-0.0409819	0.0772385
						0.129588	0.143613	1.52972	0.106196	0.0562608	1.2526	0.237846	0.0804743	0.864394	0.264762	-0.0507841	1.29628	0.340018	-0.0887695	0.978767	0.364764	0.0245623	0.75678	0.212172	0.0539968	0.429432	0.230809	-0.0409539	0.0772855
						0.129588	0.143618	1.52974	0.10617	0.0562356	1.25263	0.237834	0.0804646	0.864399	0.264793	-0.0507351	1.29629	0.34	-0.0887541	0.978798	0.363915	0.0241594	0.756683	0.212121	0.0539946	0.429433	0.230849	-0.040953	0.077225
						0.129595	0.143602	1.52972	0.106175	0.0562613	1.25266	0.237787	0.0804253	0.864421	0.264749	-0.0507759	1.2963	0.340042	-0.0888212	0.978809	0.364731	0.0245469	0.756775	0.212201	0.0539688	0.429416	0.230844	-0.040965	0.0772588
						0.129622	0.143564	1.52975	0.106134	0.056237	1.25265	0.237731	0.0809653	0.864661	0.264784	-0.0507908	1.2963	0.34001	-0.0888068	0.978759	0.364808	0.0247672	0.756608	0.212142	0.0539452	0.429404	0.23079	-0.0409466	0.0772699
						0.129612	0.143574	1.52973	0.10615	0.0562306	1.25263	0.237827	0.0804453	0.864422	0.264778	-0.0508081	1.29632	0.340003	-0.0888106	0.978795	0.364774	0.0245495	0.756877	0.212201	0.0539223	0.429419	0.230833	-0.0409373	0.0772781
						0.129595	0.143556	1.52977	0.106186	0.0562369	1.25265	0.237737	0.0808869	0.864688	0.264786	-0.0507807	1.29631	0.340014	-0.088825	0.978786	0.364741	0.0245299	0.756802	0.212205	0.0539474	0.429435	0.230861	-0.0410035	0.0772487
						0.129592	0.143563	1.52977	0.106179	0.0562416	1.25265	0.23783	0.0804427	0.864439	0.264792	-0.0508153	1.29632	0.339996	-0.0888584	0.978817	0.364734	0.0245676	0.756819	0.212166	0.053961	0.429456	0.230824	-0.0409584	0.0772727
						0.12952	0.143562	1.52978	0.10615	0.0561928	1.25266	0.237815	0.080429	0.86444	0.264771	-0.0507939	1.29632	0.340048	-0.0887842	0.978832	0.364738	0.0245539	0.756821	0.212171	0.0539671	0.429439	0.230876	-0.0409433	0.077239
						0.129583	0.143529	1.52974	0.106218	0.0561934	1.25265	0.237746	0.0809021	0.864691	0.264765	-0.0507971	1.29633	0.339992	-0.0888083	0.978824	0.363919	0.0241478	0.756721	0.212212	0.0539749	0.429466	0.230826	-0.0409497	0.0773052
						0.129541	0.143553	1.52978	0.106164	0.0561772	1.25267	0.23771	0.0809118	0.864684	0.264771	-0.0508143	1.29631	0.339968	-0.0888171	0.978806	0.363916	0.0241697	0.756705	0.212167	0.0539487	0.429459	0.23081	-0.0409597	0.0772793
						0.129532	0.143516	1.52979	0.106164	0.0561836	1.2527	0.237818	0.0804454	0.864448	0.264778	-0.0508066	1.29635	0.340002	-0.0888069	0.978783	0.363922	0.0241685	0.756765	0.212201	0.0539593	0.429459	0.230827	-0.0409339	0.0773095
						0.129553	0.143482	1.5298	0.106116	0.0561761	1.25269	0.237821	0.0804005	0.864472	0.264757	-0.0507951	1.29636	0.339997	-0.0888006	0.978803	0.364739	0.0245134	0.756829	0.21222	0.0539373	0.429458	0.230819	-0.0409785	0.0772499
						0.129523	0.143504	1.52982	0.106126	0.0561833	1.2527	0.237782	0.0808707	0.864695	0.264753	-0.0508711	1.29636	0.340004	-0.0887813	0.978839	0.363913	0.0242343	0.756716	0.212189	0.0539415	0.429458	0.230815	-0.0409362	0.0772638
						0.129514	0.143494	1.5298	0.106175	0.0561678	1.25268	0.237813	0.0804243	0.864476	0.264778	-0.0508066	1.29635	0.340084	-0.0887985	0.97884	0.364735	0.024578	0.75684	0.21222	0.0539787	0.429477	0.230796	-0.0409554	0.0773381
						0.129527	0.143485	1.5298	0.106166	0.0561727	1.2527	0.237774	0.0808723	0.864715	0.264776	-0.0508593	1.29638	0.340019	-0.0888086	0.978855	0.363916	0.0241697	0.756705	0.212226	0.0539482	0.429474	0.230821	-0.0409701	0.0772775
						0.129498	0.143448	1.5298	0.10615	0.0561385	1.2527	0.237759	0.0808911	0.86471	0.264745	-0.0508593	1.29637	0.339986	-0.0888147	0.97887	0.363919	0.0241925	0.756784	0.212241	0.05397	0.429474	0.230795	-0.0409717	0.0772928
						0.129513	0.143453	1.52982	0.106233	0.0561832	1.25269	0.237789	0.0808535	0.864721	0.264759	-0.0507962	1.29635	0.340037	-0.088745	0.978983	0.363914	0.0242468	0.756774	0.212202	0.0539545	0.429458	0.230824	-0.0409369	0.0772863
						0.129486	0.143452	1.52982	0.106179	0.0561279	1.25269	0.237788	0.0808353	0.864706	0.26478	-0.050839	1.2964	0.340022	-0.08882	0.978864	0.363914	0.0242468	0.756774	0.21219	0.0539421	0.429522	0.230807	-0.0409343	0.0773309
						0.129475	0.143441	1.52985	0.106199	0.0561285	1.2527	0.237774	0.080851	0.864707	0.264803	-0.0508415	1.29637	0.339986	-0.0888147	0.97887	0.36474	0.0246193	0.756928	0.212223	0.0539584	0.429504	0.230816	-0.0409393	0.0773295
						0.129474	0.143426	1.52988	0.106121	0.0560985	1.25271	0.237794	0.0808528	0.86473	0.264779	-0.0508699	1.2964	0.340063	-0.0887532	0.978909	0.363917	0.0242227	0.756754	0.212227	0.053964	0.429507	0.230798	-0.0409088	0.0773472
						0.129474	0.143428	1.52986	0.10611	0.0561419	1.25272	0.237823	0.0808639	0.86474	0.264766	-0.0508906	1.29641	0.340105	-0.0887497	0.97888	0.363917	0.0242248	0.75679	0.212321	0.0539577	0.429519	0.23083	-0.0409483	0.0773174
						0.129399	0.143385	1.52989	0.106147	0.056111	1.25272	0.237779	0.0808382	0.864718	0.264751	-0.0508652	1.29642	0.340044	-0.0887506	0.978858	0.364674	0.0245804	0.756932	0.21226	0.0539893	0.429514	0.230819	-0.0409453	0.0773372
						0.129462	0.143381	1.52987	0.10621	0.0560867	1.25272	0.237809	0.0807884	0.86473	0.264791	-0.0508863	1.29642	0.340071	-0.0887531	0.978885	0.364739	0.0246111	0.756941	0.21228	0.0539843	0.429526	0.230781	-0.040909	0.0773372
						0.129466	0.143374	1.52987	0.106156	0.0560843	1.2527	0.237774	0.080877	0.86474	0.264773	-0.0508634	1.29642	0.340053	-0.0887085	0.978973	0.364706	0.0246384	0.756964	0.212322	0.0540197	0.429548	0.230791	-0.0409364	0.0773238
						0.129465	0.143388	1.52987	0.106161	0.0560903	1.25274	0.237832	0.0808131	0.864764	0.264788	-0.0508401	1.29642	0.340019	-0.0887156	0.978869	0.364706	0.0245958	0.756937	0.212268	0.0540489	0.429518	0.230784	-0.0409456	0.0773381
						0.12944	0.143375	1.52988	0.106186	0.0560774	1.25271	0.23783	0.0808011	0.864761	0.264774	-0.050882	1.29641	0.340061	-0.0887377	0.978892	0.364706	0.0246384	0.756964	0.212308	0.0540337	0.429555	0.230777	-0.0409192	0.0773408
						0.129387	0.143373	1.52987	0.106213	0.0560481	1.2527	0.237819	0.0807824	0.864725	0.264796	-0.0508377	1.29643	0.340115	-0.0887151	0.978898	0.363917	0.0242675	0.756817	0.212269	0.0540487	0.429552	0.230771	-0.0408972	0.0773778
						0.129403	0.143352	1.52989	0.106108	0.0560602	1.25274	0.237825	0.0807805	0.864743	0.264772	-0.0508807	1.29646	0.340012	-0.0887635	0.978891	0.364741	0.0246723	0.756977	0.212291	0.0540219	0.429519	0.23081	-0.0409316	0.0773605
						0.129386	0.143341	1.52991	0.106115	0.0560829	1.25276	0.237815	0.0807986	0.864747	0.264787	-0.0508409	1.29646	0.340059	-0.0887458	0.978927	0.364705	0.024628	0.756942	0.212309	0.0540446	0.429528	0.230841	-0.0409233	0.0772996
						0.129396	0.143345	1.52995	0.106194	0.0560743	1.25274	0.237826	0.0807518	0.864761	0.264786	-0.0508697	1.29646	0.340039	-0.0887081	0.978904	0.364707	0.0246487	0.756986	0.212306	0.0540385	0.429566	0.230743	-0.0409203	0.077359
						0.129344	0.143291	1.52995	0.106149	0.0560605	1.25274	0.237843	0.0807784	0.864776	0.264781	-0.050873	1.29642	0.340087	-0.0887443	0.978926	0.363921	0.0242072	0.756877	0.212348	0.0540571	0.429577	0.230768	-0.0408999	0.0773425
						0.129346	0.143283	1.52994	0.106178	0.0560321	1.25274	0.237834	0.0807957	0.864746	0.264789	-0.0508699	1.29645	0.340087	-0.0887511	0.978944	0.36474	0.0246641	0.756991	0.212351	0.0540481	0.429553	0.230707	-0.0408361	0.0775599
						0.129373	0.143308	1.52993	0.106159	0.0560697	1.25273	0.237839	0.0807625	0.864783	0.264819	-0.0508516	1.29647	0.340113	-0.0887214	0.978902	0.363919	0.0242394	0.756883	0.212343	0.0540576	0.429564	0.230766	-0.0408925	0.0773739
						0.129346	0.143306	1.52995	0.106148	0.0560753	1.25276	0.23785	0.0807482	0.864769	0.264783	-0.0509033	1.29648	0.340064	-0.08876	0.978926	0.364706	0.0245958	0.756937	0.212387	0.0540899	0.429543	0.23079	-0.0409279	0.0773649
						0.129317	0.143263	1.52997	0.106237	0.0560968	1.25277	0.237844	0.0807831	0.864801	0.264796	-0.0509117	1.29647	0.340059	-0.0887586	0.978952	0.363918	0.0243226	0.756902	0.212355	0.0540785	0.429558	0.230774	-0.0409129	0.0773782
						0.129364	0.14326	1.52997	0.106115	0.0560264	1.25277	0.237797	0.0807953	0.864804	0.264796	-0.0509195	1.29646	0.34003	-0.0887055	0.978918	0.364742	0.0246745	0.757012	0.212382	0.0540709	0.429555	0.230776	-0.040911	0.0773404
						0.12933	0.143258	1.52996	0.106198	0.0560639	1.25278	0.237864	0.0807589	0.864791	0.264786	-0.0508866	1.2965	0.340102	-0.0887807	0.978956	0.364739	0.0246559	0.757004	0.212415	0.0541003	0.429513	0.230742	-0.0409097	0.0773833
						0.129276	0.143252	1.53001	0.106192	0.0560052	1.25274	0.23786	0.0807764	0.864805	0.264805	-0.0508859	1.29648	0.340069	-0.0887209	0.978946	0.364739	0.0246985	0.757032	0.212327	0.05411	0.429558	0.230802	-0.0409034	0.0773692
						0.129275	0.143265	1.52999	0.106178	0.0560376	1.25276	0.237864	0.0807589	0.864791	0.26483	-0.0508329	1.29648	0.340084	-0.0886878	0.97893	0.363918	0.02428	0.756875	0.212412	0.0541091	0.429594	0.230775	-0.0409056	0.0773686
						0.129257	0.143222	1.53001	0.106233	0.0560284	1.25278	0.237854	0.0807636	0.864805	0.264811	-0.0508262	1.29648	0.340095	-0.088706	0.978933	0.364708	0.0247038	0.757071	0.212442	0.0541367	0.429529	0.230817	-0.0409096	0.077365
						0.129212	0.143239	1.53001	0.106168	0.0560328	1.25275	0.237854	0.0807436	0.864789	0.264804	-0.0508824	1.29648	0.340142	-0.0887084	0.978948	0.364744	0.0246443	0.757042	0.212413	0.0541053	0.429579	0.230784	-0.0409003	0.0773366
						0.129236	0.143207	1.53001	0.10622	0.0560024	1.25277	0.23783	0.0807519	0.864805	0.264831	-0.0508562	1.29649	0.340074	-0.0887418	0.978982	0.364773	0.0246837	0.757066	0.212375	0.0541124	0.429574	0.23081	-0.0409062	0.0773792
						0.129236	0.143192	1.53004	0.106172	0.0560067	1.25277	0.237884	0.080706	0.864799	0.264835	-0.0508399	1.29648	0.340084	-0.0886926	0.978944	0.364739	0.024658	0.75704	0.212431	0.0541164	0.429576	0.230844	-0.0408982	0.0773449
						0.129209	0.143138	1.53004	0.106179	0.0560038	1.25274	0.237848	0.0807442	0.864779	0.264846	-0.0508502	1.2965	0.340095	-0.0886917	0.978969	0.364671	0.0246979	0.756993	0.212421	0.0541381	0.429543	0.230757	-0.0409277	0.0773608
						0.129215	0.1432	1.53003	0.106166	0.0559922	1.25274	0.237874	0.080712	0.864805	0.264857	-0.0508665	1.29649	0.340118	-0.0887072	0.978966	0.363923	0.024311	0.75694	0.21244	0.0541246	0.429537	0.230819	-0.0408685	0.0773751
						0.129169	0.143163	1.53004	0.1062	0.0559985	1.25277	0.237843	0.0806849	0.864807	0.264817	-0.0508749	1.29647	0.340106	-0.0887099	0.978972	0.36392	0.0242882	0.756861	0.212453	0.0541491	0.429541	0.230777	-0.040907	0.0773867
						0.129198	0.143145	1.53005	0.106149	0.0560162	1.25279	0.237828	0.0807358	0.864817	0.264827	-0.0508793	1.2965	0.340189	-0.0886421	0.978946	0.364744	0.0246443	0.757042	0.212439	0.0541275	0.429579	0.230805	-0.0408888	0.0773464
						0.129145	0.143176	1.53006	0.106254	0.0559937	1.25275	0.237843	0.0807096	0.864848	0.264832	-0.0508583	1.29651	0.340155	-0.0886713	0.978947	0.364737	0.0246882	0.75701	0.212483	0.0541712	0.429562	0.230793	-0.040892	0.0773731
						0.12914	0.143176	1.53006	0.106235	0.05597	1.25275	0.237841	0.0807084	0.864808	0.264848	-0.0508442	1.29648	0.340129	-0.0886815	0.978946	0.364741	0.0247171	0.75704	0.212487	0.05412	0.42956	0.230812	-0.0408726	0.0773575
						0.129162	0.143139	1.53007	0.106186	0.0559533	1.25278	0.237851	0.0807153	0.864802	0.264839	-0.0508333	1.29649	0.340172	-0.0886048	0.979036	0.364707	0.0246914	0.757013	0.212494	0.0541476	0.429552	0.230803	-0.0409087	0.0773424
						0.12913	0.143144	1.53004	0.106192	0.0559787	1.25274	0.23787	0.0807254	0.864833	0.264828	-0.0508384	1.2965	0.340146	-0.0887408	0.978938	0.364704	0.0247133	0.756997	0.212473	0.0541462	0.429562	0.230802	-0.0409075	0.0773451
						0.129139	0.143136	1.53006	0.106184	0.0559665	1.25277	0.237881	0.0806642	0.864823	0.264871	-0.050827	1.2965	0.340155	-0.0887603	0.978958	0.364738	0.0247369	0.756988	0.212556	0.054154	0.429553	0.230804	-0.0408791	0.0773937
						0.129117	0.143131	1.53008	0.106197	0.0559565	1.25276	0.237939	0.0802374	0.864581	0.264837	-0.0508068	1.29648	0.340105	-0.0887214	0.978925	0.364737	0.0247287	0.757002	0.212512	0.0541587	0.42954	0.230695	-0.0408332	0.0775634
						0.129118	0.143132	1.53008	0.106166	0.0559747	1.25276	0.237815	0.080714	0.864825	0.264841	-0.0508569	1.29649	0.340165	-0.0887589	0.978917	0.364772	0.0246734	0.757044	0.212508	0.0541383	0.429547	0.230803	-0.0409175	0.0773568
						0.129128	0.143135	1.53009	0.106186	0.0560143	1.25273	0.237856	0.0807221	0.864785	0.264839	-0.0508553	1.2965	0.340151	-0.0886531	0.97892	0.364768	0.0247358	0.75702	0.212502	0.0541509	0.429539	0.23081	-0.0409069	0.0773633
						0.129112	0.143135	1.53011	0.106172	0.0559528	1.25276	0.237857	0.0806738	0.86483	0.264841	-0.0508424	1.29648	0.340189	-0.088705	0.978947	0.364804	0.0247719	0.757068	0.212534	0.0541274	0.42954	0.230821	-0.0409274	0.077382
						0.129087	0.143119	1.53009	0.106213	0.0559531	1.25276	0.237866	0.0807026	0.86479	0.264838	-0.0508171	1.29646	0.340191	-0.0886949	0.978931	0.363918	0.0243653	0.75693	0.212505	0.0541333	0.429559	0.230822	-0.0408858	0.0774146
						0.129095	0.14311	1.53008	0.106151	0.0559666	1.25275	0.237902	0.0806786	0.864801	0.264858	-0.0507849	1.29645	0.340215	-0.0886509	0.978925	0.363914	0.0243851	0.756878	0.212498	0.0541676	0.429563	0.230818	-0.0408658	0.0774037
						0.129074	0.143118	1.5301	0.106224	0.0559627	1.25277	0.237871	0.0806836	0.864818	0.264823	-0.0508169	1.29646	0.340172	-0.0885854	0.979021	0.364735	0.0247204	0.757016	0.21252	0.0541654	0.429536	0.23084	-0.0408814	0.0773708
						0.129074	0.143077	1.53013	0.106201	0.0559616	1.25273	0.237822	0.0806695	0.864794	0.264875	-0.0507751	1.29646	0.340255	-0.0886964	0.978948	0.364732	0.0247829	0.756991	0.212531	0.0541288	0.429556	0.230843	-0.040893	0.0773865
						0.129095	0.143085	1.53009	0.106115	0.0559607	1.25276	0.237847	0.0806993	0.864809	0.264867	-0.0507948	1.29646	0.34022	-0.0886833	0.978915	0.364768	0.0247358	0.75702	0.212559	0.0541654	0.429558	0.230809	-0.0409057	0.077366
						0.129117	0.143096	1.53012	0.106227	0.0559379	1.25274	0.237853	0.0806974	0.864827	0.26487	-0.0508209	1.29646	0.340185	-0.088674	0.978894	0.364738	0.0246964	0.756996	0.212518	0.054164	0.42952	0.230848	-0.0408879	0.0774081
						0.129049	0.143084	1.53011	0.10617	0.0559393	1.25276	0.23786	0.0806836	0.864808	0.264848	-0.0508362	1.29645	0.340265	-0.0886282	0.978932	0.3647	0.0247352	0.756981	0.21255	0.0541124	0.429543	0.230845	-0.0409109	0.0773745
						0.129064	0.143059	1.53011	0.106154	0.0559139	1.25271	0.237863	0.0806587	0.864816	0.264843	-0.0508175	1.29644	0.340189	-0.0886611	0.978924	0.364732	0.0247829	0.756991	0.212526	0.0540934	0.429552	0.230836	-0.0408861	0.0773817
						0.129097	0.143102	1.5301	0.106152	0.0559606	1.25272	0.237867	0.0806942	0.864782	0.264878	-0.0507848	1.29646	0.340229	-0.088664	0.978899	0.364733	0.0247485	0.75695	0.212492	0.0541055	0.429551	0.230819	-0.0409303	0.0774049
						0.129076	0.143043	1.53012	0.106163	0.0559021	1.25271	0.237862	0.0806805	0.864814	0.264871	-0.0508016	1.29645	0.34029	-0.0885095	0.978966	0.364728	0.0248048	0.756975	0.21254	0.0541091	0.429582	0.230842	-0.0409018	0.0774374
						0.129066	0.143075	1.53012	0.106188	0.0559232	1.25272	0.237872	0.080661	0.864819	0.264887	-0.0507678	1.29645	0.340275	-0.0885452	0.978987	0.364728	0.0248027	0.75694	0.212509	0.0540816	0.429515	0.230839	-0.0408797	0.0774043
						0.129022	0.143054	1.53015	0.106155	0.0559133	1.25272	0.237876	0.0806891	0.864811	0.264883	-0.0507971	1.29644	0.340282	-0.0885684	0.978917	0.364763	0.0247879	0.756974	0.212541	0.0541127	0.42955	0.230827	-0.0408882	0.0774267
						0.128995	0.14306	1.53011	0.106209	0.0559245	1.25272	0.237881	0.0806688	0.864847	0.264848	-0.0508385	1.29643	0.340252	-0.0886111	0.978931	0.364865	0.024812	0.757004	0.212497	0.0541069	0.429579	0.230696	-0.040852	0.0775886
						0.12905	0.143082	1.53012	0.106183	0.0559416	1.25272	0.237855	0.0806629	0.864791	0.264877	-0.0507797	1.29645	0.340277	-0.0886112	0.97891	0.364736	0.0247266	0.756966	0.212544	0.0541342	0.429552	0.230843	-0.0409162	0.0773985
						0.129009	0.143055	1.53013	0.106113	0.0558821	1.25271	0.237868	0.0806655	0.864799	0.264911	-0.050753	1.29643	0.340306	-0.0886245	0.97894	0.364734	0.0248015	0.756999	0.212533	0.0541027	0.429552	0.230829	-0.0409426	0.0773435
						0.128977	0.143077	1.53013	0.106135	0.0558853	1.2527	0.237846	0.0806945	0.864784	0.264893	-0.0508134	1.29645	0.340317	-0.0886078	0.978934	0.36473	0.0247704	0.756934	0.212518	0.0540713	0.429568	0.230845	-0.0409401	0.0773775
						0.129012	0.143052	1.53014	0.106182	0.0558961	1.2527	0.23788	0.080664	0.864823	0.264865	-0.0508	1.29647	0.340319	-0.0885586	0.978919	0.364732	0.0247381	0.756928	0.21251	0.0540675	0.429556	0.230821	-0.0409264	0.077356
						0.129003	0.143062	1.53014	0.10613	0.0559152	1.25271	0.237851	0.0806804	0.864804	0.264882	-0.050792	1.29643	0.340295	-0.0886063	0.978937	0.364767	0.0248168	0.757004	0.212474	0.0540492	0.429576	0.230838	-0.0409344	0.0773972
						0.128991	0.14307	1.53013	0.106168	0.0558693	1.25268	0.237881	0.0806428	0.864815	0.264901	-0.0507911	1.29643	0.340312	-0.0885764	0.978945	0.364736	0.0247692	0.756994	0.212534	0.0540901	0.429579	0.230818	-0.0408973	0.0774025
						0.128986	0.143032	1.53013	0.106145	0.0558931	1.25268	0.237872	0.0806739	0.864818	0.264864	-0.0507993	1.29647	0.340355	-0.0884854	0.978995	0.364772	0.0247605	0.756979	0.212497	0.0540296	0.429553	0.230829	-0.040955	0.077375
						0.128971	0.143039	1.53014	0.106172	0.0558859	1.25266	0.23786	0.08065	0.864801	0.264896	-0.0507602	1.29644	0.340283	-0.0885832	0.978947	0.364793	0.0248231	0.756927	0.212542	0.0540297	0.429543	0.23085	-0.040949	0.0773642
						0.128964	0.143046	1.53015	0.106132	0.0558638	1.25266	0.23786	0.0806622	0.8648	0.264861	-0.0507622	1.29646	0.340318	-0.0885117	0.979031	0.36473	0.0247704	0.756934	0.212548	0.0540203	0.429563	0.230831	-0.0409343	0.0773948
						0.128949	0.143085	1.53013	0.106128	0.055877	1.25269	0.237875	0.0806646	0.864813	0.264897	-0.0507665	1.29643	0.340287	-0.0885404	0.978954	0.364734	0.0248015	0.756999	0.212539	0.0540494	0.429553	0.23081	-0.0409062	0.0773791
						0.128978	0.143058	1.53013	0.106148	0.0558555	1.25267	0.23785	0.0806769	0.864771	0.264897	-0.0507836	1.29644	0.340335	-0.0884992	0.978919	0.363945	0.0244285	0.756817	0.212503	0.0539974	0.429585	0.230837	-0.0409562	0.0773735
						0.128954	0.143034	1.5301	0.10619	0.0558373	1.25263	0.237866	0.0806615	0.86481	0.264928	-0.0507654	1.29644	0.340435	-0.0885463	0.978904	0.363909	0.0243946	0.756804	0.212481	0.0540209	0.429568	0.2308	-0.0409301	0.0773711
						0.128915	0.143029	1.53011	0.106145	0.0558402	1.25265	0.23786	0.0806621	0.8648	0.264871	-0.0508	1.29643	0.340387	-0.0885277	0.978921	0.363909	0.0243946	0.756804	0.212496	0.0540162	0.429567	0.230801	-0.0409722	0.0774001
						0.12889	0.143097	1.52997	0.106195	0.0558303	1.25262	0.237871	0.0806691	0.864794	0.26487	-0.0507941	1.29643	0.340374	-0.0885031	0.978896	0.364761	0.0248138	0.756873	0.212513	0.0539844	0.429563	0.230838	-0.0409911	0.0773531
						0.128934	0.143031	1.53008	0.10614	0.0558333	1.25264	0.237874	0.0806598	0.864789	0.264884	-0.0507952	1.29643	0.340312	-0.0885275	0.978945	0.363909	0.0243946	0.756804	0.212476	0.0540047	0.429561	0.230816	-0.0409585	0.0773564
						0.128906	0.143053	1.53011	0.106119	0.0558453	1.25266	0.237869	0.0806787	0.864794	0.264908	-0.0507706	1.29642	0.34035	-0.0885355	0.978949	0.36476	0.0248586	0.756936	0.212453	0.0539648	0.429549	0.230816	-0.0409664	0.0773379
						0.128963	0.143054	1.53007	0.106132	0.0558524	1.25264	0.23787	0.0806514	0.86477	0.264913	-0.0508116	1.29645	0.340298	-0.0884505	0.979021	0.364797	0.0247667	0.756902	0.212418	0.053946	0.429571	0.230865	-0.0409527	0.0773278
						0.128911	0.143038	1.53008	0.106152	0.0557814	1.25258	0.237861	0.0806673	0.864781	0.264898	-0.0508038	1.29641	0.340394	-0.0884956	0.978931	0.364766	0.0247617	0.756919	0.212445	0.0539247	0.429535	0.23083	-0.0410041	0.0773013
						0.128931	0.143054	1.53008	0.106125	0.0558011	1.25259	0.237872	0.0806738	0.864818	0.2649	-0.050809	1.29644	0.340365	-0.0885072	0.978947	0.363943	0.024416	0.75676	0.21245	0.0539516	0.429547	0.230783	-0.0410074	0.0773505
						0.128865	0.14301	1.53009	0.106184	0.0557956	1.25262	0.237862	0.0806598	0.864807	0.264889	-0.0507912	1.29641	0.340386	-0.0884634	0.978886	0.364765	0.0248044	0.756947	0.212468	0.0539013	0.429551	0.230819	-0.040959	0.0773631
						0.128878	0.143078	1.52999	0.106183	0.0557937	1.25261	0.237865	0.0806567	0.864785	0.264854	-0.0508369	1.29642	0.340367	-0.0884042	0.979009	0.364828	0.024857	0.75694	0.212429	0.0539338	0.429574	0.230793	-0.0409647	0.0773501
						0.128869	0.143045	1.53007	0.10619	0.0557912	1.2526	0.237871	0.0806491	0.864777	0.264899	-0.050779	1.29643	0.340368	-0.0884607	0.978942	0.363946	0.0243941	0.756776	0.212471	0.0539178	0.429529	0.230799	-0.0409883	0.0773337
						0.128859	0.143059	1.53006	0.106155	0.0557872	1.25258	0.237855	0.0806427	0.864774	0.264906	-0.0507997	1.29642	0.340429	-0.0884598	0.978964	0.364864	0.0248992	0.756939	0.21248	0.0539389	0.429571	0.230862	-0.0409748	0.0773099
						0.128939	0.143039	1.53007	0.106126	0.0557697	1.25256	0.237884	0.0806463	0.86481	0.264896	-0.0507553	1.2964	0.340404	-0.088381	0.978952	0.364796	0.0248499	0.756922	0.21244	0.0539114	0.429535	0.230826	-0.0409431	0.0773299
						0.128878	0.143031	1.53005	0.106191	0.0557466	1.25257	0.237872	0.0806729	0.864784	0.264911	-0.0507661	1.29641	0.340401	-0.0883966	0.978933	0.364896	0.0248616	0.756894	0.212411	0.0539025	0.429534	0.23088	-0.0409648	0.0772885
						0.128831	0.143069	1.52992	0.106158	0.05575	1.25257	0.23788	0.0806508	0.86479	0.264927	-0.0507777	1.29639	0.340433	-0.0884133	0.978959	0.36483	0.0248247	0.756934	0.212431	0.0539054	0.429545	0.230828	-0.0409888	0.0773141
						0.128843	0.143036	1.53007	0.106111	0.0557424	1.25254	0.237919	0.0805903	0.864773	0.264901	-0.0507633	1.29641	0.340445	-0.0884019	0.978903	0.364761	0.0248138	0.756873	0.212448	0.0538746	0.429534	0.23084	-0.0409843	0.0772939
						0.128888	0.143065	1.52991	0.106162	0.0557263	1.25255	0.237875	0.0806302	0.864773	0.26491	-0.0507975	1.29642	0.340449	-0.0884328	0.978955	0.364864	0.0248462	0.75689	0.212411	0.0539028	0.429536	0.230858	-0.040964	0.0773058
						0.128861	0.143099	1.52991	0.106145	0.0557544	1.25255	0.237894	0.0806272	0.864771	0.264911	-0.0507756	1.29643	0.340457	-0.0884328	0.978931	0.364897	0.0248637	0.75693	0.212431	0.0538957	0.429523	0.230828	-0.0409868	0.0773203
						0.128881	0.143052	1.53003	0.106161	0.0557502	1.25253	0.237904	0.0806555	0.864807	0.264898	-0.0508011	1.29642	0.340442	-0.0883364	0.97875	0.364893	0.0248835	0.756878	0.212403	0.053891	0.42951	0.230843	-0.0409958	0.077307
						0.128831	0.143058	1.53002	0.106139	0.0557186	1.25255	0.237869	0.0806451	0.864788	0.264932	-0.0507993	1.2964	0.340447	-0.0884174	0.978919	0.364891	0.0248628	0.756835	0.212416	0.0538832	0.42952	0.230853	-0.0410176	0.077244
						0.12886	0.143043	1.53003	0.106195	0.0556669	1.25251	0.23788	0.0806173	0.864784	0.264904	-0.0508319	1.29642	0.340441	-0.0884261	0.978942	0.364827	0.024804	0.756891	0.21245	0.0538658	0.42952	0.230851	-0.0409979	0.0772609
						0.128871	0.143006	1.53003	0.106197	0.0557122	1.25251	0.237871	0.080649	0.864777	0.264936	-0.0507772	1.29639	0.340444	-0.0884119	0.978918	0.364861	0.0248276	0.756882	0.212425	0.0539277	0.429516	0.230839	-0.0409964	0.0772612
						0.128819	0.143063	1.52987	0.106178	0.0556978	1.25252	0.237896	0.0806645	0.864768	0.264911	-0.0507809	1.29641	0.340584	-0.0882949	0.978758	0.364895	0.0248534	0.756908	0.212435	0.0538975	0.429491	0.230865	-0.0409932	0.0772611
						0.128832	0.143057	1.53	0.106186	0.0556972	1.25252	0.23786	0.0806823	0.864774	0.264953	-0.0508025	1.2964	0.340482	-0.088362	0.978908	0.364861	0.0248255	0.756846	0.212424	0.053873	0.429517	0.230852	-0.0409972	0.0772417
						0.128822	0.143045	1.53002	0.106192	0.0556442	1.2525	0.237869	0.0806307	0.864763	0.264911	-0.0507883	1.2964	0.340499	-0.0883775	0.978877	0.364894	0.0248917	0.756864	0.212423	0.0538785	0.429498	0.230823	-0.040979	0.0772891
						0.128866	0.143031	1.52998	0.106182	0.0556607	1.25249	0.23789	0.0806317	0.864752	0.264916	-0.050812	1.29642	0.340527	-0.08837	0.978888	0.364893	0.0248835	0.756878	0.212414	0.0538693	0.429512	0.230832	-0.040971	0.0772927
						0.128842	0.143033	1.52999	0.106165	0.0556518	1.25248	0.237886	0.0806566	0.86474	0.264933	-0.0508008	1.29642	0.340469	-0.0883412	0.978896	0.364895	0.0248512	0.756872	0.212428	0.0538842	0.429463	0.230875	-0.0409918	0.0772358
						0.12879	0.143055	1.52985	0.106146	0.0556861	1.25246	0.237885	0.0806119	0.864769	0.264921	-0.0507989	1.2964	0.340512	-0.0883915	0.978872	0.364991	0.0249722	0.75692	0.212422	0.0538458	0.429498	0.230878	-0.0409832	0.0772351
						0.128812	0.143062	1.52984	0.106184	0.0556389	1.25248	0.237864	0.0806769	0.864759	0.264931	-0.0508112	1.29638	0.340533	-0.088374	0.978891	0.364893	0.0248835	0.756878	0.212428	0.0538803	0.429499	0.230819	-0.0409985	0.0772457
						0.128789	0.143084	1.52985	0.106203	0.0556396	1.25248	0.237879	0.0806459	0.864766	0.264939	-0.0508237	1.29639	0.340578	-0.0883469	0.97888	0.364893	0.0248835	0.756878	0.212441	0.0538765	0.42949	0.230817	-0.0409766	0.0772545
						0.128811	0.14308	1.52981	0.106221	0.0556094	1.25242	0.23788	0.0806572	0.86473	0.264933	-0.0507921	1.29639	0.340514	-0.0883491	0.978876	0.364992	0.0249275	0.756857	0.212458	0.0538327	0.429498	0.23087	-0.0410013	0.0771984
						0.128791	0.143068	1.52982	0.106237	0.0556238	1.25242	0.237865	0.0806495	0.864768	0.264949	-0.0508137	1.29637	0.340647	-0.0883979	0.978903	0.364928	0.0249132	0.75682	0.212451	0.0538558	0.429455	0.230853	-0.0409939	0.0772119
						0.128777	0.143044	1.52996	0.106197	0.0556248	1.25244	0.237901	0.0806569	0.864727	0.264921	-0.0507994	1.29637	0.340604	-0.088369	0.978862	0.365026	0.0249511	0.756847	0.21245	0.0538663	0.429441	0.230891	-0.0409859	0.0772133
						0.128787	0.143017	1.52982	0.106286	0.0556661	1.25242	0.23791	0.0806265	0.864725	0.264925	-0.0508162	1.29639	0.340658	-0.0883513	0.978874	0.364993	0.0248952	0.756851	0.21245	0.0538436	0.429484	0.230851	-0.0409943	0.0772603
						0.128799	0.143098	1.5298	0.106181	0.0556089	1.25242	0.23788	0.0806164	0.864749	0.264945	-0.0508227	1.29637	0.340632	-0.0883676	0.978862	0.365023	0.0249346	0.756875	0.21246	0.0538245	0.429487	0.230854	-0.0409974	0.0772038
						0.128751	0.143055	1.52983	0.106183	0.0556057	1.25241	0.237877	0.0806604	0.864719	0.264947	-0.0507892	1.29637	0.340705	-0.0882646	0.978666	0.36496	0.0249204	0.756838	0.212509	0.0538254	0.429493	0.230894	-0.0410125	0.0771921
						0.12877	0.143061	1.5298	0.1062	0.0555869	1.25237	0.237854	0.0806582	0.864724	0.264939	-0.0508057	1.29639	0.34061	-0.0882794	0.978679	0.365059	0.0249707	0.756923	0.212514	0.0538315	0.42948	0.230879	-0.0409754	0.0772536
						0.128757	0.143051	1.52982	0.106192	0.0555903	1.2524	0.23788	0.0806572	0.86473	0.264956	-0.0507854	1.29636	0.340653	-0.0883951	0.978869	0.364992	0.0249275	0.756857	0.21248	0.0538112	0.429451	0.230872	-0.0409942	0.0772284
						0.128776	0.143066	1.52978	0.106242	0.0555691	1.2524	0.237873	0.0806478	0.864748	0.264959	-0.0508409	1.29638	0.340642	-0.0882565	0.978682	0.365061	0.0249363	0.756882	0.212499	0.0538313	0.429435	0.230877	-0.041011	0.0772195
						0.12868	0.143051	1.52978	0.106224	0.0555911	1.25238	0.237854	0.0806173	0.864743	0.264939	-0.0508238	1.29638	0.340668	-0.0883668	0.978867	0.364996	0.0249138	0.756859	0.2125	0.0538354	0.42949	0.230862	-0.0410181	0.0772205
						0.128717	0.143048	1.52979	0.106248	0.0555778	1.25237	0.237863	0.0806734	0.864726	0.264951	-0.0508253	1.29638	0.340689	-0.0883821	0.978891	0.365026	0.0249106	0.756855	0.212546	0.0538063	0.429445	0.230888	-0.0409964	0.0772201
						0.128704	0.143081	1.5298	0.106233	0.0555646	1.25236	0.237878	0.0806737	0.864714	0.264973	-0.0508074	1.29636	0.340725	-0.0882762	0.978678	0.365126	0.0250075	0.756883	0.212478	0.0537605	0.429444	0.230889	-0.0410107	0.0771851
						0.128767	0.143055	1.52977	0.106298	0.0555613	1.25237	0.237861	0.0806805	0.864705	0.264929	-0.0508402	1.29635	0.340663	-0.0883527	0.978867	0.365092	0.0249839	0.756892	0.212502	0.0537679	0.429442	0.230884	-0.0410301	0.0772193
						0.128701	0.143022	1.52993	0.106269	0.0555854	1.25235	0.237872	0.0806792	0.864724	0.264973	-0.0508193	1.29638	0.340702	-0.0882409	0.978674	0.365059	0.0249686	0.756888	0.212562	0.0537885	0.429476	0.230898	-0.0410059	0.077227
						0.128691	0.143067	1.52979	0.106274	0.0555151	1.25234	0.237855	0.0806477	0.864689	0.264952	-0.0508358	1.29637	0.340769	-0.0883597	0.978869	0.365057	0.0249987	0.756858	0.212576	0.0537728	0.429443	0.230902	-0.0410061	0.0771729
						0.128671	0.143046	1.5298	0.106331	0.0555199	1.25232	0.237897	0.0806947	0.864715	0.264989	-0.0508084	1.29636	0.340748	-0.088213	0.978643	0.36509	0.0249736	0.75687	0.212479	0.0537409	0.42944	0.230919	-0.0409942	0.0772397
						0.128706	0.143029	1.52979	0.106279	0.0555088	1.25233	0.237883	0.0806514	0.86472	0.264974	-0.0508175	1.29637	0.340714	-0.0883707	0.978839	0.365126	0.0250075	0.756883	0.212533	0.0537686	0.429446	0.230918	-0.0409969	0.07724
						0.12867	0.143055	1.52979	0.106225	0.0554842	1.2523	0.237833	0.0806563	0.864701	0.264983	-0.050828	1.29638	0.340787	-0.08833	0.97885	0.365126	0.0250075	0.756883	0.212531	0.0536862	0.429456	0.23092	-0.0410142	0.077271
						0.128678	0.143055	1.52977	0.106344	0.0554966	1.25229	0.237854	0.0806698	0.864732	0.26497	-0.0508021	1.29633	0.340719	-0.0882582	0.978943	0.365187	0.0250519	0.75689	0.212602	0.053733	0.429483	0.230893	-0.0410019	0.0772743
						0.128666	0.143054	1.52979	0.106319	0.0555294	1.25233	0.237891	0.0806953	0.864705	0.264997	-0.0508566	1.29638	0.340808	-0.0883569	0.978828	0.365091	0.0249818	0.756857	0.212584	0.0537193	0.42947	0.230905	-0.0410228	0.0772114
						0.128675	0.143046	1.5298	0.106317	0.0554831	1.25231	0.237901	0.0806772	0.864701	0.26497	-0.0508548	1.29637	0.340868	-0.0882952	0.97871	0.365189	0.0250196	0.756884	0.21255	0.0537386	0.429447	0.230899	-0.0410059	0.0772441
						0.128646	0.143049	1.5298	0.106294	0.0554861	1.25228	0.237906	0.0806765	0.864711	0.26502	-0.0508071	1.29637	0.340786	-0.0882404	0.97869	0.365189	0.0250196	0.756884	0.212597	0.053668	0.429426	0.230936	-0.04104	0.0772484
						0.128667	0.143042	1.52979	0.106323	0.0554697	1.25229	0.237884	0.0807055	0.864696	0.265014	-0.0507997	1.29637	0.340843	-0.0883083	0.978835	0.365124	0.0249972	0.756861	0.212579	0.0536464	0.429452	0.230902	-0.041016	0.0772212
						0.128629	0.143074	1.52979	0.106332	0.0554611	1.25228	0.237892	0.0806741	0.864697	0.264987	-0.0508498	1.29637	0.340884	-0.088228	0.978672	0.365163	0.0250113	0.756926	0.212541	0.05369	0.429434	0.230899	-0.0410526	0.0772412
						0.128616	0.143026	1.5298	0.106326	0.0554662	1.25229	0.237848	0.0806587	0.864714	0.26501	-0.0508057	1.29639	0.340858	-0.0882995	0.978876	0.365126	0.0250075	0.756883	0.212577	0.0536757	0.429462	0.230876	-0.0410099	0.0772372
						0.128632	0.143053	1.52979	0.106333	0.0554711	1.25228	0.237872	0.0806885	0.864729	0.264996	-0.0508089	1.29638	0.340869	-0.0883756	0.978893	0.365161	0.0250436	0.756931	0.212546	0.0536584	0.429485	0.230907	-0.0410099	0.0772365
						0.128639	0.143036	1.5298	0.106282	0.0554347	1.25226	0.237921	0.0806864	0.864698	0.265	-0.0507981	1.29637	0.34084	-0.0881281	0.978768	0.365093	0.0249922	0.756878	0.2126	0.0536424	0.429466	0.23091	-0.0410162	0.0772804
						0.1286	0.143058	1.52979	0.106351	0.0553975	1.25228	0.2379	0.0806459	0.86472	0.265012	-0.050829	1.29641	0.340897	-0.0882839	0.97881	0.365191	0.0250382	0.756892	0.212605	0.0536591	0.429443	0.230923	-0.0409875	0.0772773
						0.128608	0.143048	1.52979	0.106393	0.0554051	1.25227	0.237901	0.0806437	0.864695	0.265034	-0.0508086	1.29641	0.340892	-0.0883472	0.978867	0.365257	0.0251116	0.756929	0.212619	0.0535844	0.429445	0.230928	-0.0410339	0.077224
						0.12859	0.14304	1.52981	0.106383	0.055419	1.25226	0.237888	0.0806554	0.86471	0.265041	-0.0508387	1.29641	0.340935	-0.0882613	0.978882	0.365257	0.0251116	0.756929	0.212633	0.0535941	0.429489	0.230913	-0.0410122	0.0772399
						0.128561	0.143033	1.52979	0.106335	0.0554279	1.25226	0.237916	0.0807039	0.864712	0.265028	-0.0508515	1.29639	0.340941	-0.0883154	0.97886	0.36519	0.0250726	0.756934	0.212574	0.0536133	0.42947	0.23091	-0.0409993	0.077283
						0.128606	0.143052	1.5298	0.106379	0.055428	1.25226	0.237891	0.0806762	0.864723	0.265029	-0.0508704	1.2964	0.340943	-0.0882898	0.978916	0.365227	0.0250764	0.756976	0.212626	0.0536072	0.429493	0.230913	-0.0410503	0.0772628
						0.128546	0.143011	1.52995	0.106368	0.0553918	1.25225	0.237919	0.080675	0.864734	0.265052	-0.0508738	1.2964	0.340969	-0.0882374	0.978689	0.365225	0.0251066	0.756946	0.212602	0.0535623	0.429467	0.23092	-0.0410122	0.0772772
						0.128558	0.143047	1.52981	0.106348	0.0554314	1.25227	0.237936	0.0806601	0.86473	0.265056	-0.0508253	1.29643	0.340838	-0.0882768	0.978984	0.36522	0.0250715	0.756966	0.212597	0.0535938	0.429455	0.230952	-0.0409845	0.0772312
						0.128546	0.143016	1.52981	0.106363	0.0554115	1.25227	0.237931	0.0806654	0.864744	0.26504	-0.0508462	1.29644	0.341021	-0.0882849	0.978863	0.365191	0.025083	0.756955	0.212571	0.0535813	0.429478	0.230915	-0.0410286	0.0772422
						0.128507	0.143057	1.52982	0.106359	0.055359	1.25226	0.237925	0.0806401	0.864703	0.265038	-0.0508667	1.29644	0.340971	-0.0883813	0.978901	0.365256	0.0251055	0.756978	0.212628	0.0535927	0.429469	0.230877	-0.0410056	0.0772562
						0.128506	0.143052	1.52982	0.106375	0.0553792	1.25222	0.237932	0.0806475	0.864725	0.265036	-0.0508268	1.2964	0.341032	-0.0883158	0.978891	0.365256	0.0251055	0.756978	0.212581	0.0535889	0.429499	0.230905	-0.0410044	0.0772864
						0.128515	0.143025	1.5298	0.106438	0.0553843	1.25225	0.237904	0.0806664	0.864738	0.265052	-0.0508412	1.29642	0.34098	-0.088231	0.97875	0.36529	0.0250885	0.756977	0.212626	0.0535438	0.429456	0.230912	-0.0410319	0.0772807
						0.128545	0.143062	1.52981	0.106378	0.0553556	1.25222	0.237913	0.0806639	0.864717	0.265022	-0.0508722	1.29644	0.340983	-0.0883543	0.978916	0.365222	0.0251306	0.756966	0.212596	0.0535292	0.429486	0.230941	-0.0410126	0.077279
						0.128466	0.143061	1.52981	0.106406	0.0553371	1.25223	0.237946	0.080654	0.864724	0.265049	-0.0508454	1.29642	0.341034	-0.08833	0.978933	0.365323	0.0251444	0.756974	0.212598	0.0535247	0.429499	0.23089	-0.0410211	0.0772997
						0.128512	0.14302	1.52997	0.106388	0.0553292	1.25224	0.23795	0.0806612	0.864752	0.265055	-0.050923	1.29647	0.340942	-0.0883929	0.978917	0.365256	0.0251076	0.757014	0.212669	0.053572	0.429501	0.230892	-0.0410172	0.0772574
						0.128469	0.143033	1.52983	0.10643	0.0553256	1.25225	0.237927	0.0806495	0.864751	0.265032	-0.0509068	1.29646	0.340993	-0.0882808	0.978898	0.365298	0.0250977	0.757059	0.212563	0.0535542	0.429527	0.230915	-0.0410311	0.0772525
						0.128464	0.143034	1.52982	0.106391	0.0553302	1.25224	0.237991	0.0806176	0.864757	0.265049	-0.0509051	1.29648	0.341003	-0.0883389	0.978939	0.365358	0.0251826	0.757058	0.212625	0.0535301	0.429476	0.230911	-0.0409696	0.0773187
						0.128427	0.143021	1.52985	0.106393	0.0553359	1.25226	0.237979	0.0806197	0.864773	0.26505	-0.0509022	1.29648	0.340898	-0.0882728	0.978981	0.365256	0.0251055	0.756978	0.212586	0.0535486	0.429503	0.230924	-0.0410173	0.0772812
						0.128481	0.143034	1.52982	0.1064	0.0553211	1.25222	0.23797	0.0806096	0.864751	0.265079	-0.0509013	1.29648	0.341108	-0.0883512	0.978943	0.365294	0.0251175	0.757007	0.212606	0.0535505	0.429498	0.230914	-0.0410387	0.0772915
						0.128462	0.143036	1.52982	0.106396	0.0553578	1.25224	0.23798	0.0806188	0.864738	0.265054	-0.0509024	1.2965	0.34105	-0.0883225	0.97895	0.365321	0.0251362	0.756988	0.212624	0.0535286	0.429511	0.23092	-0.0409958	0.0773529
						0.128426	0.143041	1.52984	0.10645	0.0553063	1.25225	0.237984	0.080606	0.864749	0.26506	-0.0508957	1.29648	0.341074	-0.0883036	0.978952	0.365358	0.025136	0.757115	0.212639	0.0535252	0.429507	0.230927	-0.0409943	0.0772987
						0.128417	0.143019	1.52984	0.106403	0.0553013	1.25228	0.237982	0.0806274	0.864753	0.26504	-0.0509492	1.29651	0.34108	-0.0883305	0.978978	0.365332	0.0251213	0.75705	0.21263	0.0534807	0.429494	0.230901	-0.0410319	0.0773345
						0.128424	0.143053	1.52985	0.106442	0.0553044	1.25223	0.237979	0.0805862	0.864766	0.265089	-0.0509071	1.2965	0.341092	-0.0883318	0.978947	0.365295	0.0250833	0.757122	0.212646	0.0535479	0.429558	0.230888	-0.0409597	0.0773168
						0.12841	0.143038	1.52982	0.106453	0.0553086	1.25226	0.237976	0.0805955	0.864771	0.265065	-0.0509271	1.29651	0.341126	-0.0882647	0.978912	0.365361	0.0251098	0.75706	0.212631	0.0535302	0.429534	0.230917	-0.0409929	0.0773016
						0.128424	0.143031	1.52985	0.106413	0.0553029	1.25225	0.237991	0.0806101	0.864783	0.265074	-0.0508976	1.29649	0.341109	-0.0883397	0.978989	0.365358	0.025136	0.757115	0.212691	0.0535245	0.429528	0.230911	-0.0409765	0.0773382
						0.128431	0.143034	1.52986	0.106472	0.0552583	1.25224	0.237979	0.0805862	0.864766	0.265074	-0.0509812	1.29653	0.341126	-0.0883398	0.978993	0.365391	0.0251534	0.757155	0.212639	0.0535288	0.429529	0.230881	-0.040991	0.0773351
						0.128385	0.143045	1.52984	0.106491	0.0552828	1.25225	0.237976	0.0805742	0.864763	0.265072	-0.0509119	1.29651	0.341134	-0.0883268	0.97898	0.365396	0.0251885	0.757136	0.212677	0.0535231	0.429545	0.23095	-0.040969	0.0773361
						0.128391	0.143045	1.52983	0.106528	0.0552281	1.25225	0.237998	0.0805758	0.864791	0.265078	-0.0509417	1.29653	0.341097	-0.0883667	0.978974	0.365429	0.0251634	0.757148	0.212682	0.0535294	0.429535	0.230915	-0.0410243	0.0773559
						0.128387	0.143035	1.52986	0.106491	0.0552698	1.25224	0.237998	0.0805758	0.864791	0.265082	-0.0509092	1.29654	0.341132	-0.0883619	0.979004	0.365427	0.025149	0.757211	0.212623	0.053525	0.42958	0.230906	-0.0409638	0.0773318
						0.128344	0.143025	1.52986	0.10645	0.0552607	1.25229	0.238019	0.0805555	0.864771	0.265102	-0.0509528	1.29656	0.341192	-0.0882755	0.978994	0.365462	0.0251808	0.757188	0.21265	0.05354	0.429575	0.230903	-0.0409873	0.0773111
						0.128412	0.142998	1.52999	0.106481	0.0552467	1.25225	0.238051	0.0805813	0.864778	0.26508	-0.0509272	1.29653	0.341162	-0.0883699	0.979032	0.365461	0.0251705	0.757167	0.212676	0.0535268	0.429535	0.23094	-0.0409778	0.0773478
						0.128339	0.143019	1.52986	0.106493	0.0552752	1.2523	0.237987	0.0805641	0.864772	0.265089	-0.0509225	1.29653	0.34117	-0.0883516	0.979018	0.365461	0.0251726	0.757202	0.212721	0.0535503	0.42957	0.230922	-0.0410167	0.0773019
						0.128297	0.143023	1.52988	0.106474	0.0552658	1.25229	0.238018	0.0805647	0.864814	0.26507	-0.0509659	1.29657	0.341161	-0.0883362	0.979025	0.365493	0.0252285	0.757199	0.212698	0.0535464	0.429551	0.230879	-0.0409807	0.0773236
						0.128338	0.143049	1.52988	0.106482	0.055257	1.25227	0.238005	0.0805587	0.864816	0.265115	-0.0509201	1.29658	0.341188	-0.0883933	0.979067	0.365458	0.0251945	0.757186	0.212734	0.0535244	0.429585	0.230907	-0.0410131	0.0773366
						0.128342	0.143025	1.52989	0.106507	0.0552421	1.25229	0.238023	0.080564	0.864824	0.265117	-0.0509549	1.29658	0.340989	-0.0883079	0.979091	0.365463	0.0251851	0.757259	0.212747	0.0535756	0.429573	0.230923	-0.0409863	0.0773654
						0.128339	0.143038	1.52988	0.106488	0.0552387	1.25229	0.23801	0.080528	0.864808	0.265092	-0.0509809	1.29657	0.341183	-0.0882925	0.979033	0.365463	0.025183	0.757224	0.212759	0.0535356	0.429599	0.230937	-0.0409953	0.0773207
						0.128319	0.14304	1.52993	0.10646	0.0552399	1.25228	0.238019	0.080555	0.864814	0.265125	-0.0509355	1.29657	0.341175	-0.088353	0.979011	0.365524	0.0251847	0.757203	0.212768	0.0535488	0.429563	0.23092	-0.0409473	0.0773743
						0.128341	0.143009	1.53005	0.106458	0.0552561	1.2523	0.238033	0.0805384	0.864845	0.265133	-0.0509599	1.29656	0.341196	-0.0883352	0.979067	0.36556	0.0252229	0.757287	0.212768	0.0536036	0.429585	0.230939	-0.0409862	0.0773569
						0.128286	0.143018	1.52992	0.106482	0.0551844	1.25226	0.238019	0.0805685	0.864804	0.26511	-0.0509794	1.2966	0.341253	-0.0883393	0.979047	0.365532	0.0251939	0.757285	0.21279	0.0535586	0.429569	0.23093	-0.0409823	0.0773646
						0.128375	0.142961	1.53008	0.106518	0.0552249	1.25232	0.238041	0.0805163	0.864851	0.265132	-0.0509915	1.29659	0.3412	-0.0883248	0.979036	0.365563	0.025201	0.757303	0.212808	0.0535954	0.429583	0.230963	-0.0409658	0.077384
						0.12832	0.143018	1.52991	0.106494	0.0552441	1.2523	0.238051	0.0805294	0.864828	0.265161	-0.0510618	1.29679	0.341189	-0.0883635	0.979045	0.365532	0.0251939	0.757285	0.212789	0.0535846	0.42959	0.230952	-0.0409801	0.0773884
						0.128272	0.142961	1.53006	0.106504	0.0552348	1.25231	0.238062	0.080516	0.864849	0.265113	-0.0510302	1.29661	0.341221	-0.0883742	0.979083	0.365497	0.0251682	0.757258	0.212848	0.0535808	0.429594	0.230946	-0.0409711	0.0773788
						0.128296	0.143054	1.52994	0.106479	0.0552109	1.2523	0.238052	0.0805341	0.864853	0.265129	-0.0510229	1.29662	0.341271	-0.0883809	0.979097	0.365599	0.0251923	0.757288	0.212846	0.053588	0.429621	0.230888	-0.040981	0.0773653
						0.128255	0.143016	1.52997	0.106461	0.0552213	1.25232	0.238058	0.0805335	0.864862	0.265111	-0.0510892	1.29683	0.341264	-0.0883641	0.979087	0.365562	0.0251906	0.757281	0.212841	0.053589	0.429572	0.230897	-0.040968	0.0774089
						0.12827	0.143029	1.52994	0.106477	0.0552387	1.25235	0.238037	0.0805339	0.864865	0.265123	-0.0510185	1.2966	0.341286	-0.0883679	0.97906	0.365601	0.0251622	0.757318	0.212837	0.0536298	0.429608	0.230949	-0.0409698	0.0773685
						0.128253	0.143008	1.52995	0.106482	0.0552392	1.25234	0.238047	0.0805204	0.864885	0.265103	-0.0510358	1.29665	0.341269	-0.0883305	0.979089	0.36563	0.0251912	0.757321	0.212904	0.0535985	0.429602	0.230929	-0.0409726	0.0773684
						0.12826	0.143005	1.52995	0.106515	0.0552108	1.25232	0.238063	0.0805329	0.864872	0.265123	-0.0510825	1.29685	0.341064	-0.0883367	0.97915	0.365564	0.0252031	0.757339	0.212881	0.0535614	0.429599	0.230894	-0.0409858	0.0774247
						0.128278	0.143024	1.52998	0.106473	0.0552	1.25234	0.238082	0.0804844	0.864865	0.265128	-0.0510459	1.29663	0.341286	-0.0883526	0.979095	0.3656	0.025154	0.757332	0.212902	0.0536265	0.429611	0.230944	-0.0409725	0.0774019
						0.128313	0.142975	1.53009	0.106461	0.0551955	1.25232	0.238092	0.0804783	0.864859	0.265133	-0.0510112	1.29663	0.341305	-0.0883424	0.97912	0.365636	0.0251474	0.757353	0.212894	0.0536362	0.429648	0.230936	-0.0409703	0.0774028
						0.128271	0.14298	1.52997	0.106497	0.0552005	1.25232	0.238099	0.0804681	0.864869	0.265138	-0.0511028	1.29683	0.341308	-0.0883759	0.979112	0.365634	0.0251797	0.757358	0.212932	0.0535686	0.429611	0.230921	-0.0409459	0.0774071
						0.128286	0.142942	1.53011	0.106524	0.0551979	1.25233	0.238081	0.0804974	0.864898	0.265145	-0.0510248	1.29665	0.341291	-0.0883074	0.979143	0.365667	0.0251929	0.757327	0.212954	0.0535838	0.429613	0.230935	-0.0409813	0.07739
						0.128224	0.14299	1.53002	0.106525	0.0551588	1.25231	0.238061	0.0804894	0.864892	0.265103	-0.051042	1.29665	0.341303	-0.0883398	0.97911	0.36567	0.0252136	0.757371	0.212936	0.0536083	0.429613	0.230934	-0.040956	0.077384
						0.128271	0.142982	1.53014	0.106501	0.0551895	1.25236	0.238061	0.080456	0.864885	0.26515	-0.0510261	1.29666	0.341425	-0.088338	0.979153	0.365634	0.0251818	0.757394	0.212996	0.053609	0.429631	0.230928	-0.0409813	0.0774048
						0.128308	0.142967	1.53012	0.106519	0.0551902	1.25234	0.238092	0.0804839	0.864918	0.265167	-0.0511709	1.29686	0.341371	-0.0883131	0.979112	0.365699	0.0252509	0.75736	0.21299	0.0536092	0.429591	0.230917	-0.0409789	0.0773914
						0.128253	0.142999	1.52998	0.1065	0.0551842	1.25234	0.238053	0.0804577	0.864906	0.265159	-0.0511166	1.29686	0.341335	-0.0883193	0.97915	0.365733	0.0252279	0.757408	0.213323	0.0536469	0.429542	0.230931	-0.0409915	0.0774059
						0.128281	0.142967	1.53014	0.106531	0.0551862	1.25232	0.238111	0.0804598	0.864909	0.265138	-0.0510859	1.29686	0.341165	-0.0883281	0.979193	0.36577	0.0252722	0.757442	0.213322	0.0536062	0.429591	0.230931	-0.0409901	0.0773979
						0.128286	0.142949	1.53014	0.106524	0.055201	1.25236	0.238105	0.0804722	0.864903	0.265166	-0.0511887	1.29688	0.341149	-0.0882812	0.979195	0.365666	0.0252803	0.757418	0.213293	0.0535782	0.429621	0.230947	-0.0409708	0.0774009
						0.12827	0.142968	1.53003	0.106556	0.0551651	1.25234	0.238067	0.0804888	0.864902	0.265134	-0.0511349	1.2969	0.341401	-0.0882991	0.979137	0.365734	0.0252361	0.757394	0.213034	0.0535845	0.429623	0.230956	-0.0409653	0.0774539
						0.128256	0.142931	1.53015	0.106509	0.0551418	1.25238	0.238088	0.0804681	0.864925	0.265142	-0.0511678	1.29688	0.341358	-0.0883569	0.979131	0.365731	0.0252601	0.757413	0.21304	0.0536361	0.429645	0.230934	-0.0409407	0.0774387
						0.12825	0.142974	1.53002	0.106512	0.0551778	1.25235	0.2381	0.0804406	0.864916	0.265142	-0.0511582	1.29689	0.341379	-0.0883441	0.979164	0.365767	0.0252536	0.757434	0.213364	0.0536437	0.429624	0.230931	-0.0409827	0.0773776
						0.128229	0.142957	1.53005	0.106515	0.055183	1.25236	0.238115	0.0804756	0.864902	0.265151	-0.0511419	1.29689	0.34141	-0.0882875	0.97916	0.365769	0.0252234	0.757464	0.213009	0.053632	0.429664	0.230929	-0.0409581	0.077401
						0.128293	0.142952	1.53018	0.106554	0.0551772	1.25236	0.238095	0.0804794	0.864938	0.265159	-0.0511704	1.29688	0.341418	-0.0883534	0.979143	0.3658	0.025271	0.757474	0.213409	0.0536442	0.429605	0.230938	-0.0409851	0.0773744
						0.128245	0.142938	1.53017	0.106482	0.0551494	1.25235	0.236838	0.0780767	0.864849	0.265132	-0.0511696	1.29693	0.341411	-0.0883212	0.979167	0.365895	0.0255056	0.757342	0.213369	0.0536682	0.429647	0.230952	-0.0409992	0.0773788
						0.128232	0.142965	1.53004	0.106528	0.0551615	1.25235	0.238132	0.0804268	0.864934	0.265152	-0.0511507	1.29691	0.341412	-0.0883507	0.979174	0.365833	0.0252864	0.757479	0.213042	0.0536578	0.429669	0.230945	-0.0409668	0.0774043
						0.128251	0.142945	1.53006	0.106519	0.0551849	1.25234	0.238125	0.0804296	0.86495	0.265174	-0.0511211	1.29689	0.34144	-0.0882954	0.979187	0.365834	0.0252438	0.757452	0.213399	0.0536514	0.429628	0.230927	-0.040977	0.0773991
						0.128262	0.142908	1.53018	0.106548	0.0551778	1.2524	0.238125	0.0804296	0.86495	0.265149	-0.0511849	1.29692	0.341465	-0.0883266	0.979164	0.365869	0.0252799	0.7575	0.213376	0.0536686	0.429644	0.230921	-0.0409877	0.0774362
						0.128302	0.142932	1.53006	0.106542	0.0551252	1.25239	0.23814	0.0804633	0.864945	0.26517	-0.0511878	1.29693	0.341416	-0.0883574	0.979169	0.365867	0.0252613	0.757492	0.213404	0.0536713	0.429637	0.23092	-0.0409801	0.0774389
						0.128255	0.142937	1.53009	0.106542	0.0551485	1.25236	0.238136	0.0804427	0.864927	0.265176	-0.0510972	1.29695	0.341496	-0.0883178	0.979158	0.365872	0.025258	0.757516	0.213455	0.0536618	0.429667	0.230957	-0.0409534	0.0774736
						0.128247	0.142956	1.53007	0.106578	0.0551598	1.25235	0.238171	0.0804257	0.864955	0.265196	-0.0511407	1.29691	0.341467	-0.0883525	0.97923	0.365864	0.0252427	0.757484	0.213388	0.0536379	0.42966	0.230944	-0.0409513	0.0774778
						0.128267	0.142902	1.5302	0.106556	0.055149	1.25238	0.238136	0.080414	0.864945	0.265163	-0.0511431	1.29693	0.341512	-0.0883127	0.979212	0.36587	0.0252415	0.757543	0.213362	0.0536815	0.429644	0.230925	-0.0409867	0.0774121
						0.128253	0.1429	1.5302	0.106596	0.0551201	1.25233	0.238175	0.0803869	0.864934	0.2652	-0.0511766	1.29695	0.341432	-0.0883328	0.979179	0.365867	0.0252208	0.7575	0.213448	0.0536465	0.429657	0.230954	-0.040968	0.0774457
						0.128246	0.142925	1.53011	0.106575	0.0551021	1.25236	0.238182	0.080378	0.864935	0.265209	-0.0511517	1.29694	0.341465	-0.0883729	0.979224	0.365935	0.025264	0.757566	0.213416	0.0536462	0.429651	0.230921	-0.0409565	0.0774155
						0.128311	0.142882	1.53021	0.106623	0.0551164	1.25235	0.238155	0.0804111	0.864943	0.265162	-0.0510985	1.29693	0.341445	-0.0883511	0.979233	0.365938	0.0252399	0.757547	0.213417	0.0536747	0.429684	0.230983	-0.0409331	0.0774628
						0.128283	0.142897	1.53011	0.106612	0.0551701	1.25235	0.23816	0.0803723	0.864922	0.265187	-0.0511952	1.29697	0.341519	-0.0883217	0.979202	0.365937	0.0252826	0.757574	0.213401	0.0536162	0.429638	0.230949	-0.04095	0.0774088
						0.128317	0.142873	1.53023	0.106598	0.0551339	1.25236	0.23817	0.0803589	0.864942	0.265195	-0.0511599	1.29694	0.341477	-0.0882904	0.979203	0.365937	0.0252378	0.757511	0.213397	0.0536005	0.429667	0.230938	-0.0409446	0.0774101
						0.128352	0.142887	1.53023	0.106594	0.0551693	1.25235	0.23817	0.0803923	0.864949	0.265183	-0.0511959	1.29696	0.341526	-0.0883734	0.979221	0.365934	0.0253044	0.757558	0.213403	0.0536286	0.429651	0.230946	-0.0409669	0.0773976
						0.128322	0.142872	1.53023	0.106592	0.0551124	1.25235	0.238175	0.0803795	0.86496	0.265165	-0.0511989	1.29694	0.341523	-0.0883271	0.979203	0.365972	0.0252657	0.757573	0.213474	0.0536377	0.429638	0.230961	-0.0409849	0.0774651
						0.12829	0.142883	1.53012	0.106591	0.0551415	1.25233	0.238159	0.0803935	0.86493	0.265195	-0.051164	1.297	0.341476	-0.0883733	0.979225	0.365938	0.02524	0.757547	0.213124	0.0536517	0.429656	0.230935	-0.0409994	0.0774517
						0.128307	0.142863	1.53026	0.106594	0.0551407	1.25234	0.238161	0.0803974	0.86492	0.265203	-0.0511642	1.29695	0.341526	-0.0883385	0.979212	0.365936	0.0252722	0.757553	0.213118	0.0536609	0.429673	0.230977	-0.0409775	0.0774427
						0.128272	0.142888	1.53013	0.106594	0.0551029	1.25232	0.23821	0.080389	0.864945	0.265204	-0.0511377	1.29696	0.341591	-0.0882979	0.979246	0.365974	0.0252334	0.757568	0.213428	0.0536738	0.429673	0.23096	-0.0410002	0.0773857
						0.128328	0.142864	1.53024	0.106599	0.0550824	1.2523	0.236874	0.0779598	0.864866	0.265195	-0.0512185	1.29695	0.34158	-0.0883118	0.97921	0.366084	0.025535	0.757459	0.213395	0.0536566	0.429658	0.230936	-0.040963	0.0774118
						0.128307	0.1429	1.53013	0.106603	0.055121	1.25232	0.238189	0.0803894	0.864947	0.265196	-0.0511438	1.29693	0.341544	-0.0883376	0.979213	0.366039	0.0252641	0.757577	0.213389	0.0536374	0.429647	0.230974	-0.0409739	0.0774133
						0.128273	0.142894	1.5301	0.106575	0.0550785	1.25232	0.238197	0.0803579	0.864949	0.265194	-0.051158	1.29694	0.34136	-0.0882328	0.979255	0.366005	0.0252405	0.757586	0.213394	0.053643	0.429686	0.230966	-0.0409919	0.0774472
						0.128315	0.142841	1.53026	0.106623	0.0551062	1.25233	0.236907	0.0779403	0.864863	0.265207	-0.0511346	1.29696	0.341608	-0.0882823	0.979218	0.366148	0.0255608	0.757517	0.213379	0.0536451	0.429693	0.230967	-0.040941	0.0774111
						0.128345	0.142866	1.53025	0.106592	0.0550901	1.25228	0.236873	0.0779932	0.864871	0.26518	-0.0511823	1.29693	0.341603	-0.08829	0.979239	0.366142	0.0255325	0.75752	0.213435	0.0536455	0.429667	0.230933	-0.040977	0.0774368
						0.128331	0.142849	1.53026	0.106601	0.0551239	1.25229	0.236907	0.0779403	0.864863	0.265198	-0.0511512	1.29692	0.341586	-0.0883339	0.979221	0.366146	0.0255222	0.75748	0.21345	0.0536548	0.429642	0.230998	-0.040946	0.0774066
						0.128341	0.142814	1.53027	0.106618	0.0551142	1.25235	0.23694	0.0779208	0.864861	0.265213	-0.0511641	1.29697	0.341551	-0.0883026	0.979217	0.366139	0.0255495	0.757499	0.213455	0.0536056	0.429692	0.230983	-0.0409816	0.0773954
						0.12836	0.142838	1.53027	0.106647	0.0551025	1.25228	0.238211	0.0803678	0.864937	0.265197	-0.0511897	1.29695	0.341589	-0.0883814	0.979204	0.366041	0.0252319	0.757571	0.213454	0.0536294	0.429641	0.230978	-0.0409752	0.0774394
						0.128341	0.14282	1.53027	0.106614	0.0550957	1.25228	0.23822	0.0803709	0.864941	0.265201	-0.0511512	1.29698	0.341668	-0.0883226	0.979253	0.366113	0.0252209	0.757648	0.21343	0.0536812	0.429657	0.230948	-0.0409711	0.0774575
						0.128349	0.142871	1.53026	0.106651	0.0550821	1.25226	0.236908	0.0779069	0.864858	0.265215	-0.0511778	1.29697	0.341646	-0.0883624	0.979199	0.366203	0.0255605	0.757497	0.213438	0.0536398	0.429692	0.230976	-0.0409516	0.0774092
						0.128324	0.142817	1.53017	0.10665	0.0550867	1.25227	0.236907	0.0779403	0.864863	0.265209	-0.0511823	1.29693	0.341689	-0.0883423	0.97924	0.366215	0.0255595	0.757516	0.213445	0.0536162	0.429651	0.23097	-0.0409387	0.0774035
						0.128402	0.142809	1.53028	0.106611	0.0551059	1.25224	0.238196	0.0803458	0.86495	0.265196	-0.051202	1.29696	0.341642	-0.0883548	0.979254	0.366138	0.0252697	0.757599	0.213438	0.0536358	0.429652	0.230981	-0.0409896	0.077371
						0.128313	0.142839	1.53014	0.10663	0.0550996	1.25227	0.236939	0.0779514	0.864831	0.265227	-0.0511472	1.29695	0.341638	-0.0883587	0.979211	0.366224	0.0255279	0.757523	0.213479	0.0536325	0.429657	0.230939	-0.0409524	0.0774311
						0.128409	0.142807	1.53027	0.106619	0.0551053	1.25226	0.236905	0.0779296	0.864842	0.265218	-0.0512079	1.29697	0.341683	-0.0883072	0.97924	0.366264	0.0255681	0.757535	0.213454	0.0536434	0.429634	0.230958	-0.040979	0.07737
						0.128357	0.142831	1.53016	0.106645	0.055097	1.25226	0.236907	0.0779403	0.864863	0.265219	-0.0511851	1.29698	0.341638	-0.0883391	0.979167	0.366255	0.0255425	0.757497	0.213472	0.0536185	0.429692	0.231012	-0.0409632	0.0774326
						0.128366	0.14283	1.53013	0.106624	0.0551197	1.25225	0.238205	0.0803562	0.864929	0.265203	-0.0511644	1.29693	0.341693	-0.0883256	0.979257	0.366169	0.0253173	0.757609	0.213459	0.0536403	0.429657	0.230964	-0.0409551	0.0774491
						0.128363	0.14283	1.53017	0.10671	0.0550453	1.25222	0.236939	0.0779128	0.864875	0.265207	-0.0512003	1.29695	0.341732	-0.0883516	0.979237	0.366259	0.0255316	0.757534	0.213448	0.0536707	0.429664	0.230949	-0.0409561	0.0774145
						0.128408	0.142816	1.53014	0.106654	0.0550958	1.25222	0.238241	0.0803493	0.86493	0.265227	-0.051161	1.29694	0.341745	-0.0883541	0.979259	0.366236	0.0253075	0.757626	0.213458	0.0536089	0.429671	0.230989	-0.0409553	0.0773675
						0.12842	0.142816	1.53027	0.106656	0.0550611	1.25219	0.236941	0.0778874	0.864856	0.265199	-0.0512152	1.29693	0.341729	-0.088372	0.979231	0.366308	0.025549	0.757513	0.213468	0.0536218	0.429637	0.230961	-0.0409708	0.0774123
						0.128358	0.142809	1.53017	0.106691	0.0550606	1.25219	0.238256	0.0803387	0.86491	0.265249	-0.0511933	1.29694	0.341703	-0.0883822	0.97923	0.366211	0.0252567	0.75764	0.213486	0.0535782	0.429602	0.230976	-0.040972	0.0773819
						0.128411	0.142783	1.53024	0.106701	0.0550531	1.25221	0.23694	0.0779208	0.864861	0.265236	-0.0511848	1.29697	0.341667	-0.0883702	0.9792	0.366321	0.0255459	0.757511	0.213496	0.0536072	0.429651	0.230973	-0.0409847	0.0774019
						0.12841	0.142802	1.53027	0.106674	0.0550522	1.25221	0.236908	0.0779069	0.864858	0.265252	-0.05118	1.29694	0.341715	-0.0883772	0.979229	0.366303	0.0255205	0.757521	0.213513	0.0535684	0.429631	0.230983	-0.0410004	0.0774036
						0.128441	0.142843	1.53013	0.106655	0.0550471	1.25219	0.236942	0.0778954	0.864842	0.265215	-0.0512312	1.29695	0.341716	-0.0884158	0.97925	0.366322	0.025504	0.757495	0.213519	0.0535714	0.429655	0.230955	-0.0410008	0.0773883
						0.128395	0.142824	1.53016	0.106759	0.0550403	1.25215	0.236941	0.0779288	0.864847	0.26525	-0.0512406	1.29696	0.341748	-0.0883901	0.97921	0.36635	0.0255504	0.757508	0.213502	0.0535911	0.429648	0.230979	-0.0409925	0.0773848
						0.128404	0.142802	1.53012	0.10673	0.0550315	1.25215	0.236942	0.0778954	0.864842	0.265218	-0.051215	1.29695	0.341545	-0.0883468	0.979282	0.366333	0.0255284	0.757557	0.213488	0.0535357	0.429612	0.230957	-0.0409777	0.0774178
						0.128408	0.142823	1.53014	0.106767	0.0550057	1.25215	0.236941	0.0778874	0.864856	0.265223	-0.0512095	1.29695	0.341785	-0.0883632	0.979205	0.366349	0.025551	0.757543	0.213521	0.0535932	0.429658	0.230982	-0.0409825	0.0773884
						0.128449	0.142822	1.53014	0.1067	0.0550353	1.25213	0.236974	0.0779427	0.864851	0.265241	-0.0511664	1.29694	0.341805	-0.0884161	0.979193	0.36638	0.0255335	0.757537	0.213524	0.0535478	0.429628	0.230965	-0.0409963	0.0773886
						0.128451	0.142811	1.53015	0.106729	0.0550082	1.25213	0.238256	0.0803387	0.86491	0.265248	-0.0512159	1.29694	0.341792	-0.0883953	0.97918	0.366273	0.0252158	0.757592	0.213579	0.0536018	0.429682	0.230946	-0.0409937	0.0773888
						0.12848	0.142835	1.53014	0.106767	0.0549733	1.25215	0.236974	0.0779427	0.864851	0.265238	-0.0512449	1.29693	0.341776	-0.0884137	0.979218	0.366466	0.0255513	0.757549	0.213576	0.0535196	0.429645	0.230996	-0.0409728	0.0774194
						0.128433	0.142805	1.53016	0.10674	0.055009	1.25214	0.236941	0.0778874	0.864856	0.265225	-0.0512131	1.29692	0.341789	-0.0883967	0.979197	0.366426	0.0255518	0.757561	0.213497	0.0535891	0.429627	0.231002	-0.0410166	0.0773667
						0.128498	0.14278	1.53013	0.10672	0.0550012	1.25214	0.236939	0.0778767	0.864834	0.265254	-0.0512265	1.29693	0.341819	-0.0884176	0.979213	0.366417	0.0255106	0.757516	0.213549	0.0535147	0.429644	0.230949	-0.0410019	0.0773854
						0.128486	0.142826	1.53011	0.10677	0.0550024	1.25209	0.236972	0.0779319	0.864829	0.265226	-0.0512558	1.2969	0.341858	-0.088424	0.979149	0.366425	0.0255481	0.757527	0.213524	0.053526	0.429622	0.230926	-0.041008	0.0773755
						0.128505	0.142765	1.53022	0.10674	0.054992	1.25211	0.236941	0.0778874	0.864856	0.265236	-0.0512433	1.29692	0.341808	-0.0884148	0.979176	0.366464	0.0254653	0.757515	0.21354	0.0535447	0.429612	0.230947	-0.0410025	0.0773762
						0.128461	0.142801	1.53012	0.106765	0.0550025	1.25211	0.236941	0.0778874	0.864856	0.265256	-0.051188	1.29689	0.341782	-0.0883799	0.979187	0.366461	0.0255591	0.757512	0.213587	0.0535093	0.4296	0.230957	-0.0409885	0.0773823
						0.128493	0.142824	1.53009	0.10678	0.0549832	1.25211	0.236941	0.0779288	0.864847	0.265254	-0.0512226	1.29689	0.341595	-0.0883545	0.979253	0.3665	0.0255103	0.757508	0.213586	0.0535064	0.429626	0.230973	-0.0409924	0.0773598
						0.128428	0.142815	1.53009	0.106787	0.0549889	1.25209	0.236975	0.0779093	0.864845	0.265247	-0.0512095	1.2969	0.341863	-0.0884449	0.979185	0.366503	0.0255672	0.757559	0.213565	0.0535278	0.429598	0.230977	-0.040994	0.077362
						0.128505	0.142821	1.53011	0.106787	0.054948	1.25208	0.236939	0.0778433	0.864828	0.265267	-0.0512439	1.2969	0.34158	-0.088355	0.97925	0.366482	0.0254959	0.757525	0.213562	0.0534981	0.429607	0.230996	-0.0410028	0.0773052
						0.128535	0.14284	1.53009	0.106752	0.0549531	1.25212	0.237008	0.0779646	0.86484	0.265271	-0.0511974	1.29688	0.341884	-0.0883856	0.979196	0.366458	0.0254731	0.757479	0.213603	0.0534813	0.429605	0.230991	-0.0410136	0.077359
						0.128541	0.14279	1.53012	0.106775	0.0550131	1.2521	0.236974	0.0779427	0.864851	0.265249	-0.0512172	1.29687	0.341814	-0.0884499	0.979176	0.366493	0.0255539	0.757505	0.213593	0.0534929	0.429589	0.230978	-0.0409711	0.0773862
						0.128543	0.142822	1.53009	0.106794	0.0549653	1.25208	0.236973	0.0779347	0.864865	0.265273	-0.0512827	1.29691	0.34184	-0.0884537	0.979168	0.366497	0.0254982	0.757504	0.213598	0.0534828	0.429626	0.230995	-0.0409859	0.0773592
						0.12851	0.142798	1.53007	0.106781	0.054979	1.25206	0.236972	0.0779319	0.864829	0.265273	-0.0512622	1.29689	0.341855	-0.0884254	0.979166	0.366483	0.0255308	0.757528	0.213619	0.0534988	0.429614	0.230986	-0.040995	0.0773379
						0.12852	0.142834	1.53006	0.106785	0.0549311	1.25206	0.23694	0.0778847	0.86482	0.265295	-0.051266	1.29686	0.341652	-0.0883316	0.979219	0.366524	0.0255025	0.757491	0.213602	0.0534826	0.429616	0.230968	-0.0410096	0.0773707
						0.128506	0.142833	1.53005	0.106817	0.0549572	1.25202	0.236973	0.0780094	0.864862	0.265269	-0.0512776	1.29691	0.341895	-0.088432	0.979153	0.36649	0.0254606	0.757498	0.213623	0.0534868	0.42963	0.230996	-0.0410034	0.0773218
						0.128517	0.142802	1.53004	0.106806	0.0549168	1.25205	0.236975	0.0779093	0.864845	0.265268	-0.0512803	1.29688	0.341871	-0.088374	0.979159	0.366506	0.0254844	0.757475	0.213608	0.0535107	0.429664	0.230998	-0.0410034	0.0773572
						0.128504	0.142804	1.53018	0.106754	0.0549401	1.25203	0.237008	0.0779312	0.864835	0.265264	-0.0512553	1.29688	0.341914	-0.0884218	0.979177	0.366567	0.025539	0.757485	0.213603	0.0535368	0.429653	0.231031	-0.0410159	0.0773169
						0.128527	0.14284	1.53005	0.106757	0.0549489	1.25206	0.237008	0.0779646	0.86484	0.265258	-0.0512883	1.29689	0.341903	-0.0884037	0.979175	0.366521	0.0254523	0.757491	0.213583	0.0534796	0.429603	0.230997	-0.0410008	0.0773186
						0.128551	0.14282	1.53	0.106795	0.0549446	1.25205	0.236973	0.0779399	0.864815	0.265262	-0.0512521	1.29686	0.341928	-0.0883908	0.979166	0.366539	0.0254959	0.757466	0.213633	0.053481	0.429624	0.230984	-0.0410238	0.0773047
						0.128548	0.142796	1.53005	0.106796	0.0549293	1.25202	0.237008	0.0779312	0.864835	0.265266	-0.0512612	1.29688	0.341892	-0.0884449	0.979123	0.366548	0.0254432	0.757499	0.213607	0.0535066	0.4296	0.230989	-0.0409939	0.077341
						0.128598	0.14283	1.53005	0.106773	0.0548913	1.25203	0.237044	0.0781507	0.864696	0.265277	-0.0513005	1.29686	0.341926	-0.0884542	0.979144	0.366557	0.0254881	0.757484	0.2136	0.0534699	0.429625	0.231011	-0.0409909	0.0773362
						0.128578	0.142829	1.53003	0.106791	0.0549379	1.25203	0.236975	0.0779093	0.864845	0.265264	-0.0512927	1.29688	0.341934	-0.0884737	0.979164	0.366542	0.0254789	0.757487	0.213649	0.053476	0.429584	0.231035	-0.0410189	0.077296
						0.128529	0.1428	1.53003	0.106831	0.0549171	1.25203	0.236974	0.0779427	0.864851	0.265266	-0.0512895	1.29688	0.341914	-0.0884348	0.979166	0.366592	0.0255293	0.757442	0.213573	0.0534866	0.429623	0.231045	-0.0410199	0.0772651
						0.128578	0.142834	1.53	0.106768	0.0549087	1.25202	0.236975	0.0779507	0.864837	0.265288	-0.0512884	1.29687	0.341941	-0.0884259	0.979142	0.366536	0.0254794	0.757477	0.213596	0.0534759	0.429625	0.231024	-0.0410468	0.0772557
						0.128581	0.142816	1.53003	0.106829	0.054906	1.25202	0.23697	0.0778878	0.864802	0.265281	-0.0513275	1.29687	0.341663	-0.0883903	0.979227	0.366579	0.0254807	0.757473	0.213583	0.0534876	0.429592	0.231028	-0.0410088	0.0773128
						0.12859	0.142828	1.53001	0.106809	0.0549068	1.25204	0.237003	0.0779431	0.864797	0.265281	-0.0513023	1.2969	0.341885	-0.0884927	0.979145	0.366589	0.025446	0.757481	0.213583	0.0534717	0.429578	0.231025	-0.0410136	0.0772929
						0.128565	0.142831	1.52999	0.106796	0.0548869	1.25201	0.237039	0.0779704	0.864858	0.265263	-0.0513402	1.29684	0.341926	-0.0884347	0.9791	0.366586	0.0254271	0.757416	0.213587	0.0534966	0.429623	0.231022	-0.041005	0.0772927
						0.128555	0.142844	1.52999	0.106818	0.0548695	1.25201	0.237002	0.0779764	0.864803	0.265268	-0.0513614	1.29687	0.341962	-0.0884284	0.97914	0.36663	0.0253744	0.757427	0.213581	0.053476	0.42963	0.231004	-0.0410013	0.077319
						0.128577	0.142835	1.52997	0.106817	0.0549033	1.25203	0.237036	0.0779931	0.864842	0.265267	-0.0513804	1.29687	0.341938	-0.0884555	0.979113	0.366599	0.0254506	0.757448	0.213635	0.053497	0.429583	0.231016	-0.0410037	0.0773447
						0.128584	0.142837	1.52999	0.106842	0.0548881	1.25202	0.237003	0.0779431	0.864797	0.265277	-0.0513647	1.29685	0.341931	-0.0884555	0.979137	0.366678	0.0254783	0.757444	0.213628	0.0535108	0.429593	0.230994	-0.0409962	0.0773083
						0.128609	0.142803	1.52999	0.106819	0.054859	1.25197	0.237038	0.0778929	0.864825	0.265314	-0.0513423	1.29684	0.34195	-0.0884736	0.979116	0.366648	0.025534	0.757447	0.213603	0.0534531	0.429618	0.231006	-0.0410132	0.0773121
						0.128607	0.142848	1.52997	0.1068	0.0548529	1.252	0.237035	0.0779156	0.864809	0.265285	-0.0514007	1.29686	0.341959	-0.0884451	0.979123	0.366646	0.0254205	0.757463	0.213603	0.0535188	0.429623	0.23105	-0.0410309	0.0772693
						0.128596	0.142837	1.52998	0.106843	0.0548612	1.25202	0.237039	0.0779009	0.864811	0.265272	-0.0513924	1.29686	0.341996	-0.0884365	0.979108	0.366636	0.0254665	0.757458	0.213626	0.053495	0.429612	0.231008	-0.0410677	0.0772754
						0.128605	0.142849	1.52997	0.106806	0.054818	1.25193	0.237039	0.0779009	0.864811	0.265293	-0.0513936	1.29684	0.341935	-0.0884862	0.979086	0.366623	0.025443	0.757426	0.21361	0.053559	0.42959	0.23107	-0.0410613	0.0772217
						0.128594	0.142814	1.52999	0.106818	0.0548603	1.25199	0.237037	0.0779263	0.864831	0.265285	-0.0513783	1.29685	0.341975	-0.0884645	0.979119	0.366683	0.0253965	0.75745	0.213611	0.053526	0.429576	0.231001	-0.0410099	0.0773197
						0.128677	0.142833	1.52995	0.106858	0.0548753	1.25199	0.237036	0.0779236	0.864795	0.265277	-0.0514018	1.29682	0.341953	-0.088476	0.979111	0.366734	0.025432	0.757448	0.213627	0.0535484	0.429587	0.230982	-0.0410131	0.0772866
						0.128639	0.142814	1.52997	0.106841	0.0548509	1.252	0.237003	0.0779431	0.864797	0.26529	-0.0514111	1.29686	0.341927	-0.0884862	0.97911	0.366674	0.0254269	0.757453	0.213636	0.0535344	0.429623	0.231043	-0.041052	0.0772979
						0.128647	0.142848	1.52995	0.106857	0.0548217	1.252	0.237039	0.0779009	0.864811	0.265298	-0.0514229	1.29689	0.341976	-0.088484	0.979162	0.366684	0.0253748	0.757442	0.21361	0.0535422	0.429599	0.231009	-0.0409979	0.0772767
						0.128646	0.14287	1.52996	0.106906	0.054813	1.252	0.237039	0.0779371	0.864852	0.265299	-0.0514408	1.29683	0.341953	-0.088476	0.979111	0.366661	0.025388	0.757439	0.213593	0.0535249	0.429623	0.231032	-0.0410166	0.0772944
						0.128667	0.142839	1.52993	0.106862	0.0548266	1.25198	0.237039	0.0779371	0.864852	0.265342	-0.0514084	1.29686	0.341987	-0.0884621	0.979076	0.366659	0.0253498	0.757442	0.213602	0.0535093	0.429608	0.231023	-0.0410027	0.0773039
						0.128636	0.142825	1.52994	0.106908	0.0548061	1.25198	0.23704	0.0779784	0.864844	0.26532	-0.0514568	1.29682	0.341965	-0.0884941	0.979114	0.366704	0.0253558	0.757467	0.213578	0.0535259	0.429605	0.23104	-0.0409848	0.077305
						0.128615	0.142821	1.52995	0.106818	0.0548282	1.25201	0.237038	0.0779343	0.864817	0.265339	-0.051443	1.29686	0.341975	-0.088489	0.979061	0.366684	0.0253668	0.757433	0.213612	0.053555	0.429637	0.231033	-0.0410193	0.0772734
						0.128659	0.142854	1.52992	0.106872	0.0548024	1.252	0.237071	0.0779148	0.864815	0.265294	-0.0514423	1.29683	0.341997	-0.0884775	0.979069	0.36674	0.0254223	0.757458	0.213596	0.0535607	0.429581	0.231008	-0.0409688	0.0772881
						0.128644	0.142817	1.53006	0.10684	0.054792	1.25202	0.237035	0.0779156	0.864809	0.265289	-0.0515122	1.29686	0.34178	-0.0883919	0.979132	0.366665	0.0253506	0.757409	0.213573	0.053561	0.429582	0.231023	-0.040968	0.0773038
						0.128646	0.142854	1.52992	0.106896	0.0547934	1.25196	0.23707	0.0779068	0.864829	0.265321	-0.0514713	1.29683	0.341969	-0.088507	0.97906	0.366717	0.0254384	0.757444	0.213607	0.0535811	0.429603	0.23103	-0.0410012	0.0772934
						0.128618	0.142853	1.52989	0.106881	0.0547396	1.25195	0.23707	0.0779068	0.864829	0.265325	-0.0514586	1.29683	0.342043	-0.0884881	0.979059	0.36668	0.0253511	0.757475	0.213647	0.0535658	0.429621	0.231018	-0.0409674	0.077278
						0.12872	0.142863	1.5299	0.106885	0.0548018	1.25198	0.237038	0.0779343	0.864817	0.265314	-0.0514781	1.29686	0.342001	-0.0884994	0.979108	0.366763	0.0254313	0.757425	0.213608	0.0535667	0.42961	0.231016	-0.041001	0.0772826
						0.128628	0.142853	1.52991	0.106913	0.0547641	1.25199	0.237037	0.0779316	0.864781	0.265313	-0.0515142	1.29685	0.342002	-0.0885021	0.979118	0.366734	0.025424	0.757439	0.213638	0.0535826	0.429635	0.231044	-0.0409838	0.0772949
						0.12866	0.14284	1.52992	0.106888	0.0547693	1.25196	0.237038	0.0778929	0.864825	0.265366	-0.0514806	1.29684	0.342036	-0.0884919	0.979095	0.36671	0.0253312	0.757392	0.213634	0.0535828	0.429616	0.231047	-0.0410246	0.0772566
						0.128667	0.142842	1.52992	0.106884	0.054781	1.252	0.237718	0.078223	0.864855	0.265321	-0.0515329	1.29686	0.34202	-0.0884687	0.979087	0.366784	0.0254036	0.757476	0.213617	0.0535829	0.429615	0.231022	-0.0410078	0.0772689
						0.128648	0.14284	1.52991	0.106952	0.0547332	1.25198	0.238395	0.0804173	0.864907	0.265361	-0.051461	1.29685	0.342028	-0.0884686	0.979063	0.366643	0.025126	0.757503	0.21358	0.053594	0.429605	0.231031	-0.0410301	0.0772686
						0.128707	0.142839	1.52989	0.106882	0.0547458	1.25199	0.237039	0.0779009	0.864811	0.265336	-0.0515269	1.29685	0.34202	-0.0884687	0.979087	0.366715	0.025316	0.757455	0.213619	0.053628	0.429595	0.231008	-0.0410222	0.0772605
						0.128667	0.142837	1.52991	0.106912	0.0547526	1.25194	0.23707	0.0779068	0.864829	0.265371	-0.0515158	1.29684	0.342005	-0.0885343	0.979057	0.366736	0.0253321	0.757435	0.213651	0.0535955	0.429621	0.231039	-0.0410002	0.0772771
						0.128688	0.142849	1.52992	0.106879	0.054749	1.25198	0.237108	0.0781385	0.864683	0.265322	-0.0515002	1.29684	0.342003	-0.0885316	0.979047	0.36668	0.0252857	0.75741	0.213696	0.0535535	0.429642	0.231009	-0.0409661	0.0773285
						0.128681	0.142868	1.5299	0.106879	0.0547167	1.25196	0.237074	0.0779256	0.864836	0.265341	-0.0515138	1.29682	0.341776	-0.0884459	0.979144	0.366767	0.0253485	0.757436	0.213652	0.0536088	0.42963	0.23102	-0.0409864	0.077293
						0.128683	0.142853	1.52989	0.106944	0.0547363	1.25202	0.237106	0.0779394	0.86484	0.265329	-0.0515376	1.29683	0.342036	-0.088545	0.979094	0.366715	0.0253093	0.757404	0.213607	0.0536541	0.429599	0.231044	-0.040933	0.0773004
						0.128707	0.142861	1.52991	0.106911	0.0547056	1.25199	0.237035	0.0779156	0.864809	0.265331	-0.0515172	1.29684	0.34174	-0.0884802	0.97912	0.366754	0.0253084	0.757431	0.213647	0.0536034	0.429599	0.231022	-0.0409681	0.0772914
						0.12868	0.142855	1.52989	0.106945	0.0547418	1.25194	0.237104	0.0779287	0.864818	0.265333	-0.0515514	1.29686	0.34205	-0.0885049	0.979069	0.366696	0.0252918	0.757423	0.21364	0.0536572	0.429643	0.23103	-0.041002	0.0773048
						0.12867	0.142835	1.52991	0.106943	0.0547161	1.25199	0.237072	0.0779176	0.86485	0.265365	-0.0515626	1.29686	0.342004	-0.0885263	0.979045	0.366742	0.0252988	0.757428	0.213624	0.053654	0.429611	0.231017	-0.0409785	0.0773177
						0.128709	0.14283	1.52989	0.106996	0.0547254	1.252	0.237103	0.0779207	0.864832	0.265374	-0.0515828	1.29685	0.342027	-0.0885174	0.979063	0.366761	0.0253417	0.757452	0.213652	0.0536083	0.429627	0.231021	-0.0409771	0.0772986
						0.128718	0.142848	1.52989	0.106973	0.0546638	1.25192	0.238883	0.0804243	0.864873	0.265339	-0.0516001	1.29682	0.34198	-0.0885973	0.979041	0.366643	0.0250855	0.757511	0.213628	0.0536505	0.429636	0.231026	-0.0409417	0.0773111
						0.128738	0.142844	1.52989	0.1069	0.0547338	1.25201	0.238445	0.0803913	0.864919	0.265346	-0.0515803	1.29686	0.342014	-0.0885498	0.97905	0.366676	0.0251008	0.757515	0.213652	0.0536915	0.429652	0.231026	-0.0409884	0.0772659
						0.12875	0.142838	1.52988	0.106965	0.0547209	1.252	0.238453	0.0804027	0.864931	0.265385	-0.0515827	1.29686	0.341966	-0.0885805	0.979055	0.366676	0.0250521	0.757537	0.213606	0.0536788	0.429634	0.231034	-0.040984	0.0772873
						0.128748	0.142857	1.52989	0.106981	0.0547242	1.25204	0.238455	0.0804113	0.864946	0.265333	-0.051608	1.29685	0.34202	-0.0885896	0.979064	0.366741	0.0251233	0.757538	0.213656	0.0536934	0.429633	0.230992	-0.0409801	0.07727
						0.128747	0.14283	1.52989	0.106942	0.0547083	1.25203	0.237785	0.0782229	0.864928	0.265374	-0.0515472	1.29684	0.341989	-0.0885717	0.979072	0.366733	0.0252738	0.757426	0.213649	0.0536892	0.429619	0.231036	-0.0410032	0.0772539
						0.128721	0.142839	1.52992	0.107003	0.0546842	1.25202	0.238463	0.0803559	0.864945	0.265379	-0.0516129	1.29686	0.342034	-0.0885716	0.97904	0.366741	0.0251233	0.757538	0.21366	0.0536877	0.429622	0.230997	-0.0409782	0.0772839
						0.128722	0.142849	1.52989	0.106981	0.0546552	1.25197	0.23842	0.0803289	0.864932	0.265401	-0.0516279	1.29688	0.342043	-0.0885924	0.979035	0.366682	0.0250997	0.757575	0.213629	0.0536744	0.429621	0.231002	-0.0409474	0.0773227
						0.128735	0.142859	1.52989	0.10698	0.0546824	1.25204	0.238478	0.0803705	0.864957	0.265393	-0.0516934	1.29688	0.34199	-0.0886127	0.979033	0.366675	0.0250947	0.757565	0.213667	0.0537049	0.429625	0.231035	-0.040971	0.0773236
						0.128762	0.142842	1.52989	0.10695	0.0546905	1.25205	0.238464	0.0803941	0.864976	0.265393	-0.0516576	1.29686	0.342008	-0.0885898	0.979051	0.366644	0.025045	0.757519	0.213685	0.0537079	0.429619	0.231009	-0.0409999	0.0772999
						0.128738	0.142847	1.52989	0.107027	0.0546518	1.25205	0.238914	0.080371	0.864868	0.265407	-0.0516144	1.29685	0.341965	-0.0886256	0.979042	0.366713	0.0250559	0.75758	0.213684	0.0537181	0.429605	0.23104	-0.0409543	0.0772996
						0.128742	0.142833	1.52992	0.106977	0.0546363	1.25197	0.238452	0.0804036	0.864966	0.265396	-0.051655	1.29685	0.342002	-0.0885858	0.979048	0.366711	0.0250373	0.757572	0.213681	0.0537245	0.429619	0.231015	-0.0409356	0.077317
						0.128778	0.142814	1.5299	0.107012	0.054654	1.25204	0.238473	0.0803711	0.864948	0.265417	-0.051549	1.29667	0.341973	-0.0886308	0.979099	0.366647	0.0249723	0.757521	0.213694	0.0537388	0.429634	0.231025	-0.0409651	0.0772833
						0.128793	0.142846	1.52988	0.10703	0.0546896	1.25206	0.238446	0.0803851	0.864974	0.265425	-0.0516348	1.29688	0.342001	-0.0886309	0.979036	0.366715	0.0250237	0.757574	0.213679	0.0537482	0.429637	0.231013	-0.0409489	0.0773224
						0.128803	0.142812	1.52989	0.106998	0.0546492	1.25203	0.238478	0.0803705	0.864957	0.265418	-0.0516212	1.29688	0.342029	-0.0886234	0.979047	0.366681	0.024998	0.757547	0.213756	0.0537286	0.429683	0.231007	-0.0409299	0.0773147
						0.128803	0.142807	1.52988	0.107017	0.054676	1.25205	0.238946	0.0803703	0.864919	0.265436	-0.0516969	1.29688	0.342017	-0.0886503	0.979032	0.366711	0.0249947	0.757544	0.213686	0.0537717	0.429635	0.230993	-0.0409659	0.0773079
						0.128764	0.142809	1.52989	0.106991	0.0546862	1.25208	0.238927	0.0803936	0.864894	0.265416	-0.0516777	1.29687	0.341987	-0.0886141	0.97905	0.366747	0.0251222	0.757598	0.21368	0.0537897	0.429668	0.231022	-0.0409522	0.0772731
						0.128771	0.14282	1.52989	0.10704	0.0546417	1.25206	0.238961	0.080384	0.864896	0.26542	-0.0517081	1.29689	0.34201	-0.0886503	0.979056	0.366681	0.0250001	0.757583	0.213706	0.0538103	0.429668	0.231025	-0.0409449	0.0772982
						0.128821	0.142828	1.52988	0.107058	0.0546506	1.25209	0.238932	0.0803438	0.864903	0.265443	-0.0516725	1.29688	0.342	-0.0886349	0.979063	0.366712	0.025003	0.75753	0.2137	0.0538006	0.429639	0.23103	-0.040925	0.0773154
						0.128801	0.142841	1.52989	0.107012	0.0546678	1.25211	0.238468	0.0803561	0.864989	0.265439	-0.0516869	1.29689	0.342006	-0.0886517	0.979073	0.366683	0.0249253	0.75755	0.213717	0.0538397	0.42967	0.231039	-0.0409248	0.0772692
						0.12883	0.142811	1.52988	0.107061	0.054631	1.25207	0.238487	0.0803654	0.864986	0.265422	-0.0517127	1.29687	0.342028	-0.0886207	0.979037	0.366679	0.0250302	0.757553	0.213711	0.0538174	0.429675	0.230981	-0.0409407	0.0772914
						0.128815	0.142816	1.52987	0.107018	0.0546635	1.25207	0.238507	0.0803945	0.865	0.265447	-0.0517296	1.29689	0.342011	-0.0886372	0.979034	0.366682	0.0249596	0.757591	0.213724	0.0538325	0.429642	0.231033	-0.0409266	0.0772621
						0.128824	0.142824	1.52987	0.106999	0.0545885	1.25204	0.238951	0.080379	0.864933	0.265467	-0.0517025	1.2969	0.341996	-0.0886373	0.979082	0.366686	0.0249439	0.757558	0.21373	0.0538604	0.429638	0.231034	-0.0409647	0.0772511
						0.128824	0.142813	1.52987	0.107073	0.0545833	1.25206	0.238876	0.080323	0.864891	0.265436	-0.0517488	1.29689	0.342004	-0.088685	0.979056	0.366716	0.0249853	0.757617	0.213712	0.0538346	0.429662	0.231016	-0.0409589	0.0772683
						0.128832	0.142825	1.5299	0.10708	0.05463	1.25213	0.238953	0.0803769	0.864907	0.265472	-0.0517608	1.2969	0.342006	-0.0886594	0.979112	0.366745	0.0250205	0.757571	0.213757	0.053903	0.429697	0.231027	-0.0409223	0.0772721
						0.128826	0.142831	1.5299	0.107087	0.0546319	1.25215	0.238468	0.0803561	0.864989	0.265485	-0.0516217	1.29673	0.342037	-0.0886233	0.979023	0.366683	0.0249274	0.757585	0.213775	0.053896	0.429649	0.230967	-0.0409254	0.0773063
						0.128849	0.142792	1.52989	0.107059	0.0546524	1.25212	0.23896	0.0803801	0.864907	0.265449	-0.0516621	1.29672	0.342049	-0.0886609	0.97907	0.366649	0.0249421	0.757551	0.213734	0.0538917	0.429647	0.231012	-0.0409025	0.0772817
						0.12886	0.142782	1.52989	0.107105	0.0546229	1.25213	0.238972	0.0803787	0.86493	0.265474	-0.0517495	1.2969	0.342044	-0.0886438	0.979045	0.36668	0.0248984	0.757556	0.213743	0.0538759	0.429648	0.231009	-0.0409404	0.077262
						0.128831	0.142807	1.52991	0.107081	0.054599	1.25211	0.238943	0.0803677	0.86492	0.265486	-0.0517334	1.29692	0.342044	-0.088697	0.979045	0.366647	0.0249765	0.757592	0.213777	0.053923	0.429673	0.231023	-0.0409496	0.0772499
						0.12879	0.142796	1.52988	0.10706	0.0546082	1.25212	0.238984	0.08041	0.864921	0.265482	-0.0517876	1.2969	0.342042	-0.0886943	0.979035	0.366652	0.0249224	0.757602	0.213757	0.0539463	0.429652	0.230982	-0.0409458	0.0772808
						0.128889	0.142809	1.52989	0.107061	0.0546275	1.25216	0.239005	0.0803762	0.864912	0.265478	-0.0517881	1.29689	0.342035	-0.0886694	0.979013	0.366684	0.0249295	0.757621	0.213747	0.0539428	0.429669	0.230985	-0.040916	0.0772643
						0.12891	0.142777	1.52986	0.10708	0.0546484	1.25215	0.239018	0.0803654	0.864931	0.26548	-0.0518208	1.29693	0.342021	-0.0886722	0.979071	0.366616	0.0249289	0.757582	0.213779	0.0539463	0.429642	0.231006	-0.0409247	0.0772615
						0.128873	0.142791	1.52989	0.107089	0.0545914	1.2521	0.239008	0.080393	0.864939	0.265504	-0.0517782	1.29691	0.342	-0.0886965	0.97907	0.366652	0.0249224	0.757602	0.213726	0.0540126	0.429664	0.231003	-0.0408764	0.0772637
						0.128832	0.142792	1.5299	0.10712	0.0546086	1.25209	0.23852	0.0803889	0.865	0.26551	-0.051845	1.29691	0.342085	-0.088715	0.979064	0.366648	0.0248913	0.757537	0.213755	0.0539924	0.429647	0.230953	-0.0409228	0.0772278
						0.128855	0.142785	1.52989	0.107097	0.0545784	1.25215	0.238518	0.080385	0.86501	0.265512	-0.0517205	1.29674	0.341995	-0.0887355	0.97907	0.366649	0.0249038	0.757594	0.213752	0.0539948	0.42963	0.231005	-0.0409088	0.0772402
						0.12886	0.142779	1.52986	0.107111	0.0545865	1.25215	0.239003	0.0804057	0.864929	0.265514	-0.0518027	1.29692	0.341991	-0.0887288	0.979075	0.366618	0.0248946	0.757541	0.213774	0.0539959	0.429634	0.230966	-0.0409161	0.0772751
						0.128873	0.142761	1.52989	0.107117	0.0545749	1.25212	0.238482	0.0803707	0.865001	0.265517	-0.05185	1.29692	0.341776	-0.0886362	0.979143	0.36662	0.0248218	0.757543	0.213818	0.054022	0.429657	0.230975	-0.0409291	0.0772107
						0.128889	0.142764	1.52986	0.107089	0.0545866	1.25217	0.239003	0.0803792	0.864972	0.265539	-0.0518145	1.29691	0.342031	-0.0887407	0.979064	0.366588	0.024902	0.757615	0.213775	0.0540309	0.429613	0.23097	-0.0408982	0.0772539
						0.128841	0.142755	1.52988	0.107146	0.0545518	1.25217	0.238518	0.080385	0.86501	0.265528	-0.051768	1.29675	0.342031	-0.0886943	0.979101	0.366521	0.0248631	0.757619	0.213782	0.0540309	0.429656	0.230987	-0.0408719	0.0772274
						0.12888	0.14276	1.52989	0.107149	0.054522	1.2521	0.238971	0.080393	0.864955	0.265525	-0.0518308	1.29693	0.342071	-0.0886814	0.979044	0.366553	0.0247828	0.757547	0.213818	0.0540686	0.429655	0.230994	-0.0408593	0.0772139
						0.128875	0.142729	1.52987	0.10713	0.0545363	1.25216	0.239008	0.0804073	0.864964	0.265542	-0.0518626	1.29694	0.342036	-0.0887458	0.979069	0.366618	0.0248562	0.757584	0.213776	0.0540915	0.429641	0.230979	-0.0409027	0.0772303
						0.128857	0.142769	1.52987	0.107096	0.0545873	1.2522	0.238966	0.0803936	0.864945	0.26556	-0.051856	1.29694	0.342045	-0.0887226	0.97904	0.366621	0.0248769	0.757628	0.213824	0.0541506	0.429678	0.231028	-0.0409061	0.077217
						0.128879	0.142737	1.52988	0.107137	0.0545108	1.25208	0.238566	0.0803836	0.865014	0.265566	-0.0517926	1.29674	0.342024	-0.088769	0.979042	0.366521	0.0248631	0.757619	0.213797	0.0541168	0.429634	0.230923	-0.0408623	0.0772462
						0.128915	0.142739	1.52989	0.107131	0.0544836	1.2521	0.239011	0.0804137	0.864952	0.265578	-0.051849	1.29692	0.342053	-0.0887226	0.979016	0.366651	0.0248207	0.757575	0.213789	0.0541587	0.429657	0.230956	-0.0408405	0.0772383
						0.128896	0.142716	1.52988	0.107102	0.0545489	1.25218	0.238987	0.0803932	0.864942	0.265757	-0.051766	1.29691	0.341825	-0.0886445	0.979124	0.366651	0.024912	0.757581	0.21383	0.0541829	0.429641	0.230956	-0.0408988	0.0772195
						0.12889	0.142742	1.52991	0.107167	0.0545229	1.2522	0.239025	0.0803902	0.864933	0.265712	-0.0517506	1.29673	0.342055	-0.0887601	0.979036	0.366589	0.0248189	0.757596	0.213754	0.0541325	0.429586	0.230933	-0.0408626	0.0772002
						0.128909	0.142741	1.52985	0.107143	0.0544976	1.25219	0.239002	0.0804079	0.864954	0.265563	-0.0519039	1.29691	0.342011	-0.088805	0.979041	0.36655	0.0248473	0.757559	0.213833	0.0542095	0.429638	0.230994	-0.0408307	0.0771972
						0.128907	0.142699	1.52986	0.107162	0.0545289	1.2522	0.23906	0.0804075	0.864937	0.265589	-0.0519086	1.29693	0.341845	-0.0886871	0.97911	0.366584	0.0248305	0.757558	0.213784	0.0541245	0.429625	0.230947	-0.0408611	0.0772147
						0.12891	0.142721	1.52986	0.107167	0.0545023	1.25217	0.239046	0.0803907	0.864965	0.26579	-0.051817	1.2969	0.342057	-0.0887239	0.979009	0.366592	0.0247971	0.757612	0.213821	0.0541985	0.429646	0.230921	-0.0408779	0.0772213
						0.12892	0.142713	1.52987	0.107158	0.054535	1.25216	0.23903	0.0804381	0.864942	0.265769	-0.0518496	1.29691	0.342063	-0.0887986	0.979033	0.36655	0.0248047	0.757531	0.213791	0.0542111	0.429592	0.230926	-0.0408862	0.0772299
						0.128917	0.142719	1.52988	0.107172	0.0544918	1.25221	0.239008	0.0803929	0.86494	0.265788	-0.0518395	1.29689	0.342066	-0.0887782	0.979038	0.366518	0.0247997	0.757548	0.213767	0.0542457	0.429634	0.230875	-0.0408837	0.0772047
						0.128936	0.142711	1.52987	0.107141	0.0545285	1.25224	0.239071	0.0803858	0.864982	0.26578	-0.0518097	1.29689	0.342031	-0.0887689	0.979018	0.366548	0.0247435	0.757496	0.213726	0.0542574	0.429634	0.230911	-0.0408321	0.0771855
						0.128937	0.14268	1.52987	0.107175	0.0544992	1.25222	0.239006	0.0804033	0.864974	0.265651	-0.0519094	1.29692	0.342039	-0.0888463	0.979051	0.366552	0.0247746	0.757561	0.213766	0.0542415	0.429628	0.230901	-0.0408215	0.077222
						0.128895	0.142676	1.52988	0.107201	0.0544995	1.25222	0.239077	0.0803912	0.864941	0.2658	-0.0518619	1.29691	0.342082	-0.0887977	0.979034	0.366489	0.0247178	0.757497	0.213762	0.0542807	0.429629	0.230927	-0.040818	0.077235
						0.128954	0.142683	1.52986	0.107189	0.0544689	1.25222	0.239061	0.0804439	0.864965	0.265821	-0.0518986	1.2969	0.342071	-0.0888712	0.979052	0.366588	0.0248616	0.757623	0.213749	0.0542536	0.429595	0.230892	-0.0408293	0.0772442
						0.128963	0.142658	1.52986	0.107217	0.0544745	1.25221	0.239016	0.0803614	0.864941	0.265821	-0.0518432	1.29691	0.342097	-0.0887694	0.979032	0.366582	0.0247692	0.757522	0.213765	0.0543242	0.429619	0.230933	-0.0408392	0.0772037
						0.128984	0.142668	1.52985	0.107198	0.0544948	1.25221	0.238588	0.0804048	0.865015	0.265843	-0.0518509	1.29691	0.342054	-0.0888052	0.979023	0.366551	0.0247642	0.757539	0.213685	0.0542393	0.429561	0.230933	-0.0408477	0.0771935
						0.128951	0.142674	1.52987	0.107186	0.0545153	1.25223	0.239102	0.0803863	0.864958	0.265835	-0.0517833	1.29671	0.342016	-0.0888552	0.979033	0.366519	0.0247145	0.757494	0.213714	0.0543147	0.429602	0.230918	-0.0408287	0.0772046
						0.12892	0.142637	1.52986	0.107188	0.0544627	1.25221	0.239031	0.0803975	0.864956	0.265633	-0.0519641	1.29694	0.342128	-0.0888595	0.979001	0.366522	0.0247353	0.757537	0.213663	0.054324	0.429606	0.23094	-0.0408191	0.0772053
						0.12897	0.142631	1.52986	0.107206	0.0544824	1.25223	0.239037	0.0803969	0.864966	0.265856	-0.0518627	1.29689	0.342096	-0.0888646	0.978995	0.366519	0.0247571	0.757521	0.213666	0.0543678	0.429569	0.230894	-0.0408263	0.077207
						0.128972	0.142627	1.52987	0.107254	0.0544669	1.25225	0.239099	0.0804124	0.864941	0.265852	-0.0518532	1.29689	0.342105	-0.0888041	0.979018	0.366588	0.0247234	0.757519	0.213698	0.0543248	0.4296	0.23093	-0.0408121	0.0771471
						0.128964	0.142634	1.52987	0.10724	0.0544256	1.25217	0.23909	0.0804019	0.864963	0.265822	-0.0519188	1.29689	0.341868	-0.0887843	0.979101	0.366518	0.0246107	0.757431	0.21372	0.0543236	0.429603	0.230894	-0.0408247	0.0771677
						0.128996	0.142617	1.52985	0.107225	0.0544598	1.25225	0.239112	0.0804198	0.864974	0.265876	-0.0518209	1.29671	0.34217	-0.0888496	0.97902	0.366554	0.0246977	0.757493	0.213631	0.054297	0.42952	0.23093	-0.0407942	0.0772194
						0.128975	0.142612	1.52985	0.107238	0.0544266	1.25225	0.239078	0.0803808	0.864973	0.265868	-0.0519227	1.29688	0.342059	-0.0888604	0.979003	0.366549	0.0247518	0.757482	0.213633	0.0543087	0.429565	0.230913	-0.0408035	0.077208
						0.128984	0.142606	1.52986	0.107236	0.0544395	1.25226	0.239138	0.080434	0.864973	0.265869	-0.0519178	1.29689	0.342076	-0.0888787	0.978997	0.366485	0.0246888	0.757467	0.213629	0.0543509	0.429587	0.230945	-0.0407835	0.0772042
						0.128968	0.142592	1.52986	0.10722	0.0544398	1.25228	0.239098	0.0804364	0.864943	0.265909	-0.0518238	1.29672	0.342105	-0.0888477	0.978938	0.366482	0.0247107	0.757451	0.213646	0.0543618	0.429554	0.230924	-0.0407698	0.0771675
						0.129046	0.142595	1.52983	0.107252	0.0544756	1.25227	0.239097	0.0804386	0.864969	0.265875	-0.0518489	1.29671	0.34213	-0.0888621	0.979011	0.366518	0.0247042	0.757472	0.213575	0.0543143	0.42953	0.230884	-0.0407557	0.0772077
						0.128965	0.142602	1.52985	0.107285	0.0544603	1.25223	0.239091	0.0804392	0.864959	0.265894	-0.0518292	1.29671	0.342103	-0.0888594	0.978984	0.366488	0.0246627	0.757412	0.213626	0.0543659	0.42955	0.230872	-0.0407585	0.0771737
						0.128978	0.142596	1.52986	0.107292	0.0544385	1.25224	0.239076	0.0804389	0.864972	0.26588	-0.0518825	1.2967	0.342145	-0.0888931	0.978961	0.366484	0.0246337	0.757383	0.213597	0.0543884	0.429571	0.230877	-0.0407928	0.077186
						0.129007	0.142585	1.52985	0.10728	0.0544587	1.25227	0.239076	0.0804511	0.86497	0.265918	-0.0518545	1.29667	0.342145	-0.0888621	0.978963	0.366518	0.0247021	0.757436	0.213595	0.0543696	0.429543	0.230859	-0.0407729	0.0771939
						0.128989	0.142576	1.52984	0.107265	0.0543675	1.25219	0.239075	0.0804541	0.864964	0.26591	-0.0518722	1.29665	0.34214	-0.0888607	0.97897	0.366451	0.0246184	0.757378	0.213552	0.0544013	0.429559	0.230888	-0.0407531	0.0771942
						0.128968	0.142558	1.52985	0.107274	0.0544272	1.25227	0.239108	0.0804467	0.864992	0.265925	-0.0519548	1.29688	0.342125	-0.0888853	0.97896	0.366454	0.0245944	0.757358	0.213529	0.0543501	0.429546	0.230893	-0.0407665	0.0771697
						0.12902	0.142575	1.52985	0.107273	0.0544084	1.25227	0.23912	0.0804371	0.864936	0.265901	-0.051868	1.29666	0.342125	-0.088889	0.978972	0.366455	0.0245965	0.757394	0.213606	0.054401	0.429563	0.230891	-0.0407823	0.0771896
						0.129001	0.142527	1.52983	0.10728	0.054448	1.25227	0.239086	0.0804329	0.864966	0.265917	-0.0519133	1.29665	0.342134	-0.0889098	0.978967	0.366453	0.0245861	0.757372	0.213504	0.0543479	0.429517	0.230888	-0.0407836	0.0771498
						0.12904	0.142557	1.52985	0.107319	0.0543958	1.25229	0.239108	0.0804243	0.864955	0.265917	-0.0519	1.29665	0.342194	-0.0888881	0.97897	0.366422	0.0244408	0.75725	0.213561	0.0544466	0.429546	0.230878	-0.0407965	0.0771877
						0.128988	0.142523	1.52984	0.107293	0.0544508	1.25231	0.239118	0.0804048	0.86496	0.265946	-0.0519057	1.29667	0.342164	-0.0889112	0.97894	0.366418	0.0245053	0.757261	0.213573	0.0544392	0.429534	0.230893	-0.0407649	0.0771768
						0.128998	0.142524	1.52984	0.107327	0.054419	1.25226	0.239157	0.0800399	0.864713	0.265953	-0.0518894	1.29664	0.342146	-0.0889031	0.978924	0.366481	0.0246088	0.757268	0.213557	0.0544413	0.42954	0.230847	-0.0407442	0.077172
						0.128973	0.142533	1.52986	0.107295	0.0544035	1.25228	0.239054	0.0804527	0.864964	0.265986	-0.0518962	1.29661	0.342086	-0.0889096	0.978937	0.366424	0.0245042	0.757321	0.213591	0.0544007	0.429557	0.230885	-0.0407571	0.0771846
						0.129014	0.142512	1.52986	0.107303	0.0543646	1.2522	0.239128	0.080486	0.864941	0.265983	-0.0518968	1.29662	0.34213	-0.0889368	0.978928	0.366453	0.0245819	0.757301	0.213206	0.0543666	0.429537	0.230912	-0.0407253	0.077186
						0.128978	0.14251	1.52987	0.107324	0.0544256	1.25229	0.239052	0.0804607	0.864978	0.26593	-0.0519318	1.29664	0.342155	-0.0889588	0.97891	0.366453	0.0244905	0.757296	0.213481	0.0544076	0.429566	0.230907	-0.0407893	0.0771762
						0.12905	0.142504	1.52981	0.107321	0.0544113	1.25227	0.239107	0.0805054	0.864992	0.265993	-0.0519387	1.29661	0.342142	-0.0889575	0.978941	0.366449	0.0245508	0.757236	0.213493	0.0543735	0.429535	0.230917	-0.0407512	0.0771617
						0.129042	0.14247	1.52983	0.10727	0.0544028	1.25229	0.239058	0.0805028	0.864999	0.265993	-0.0518846	1.29661	0.342105	-0.0889496	0.978937	0.366453	0.0244884	0.75726	0.213456	0.0543574	0.429518	0.23089	-0.0407745	0.0771288
						0.12907	0.142473	1.5298	0.1073	0.0544091	1.25227	0.239092	0.0804717	0.864932	0.265954	-0.0519397	1.29661	0.342112	-0.0889496	0.978913	0.366445	0.0244792	0.757179	0.213518	0.0544337	0.42951	0.230931	-0.0407353	0.0771882
						0.128995	0.142447	1.52985	0.107368	0.0544029	1.25228	0.239151	0.080044	0.864709	0.265993	-0.0519553	1.29658	0.342148	-0.0888852	0.978888	0.366422	0.0245322	0.757255	0.213529	0.0544391	0.429541	0.230954	-0.0407283	0.077188
						0.129041	0.142453	1.52982	0.107362	0.0543734	1.25229	0.239101	0.0805	0.864967	0.266016	-0.0519594	1.2966	0.342119	-0.0889469	0.978879	0.366455	0.0244136	0.757227	0.213423	0.054403	0.429549	0.230896	-0.0408006	0.0771888
						0.129112	0.142477	1.52983	0.107337	0.0543709	1.2523	0.239078	0.0804753	0.864934	0.266037	-0.0519196	1.29659	0.342176	-0.0889125	0.978909	0.366452	0.0244334	0.757175	0.213419	0.0544011	0.429538	0.230919	-0.0407521	0.0771959
						0.129042	0.142435	1.52985	0.107274	0.0543392	1.25221	0.239193	0.0800611	0.864714	0.266045	-0.0519891	1.29662	0.34217	-0.0889305	0.978908	0.366386	0.0244026	0.757166	0.213427	0.05439	0.429521	0.230941	-0.0407719	0.0772025
						0.129067	0.142426	1.52981	0.10736	0.0543608	1.2522	0.239042	0.0804821	0.864971	0.266025	-0.0519274	1.29659	0.342199	-0.0889061	0.978866	0.366454	0.0244499	0.757148	0.213492	0.0544004	0.429539	0.23088	-0.0407386	0.077156
						0.129052	0.142434	1.52981	0.107342	0.0543981	1.25229	0.239183	0.0800594	0.864739	0.266028	-0.0519749	1.29662	0.342226	-0.0889423	0.978927	0.366417	0.0244481	0.757141	0.213509	0.0544142	0.429536	0.23092	-0.0407623	0.0771764
						0.129103	0.142419	1.52982	0.107374	0.0543501	1.25232	0.239099	0.0800849	0.864699	0.266057	-0.0519615	1.29659	0.342178	-0.0889562	0.97888	0.366446	0.0243919	0.757089	0.213493	0.054425	0.429568	0.23089	-0.04075	0.0771502
						0.129089	0.142421	1.52981	0.107322	0.0543103	1.2522	0.23917	0.0800975	0.864701	0.266088	-0.051953	1.29657	0.342183	-0.0889446	0.978884	0.366384	0.0243923	0.757144	0.213237	0.0544044	0.429553	0.230901	-0.0407185	0.0772349
						0.129084	0.142408	1.52982	0.107361	0.0543503	1.25232	0.239091	0.0805051	0.864939	0.266067	-0.0519293	1.29654	0.342131	-0.0889677	0.978892	0.366418	0.0243629	0.757086	0.213443	0.0543894	0.429536	0.230911	-0.04073	0.0772225
						0.129099	0.142376	1.52983	0.107376	0.0543577	1.2523	0.239098	0.0800881	0.864704	0.266121	-0.0519791	1.2966	0.34218	-0.0889589	0.97889	0.366449	0.0244614	0.75711	0.213459	0.0543939	0.429532	0.230947	-0.0407205	0.0772316
						0.129081	0.142378	1.52978	0.10737	0.0542956	1.25222	0.239144	0.0800909	0.864743	0.266111	-0.0520034	1.29656	0.342176	-0.0889278	0.978874	0.366448	0.024451	0.757088	0.213508	0.0544024	0.429536	0.230944	-0.0407585	0.0771498
						0.129096	0.142368	1.52982	0.107308	0.0543089	1.25223	0.239111	0.0805403	0.864968	0.266098	-0.0519917	1.29659	0.341946	-0.0888585	0.978974	0.366484	0.0245938	0.756907	0.213431	0.0543602	0.429518	0.230883	-0.0407339	0.07718
						0.129091	0.142334	1.52983	0.107399	0.0543045	1.25222	0.239103	0.0805624	0.864962	0.266118	-0.0520075	1.29658	0.34217	-0.0889588	0.978862	0.366421	0.0246078	0.756879	0.213466	0.0544327	0.429556	0.230855	-0.0407943	0.0771779
						0.129097	0.142335	1.52982	0.107391	0.0542885	1.25224	0.239035	0.0805428	0.864953	0.266128	-0.0520099	1.29657	0.342196	-0.0889265	0.978861	0.366448	0.0246044	0.756914	0.213454	0.0543778	0.429557	0.230883	-0.0407635	0.0771703
						0.129129	0.142348	1.52982	0.107376	0.0543079	1.25226	0.239113	0.0801161	0.864705	0.266158	-0.0519639	1.29654	0.342218	-0.0889371	0.978871	0.366383	0.0243351	0.757024	0.213249	0.0543835	0.429542	0.230939	-0.0407439	0.0771891
						0.129142	0.142311	1.5298	0.107421	0.0542909	1.25226	0.239162	0.0801384	0.86469	0.266139	-0.0520108	1.29653	0.341941	-0.0888288	0.978932	0.366352	0.0243322	0.757077	0.213507	0.054439	0.429552	0.230916	-0.0407188	0.0772105
						0.129115	0.142331	1.5298	0.107374	0.0543707	1.25232	0.23911	0.0801261	0.864693	0.26616	-0.0520111	1.29652	0.342196	-0.0889448	0.978851	0.366419	0.0243691	0.757037	0.213504	0.0543793	0.429554	0.230919	-0.0407235	0.0772341
						0.129141	0.142312	1.52982	0.107404	0.0543436	1.25232	0.239149	0.0801386	0.864679	0.266157	-0.0519821	1.29653	0.34222	-0.0889808	0.978842	0.366382	0.0243226	0.756967	0.213486	0.0543612	0.429539	0.230936	-0.0407394	0.0772067
						0.129134	0.142316	1.5298	0.107432	0.054334	1.25233	0.239079	0.080565	0.86492	0.266189	-0.0519894	1.29655	0.342224	-0.0889344	0.978837	0.366416	0.024557	0.756853	0.213499	0.0543641	0.429561	0.230863	-0.040744	0.077199
						0.129108	0.14228	1.52982	0.107466	0.0543142	1.25231	0.238564	0.0805843	0.865011	0.266175	-0.0520478	1.29652	0.341979	-0.0888535	0.97894	0.366487	0.0245864	0.756807	0.213509	0.0544141	0.429542	0.230926	-0.0407362	0.0771628
						0.1291	0.142285	1.52981	0.107428	0.0543233	1.25231	0.239103	0.0801503	0.864699	0.266174	-0.0519945	1.29651	0.342215	-0.0889293	0.978874	0.366412	0.0244149	0.75704	0.213488	0.0543614	0.42956	0.230924	-0.0407118	0.0772
						0.129131	0.142302	1.52982	0.107403	0.0542893	1.25226	0.239037	0.0805779	0.864924	0.266166	-0.0520301	1.29653	0.342231	-0.0889153	0.978836	0.366387	0.0245794	0.756818	0.213536	0.0544236	0.42956	0.230932	-0.0407398	0.0771761
						0.129159	0.142269	1.5298	0.107423	0.0543409	1.25234	0.239093	0.0805749	0.864907	0.266197	-0.052021	1.29653	0.342204	-0.0889485	0.978839	0.366382	0.024557	0.756791	0.213451	0.0543807	0.429552	0.230925	-0.0407548	0.0771975
						0.129124	0.142272	1.52982	0.107455	0.0543363	1.25236	0.239124	0.0801476	0.864706	0.266207	-0.0520332	1.29653	0.342196	-0.0889936	0.978851	0.366351	0.0242729	0.756921	0.213511	0.0543423	0.429506	0.230939	-0.0407298	0.0771653
						0.129152	0.142234	1.52981	0.107433	0.0543084	1.25236	0.239112	0.0801438	0.864681	0.266223	-0.0519904	1.2965	0.342243	-0.0889371	0.978851	0.36638	0.0243548	0.756973	0.213517	0.0543477	0.429533	0.230935	-0.0407173	0.0771671
						0.129162	0.142231	1.52981	0.107449	0.0543394	1.25236	0.239027	0.0805913	0.864904	0.266213	-0.0520426	1.29647	0.342276	-0.0889463	0.97882	0.366386	0.0245296	0.756789	0.213495	0.0543718	0.429535	0.23095	-0.0407371	0.0771712
						0.129168	0.142229	1.5298	0.107413	0.0543325	1.25237	0.239131	0.0801695	0.864704	0.266233	-0.0520167	1.29649	0.342191	-0.0889717	0.978812	0.366385	0.0242986	0.756947	0.213511	0.0543426	0.429529	0.230931	-0.0407514	0.0771649
						0.12915	0.142206	1.52984	0.107415	0.0542906	1.2524	0.239008	0.0805962	0.864935	0.266247	-0.0519681	1.29648	0.342294	-0.0889812	0.978833	0.366406	0.0245415	0.756784	0.213492	0.0543498	0.42954	0.23093	-0.0407201	0.0771944
						0.129159	0.142201	1.52986	0.107444	0.0543498	1.25238	0.239087	0.0801624	0.864683	0.266235	-0.0520012	1.29648	0.342243	-0.0889524	0.978816	0.366386	0.0243069	0.756934	0.213537	0.0543519	0.429541	0.230944	-0.0407237	0.0771962
						0.129134	0.142188	1.52983	0.107452	0.0543311	1.25239	0.23904	0.0801952	0.864701	0.266254	-0.0520129	1.29644	0.342271	-0.0889449	0.978827	0.36635	0.0242708	0.756886	0.213521	0.0543785	0.429562	0.23096	-0.0407171	0.077177
						0.129157	0.142169	1.52986	0.107468	0.0543462	1.25242	0.239077	0.0802221	0.864695	0.266247	-0.0520036	1.29647	0.341989	-0.0888502	0.978923	0.366311	0.0243439	0.756912	0.213271	0.0543218	0.429553	0.23094	-0.0407341	0.0771719
						0.129188	0.142199	1.52986	0.107457	0.0543041	1.25242	0.238993	0.080595	0.864913	0.266262	-0.0520238	1.29646	0.342246	-0.0890029	0.978824	0.366375	0.0245373	0.756733	0.213543	0.0543793	0.429575	0.230978	-0.0407207	0.0771597
						0.1292	0.142166	1.52985	0.107409	0.0543309	1.25242	0.239029	0.0806101	0.864957	0.266284	-0.0520482	1.29646	0.342293	-0.0889774	0.978821	0.366381	0.0245109	0.756714	0.213571	0.0543316	0.429538	0.23092	-0.0407358	0.0771997
						0.129198	0.142166	1.52984	0.107473	0.0543354	1.25242	0.23907	0.0802197	0.864709	0.266305	-0.0520092	1.29644	0.342239	-0.0889861	0.978814	0.366383	0.0242861	0.75689	0.213518	0.0543516	0.429548	0.230946	-0.0407465	0.0772042
						0.129193	0.142149	1.52986	0.107484	0.0543378	1.25244	0.239107	0.0801948	0.864688	0.266317	-0.0519939	1.29644	0.342293	-0.0889617	0.978789	0.366346	0.0242823	0.756848	0.213517	0.0543722	0.429562	0.230957	-0.0407429	0.0772061
						0.129204	0.142138	1.52985	0.107502	0.0543089	1.25242	0.239105	0.0802147	0.864697	0.266302	-0.0520049	1.29644	0.342237	-0.0889796	0.978792	0.366349	0.0242604	0.756864	0.213601	0.05437	0.429576	0.230932	-0.0407137	0.0772393
						0.129152	0.142109	1.52986	0.107482	0.0543463	1.25242	0.239098	0.080197	0.864674	0.266323	-0.0520132	1.2964	0.342299	-0.0889657	0.978792	0.366314	0.0242752	0.756829	0.213585	0.0543579	0.429553	0.230966	-0.0407574	0.0771978
						0.129195	0.142084	1.52989	0.107491	0.0543236	1.25243	0.239058	0.0801952	0.864681	0.266345	-0.051987	1.29643	0.341998	-0.0888924	0.978896	0.366311	0.024297	0.756813	0.213594	0.0543701	0.429577	0.230926	-0.0406872	0.0772371
						0.129219	0.142083	1.52987	0.107518	0.054318	1.25244	0.239084	0.0802111	0.864669	0.266307	-0.0520426	1.29642	0.342268	-0.0889745	0.978798	0.366378	0.0243381	0.756844	0.213576	0.0543266	0.429569	0.230962	-0.0407606	0.077226
						0.129241	0.142079	1.52989	0.107503	0.0543285	1.25244	0.239004	0.0802111	0.864712	0.266354	-0.0520154	1.29642	0.342271	-0.0889732	0.978781	0.366345	0.0243633	0.756832	0.213616	0.0543347	0.42957	0.230952	-0.0407323	0.0771971
						0.129267	0.142061	1.5299	0.107455	0.054314	1.25248	0.239051	0.080238	0.864719	0.266353	-0.0520316	1.29641	0.342268	-0.088955	0.978754	0.36631	0.0242867	0.756792	0.21354	0.0542846	0.429598	0.230955	-0.0407353	0.0771987
						0.129251	0.142064	1.52991	0.10749	0.0543449	1.25247	0.239096	0.0802267	0.864675	0.266379	-0.0519804	1.29639	0.342271	-0.0889694	0.978769	0.36628	0.0242494	0.756803	0.213552	0.0542989	0.429553	0.230905	-0.0407236	0.0772117
						0.129262	0.142056	1.52989	0.10751	0.0543264	1.2525	0.238954	0.080603	0.864942	0.266348	-0.0520295	1.29641	0.342329	-0.0889541	0.978776	0.366342	0.0244905	0.756624	0.213584	0.0543736	0.429554	0.230937	-0.0407252	0.0772189
						0.129253	0.142047	1.52992	0.107506	0.0543467	1.2525	0.239064	0.0802081	0.8647	0.266377	-0.0520314	1.2964	0.342279	-0.0889731	0.978757	0.366344	0.0243124	0.756818	0.213541	0.054295	0.429559	0.23093	-0.040736	0.0772208
						0.12928	0.142032	1.52993	0.107447	0.0543332	1.2525	0.239043	0.0802028	0.864705	0.266382	-0.0520123	1.29639	0.342301	-0.0889616	0.978765	0.366378	0.0243382	0.756844	0.213539	0.0542929	0.429554	0.230958	-0.040718	0.0772429
						0.1293	0.142004	1.52993	0.107497	0.0543488	1.25253	0.239036	0.0802042	0.864713	0.266386	-0.0520355	1.29641	0.342253	-0.0889833	0.978756	0.366313	0.0242648	0.756808	0.213535	0.0543037	0.429593	0.230936	-0.0407376	0.0772537
						0.129312	0.141997	1.52995	0.107518	0.0543472	1.25255	0.239047	0.080214	0.864714	0.266377	-0.0520148	1.29636	0.342239	-0.0889588	0.978732	0.366313	0.0242222	0.75678	0.213618	0.0543272	0.429605	0.230974	-0.0407273	0.0772562
						0.129294	0.141988	1.52996	0.107499	0.0543735	1.25251	0.239061	0.0802198	0.86472	0.266396	-0.0520129	1.29639	0.342276	-0.0890209	0.978737	0.366313	0.0242201	0.756745	0.213609	0.0543037	0.429552	0.230924	-0.0407079	0.0772789
						0.129294	0.141985	1.52994	0.107481	0.0543643	1.25255	0.239025	0.0801954	0.864696	0.266414	-0.0520354	1.29635	0.342316	-0.0889773	0.978749	0.366313	0.0242627	0.756772	0.213641	0.0543862	0.429572	0.230904	-0.0407214	0.0772952
						0.129346	0.141985	1.52998	0.107509	0.0543297	1.25255	0.238998	0.0802192	0.864696	0.266419	-0.0520077	1.29637	0.342305	-0.0889629	0.978758	0.366345	0.024276	0.756741	0.213643	0.0543443	0.429589	0.230933	-0.0406957	0.0772582
						0.129302	0.142003	1.52998	0.107499	0.0543457	1.25258	0.239004	0.0801976	0.864713	0.266424	-0.051985	1.29639	0.342306	-0.0890107	0.978756	0.366247	0.0242319	0.756763	0.213574	0.0542979	0.429606	0.230919	-0.0407411	0.0772857
[truncated: 1,714 more rows]

## Sheet: Fall26_sideways_pert
Fall_number	Fall_initiation_frame	End_of_fall_frame	Fall_direction	Fall_type	Frame_rate	Head_X_front_of_participant	Head_Y_front_of_participant	Head_Z_front_of_participant	Sternum_X_front_of_participant	Sternum_Y_front_of_participant	Sternum_Z_front_of_participant	ASIS_X_front_of_participant	ASIS_Y_front_of_participant	ASIS_Z_front_of_participant	Shoulder_X_front_side_of_participant	Shoulder_Y_front_side_of_participant	Shoulder_Z_front_side_of_participant	Elbow_X_front_side_of_participant	Elbow_Y_front_side_of_participant	Elbow_Z_front_side_of_participant	Wrist_X_front_side_of_participant	Wrist_Y_front_side_of_participant	Wrist_Z_front_side_of_participant	Knee_X_front_side_of_participant	Knee_Y_front_side_of_participant	Knee_Z_front_side_of_participant	Ankle_X_front_side_of_participant	Ankle_Y_front_side_of_participant	Ankle_Z_front_side_of_participant
[truncated: 1,900 more rows]

[truncated: 10 more sheets: Fall27_sideways_pert, Fall28_sideways_pert, Fall29_sideways_pert, Fall30_sideways_pert, Fall31_sideways_self, Fall32_sideways_self, Fall33_sideways_self, Fall34_sideways_self, Fall35_sideways_self, Fall36_sideways_self]
