# Supplementary material for: Accuracy of Kinovea software in estimating body segment movements during falls captured on standard video: Effects of fall direction, camera perspective and video calibration technique
Source: PLoS One. 2021 Oct 25;16(10):e0258923. doi: 10.1371/journal.pone.0258923 (PMC8544843; doi:10.1371/journal.pone.0258923)
Supplement: S6 Table — The table shows measures of accuracy (RMSE, NRMSE and differences in peak velocities) for Kinovea results, used in statistical analyses of the effect of cut-off frequency, fall direction, camera angle, and calibration technique and orientations. Each type of comparison includes separate sheets in the table for vertical, horizontal, and angular measures. (XLSX) [file pone.0258923.s006.xlsx]

## Sheet: Effect cutoff_Vertical
Fall_number	Fall_direction	Fall_type	Body_part_for_linear_measures	Vertical_vs_horizontal	Camera_angle	Qualisys_Kinovea_filter_cutoff_comparison	Calibration_approach_and_orientation	RMSE_linear_position (m)	Qualisys_overall_amplitude_position (m)	NRMSE_linear_position (%)	RMSE_linear_velocity (m/s)	Qualisys_overall_amplitude_velocity (m/s)	NRMSE_linear_velocity (%)	Qualisys_peak_linear_velocity (m/s)	Kinovea_peak_linear_velocity (m/s)	Raw_difference_in_peak_velocity (m/s)	Absolute_difference_in_peak_velocity (m/s)	Percent_difference_in_peak_velocity (%)
7	backward	selfinitiate	Head Vertical	Vertical	90/90b	20-3	grid on fall plane	0.0478665	1.47187	3.25209	0.267865	4.17552	6.41515	3.2315	3.01121	0.220285	0.220285	6.8168
7	backward	selfinitiate	Shoulder Vertical	Vertical	90/90b	20-3	grid on fall plane	0.0604813	1.20605	5.01482	0.180129	3.39216	5.31014	3.13304	2.95842	0.174616	0.174616	5.57337
7	backward	selfinitiate	Elbow Vertical	Vertical	90/90b	20-3	grid on fall plane	0.0641951	1.01926	6.29819	0.280134	3.79376	7.38408	3.09588	2.9427	0.153175	0.153175	4.94772
7	backward	selfinitiate	Wrist Vertical	Vertical	90/90b	20-3	grid on fall plane	0.0423252	0.814319	5.19763	0.216139	4.76391	4.53702	3.16031	2.74522	0.415088	0.415088	13.1344
7	backward	selfinitiate	ASIS/GT Vertical	Vertical	90/90b	20-3	grid on fall plane	0.0400468	0.758314	5.28103	0.270438	3.4944	7.73918	2.6548	2.46245	0.192348	0.192348	7.24528
7	backward	selfinitiate	Knee Vertical	Vertical	90/90b	20-3	grid on fall plane	0.0203029	0.349659	5.80648	0.278246	3.92761	7.08436	2.14172	1.53316	0.608559	0.608559	28.4145
7	backward	selfinitiate	Ankle Vertical	Vertical	90/90b	20-3	grid on fall plane	0.0368927	0.927195	3.97896	0.269127	5.21434	5.16128	4.15039	3.8845	0.265891	0.265891	6.40641
7	backward	selfinitiate	Head Vertical	Vertical	90/90b	20-5	grid on fall plane	0.0470867	1.47187	3.19911	0.153334	4.17552	3.67222	3.2315	3.36046	-0.128957	0.128957	-3.99062
7	backward	selfinitiate	Shoulder Vertical	Vertical	90/90b	20-5	grid on fall plane	0.0600745	1.20605	4.98109	0.127462	3.39216	3.75753	3.13304	3.19404	-0.0609964	0.0609964	-1.94688
7	backward	selfinitiate	Elbow Vertical	Vertical	90/90b	20-5	grid on fall plane	0.0639456	1.01926	6.27371	0.200675	3.79376	5.28961	3.09588	3.12738	-0.0315022	0.0315022	-1.01755
7	backward	selfinitiate	Wrist Vertical	Vertical	90/90b	20-5	grid on fall plane	0.0417719	0.814319	5.12967	0.17467	4.76391	3.66652	3.16031	2.97515	0.185158	0.185158	5.85885
7	backward	selfinitiate	ASIS/GT Vertical	Vertical	90/90b	20-5	grid on fall plane	0.0407926	0.758314	5.37938	0.31184	3.4944	8.92398	2.6548	2.62354	0.0312588	0.0312588	1.17744
7	backward	selfinitiate	Knee Vertical	Vertical	90/90b	20-5	grid on fall plane	0.0177077	0.349659	5.06428	0.147039	3.92761	3.74373	2.14172	1.9695	0.172216	0.172216	8.04105
7	backward	selfinitiate	Ankle Vertical	Vertical	90/90b	20-5	grid on fall plane	0.0353254	0.927195	3.80993	0.21644	5.21434	4.15087	4.15039	4.14405	0.00634309	0.00634309	0.152831
7	backward	selfinitiate	Head Vertical	Vertical	90/90b	20-7	grid on fall plane	0.0471335	1.47187	3.20229	0.13383	4.17552	3.2051	3.2315	3.50348	-0.27198	0.27198	-8.41651
7	backward	selfinitiate	Shoulder Vertical	Vertical	90/90b	20-7	grid on fall plane	0.0599311	1.20605	4.9692	0.122752	3.39216	3.6187	3.13304	3.18866	-0.0556241	0.0556241	-1.7754
7	backward	selfinitiate	Elbow Vertical	Vertical	90/90b	20-7	grid on fall plane	0.0637139	1.01926	6.25098	0.169269	3.79376	4.46178	3.09588	3.08	0.0158747	0.0158747	0.51277
7	backward	selfinitiate	Wrist Vertical	Vertical	90/90b	20-7	grid on fall plane	0.041801	0.814319	5.13325	0.175891	4.76391	3.69217	3.16031	3.19553	-0.0352181	0.0352181	-1.11439
7	backward	selfinitiate	ASIS/GT Vertical	Vertical	90/90b	20-7	grid on fall plane	0.0412165	0.758314	5.43528	0.341199	3.4944	9.76416	2.6548	2.74	-0.0851993	0.0851993	-3.20926
7	backward	selfinitiate	Knee Vertical	Vertical	90/90b	20-7	grid on fall plane	0.0175198	0.349659	5.01054	0.120024	3.92761	3.0559	2.14172	1.9369	0.204822	0.204822	9.56343
7	backward	selfinitiate	Ankle Vertical	Vertical	90/90b	20-7	grid on fall plane	0.0354208	0.927195	3.82021	0.223481	5.21434	4.28589	4.15039	4.32391	-0.17352	0.17352	-4.18082
7	backward	selfinitiate	Head Vertical	Vertical	90/90b	20-10	grid on fall plane	0.0470967	1.47187	3.19979	0.133934	4.17552	3.2076	3.2315	3.49446	-0.26296	0.26296	-8.1374
7	backward	selfinitiate	Shoulder Vertical	Vertical	90/90b	20-10	grid on fall plane	0.0598536	1.20605	4.96277	0.124208	3.39216	3.66163	3.13304	3.12431	0.00872851	0.00872851	0.278596
7	backward	selfinitiate	Elbow Vertical	Vertical	90/90b	20-10	grid on fall plane	0.0638334	1.01926	6.2627	0.14395	3.79376	3.79441	3.09588	3.03001	0.0658681	0.0658681	2.12761
7	backward	selfinitiate	Wrist Vertical	Vertical	90/90b	20-10	grid on fall plane	0.0419057	0.814319	5.1461	0.202601	4.76391	4.25282	3.16031	3.55394	-0.393623	0.393623	-12.4552
7	backward	selfinitiate	ASIS/GT Vertical	Vertical	90/90b	20-10	grid on fall plane	0.0411473	0.758314	5.42615	0.342618	3.4944	9.80475	2.6548	2.78655	-0.131747	0.131747	-4.9626
7	backward	selfinitiate	Knee Vertical	Vertical	90/90b	20-10	grid on fall plane	0.0180092	0.349659	5.15048	0.105467	3.92761	2.68528	2.14172	1.98631	0.155409	0.155409	7.25626
7	backward	selfinitiate	Ankle Vertical	Vertical	90/90b	20-10	grid on fall plane	0.0355957	0.927195	3.83908	0.236038	5.21434	4.52672	4.15039	4.48313	-0.33274	0.33274	-8.01707
7	backward	selfinitiate	Head Vertical	Vertical	90/90b	20-12	grid on fall plane	0.0470606	1.47187	3.19733	0.133253	4.17552	3.19128	3.2315	3.50811	-0.276615	0.276615	-8.55996
7	backward	selfinitiate	Shoulder Vertical	Vertical	90/90b	20-12	grid on fall plane	0.059847	1.20605	4.96223	0.123736	3.39216	3.64771	3.13304	3.1186	0.0144423	0.0144423	0.460969
7	backward	selfinitiate	Elbow Vertical	Vertical	90/90b	20-12	grid on fall plane	0.0637118	1.01926	6.25077	0.139969	3.79376	3.68947	3.09588	3.08047	0.015403	0.015403	0.497534
7	backward	selfinitiate	Wrist Vertical	Vertical	90/90b	20-12	grid on fall plane	0.0420146	0.814319	5.15947	0.218343	4.76391	4.58327	3.16031	3.74533	-0.585014	0.585014	-18.5113
7	backward	selfinitiate	ASIS/GT Vertical	Vertical	90/90b	20-12	grid on fall plane	0.0412401	0.758314	5.43839	0.342027	3.4944	9.78787	2.6548	2.78725	-0.132452	0.132452	-4.98914
7	backward	selfinitiate	Knee Vertical	Vertical	90/90b	20-12	grid on fall plane	0.0179845	0.349659	5.14343	0.102859	3.92761	2.61888	2.14172	2.00488	0.136833	0.136833	6.38896
7	backward	selfinitiate	Ankle Vertical	Vertical	90/90b	20-12	grid on fall plane	0.0356418	0.927195	3.84405	0.23917	5.21434	4.58677	4.15039	4.56524	-0.414847	0.414847	-9.99538
7	backward	selfinitiate	Head Vertical	Vertical	90/90b	20-14	grid on fall plane	0.0471109	1.47187	3.20076	0.131845	4.17552	3.15756	3.2315	3.53511	-0.303608	0.303608	-9.39528
7	backward	selfinitiate	Shoulder Vertical	Vertical	90/90b	20-14	grid on fall plane	0.0598863	1.20605	4.96548	0.123001	3.39216	3.62603	3.13304	3.13306	-1.6834e-05	1.6834e-05	-0.000537306
7	backward	selfinitiate	Elbow Vertical	Vertical	90/90b	20-14	grid on fall plane	0.0639013	1.01926	6.26936	0.139763	3.79376	3.68402	3.09588	3.07739	0.0184824	0.0184824	0.597001
7	backward	selfinitiate	Wrist Vertical	Vertical	90/90b	20-14	grid on fall plane	0.0418675	0.814319	5.14141	0.221378	4.76391	4.64697	3.16031	3.7926	-0.632292	0.632292	-20.0073
7	backward	selfinitiate	ASIS/GT Vertical	Vertical	90/90b	20-14	grid on fall plane	0.0413472	0.758314	5.45252	0.341922	3.4944	9.78486	2.6548	2.79772	-0.142924	0.142924	-5.38361
7	backward	selfinitiate	Knee Vertical	Vertical	90/90b	20-14	grid on fall plane	0.018164	0.349659	5.19477	0.102499	3.92761	2.60971	2.14172	2.01086	0.130853	0.130853	6.10974
7	backward	selfinitiate	Ankle Vertical	Vertical	90/90b	20-14	grid on fall plane	0.0356728	0.927195	3.84739	0.240525	5.21434	4.61276	4.15039	4.58245	-0.43206	0.43206	-10.4101
8	backward	selfinitiate	Head Vertical	Vertical	90/90b	20-3	grid on fall plane	0.0508806	1.45289	3.50203	0.252331	3.83757	6.57528	3.48013	3.21167	0.268461	0.268461	7.71411
8	backward	selfinitiate	Shoulder Vertical	Vertical	90/90b	20-3	grid on fall plane	0.0649811	1.20278	5.40257	0.222103	3.71745	5.9746	3.46668	3.18036	0.286328	0.286328	8.25941
8	backward	selfinitiate	Elbow Vertical	Vertical	90/90b	20-3	grid on fall plane	0.0631941	1.04488	6.04798	0.300842	3.87896	7.75573	3.37334	3.06749	0.305851	0.305851	9.0667
8	backward	selfinitiate	Wrist Vertical	Vertical	90/90b	20-3	grid on fall plane	0.0561735	0.812614	6.91269	0.286921	5.29342	5.42033	3.20169	2.68712	0.514568	0.514568	16.0718
8	backward	selfinitiate	ASIS/GT Vertical	Vertical	90/90b	20-3	grid on fall plane	0.0328815	0.837756	3.92495	0.327812	4.84938	6.75988	3.11257	2.66569	0.446876	0.446876	14.3572
8	backward	selfinitiate	Knee Vertical	Vertical	90/90b	20-3	grid on fall plane	0.042141	0.303786	13.8719	0.197385	2.9156	6.76996	1.9333	1.50592	0.427377	0.427377	22.1061
8	backward	selfinitiate	Ankle Vertical	Vertical	90/90b	20-3	grid on fall plane	0.0228206	0.288338	7.91455	0.108672	1.20285	9.03452	0.926811	0.620545	0.306266	0.306266	33.0452
8	backward	selfinitiate	Head Vertical	Vertical	90/90b	20-5	grid on fall plane	0.0502817	1.45289	3.46081	0.175743	3.83757	4.57954	3.48013	3.53746	-0.05733	0.05733	-1.64735
8	backward	selfinitiate	Shoulder Vertical	Vertical	90/90b	20-5	grid on fall plane	0.0645893	1.20278	5.36999	0.148867	3.71745	4.00454	3.46668	3.46884	-0.00215327	0.00215327	-0.0621131
8	backward	selfinitiate	Elbow Vertical	Vertical	90/90b	20-5	grid on fall plane	0.0624441	1.04488	5.9762	0.201058	3.87896	5.1833	3.37334	3.32528	0.0480604	0.0480604	1.42471
8	backward	selfinitiate	Wrist Vertical	Vertical	90/90b	20-5	grid on fall plane	0.0549215	0.812614	6.75863	0.181211	5.29342	3.42332	3.20169	2.79707	0.404613	0.404613	12.6375
8	backward	selfinitiate	ASIS/GT Vertical	Vertical	90/90b	20-5	grid on fall plane	0.031526	0.837756	3.76315	0.246067	4.84938	5.0742	3.11257	2.88827	0.224293	0.224293	7.20606
8	backward	selfinitiate	Knee Vertical	Vertical	90/90b	20-5	grid on fall plane	0.0418293	0.303786	13.7693	0.123805	2.9156	4.24631	1.9333	1.84075	0.0925515	0.0925515	4.78723
8	backward	selfinitiate	Ankle Vertical	Vertical	90/90b	20-5	grid on fall plane	0.022688	0.288338	7.86855	0.0905805	1.20285	7.53049	0.926811	0.833638	0.0931736	0.0931736	10.0531
8	backward	selfinitiate	Head Vertical	Vertical	90/90b	20-7	grid on fall plane	0.0503461	1.45289	3.46523	0.156508	3.83757	4.0783	3.48013	3.61388	-0.133752	0.133752	-3.84329
8	backward	selfinitiate	Shoulder Vertical	Vertical	90/90b	20-7	grid on fall plane	0.0645996	1.20278	5.37085	0.136371	3.71745	3.66839	3.46668	3.57125	-0.104564	0.104564	-3.01625
8	backward	selfinitiate	Elbow Vertical	Vertical	90/90b	20-7	grid on fall plane	0.0621076	1.04488	5.944	0.155834	3.87896	4.01743	3.37334	3.40054	-0.0272028	0.0272028	-0.806404
8	backward	selfinitiate	Wrist Vertical	Vertical	90/90b	20-7	grid on fall plane	0.0545276	0.812614	6.71015	0.165503	5.29342	3.12659	3.20169	2.86415	0.337537	0.337537	10.5425
8	backward	selfinitiate	ASIS/GT Vertical	Vertical	90/90b	20-7	grid on fall plane	0.0311157	0.837756	3.71417	0.219502	4.84938	4.5264	3.11257	2.88076	0.231808	0.231808	7.44749
8	backward	selfinitiate	Knee Vertical	Vertical	90/90b	20-7	grid on fall plane	0.0415286	0.303786	13.6703	0.107269	2.9156	3.67913	1.9333	1.9737	-0.0403993	0.0403993	-2.08965
8	backward	selfinitiate	Ankle Vertical	Vertical	90/90b	20-7	grid on fall plane	0.0226696	0.288338	7.86217	0.0899284	1.20285	7.47628	0.926811	0.934266	-0.00745431	0.00745431	-0.804296
8	backward	selfinitiate	Head Vertical	Vertical	90/90b	20-10	grid on fall plane	0.0504777	1.45289	3.47429	0.160578	3.83757	4.18436	3.48013	3.61656	-0.136428	0.136428	-3.9202
8	backward	selfinitiate	Shoulder Vertical	Vertical	90/90b	20-10	grid on fall plane	0.0645219	1.20278	5.36438	0.133071	3.71745	3.57963	3.46668	3.54332	-0.0766315	0.0766315	-2.21051
8	backward	selfinitiate	Elbow Vertical	Vertical	90/90b	20-10	grid on fall plane	0.0618638	1.04488	5.92066	0.135759	3.87896	3.49988	3.37334	3.34932	0.0240173	0.0240173	0.711975
8	backward	selfinitiate	Wrist Vertical	Vertical	90/90b	20-10	grid on fall plane	0.0542815	0.812614	6.67987	0.157998	5.29342	2.98481	3.20169	2.97805	0.223633	0.223633	6.98485
8	backward	selfinitiate	ASIS/GT Vertical	Vertical	90/90b	20-10	grid on fall plane	0.0307422	0.837756	3.66959	0.217628	4.84938	4.48774	3.11257	2.84237	0.270202	0.270202	8.68098
8	backward	selfinitiate	Knee Vertical	Vertical	90/90b	20-10	grid on fall plane	0.0415039	0.303786	13.6622	0.101633	2.9156	3.48583	1.9333	2.02517	-0.091864	0.091864	-4.75167
8	backward	selfinitiate	Ankle Vertical	Vertical	90/90b	20-10	grid on fall plane	0.0226903	0.288338	7.86932	0.0899971	1.20285	7.48199	0.926811	0.933341	-0.0065301	0.0065301	-0.704577
8	backward	selfinitiate	Head Vertical	Vertical	90/90b	20-12	grid on fall plane	0.0503922	1.45289	3.46841	0.160383	3.83757	4.17929	3.48013	3.61775	-0.137623	0.137623	-3.95454
8	backward	selfinitiate	Shoulder Vertical	Vertical	90/90b	20-12	grid on fall plane	0.0644302	1.20278	5.35676	0.133763	3.71745	3.59823	3.46668	3.55375	-0.0870655	0.0870655	-2.51149
8	backward	selfinitiate	Elbow Vertical	Vertical	90/90b	20-12	grid on fall plane	0.0618091	1.04488	5.91543	0.132777	3.87896	3.42301	3.37334	3.33998	0.0333649	0.0333649	0.989075
8	backward	selfinitiate	Wrist Vertical	Vertical	90/90b	20-12	grid on fall plane	0.0543456	0.812614	6.68776	0.153778	5.29342	2.90507	3.20169	2.98472	0.216968	0.216968	6.77668
8	backward	selfinitiate	ASIS/GT Vertical	Vertical	90/90b	20-12	grid on fall plane	0.0308272	0.837756	3.67973	0.220012	4.84938	4.53691	3.11257	2.84247	0.270098	0.270098	8.67765
8	backward	selfinitiate	Knee Vertical	Vertical	90/90b	20-12	grid on fall plane	0.0413978	0.303786	13.6273	0.101637	2.9156	3.48597	1.9333	2.04677	-0.113471	0.113471	-5.8693
8	backward	selfinitiate	Ankle Vertical	Vertical	90/90b	20-12	grid on fall plane	0.0226693	0.288338	7.86207	0.0908999	1.20285	7.55705	0.926811	0.928992	-0.00218079	0.00218079	-0.2353
8	backward	selfinitiate	Head Vertical	Vertical	90/90b	20-14	grid on fall plane	0.0503767	1.45289	3.46734	0.158582	3.83757	4.13235	3.48013	3.60678	-0.126654	0.126654	-3.63935
8	backward	selfinitiate	Shoulder Vertical	Vertical	90/90b	20-14	grid on fall plane	0.0643649	1.20278	5.35134	0.134528	3.71745	3.61883	3.46668	3.55949	-0.0928041	0.0928041	-2.67703
8	backward	selfinitiate	Elbow Vertical	Vertical	90/90b	20-14	grid on fall plane	0.061748	1.04488	5.90958	0.132477	3.87896	3.41526	3.37334	3.33784	0.0355009	0.0355009	1.05239
8	backward	selfinitiate	Wrist Vertical	Vertical	90/90b	20-14	grid on fall plane	0.054406	0.812614	6.69518	0.152978	5.29342	2.88997	3.20169	3.00531	0.196376	0.196376	6.13353
8	backward	selfinitiate	ASIS/GT Vertical	Vertical	90/90b	20-14	grid on fall plane	0.0309609	0.837756	3.6957	0.220542	4.84938	4.54784	3.11257	2.83589	0.276681	0.276681	8.88915
8	backward	selfinitiate	Knee Vertical	Vertical	90/90b	20-14	grid on fall plane	0.0411789	0.303786	13.5552	0.102076	2.9156	3.50104	1.9333	2.0476	-0.114296	0.114296	-5.91198
8	backward	selfinitiate	Ankle Vertical	Vertical	90/90b	20-14	grid on fall plane	0.0226629	0.288338	7.85983	0.0916633	1.20285	7.62051	0.926811	0.925132	0.00167952	0.00167952	0.181215
9	backward	selfinitiate	Head Vertical	Vertical	90/90b	20-3	grid on fall plane	0.0763261	1.45756	5.23655	0.26809	3.34326	8.01882	2.97986	2.98743	-0.00757131	0.00757131	-0.254083
9	backward	selfinitiate	Shoulder Vertical	Vertical	90/90b	20-3	grid on fall plane	0.0860915	1.21796	7.06847	0.238407	3.16636	7.52939	2.81579	2.87938	-0.0635898	0.0635898	-2.25833
9	backward	selfinitiate	Elbow Vertical	Vertical	90/90b	20-3	grid on fall plane	0.0868181	1.00911	8.60345	0.207788	3.06214	6.78569	2.60032	2.83922	-0.238907	0.238907	-9.18759
9	backward	selfinitiate	Wrist Vertical	Vertical	90/90b	20-3	grid on fall plane	0.0773246	0.799867	9.66719	0.248954	3.50688	7.09902	2.7895	2.96256	-0.173062	0.173062	-6.20403
9	backward	selfinitiate	ASIS/GT Vertical	Vertical	90/90b	20-3	grid on fall plane	0.0561806	0.790844	7.10388	0.198713	3.47435	5.71944	2.5214	2.53062	-0.0092231	0.0092231	-0.365793
9	backward	selfinitiate	Knee Vertical	Vertical	90/90b	20-3	grid on fall plane	0.052326	0.237285	22.0519	0.289877	2.44836	11.8397	1.50765	0.941421	0.566224	0.566224	37.5569
9	backward	selfinitiate	Ankle Vertical	Vertical	90/90b	20-3	grid on fall plane	0.0175282	0.267464	6.55348	0.192325	2.87127	6.69827	1.44081	1.32698	0.11383	0.11383	7.9004
9	backward	selfinitiate	Head Vertical	Vertical	90/90b	20-5	grid on fall plane	0.0752044	1.45756	5.1596	0.197798	3.34326	5.91634	2.97986	3.28917	-0.309315	0.309315	-10.3802
9	backward	selfinitiate	Shoulder Vertical	Vertical	90/90b	20-5	grid on fall plane	0.0852026	1.21796	6.99549	0.18305	3.16636	5.78109	2.81579	3.05337	-0.237579	0.237579	-8.43737
9	backward	selfinitiate	Elbow Vertical	Vertical	90/90b	20-5	grid on fall plane	0.0871657	1.00911	8.63789	0.183125	3.06214	5.98029	2.60032	2.83977	-0.239451	0.239451	-9.20852
9	backward	selfinitiate	Wrist Vertical	Vertical	90/90b	20-5	grid on fall plane	0.0775396	0.799867	9.69406	0.281184	3.50688	8.01808	2.7895	3.34455	-0.555046	0.555046	-19.8977
9	backward	selfinitiate	ASIS/GT Vertical	Vertical	90/90b	20-5	grid on fall plane	0.0564161	0.790844	7.13366	0.167894	3.47435	4.83238	2.5214	2.5404	-0.018996	0.018996	-0.753392
9	backward	selfinitiate	Knee Vertical	Vertical	90/90b	20-5	grid on fall plane	0.0516048	0.237285	21.748	0.179582	2.44836	7.33477	1.50765	1.12336	0.384286	0.384286	25.4891
9	backward	selfinitiate	Ankle Vertical	Vertical	90/90b	20-5	grid on fall plane	0.018357	0.267464	6.86337	0.190437	2.87127	6.6325	1.44081	1.59162	-0.150812	0.150812	-10.4672
9	backward	selfinitiate	Head Vertical	Vertical	90/90b	20-7	grid on fall plane	0.0750258	1.45756	5.14734	0.158432	3.34326	4.73885	2.97986	3.32702	-0.347165	0.347165	-11.6504
9	backward	selfinitiate	Shoulder Vertical	Vertical	90/90b	20-7	grid on fall plane	0.085257	1.21796	6.99995	0.172948	3.16636	5.46205	2.81579	3.11781	-0.302022	0.302022	-10.726
9	backward	selfinitiate	Elbow Vertical	Vertical	90/90b	20-7	grid on fall plane	0.0875582	1.00911	8.67679	0.165054	3.06214	5.39016	2.60032	2.85816	-0.257843	0.257843	-9.91583
9	backward	selfinitiate	Wrist Vertical	Vertical	90/90b	20-7	grid on fall plane	0.0774491	0.799867	9.68275	0.310786	3.50688	8.86218	2.7895	3.66359	-0.874085	0.874085	-31.3348
9	backward	selfinitiate	ASIS/GT Vertical	Vertical	90/90b	20-7	grid on fall plane	0.0564244	0.790844	7.1347	0.142309	3.47435	4.09599	2.5214	2.40551	0.115889	0.115889	4.5962
9	backward	selfinitiate	Knee Vertical	Vertical	90/90b	20-7	grid on fall plane	0.051873	0.237285	21.861	0.149365	2.44836	6.10061	1.50765	1.34732	0.160327	0.160327	10.6343
9	backward	selfinitiate	Ankle Vertical	Vertical	90/90b	20-7	grid on fall plane	0.0184699	0.267464	6.90559	0.181028	2.87127	6.30479	1.44081	1.65106	-0.210249	0.210249	-14.5924
9	backward	selfinitiate	Head Vertical	Vertical	90/90b	20-10	grid on fall plane	0.0750806	1.45756	5.1511	0.154477	3.34326	4.62057	2.97986	3.29529	-0.315433	0.315433	-10.5855
9	backward	selfinitiate	Shoulder Vertical	Vertical	90/90b	20-10	grid on fall plane	0.0849208	1.21796	6.97235	0.172564	3.16636	5.44992	2.81579	3.17387	-0.358081	0.358081	-12.7169
9	backward	selfinitiate	Elbow Vertical	Vertical	90/90b	20-10	grid on fall plane	0.0871265	1.00911	8.63401	0.165476	3.06214	5.40393	2.60032	2.88335	-0.283034	0.283034	-10.8846
9	backward	selfinitiate	Wrist Vertical	Vertical	90/90b	20-10	grid on fall plane	0.0770486	0.799867	9.63268	0.333416	3.50688	9.50749	2.7895	3.905	-1.1155	1.1155	-39.9892
9	backward	selfinitiate	ASIS/GT Vertical	Vertical	90/90b	20-10	grid on fall plane	0.0563086	0.790844	7.12006	0.140128	3.47435	4.03321	2.5214	2.52027	0.00113019	0.00113019	0.0448239
9	backward	selfinitiate	Knee Vertical	Vertical	90/90b	20-10	grid on fall plane	0.052178	0.237285	21.9896	0.144366	2.44836	5.89643	1.50765	1.37283	0.134819	0.134819	8.94234
9	backward	selfinitiate	Ankle Vertical	Vertical	90/90b	20-10	grid on fall plane	0.0184784	0.267464	6.90875	0.172351	2.87127	6.00262	1.44081	1.58208	-0.141268	0.141268	-9.80477
9	backward	selfinitiate	Head Vertical	Vertical	90/90b	20-12	grid on fall plane	0.0751314	1.45756	5.15459	0.155503	3.34326	4.65124	2.97986	3.31079	-0.330928	0.330928	-11.1055
9	backward	selfinitiate	Shoulder Vertical	Vertical	90/90b	20-12	grid on fall plane	0.0849036	1.21796	6.97094	0.174506	3.16636	5.51125	2.81579	3.21683	-0.401035	0.401035	-14.2424
9	backward	selfinitiate	Elbow Vertical	Vertical	90/90b	20-12	grid on fall plane	0.0869753	1.00911	8.61903	0.165727	3.06214	5.41214	2.60032	2.89375	-0.293435	0.293435	-11.2846
9	backward	selfinitiate	Wrist Vertical	Vertical	90/90b	20-12	grid on fall plane	0.0768439	0.799867	9.60709	0.333319	3.50688	9.50472	2.7895	3.99447	-1.20497	1.20497	-43.1965
9	backward	selfinitiate	ASIS/GT Vertical	Vertical	90/90b	20-12	grid on fall plane	0.0564354	0.790844	7.13609	0.139758	3.47435	4.02256	2.5214	2.57394	-0.0525409	0.0525409	-2.0838
9	backward	selfinitiate	Knee Vertical	Vertical	90/90b	20-12	grid on fall plane	0.0521803	0.237285	21.9905	0.143286	2.44836	5.85234	1.50765	1.37471	0.132938	0.132938	8.81759
9	backward	selfinitiate	Ankle Vertical	Vertical	90/90b	20-12	grid on fall plane	0.0184744	0.267464	6.90725	0.172071	2.87127	5.99287	1.44081	1.596	-0.155187	0.155187	-10.7709
9	backward	selfinitiate	Head Vertical	Vertical	90/90b	20-14	grid on fall plane	0.0750645	1.45756	5.15	0.156394	3.34326	4.67789	2.97986	3.32047	-0.340611	0.340611	-11.4305
9	backward	selfinitiate	Shoulder Vertical	Vertical	90/90b	20-14	grid on fall plane	0.0849869	1.21796	6.97778	0.173411	3.16636	5.47666	2.81579	3.22618	-0.410394	0.410394	-14.5747
9	backward	selfinitiate	Elbow Vertical	Vertical	90/90b	20-14	grid on fall plane	0.0870015	1.00911	8.62162	0.166674	3.06214	5.44304	2.60032	2.88975	-0.289429	0.289429	-11.1305
9	backward	selfinitiate	Wrist Vertical	Vertical	90/90b	20-14	grid on fall plane	0.0770756	0.799867	9.63605	0.332839	3.50688	9.49104	2.7895	4.03625	-1.24675	1.24675	-44.6943
9	backward	selfinitiate	ASIS/GT Vertical	Vertical	90/90b	20-14	grid on fall plane	0.0563584	0.790844	7.12636	0.139833	3.47435	4.02473	2.5214	2.5898	-0.0684033	0.0684033	-2.71291
9	backward	selfinitiate	Knee Vertical	Vertical	90/90b	20-14	grid on fall plane	0.0522343	0.237285	22.0133	0.143533	2.44836	5.8624	1.50765	1.36996	0.137682	0.137682	9.13229
9	backward	selfinitiate	Ankle Vertical	Vertical	90/90b	20-14	grid on fall plane	0.0185371	0.267464	6.93069	0.172303	2.87127	6.00094	1.44081	1.60652	-0.165709	0.165709	-11.5011
10	backward	selfinitiate	Head Vertical	Vertical	90/90b	20-3	grid on fall plane	0.0164129	1.0952	1.49862	0.334134	5.61427	5.95152	4.05739	3.80514	0.252254	0.252254	6.21715
10	backward	selfinitiate	Shoulder Vertical	Vertical	90/90b	20-3	grid on fall plane	0.0425424	0.989205	4.30067	0.353982	5.38946	6.56805	4.08765	3.89772	0.189929	0.189929	4.64642
10	backward	selfinitiate	Elbow Vertical	Vertical	90/90b	20-3	grid on fall plane	0.065909	0.956947	6.88742	0.366667	5.49152	6.67697	4.30519	3.7305	0.574686	0.574686	13.3487
10	backward	selfinitiate	Wrist Vertical	Vertical	90/90b	20-3	grid on fall plane	0.134799	0.954134	14.1279	0.452574	5.61833	8.0553	4.79758	3.76224	1.03534	1.03534	21.5805
10	backward	selfinitiate	ASIS/GT Vertical	Vertical	90/90b	20-3	grid on fall plane	0.0476289	0.905166	5.26189	0.3473	5.12969	6.77038	3.69275	3.46195	0.230799	0.230799	6.25007
10	backward	selfinitiate	Knee Vertical	Vertical	90/90b	20-3	grid on fall plane	0.0244528	0.352621	6.93458	0.276226	2.86705	9.63449	1.82519	1.36316	0.46203	0.46203	25.314
10	backward	selfinitiate	Ankle Vertical	Vertical	90/90b	20-3	grid on fall plane	0.0431995	0.373418	11.5687	0.380896	3.16146	12.0481	1.74098	1.67634	0.0646436	0.0646436	3.71306
10	backward	selfinitiate	Head Vertical	Vertical	90/90b	20-5	grid on fall plane	0.0124724	1.0952	1.13882	0.172868	5.61427	3.07909	4.05739	4.13006	-0.0726688	0.0726688	-1.79102
10	backward	selfinitiate	Shoulder Vertical	Vertical	90/90b	20-5	grid on fall plane	0.0408433	0.989205	4.1289	0.214746	5.38946	3.98455	4.08765	4.30759	-0.219946	0.219946	-5.38074
10	backward	selfinitiate	Elbow Vertical	Vertical	90/90b	20-5	grid on fall plane	0.0641095	0.956947	6.69938	0.242595	5.49152	4.41764	4.30519	4.24439	0.0607959	0.0607959	1.41215
10	backward	selfinitiate	Wrist Vertical	Vertical	90/90b	20-5	grid on fall plane	0.133016	0.954134	13.941	0.357109	5.61833	6.35614	4.79758	4.09741	0.700179	0.700179	14.5944
10	backward	selfinitiate	ASIS/GT Vertical	Vertical	90/90b	20-5	grid on fall plane	0.0451825	0.905166	4.99162	0.16716	5.12969	3.25868	3.69275	3.78069	-0.087949	0.087949	-2.38167
10	backward	selfinitiate	Knee Vertical	Vertical	90/90b	20-5	grid on fall plane	0.0232849	0.352621	6.60336	0.165614	2.86705	5.77644	1.82519	1.31859	0.506605	0.506605	27.7562
10	backward	selfinitiate	Ankle Vertical	Vertical	90/90b	20-5	grid on fall plane	0.0416353	0.373418	11.1498	0.260277	3.16146	8.2328	1.74098	1.89171	-0.150726	0.150726	-8.65755
10	backward	selfinitiate	Head Vertical	Vertical	90/90b	20-7	grid on fall plane	0.0121016	1.0952	1.10497	0.124864	5.61427	2.22405	4.05739	4.09871	-0.041324	0.041324	-1.01849
10	backward	selfinitiate	Shoulder Vertical	Vertical	90/90b	20-7	grid on fall plane	0.040575	0.989205	4.10178	0.186685	5.38946	3.46389	4.08765	4.43027	-0.342624	0.342624	-8.38193
10	backward	selfinitiate	Elbow Vertical	Vertical	90/90b	20-7	grid on fall plane	0.064059	0.956947	6.6941	0.231242	5.49152	4.21089	4.30519	4.52904	-0.223846	0.223846	-5.19945
10	backward	selfinitiate	Wrist Vertical	Vertical	90/90b	20-7	grid on fall plane	0.132807	0.954134	13.9191	0.337806	5.61833	6.01256	4.79758	4.23892	0.558668	0.558668	11.6448
10	backward	selfinitiate	ASIS/GT Vertical	Vertical	90/90b	20-7	grid on fall plane	0.0450222	0.905166	4.97392	0.124765	5.12969	2.4322	3.69275	3.83757	-0.144821	0.144821	-3.92178
10	backward	selfinitiate	Knee Vertical	Vertical	90/90b	20-7	grid on fall plane	0.0232812	0.352621	6.60232	0.104409	2.86705	3.6417	1.82519	1.4761	0.34909	0.34909	19.1262
10	backward	selfinitiate	Ankle Vertical	Vertical	90/90b	20-7	grid on fall plane	0.0422218	0.373418	11.3069	0.241952	3.16146	7.65317	1.74098	2.07917	-0.338185	0.338185	-19.4249
10	backward	selfinitiate	Head Vertical	Vertical	90/90b	20-10	grid on fall plane	0.0121262	1.0952	1.10721	0.115905	5.61427	2.06447	4.05739	4.03988	0.0175062	0.0175062	0.431465
10	backward	selfinitiate	Shoulder Vertical	Vertical	90/90b	20-10	grid on fall plane	0.0406572	0.989205	4.11009	0.178253	5.38946	3.30744	4.08765	4.40902	-0.321369	0.321369	-7.86196
10	backward	selfinitiate	Elbow Vertical	Vertical	90/90b	20-10	grid on fall plane	0.0643178	0.956947	6.72114	0.242636	5.49152	4.41839	4.30519	4.74016	-0.434973	0.434973	-10.1035
10	backward	selfinitiate	Wrist Vertical	Vertical	90/90b	20-10	grid on fall plane	0.133277	0.954134	13.9684	0.328665	5.61833	5.84987	4.79758	4.23243	0.565157	0.565157	11.78
10	backward	selfinitiate	ASIS/GT Vertical	Vertical	90/90b	20-10	grid on fall plane	0.0447069	0.905166	4.93908	0.107213	5.12969	2.09004	3.69275	3.79739	-0.104646	0.104646	-2.83382
10	backward	selfinitiate	Knee Vertical	Vertical	90/90b	20-10	grid on fall plane	0.0233891	0.352621	6.63293	0.103142	2.86705	3.5975	1.82519	1.50586	0.319332	0.319332	17.4958
10	backward	selfinitiate	Ankle Vertical	Vertical	90/90b	20-10	grid on fall plane	0.042347	0.373418	11.3404	0.23242	3.16146	7.35168	1.74098	2.10766	-0.366682	0.366682	-21.0618
10	backward	selfinitiate	Head Vertical	Vertical	90/90b	20-12	grid on fall plane	0.0122103	1.0952	1.11489	0.116171	5.61427	2.06922	4.05739	4.02552	0.0318693	0.0318693	0.785464
10	backward	selfinitiate	Shoulder Vertical	Vertical	90/90b	20-12	grid on fall plane	0.0405495	0.989205	4.0992	0.179034	5.38946	3.32192	4.08765	4.43239	-0.344744	0.344744	-8.4338
10	backward	selfinitiate	Elbow Vertical	Vertical	90/90b	20-12	grid on fall plane	0.06441	0.956947	6.73077	0.236936	5.49152	4.31458	4.30519	4.7001	-0.394908	0.394908	-9.17283
10	backward	selfinitiate	Wrist Vertical	Vertical	90/90b	20-12	grid on fall plane	0.133327	0.954134	13.9736	0.324352	5.61833	5.77311	4.79758	4.20078	0.596803	0.596803	12.4397
10	backward	selfinitiate	ASIS/GT Vertical	Vertical	90/90b	20-12	grid on fall plane	0.044823	0.905166	4.95191	0.106742	5.12969	2.08086	3.69275	3.78696	-0.094211	0.094211	-2.55125
10	backward	selfinitiate	Knee Vertical	Vertical	90/90b	20-12	grid on fall plane	0.0234402	0.352621	6.64741	0.103593	2.86705	3.61321	1.82519	1.51271	0.312483	0.312483	17.1206
10	backward	selfinitiate	Ankle Vertical	Vertical	90/90b	20-12	grid on fall plane	0.0423951	0.373418	11.3533	0.231071	3.16146	7.309	1.74098	2.08598	-0.345001	0.345001	-19.8164
10	backward	selfinitiate	Head Vertical	Vertical	90/90b	20-14	grid on fall plane	0.0122138	1.0952	1.1152	0.117515	5.61427	2.09315	4.05739	4.00498	0.0524056	0.0524056	1.29161
10	backward	selfinitiate	Shoulder Vertical	Vertical	90/90b	20-14	grid on fall plane	0.0405817	0.989205	4.10246	0.180453	5.38946	3.34827	4.08765	4.45563	-0.367982	0.367982	-9.0023
10	backward	selfinitiate	Elbow Vertical	Vertical	90/90b	20-14	grid on fall plane	0.0641741	0.956947	6.70612	0.232492	5.49152	4.23367	4.30519	4.65997	-0.354775	0.354775	-8.24064
10	backward	selfinitiate	Wrist Vertical	Vertical	90/90b	20-14	grid on fall plane	0.133141	0.954134	13.9541	0.322107	5.61833	5.73314	4.79758	4.20843	0.589156	0.589156	12.2803
10	backward	selfinitiate	ASIS/GT Vertical	Vertical	90/90b	20-14	grid on fall plane	0.0448579	0.905166	4.95577	0.106664	5.12969	2.07935	3.69275	3.7806	-0.0878571	0.0878571	-2.37918
10	backward	selfinitiate	Knee Vertical	Vertical	90/90b	20-14	grid on fall plane	0.0233786	0.352621	6.62994	0.104301	2.86705	3.63791	1.82519	1.51821	0.306985	0.306985	16.8193
10	backward	selfinitiate	Ankle Vertical	Vertical	90/90b	20-14	grid on fall plane	0.0420427	0.373418	11.2589	0.230959	3.16146	7.30545	1.74098	2.08746	-0.346479	0.346479	-19.9014
11	backward	selfinitiate	Head Vertical	Vertical	90/90b	20-3	grid on fall plane	0.0254227	1.07543	2.36396	0.370224	5.68131	6.51652	4.03304	3.82362	0.209422	0.209422	5.19267
11	backward	selfinitiate	Shoulder Vertical	Vertical	90/90b	20-3	grid on fall plane	0.0519077	0.987253	5.25779	0.412463	5.1077	8.07531	3.98944	3.89048	0.0989621	0.0989621	2.4806
11	backward	selfinitiate	Elbow Vertical	Vertical	90/90b	20-3	grid on fall plane	0.0705668	0.943856	7.47644	0.445475	5.123	8.69559	4.17826	3.72243	0.455825	0.455825	10.9094
11	backward	selfinitiate	Wrist Vertical	Vertical	90/90b	20-3	grid on fall plane	0.127039	0.948937	13.3875	0.500487	5.53944	9.03497	4.7329	3.67838	1.05452	1.05452	22.2806
11	backward	selfinitiate	ASIS/GT Vertical	Vertical	90/90b	20-3	grid on fall plane	0.0451232	0.912305	4.94606	0.357923	5.28349	6.77436	3.84893	3.51705	0.331875	0.331875	8.62253
11	backward	selfinitiate	Knee Vertical	Vertical	90/90b	20-3	grid on fall plane	0.0219297	0.371784	5.89851	0.168541	2.6961	6.25129	1.86086	1.60413	0.256722	0.256722	13.7959
11	backward	selfinitiate	Ankle Vertical	Vertical	90/90b	20-3	grid on fall plane	0.0575826	0.222301	25.903	0.372572	2.45634	15.1678	1.49234	0.78785	0.704485	0.704485	47.2069
11	backward	selfinitiate	Head Vertical	Vertical	90/90b	20-5	grid on fall plane	0.0216781	1.07543	2.01577	0.186418	5.68131	3.28126	4.03304	4.1841	-0.151063	0.151063	-3.74564
11	backward	selfinitiate	Shoulder Vertical	Vertical	90/90b	20-5	grid on fall plane	0.0497068	0.987253	5.03486	0.266632	5.1077	5.22019	3.98944	4.27536	-0.285918	0.285918	-7.16686
11	backward	selfinitiate	Elbow Vertical	Vertical	90/90b	20-5	grid on fall plane	0.0691352	0.943856	7.32476	0.347037	5.123	6.7741	4.17826	4.04923	0.129024	0.129024	3.08798
11	backward	selfinitiate	Wrist Vertical	Vertical	90/90b	20-5	grid on fall plane	0.125849	0.948937	13.2621	0.402397	5.53944	7.26422	4.7329	3.87059	0.862306	0.862306	18.2194
11	backward	selfinitiate	ASIS/GT Vertical	Vertical	90/90b	20-5	grid on fall plane	0.0430175	0.912305	4.71526	0.189484	5.28349	3.58634	3.84893	3.841	0.00792704	0.00792704	0.205955
11	backward	selfinitiate	Knee Vertical	Vertical	90/90b	20-5	grid on fall plane	0.021938	0.371784	5.90073	0.120287	2.6961	4.46153	1.86086	1.66106	0.1998	0.1998	10.737
11	backward	selfinitiate	Ankle Vertical	Vertical	90/90b	20-5	grid on fall plane	0.0568909	0.222301	25.5918	0.258463	2.45634	10.5223	1.49234	1.24693	0.245404	0.245404	16.4443
11	backward	selfinitiate	Head Vertical	Vertical	90/90b	20-7	grid on fall plane	0.0216394	1.07543	2.01217	0.130407	5.68131	2.29538	4.03304	4.26497	-0.231933	0.231933	-5.75083
11	backward	selfinitiate	Shoulder Vertical	Vertical	90/90b	20-7	grid on fall plane	0.0490759	0.987253	4.97096	0.207093	5.1077	4.05452	3.98944	4.36331	-0.373868	0.373868	-9.37142
11	backward	selfinitiate	Elbow Vertical	Vertical	90/90b	20-7	grid on fall plane	0.0689366	0.943856	7.30371	0.302729	5.123	5.90921	4.17826	4.14945	0.0288056	0.0288056	0.689418
11	backward	selfinitiate	Wrist Vertical	Vertical	90/90b	20-7	grid on fall plane	0.12634	0.948937	13.3138	0.352447	5.53944	6.36251	4.7329	3.88635	0.846546	0.846546	17.8864
11	backward	selfinitiate	ASIS/GT Vertical	Vertical	90/90b	20-7	grid on fall plane	0.042992	0.912305	4.71246	0.146179	5.28349	2.76672	3.84893	3.94858	-0.0996541	0.0996541	-2.58914
11	backward	selfinitiate	Knee Vertical	Vertical	90/90b	20-7	grid on fall plane	0.0220953	0.371784	5.94305	0.0972004	2.6961	3.60522	1.86086	1.75155	0.10931	0.10931	5.87417
11	backward	selfinitiate	Ankle Vertical	Vertical	90/90b	20-7	grid on fall plane	0.0571558	0.222301	25.711	0.234145	2.45634	9.53227	1.49234	1.39302	0.0993115	0.0993115	6.65477
11	backward	selfinitiate	Head Vertical	Vertical	90/90b	20-10	grid on fall plane	0.021764	1.07543	2.02375	0.124429	5.68131	2.19015	4.03304	4.25876	-0.225725	0.225725	-5.59689
11	backward	selfinitiate	Shoulder Vertical	Vertical	90/90b	20-10	grid on fall plane	0.0485553	0.987253	4.91822	0.183452	5.1077	3.59168	3.98944	4.38099	-0.391547	0.391547	-9.81457
11	backward	selfinitiate	Elbow Vertical	Vertical	90/90b	20-10	grid on fall plane	0.0690322	0.943856	7.31385	0.263452	5.123	5.14255	4.17826	4.12758	0.0506745	0.0506745	1.21281
11	backward	selfinitiate	Wrist Vertical	Vertical	90/90b	20-10	grid on fall plane	0.126722	0.948937	13.3541	0.325307	5.53944	5.87256	4.7329	3.88884	0.844058	0.844058	17.8338
11	backward	selfinitiate	ASIS/GT Vertical	Vertical	90/90b	20-10	grid on fall plane	0.0433421	0.912305	4.75084	0.134984	5.28349	2.55483	3.84893	3.96929	-0.120361	0.120361	-3.12714
11	backward	selfinitiate	Knee Vertical	Vertical	90/90b	20-10	grid on fall plane	0.0227728	0.371784	6.12528	0.0940282	2.6961	3.48756	1.86086	1.85121	0.00964338	0.00964338	0.518223
11	backward	selfinitiate	Ankle Vertical	Vertical	90/90b	20-10	grid on fall plane	0.0572925	0.222301	25.7725	0.229198	2.45634	9.33087	1.49234	1.38339	0.108946	0.108946	7.30035
11	backward	selfinitiate	Head Vertical	Vertical	90/90b	20-12	grid on fall plane	0.0217032	1.07543	2.0181	0.128068	5.68131	2.25419	4.03304	4.28811	-0.255077	0.255077	-6.32469
11	backward	selfinitiate	Shoulder Vertical	Vertical	90/90b	20-12	grid on fall plane	0.0484321	0.987253	4.90575	0.184537	5.1077	3.61291	3.98944	4.38002	-0.390574	0.390574	-9.79019
11	backward	selfinitiate	Elbow Vertical	Vertical	90/90b	20-12	grid on fall plane	0.0691577	0.943856	7.32714	0.260686	5.123	5.08855	4.17826	4.12667	0.0515868	0.0515868	1.23465
11	backward	selfinitiate	Wrist Vertical	Vertical	90/90b	20-12	grid on fall plane	0.126681	0.948937	13.3498	0.324161	5.53944	5.85187	4.7329	3.87961	0.85329	0.85329	18.0289
11	backward	selfinitiate	ASIS/GT Vertical	Vertical	90/90b	20-12	grid on fall plane	0.0432123	0.912305	4.73661	0.13496	5.28349	2.55438	3.84893	3.95511	-0.106181	0.106181	-2.75871
11	backward	selfinitiate	Knee Vertical	Vertical	90/90b	20-12	grid on fall plane	0.0228541	0.371784	6.14713	0.0943999	2.6961	3.50135	1.86086	1.8532	0.0076519	0.0076519	0.411203
11	backward	selfinitiate	Ankle Vertical	Vertical	90/90b	20-12	grid on fall plane	0.0573281	0.222301	25.7885	0.22996	2.45634	9.36192	1.49234	1.38402	0.108319	0.108319	7.25834
11	backward	selfinitiate	Head Vertical	Vertical	90/90b	20-14	grid on fall plane	0.0217009	1.07543	2.01788	0.12762	5.68131	2.24631	4.03304	4.29628	-0.263245	0.263245	-6.52722
11	backward	selfinitiate	Shoulder Vertical	Vertical	90/90b	20-14	grid on fall plane	0.0484131	0.987253	4.90382	0.184398	5.1077	3.6102	3.98944	4.37652	-0.387081	0.387081	-9.70263
11	backward	selfinitiate	Elbow Vertical	Vertical	90/90b	20-14	grid on fall plane	0.0697084	0.943856	7.38548	0.259638	5.123	5.0681	4.17826	4.11676	0.0615007	0.0615007	1.47192
11	backward	selfinitiate	Wrist Vertical	Vertical	90/90b	20-14	grid on fall plane	0.127346	0.948937	13.4198	0.325574	5.53944	5.87738	4.7329	3.88694	0.845957	0.845957	17.874
11	backward	selfinitiate	ASIS/GT Vertical	Vertical	90/90b	20-14	grid on fall plane	0.0431781	0.912305	4.73286	0.134735	5.28349	2.55011	3.84893	3.9523	-0.103373	0.103373	-2.68575
11	backward	selfinitiate	Knee Vertical	Vertical	90/90b	20-14	grid on fall plane	0.0229732	0.371784	6.17919	0.0947541	2.6961	3.51449	1.86086	1.85137	0.00948445	0.00948445	0.509682
11	backward	selfinitiate	Ankle Vertical	Vertical	90/90b	20-14	grid on fall plane	0.0570591	0.222301	25.6675	0.230194	2.45634	9.37145	1.49234	1.3735	0.118836	0.118836	7.96311
12	backward	selfinitiate	Head Vertical	Vertical	90/90b	20-3	grid on fall plane	0.0475534	1.01421	4.68873	0.293688	4.94043	5.94458	3.67469	3.68065	-0.00596531	0.00596531	-0.162335
12	backward	selfinitiate	Shoulder Vertical	Vertical	90/90b	20-3	grid on fall plane	0.0755656	0.919604	8.21719	0.399233	4.96372	8.04302	3.86274	3.788	0.0747446	0.0747446	1.93501
12	backward	selfinitiate	Elbow Vertical	Vertical	90/90b	20-3	grid on fall plane	0.0786042	0.8517	9.22909	0.397104	5.00376	7.93611	4.00767	3.39417	0.613495	0.613495	15.308
12	backward	selfinitiate	Wrist Vertical	Vertical	90/90b	20-3	grid on fall plane	0.126364	0.831858	15.1906	0.452572	5.3556	8.45045	4.45044	3.3729	1.07755	1.07755	24.2121
12	backward	selfinitiate	ASIS/GT Vertical	Vertical	90/90b	20-3	grid on fall plane	0.0676951	0.892408	7.58567	0.258094	4.52017	5.70983	3.31717	3.36528	-0.0481101	0.0481101	-1.45034
12	backward	selfinitiate	Knee Vertical	Vertical	90/90b	20-3	grid on fall plane	0.0168	0.4163	4.03556	0.226717	2.90101	7.8151	1.97796	1.70793	0.270035	0.270035	13.6522
12	backward	selfinitiate	Ankle Vertical	Vertical	90/90b	20-3	grid on fall plane	0.0367887	0.151222	24.3277	0.39134	2.62324	14.9182	1.83265	0.762246	1.0704	1.0704	58.4074
12	backward	selfinitiate	Head Vertical	Vertical	90/90b	20-5	grid on fall plane	0.0464186	1.01421	4.57684	0.179664	4.94043	3.63659	3.67469	3.93575	-0.261066	0.261066	-7.10444
12	backward	selfinitiate	Shoulder Vertical	Vertical	90/90b	20-5	grid on fall plane	0.075079	0.919604	8.16428	0.275863	4.96372	5.55758	3.86274	4.23744	-0.374691	0.374691	-9.70012
12	backward	selfinitiate	Elbow Vertical	Vertical	90/90b	20-5	grid on fall plane	0.0778884	0.8517	9.14505	0.287169	5.00376	5.73906	4.00767	3.80159	0.206074	0.206074	5.142
12	backward	selfinitiate	Wrist Vertical	Vertical	90/90b	20-5	grid on fall plane	0.125042	0.831858	15.0317	0.343688	5.3556	6.41735	4.45044	3.93581	0.514631	0.514631	11.5636
12	backward	selfinitiate	ASIS/GT Vertical	Vertical	90/90b	20-5	grid on fall plane	0.0672738	0.892408	7.53846	0.173687	4.52017	3.8425	3.31717	3.6442	-0.327034	0.327034	-9.85884
12	backward	selfinitiate	Knee Vertical	Vertical	90/90b	20-5	grid on fall plane	0.0149459	0.4163	3.59017	0.104813	2.90101	3.61298	1.97796	1.67555	0.302408	0.302408	15.2889
12	backward	selfinitiate	Ankle Vertical	Vertical	90/90b	20-5	grid on fall plane	0.0343461	0.151222	22.7124	0.273519	2.62324	10.4268	1.83265	1.25313	0.579519	0.579519	31.622
12	backward	selfinitiate	Head Vertical	Vertical	90/90b	20-7	grid on fall plane	0.0464264	1.01421	4.5776	0.15605	4.94043	3.15863	3.67469	3.99247	-0.317783	0.317783	-8.6479
12	backward	selfinitiate	Shoulder Vertical	Vertical	90/90b	20-7	grid on fall plane	0.0748181	0.919604	8.1359	0.235504	4.96372	4.74451	3.86274	4.3474	-0.484659	0.484659	-12.547
12	backward	selfinitiate	Elbow Vertical	Vertical	90/90b	20-7	grid on fall plane	0.0778009	0.8517	9.13477	0.248619	5.00376	4.96863	4.00767	3.89218	0.115489	0.115489	2.88171
12	backward	selfinitiate	Wrist Vertical	Vertical	90/90b	20-7	grid on fall plane	0.125202	0.831858	15.0509	0.345171	5.3556	6.44504	4.45044	4.40211	0.04833	0.04833	1.08596
12	backward	selfinitiate	ASIS/GT Vertical	Vertical	90/90b	20-7	grid on fall plane	0.0669905	0.892408	7.50671	0.167541	4.52017	3.70652	3.31717	3.69245	-0.375285	0.375285	-11.3134
12	backward	selfinitiate	Knee Vertical	Vertical	90/90b	20-7	grid on fall plane	0.0149148	0.4163	3.58271	0.0740957	2.90101	2.55413	1.97796	1.84	0.137957	0.137957	6.97469
12	backward	selfinitiate	Ankle Vertical	Vertical	90/90b	20-7	grid on fall plane	0.033749	0.151222	22.3175	0.243612	2.62324	9.28667	1.83265	1.44758	0.385068	0.385068	21.0116
12	backward	selfinitiate	Head Vertical	Vertical	90/90b	20-10	grid on fall plane	0.0464218	1.01421	4.57715	0.161507	4.94043	3.26909	3.67469	4.03435	-0.35966	0.35966	-9.78751
12	backward	selfinitiate	Shoulder Vertical	Vertical	90/90b	20-10	grid on fall plane	0.0749448	0.919604	8.14968	0.221558	4.96372	4.46355	3.86274	4.36091	-0.498165	0.498165	-12.8967
12	backward	selfinitiate	Elbow Vertical	Vertical	90/90b	20-10	grid on fall plane	0.0777657	0.8517	9.13064	0.216102	5.00376	4.3188	4.00767	3.71697	0.290701	0.290701	7.25363
12	backward	selfinitiate	Wrist Vertical	Vertical	90/90b	20-10	grid on fall plane	0.12584	0.831858	15.1276	0.382764	5.3556	7.14698	4.45044	4.74955	-0.299108	0.299108	-6.72086
12	backward	selfinitiate	ASIS/GT Vertical	Vertical	90/90b	20-10	grid on fall plane	0.0664969	0.892408	7.4514	0.165576	4.52017	3.66306	3.31717	3.66047	-0.343307	0.343307	-10.3494
12	backward	selfinitiate	Knee Vertical	Vertical	90/90b	20-10	grid on fall plane	0.0147973	0.4163	3.55448	0.0748528	2.90101	2.58023	1.97796	1.89924	0.0787225	0.0787225	3.97998
12	backward	selfinitiate	Ankle Vertical	Vertical	90/90b	20-10	grid on fall plane	0.033436	0.151222	22.1106	0.226255	2.62324	8.62501	1.83265	1.69116	0.141488	0.141488	7.72044
12	backward	selfinitiate	Head Vertical	Vertical	90/90b	20-12	grid on fall plane	0.046434	1.01421	4.57836	0.162993	4.94043	3.29917	3.67469	4.03436	-0.35967	0.35967	-9.78776
12	backward	selfinitiate	Shoulder Vertical	Vertical	90/90b	20-12	grid on fall plane	0.0749601	0.919604	8.15134	0.221962	4.96372	4.47169	3.86274	4.36506	-0.502318	0.502318	-13.0042
12	backward	selfinitiate	Elbow Vertical	Vertical	90/90b	20-12	grid on fall plane	0.0777915	0.8517	9.13367	0.207272	5.00376	4.14232	4.00767	3.68937	0.318292	0.318292	7.94207
12	backward	selfinitiate	Wrist Vertical	Vertical	90/90b	20-12	grid on fall plane	0.125967	0.831858	15.1429	0.389727	5.3556	7.277	4.45044	4.79322	-0.34278	0.34278	-7.70215
12	backward	selfinitiate	ASIS/GT Vertical	Vertical	90/90b	20-12	grid on fall plane	0.0662947	0.892408	7.42874	0.165878	4.52017	3.66972	3.31717	3.63778	-0.320611	0.320611	-9.66521
12	backward	selfinitiate	Knee Vertical	Vertical	90/90b	20-12	grid on fall plane	0.0149132	0.4163	3.58232	0.0761744	2.90101	2.62579	1.97796	1.91233	0.0656292	0.0656292	3.31802
12	backward	selfinitiate	Ankle Vertical	Vertical	90/90b	20-12	grid on fall plane	0.0332363	0.151222	21.9785	0.225221	2.62324	8.58559	1.83265	1.80086	0.0317846	0.0317846	1.73436
12	backward	selfinitiate	Head Vertical	Vertical	90/90b	20-14	grid on fall plane	0.0464894	1.01421	4.58381	0.163233	4.94043	3.30402	3.67469	4.04849	-0.373806	0.373806	-10.1725
12	backward	selfinitiate	Shoulder Vertical	Vertical	90/90b	20-14	grid on fall plane	0.0749155	0.919604	8.1465	0.222243	4.96372	4.47735	3.86274	4.36816	-0.505417	0.505417	-13.0844
12	backward	selfinitiate	Elbow Vertical	Vertical	90/90b	20-14	grid on fall plane	0.077836	0.8517	9.1389	0.203063	5.00376	4.0582	4.00767	3.74369	0.263976	0.263976	6.58678
12	backward	selfinitiate	Wrist Vertical	Vertical	90/90b	20-14	grid on fall plane	0.125878	0.831858	15.1321	0.390427	5.3556	7.29008	4.45044	4.80002	-0.349577	0.349577	-7.85487
12	backward	selfinitiate	ASIS/GT Vertical	Vertical	90/90b	20-14	grid on fall plane	0.0663536	0.892408	7.43534	0.166084	4.52017	3.6743	3.31717	3.631	-0.313833	0.313833	-9.46089
12	backward	selfinitiate	Knee Vertical	Vertical	90/90b	20-14	grid on fall plane	0.014956	0.4163	3.5926	0.0763208	2.90101	2.63083	1.97796	1.91456	0.0634046	0.0634046	3.20555
12	backward	selfinitiate	Ankle Vertical	Vertical	90/90b	20-14	grid on fall plane	0.0332343	0.151222	21.9772	0.225815	2.62324	8.60825	1.83265	1.80394	0.028711	0.028711	1.56664
1	backward	perturbation	Head Vertical	Vertical	90/90b	20-3	grid on fall plane	0.0853772	1.45154	5.88182	0.267199	4.77669	5.5938	4.50267	4.27141	0.231259	0.231259	5.13604
1	backward	perturbation	Shoulder Vertical	Vertical	90/90b	20-3	grid on fall plane	0.087931	1.20679	7.28634	0.281671	3.90743	7.2086	3.72364	3.97128	-0.247635	0.247635	-6.65033
1	backward	perturbation	Elbow Vertical	Vertical	90/90b	20-3	grid on fall plane	0.0923008	1.04647	8.82019	0.409021	4.60162	8.88863	3.79602	4.10002	-0.304	0.304	-8.00839
1	backward	perturbation	Wrist Vertical	Vertical	90/90b	20-3	grid on fall plane	0.0888584	0.976361	9.10098	0.57258	6.78156	8.44319	5.00375	4.82459	0.179158	0.179158	3.58048
1	backward	perturbation	ASIS/GT Vertical	Vertical	90/90b	20-3	grid on fall plane	0.0346846	0.770683	4.5005	0.364228	3.4773	10.4744	2.53902	2.41749	0.121529	0.121529	4.78647
1	backward	perturbation	Knee Vertical	Vertical	90/90b	20-3	grid on fall plane	0.0350457	0.441743	7.93349	0.485404	3.13854	15.4659	2.20724	1.14494	1.0623	1.0623	48.128
1	backward	perturbation	Ankle Vertical	Vertical	90/90b	20-3	grid on fall plane	0.0412212	0.153586	26.8392	0.625813	4.00249	15.6356	2.67063	0.895929	1.7747	1.7747	66.4525
1	backward	perturbation	Head Vertical	Vertical	90/90b	20-5	grid on fall plane	0.0843541	1.45154	5.81134	0.203344	4.77669	4.257	4.50267	4.58158	-0.0789132	0.0789132	-1.75259
1	backward	perturbation	Shoulder Vertical	Vertical	90/90b	20-5	grid on fall plane	0.088617	1.20679	7.34319	0.237252	3.90743	6.07182	3.72364	4.21162	-0.487976	0.487976	-13.1048
1	backward	perturbation	Elbow Vertical	Vertical	90/90b	20-5	grid on fall plane	0.0945135	1.04647	9.03164	0.296406	4.60162	6.44135	3.79602	4.1579	-0.361881	0.361881	-9.53318
1	backward	perturbation	Wrist Vertical	Vertical	90/90b	20-5	grid on fall plane	0.0921369	0.976361	9.43677	0.443746	6.78156	6.54343	5.00375	5.53144	-0.527698	0.527698	-10.5461
1	backward	perturbation	ASIS/GT Vertical	Vertical	90/90b	20-5	grid on fall plane	0.0340743	0.770683	4.42132	0.176573	3.4773	5.07788	2.53902	2.46412	0.0748937	0.0748937	2.94971
1	backward	perturbation	Knee Vertical	Vertical	90/90b	20-5	grid on fall plane	0.0347275	0.441743	7.86146	0.300153	3.13854	9.56344	2.20724	1.61637	0.590866	0.590866	26.7694
1	backward	perturbation	Ankle Vertical	Vertical	90/90b	20-5	grid on fall plane	0.0353747	0.153586	23.0325	0.483112	4.00249	12.0703	2.67063	1.43293	1.2377	1.2377	46.345
1	backward	perturbation	Head Vertical	Vertical	90/90b	20-7	grid on fall plane	0.0843661	1.45154	5.81217	0.187411	4.77669	3.92346	4.50267	4.70911	-0.206447	0.206447	-4.58499
1	backward	perturbation	Shoulder Vertical	Vertical	90/90b	20-7	grid on fall plane	0.088345	1.20679	7.32065	0.225388	3.90743	5.7682	3.72364	4.14028	-0.416634	0.416634	-11.1889
1	backward	perturbation	Elbow Vertical	Vertical	90/90b	20-7	grid on fall plane	0.0949662	1.04647	9.0749	0.263435	4.60162	5.72483	3.79602	4.00973	-0.213713	0.213713	-5.62993
1	backward	perturbation	Wrist Vertical	Vertical	90/90b	20-7	grid on fall plane	0.0917456	0.976361	9.3967	0.401366	6.78156	5.91849	5.00375	5.34878	-0.345037	0.345037	-6.89558
1	backward	perturbation	ASIS/GT Vertical	Vertical	90/90b	20-7	grid on fall plane	0.0333322	0.770683	4.32502	0.136439	3.4773	3.9237	2.53902	2.52292	0.0161025	0.0161025	0.6342
1	backward	perturbation	Knee Vertical	Vertical	90/90b	20-7	grid on fall plane	0.0348703	0.441743	7.8938	0.261486	3.13854	8.33144	2.20724	1.67501	0.532226	0.532226	24.1128
1	backward	perturbation	Ankle Vertical	Vertical	90/90b	20-7	grid on fall plane	0.0339909	0.153586	22.1316	0.373252	4.00249	9.32551	2.67063	1.76646	0.904166	0.904166	33.856
1	backward	perturbation	Head Vertical	Vertical	90/90b	20-10	grid on fall plane	0.0846955	1.45154	5.83486	0.180919	4.77669	3.78754	4.50267	4.77762	-0.274956	0.274956	-6.10652
1	backward	perturbation	Shoulder Vertical	Vertical	90/90b	20-10	grid on fall plane	0.0885262	1.20679	7.33566	0.222377	3.90743	5.69115	3.72364	4.06649	-0.342845	0.342845	-9.20725
1	backward	perturbation	Elbow Vertical	Vertical	90/90b	20-10	grid on fall plane	0.0962425	1.04647	9.19687	0.25434	4.60162	5.52719	3.79602	3.96666	-0.170638	0.170638	-4.49519
1	backward	perturbation	Wrist Vertical	Vertical	90/90b	20-10	grid on fall plane	0.091367	0.976361	9.35792	0.353289	6.78156	5.20956	5.00375	5.16544	-0.16169	0.16169	-3.23138
1	backward	perturbation	ASIS/GT Vertical	Vertical	90/90b	20-10	grid on fall plane	0.0334345	0.770683	4.33829	0.126459	3.4773	3.63669	2.53902	2.5305	0.00851706	0.00851706	0.335447
1	backward	perturbation	Knee Vertical	Vertical	90/90b	20-10	grid on fall plane	0.0351601	0.441743	7.9594	0.229776	3.13854	7.32111	2.20724	1.70317	0.504069	0.504069	22.8371
1	backward	perturbation	Ankle Vertical	Vertical	90/90b	20-10	grid on fall plane	0.0341186	0.153586	22.2147	0.328795	4.00249	8.21476	2.67063	2.00649	0.664139	0.664139	24.8683
1	backward	perturbation	Head Vertical	Vertical	90/90b	20-12	grid on fall plane	0.0844238	1.45154	5.81614	0.186658	4.77669	3.90768	4.50267	4.85567	-0.353001	0.353001	-7.83983
1	backward	perturbation	Shoulder Vertical	Vertical	90/90b	20-12	grid on fall plane	0.0882791	1.20679	7.31519	0.222001	3.90743	5.68151	3.72364	4.07831	-0.354667	0.354667	-9.52473
1	backward	perturbation	Elbow Vertical	Vertical	90/90b	20-12	grid on fall plane	0.0968228	1.04647	9.25232	0.243714	4.60162	5.29626	3.79602	3.94151	-0.145494	0.145494	-3.83281
1	backward	perturbation	Wrist Vertical	Vertical	90/90b	20-12	grid on fall plane	0.0916211	0.976361	9.38395	0.341299	6.78156	5.03275	5.00375	5.22514	-0.221391	0.221391	-4.42451
1	backward	perturbation	ASIS/GT Vertical	Vertical	90/90b	20-12	grid on fall plane	0.0336668	0.770683	4.36843	0.128846	3.4773	3.70533	2.53902	2.569	-0.0299853	0.0299853	-1.18098
1	backward	perturbation	Knee Vertical	Vertical	90/90b	20-12	grid on fall plane	0.0354385	0.441743	8.02243	0.219942	3.13854	7.00777	2.20724	1.74671	0.46053	0.46053	20.8645
1	backward	perturbation	Ankle Vertical	Vertical	90/90b	20-12	grid on fall plane	0.0340139	0.153586	22.1466	0.322477	4.00249	8.05693	2.67063	2.07644	0.594187	0.594187	22.249
1	backward	perturbation	Head Vertical	Vertical	90/90b	20-14	grid on fall plane	0.084498	1.45154	5.82125	0.18795	4.77669	3.93473	4.50267	4.85479	-0.352129	0.352129	-7.82046
1	backward	perturbation	Shoulder Vertical	Vertical	90/90b	20-14	grid on fall plane	0.0883729	1.20679	7.32296	0.221752	3.90743	5.67514	3.72364	4.09067	-0.36703	0.36703	-9.85675
1	backward	perturbation	Elbow Vertical	Vertical	90/90b	20-14	grid on fall plane	0.096977	1.04647	9.26706	0.242304	4.60162	5.26563	3.79602	3.95934	-0.163322	0.163322	-4.30245
1	backward	perturbation	Wrist Vertical	Vertical	90/90b	20-14	grid on fall plane	0.0920585	0.976361	9.42874	0.340366	6.78156	5.01899	5.00375	5.24657	-0.242825	0.242825	-4.85286
1	backward	perturbation	ASIS/GT Vertical	Vertical	90/90b	20-14	grid on fall plane	0.0335588	0.770683	4.35442	0.128263	3.4773	3.68859	2.53902	2.5569	-0.0178788	0.0178788	-0.704162
1	backward	perturbation	Knee Vertical	Vertical	90/90b	20-14	grid on fall plane	0.0355627	0.441743	8.05053	0.220092	3.13854	7.01256	2.20724	1.74886	0.458379	0.458379	20.7671
1	backward	perturbation	Ankle Vertical	Vertical	90/90b	20-14	grid on fall plane	0.0340127	0.153586	22.1458	0.321228	4.00249	8.02571	2.67063	2.08837	0.582258	0.582258	21.8023
2	backward	perturbation	Head Vertical	Vertical	90/90b	20-3	grid on fall plane	0.0591336	1.3501	4.37995	0.220897	4.41403	5.00442	4.09369	4.04148	0.0522122	0.0522122	1.27543
2	backward	perturbation	Shoulder Vertical	Vertical	90/90b	20-3	grid on fall plane	0.0586911	1.11455	5.26591	0.297399	3.64163	8.16665	3.51769	3.7408	-0.223108	0.223108	-6.34245
2	backward	perturbation	Elbow Vertical	Vertical	90/90b	20-3	grid on fall plane	0.100742	1.03589	9.72513	0.44569	4.32524	10.3044	3.85027	3.93081	-0.0805342	0.0805342	-2.09165
2	backward	perturbation	Wrist Vertical	Vertical	90/90b	20-3	grid on fall plane	0.0618521	0.982612	6.29466	0.680753	7.39429	9.20646	5.13778	4.64776	0.49002	0.49002	9.53757
2	backward	perturbation	ASIS/GT Vertical	Vertical	90/90b	20-3	grid on fall plane	0.0347817	0.764083	4.55209	0.405053	3.50906	11.543	2.75737	2.53481	0.222565	0.222565	8.07165
2	backward	perturbation	Knee Vertical	Vertical	90/90b	20-3	grid on fall plane	0.029807	0.435525	6.84393	0.636179	3.79611	16.7587	2.70962	1.47364	1.23598	1.23598	45.6146
2	backward	perturbation	Ankle Vertical	Vertical	90/90b	20-3	grid on fall plane	0.0491987	0.163744	30.0462	0.703769	4.14659	16.9722	2.5058	0.954914	1.55088	1.55088	61.8918
2	backward	perturbation	Head Vertical	Vertical	90/90b	20-5	grid on fall plane	0.0583231	1.3501	4.31991	0.19347	4.41403	4.38308	4.09369	4.25322	-0.159528	0.159528	-3.89693
2	backward	perturbation	Shoulder Vertical	Vertical	90/90b	20-5	grid on fall plane	0.0609537	1.11455	5.46892	0.245721	3.64163	6.74755	3.51769	3.66586	-0.148165	0.148165	-4.212
2	backward	perturbation	Elbow Vertical	Vertical	90/90b	20-5	grid on fall plane	0.103733	1.03589	10.0139	0.380694	4.32524	8.8017	3.85027	3.74635	0.103917	0.103917	2.69894
2	backward	perturbation	Wrist Vertical	Vertical	90/90b	20-5	grid on fall plane	0.0715832	0.982612	7.28499	0.428473	7.39429	5.79464	5.13778	5.69399	-0.556203	0.556203	-10.8257
2	backward	perturbation	ASIS/GT Vertical	Vertical	90/90b	20-5	grid on fall plane	0.0334457	0.764083	4.37724	0.193059	3.50906	5.50174	2.75737	2.73314	0.0242321	0.0242321	0.878813
2	backward	perturbation	Knee Vertical	Vertical	90/90b	20-5	grid on fall plane	0.0266898	0.435525	6.12819	0.394012	3.79611	10.3794	2.70962	2.08934	0.620287	0.620287	22.892
2	backward	perturbation	Ankle Vertical	Vertical	90/90b	20-5	grid on fall plane	0.0407255	0.163744	24.8715	0.476874	4.14659	11.5004	2.5058	1.66391	0.841886	0.841886	33.5975
2	backward	perturbation	Head Vertical	Vertical	90/90b	20-7	grid on fall plane	0.0586068	1.3501	4.34093	0.18832	4.41403	4.26639	4.09369	4.3263	-0.232608	0.232608	-5.68211
2	backward	perturbation	Shoulder Vertical	Vertical	90/90b	20-7	grid on fall plane	0.0610254	1.11455	5.47535	0.217479	3.64163	5.97201	3.51769	3.585	-0.0673045	0.0673045	-1.91331
2	backward	perturbation	Elbow Vertical	Vertical	90/90b	20-7	grid on fall plane	0.103065	1.03589	9.94943	0.35137	4.32524	8.12372	3.85027	3.83656	0.013709	0.013709	0.356052
2	backward	perturbation	Wrist Vertical	Vertical	90/90b	20-7	grid on fall plane	0.0695186	0.982612	7.07488	0.396947	7.39429	5.36829	5.13778	5.84999	-0.712207	0.712207	-13.8621
2	backward	perturbation	ASIS/GT Vertical	Vertical	90/90b	20-7	grid on fall plane	0.0323735	0.764083	4.23691	0.157075	3.50906	4.47626	2.75737	2.81494	-0.0575689	0.0575689	-2.08782
2	backward	perturbation	Knee Vertical	Vertical	90/90b	20-7	grid on fall plane	0.0252767	0.435525	5.80375	0.303552	3.79611	7.99641	2.70962	2.36417	0.345454	0.345454	12.7492
2	backward	perturbation	Ankle Vertical	Vertical	90/90b	20-7	grid on fall plane	0.0404923	0.163744	24.7291	0.42768	4.14659	10.314	2.5058	1.96375	0.54205	0.54205	21.6318
2	backward	perturbation	Head Vertical	Vertical	90/90b	20-10	grid on fall plane	0.0593241	1.3501	4.39406	0.177892	4.41403	4.03015	4.09369	4.40134	-0.307649	0.307649	-7.51519
2	backward	perturbation	Shoulder Vertical	Vertical	90/90b	20-10	grid on fall plane	0.0608999	1.11455	5.46409	0.209114	3.64163	5.74232	3.51769	3.68868	-0.170985	0.170985	-4.86073
2	backward	perturbation	Elbow Vertical	Vertical	90/90b	20-10	grid on fall plane	0.103013	1.03589	9.94442	0.318472	4.32524	7.36312	3.85027	3.79212	0.0581463	0.0581463	1.51019
2	backward	perturbation	Wrist Vertical	Vertical	90/90b	20-10	grid on fall plane	0.0700272	0.982612	7.12664	0.363379	7.39429	4.91431	5.13778	5.85319	-0.715409	0.715409	-13.9245
2	backward	perturbation	ASIS/GT Vertical	Vertical	90/90b	20-10	grid on fall plane	0.0328338	0.764083	4.29715	0.130276	3.50906	3.71257	2.75737	2.67324	0.0841337	0.0841337	3.05123
2	backward	perturbation	Knee Vertical	Vertical	90/90b	20-10	grid on fall plane	0.0253153	0.435525	5.8126	0.275925	3.79611	7.26864	2.70962	2.43155	0.278074	0.278074	10.2624
2	backward	perturbation	Ankle Vertical	Vertical	90/90b	20-10	grid on fall plane	0.0399072	0.163744	24.3718	0.391276	4.14659	9.43609	2.5058	1.98365	0.52215	0.52215	20.8377
2	backward	perturbation	Head Vertical	Vertical	90/90b	20-12	grid on fall plane	0.0592353	1.3501	4.38748	0.171746	4.41403	3.89091	4.09369	4.44266	-0.348969	0.348969	-8.52456
2	backward	perturbation	Shoulder Vertical	Vertical	90/90b	20-12	grid on fall plane	0.0608359	1.11455	5.45835	0.200327	3.64163	5.50103	3.51769	3.67997	-0.162271	0.162271	-4.61298
2	backward	perturbation	Elbow Vertical	Vertical	90/90b	20-12	grid on fall plane	0.102876	1.03589	9.93115	0.303819	4.32524	7.02433	3.85027	3.85716	-0.00689096	0.00689096	-0.178973
2	backward	perturbation	Wrist Vertical	Vertical	90/90b	20-12	grid on fall plane	0.0700511	0.982612	7.12907	0.349708	7.39429	4.72943	5.13778	5.77792	-0.64014	0.64014	-12.4595
2	backward	perturbation	ASIS/GT Vertical	Vertical	90/90b	20-12	grid on fall plane	0.032824	0.764083	4.29586	0.130917	3.50906	3.73084	2.75737	2.6821	0.0752704	0.0752704	2.72979
2	backward	perturbation	Knee Vertical	Vertical	90/90b	20-12	grid on fall plane	0.0251178	0.435525	5.76724	0.271008	3.79611	7.1391	2.70962	2.44237	0.267255	0.267255	9.86317
2	backward	perturbation	Ankle Vertical	Vertical	90/90b	20-12	grid on fall plane	0.0391717	0.163744	23.9226	0.385888	4.14659	9.30615	2.5058	1.96289	0.542912	0.542912	21.6662
2	backward	perturbation	Head Vertical	Vertical	90/90b	20-14	grid on fall plane	0.0595438	1.3501	4.41033	0.168872	4.41403	3.82581	4.09369	4.43797	-0.344284	0.344284	-8.41013
2	backward	perturbation	Shoulder Vertical	Vertical	90/90b	20-14	grid on fall plane	0.0609967	1.11455	5.47278	0.197877	3.64163	5.43374	3.51769	3.69381	-0.176116	0.176116	-5.00658
2	backward	perturbation	Elbow Vertical	Vertical	90/90b	20-14	grid on fall plane	0.102854	1.03589	9.92899	0.302631	4.32524	6.99687	3.85027	3.87168	-0.0214115	0.0214115	-0.556104
2	backward	perturbation	Wrist Vertical	Vertical	90/90b	20-14	grid on fall plane	0.070132	0.982612	7.13731	0.344837	7.39429	4.66355	5.13778	5.73841	-0.600626	0.600626	-11.6904
2	backward	perturbation	ASIS/GT Vertical	Vertical	90/90b	20-14	grid on fall plane	0.0325304	0.764083	4.25744	0.132144	3.50906	3.7658	2.75737	2.69057	0.0668048	0.0668048	2.42277
2	backward	perturbation	Knee Vertical	Vertical	90/90b	20-14	grid on fall plane	0.0245087	0.435525	5.6274	0.269157	3.79611	7.09034	2.70962	2.45477	0.254854	0.254854	9.40552
2	backward	perturbation	Ankle Vertical	Vertical	90/90b	20-14	grid on fall plane	0.039126	0.163744	23.8947	0.386552	4.14659	9.32218	2.5058	1.95121	0.554592	0.554592	22.1324
3	backward	perturbation	Head Vertical	Vertical	90/90b	20-3	grid on fall plane	0.10287	1.48998	6.90413	0.423908	5.1306	8.26234	3.905	3.94211	-0.0371066	0.0371066	-0.950233
3	backward	perturbation	Shoulder Vertical	Vertical	90/90b	20-3	grid on fall plane	0.0969626	1.21872	7.95612	0.288538	3.8203	7.55275	3.61075	3.99762	-0.386866	0.386866	-10.7143
3	backward	perturbation	Elbow Vertical	Vertical	90/90b	20-3	grid on fall plane	0.0874384	1.04145	8.39586	0.278765	4.07005	6.84917	3.77225	4.03825	-0.265996	0.265996	-7.0514
3	backward	perturbation	Wrist Vertical	Vertical	90/90b	20-3	grid on fall plane	0.0613312	1.02413	5.9886	0.389762	7.46933	5.21816	5.27279	5.28242	-0.00963521	0.00963521	-0.182735
3	backward	perturbation	ASIS/GT Vertical	Vertical	90/90b	20-3	grid on fall plane	0.0318528	0.761331	4.18383	0.277618	2.92769	9.48248	2.3664	2.40774	-0.0413348	0.0413348	-1.74674
3	backward	perturbation	Knee Vertical	Vertical	90/90b	20-3	grid on fall plane	0.040126	0.387673	10.3505	0.469931	3.40186	13.814	2.28901	0.847294	1.44171	1.44171	62.9842
3	backward	perturbation	Ankle Vertical	Vertical	90/90b	20-3	grid on fall plane	0.0588399	0.248556	23.6727	0.730932	5.19507	14.0697	3.1502	1.36516	1.78504	1.78504	56.6643
3	backward	perturbation	Head Vertical	Vertical	90/90b	20-5	grid on fall plane	0.101426	1.48998	6.80717	0.285925	5.1306	5.57293	3.905	3.83804	0.0669563	0.0669563	1.71463
3	backward	perturbation	Shoulder Vertical	Vertical	90/90b	20-5	grid on fall plane	0.0980922	1.21872	8.04881	0.259915	3.8203	6.80351	3.61075	4.06102	-0.450264	0.450264	-12.4701
3	backward	perturbation	Elbow Vertical	Vertical	90/90b	20-5	grid on fall plane	0.0898598	1.04145	8.62836	0.2594	4.07005	6.37338	3.77225	4.08569	-0.313434	0.313434	-8.30894
3	backward	perturbation	Wrist Vertical	Vertical	90/90b	20-5	grid on fall plane	0.0648142	1.02413	6.32869	0.317059	7.46933	4.24481	5.27279	6.01649	-0.743697	0.743697	-14.1044
3	backward	perturbation	ASIS/GT Vertical	Vertical	90/90b	20-5	grid on fall plane	0.0325725	0.761331	4.27837	0.160571	2.92769	5.48458	2.3664	2.47566	-0.109251	0.109251	-4.61673
3	backward	perturbation	Knee Vertical	Vertical	90/90b	20-5	grid on fall plane	0.0431235	0.387673	11.1237	0.32818	3.40186	9.64709	2.28901	1.23252	1.05648	1.05648	46.1546
3	backward	perturbation	Ankle Vertical	Vertical	90/90b	20-5	grid on fall plane	0.0494112	0.248556	19.8793	0.489097	5.19507	9.41464	3.1502	2.08125	1.06895	1.06895	33.9328
3	backward	perturbation	Head Vertical	Vertical	90/90b	20-7	grid on fall plane	0.101701	1.48998	6.82562	0.236322	5.1306	4.60613	3.905	4.02718	-0.122176	0.122176	-3.1287
3	backward	perturbation	Shoulder Vertical	Vertical	90/90b	20-7	grid on fall plane	0.0984652	1.21872	8.07941	0.251548	3.8203	6.58451	3.61075	4.24045	-0.629694	0.629694	-17.4394
3	backward	perturbation	Elbow Vertical	Vertical	90/90b	20-7	grid on fall plane	0.0899917	1.04145	8.64103	0.24897	4.07005	6.11712	3.77225	4.06317	-0.290917	0.290917	-7.71204
3	backward	perturbation	Wrist Vertical	Vertical	90/90b	20-7	grid on fall plane	0.0639085	1.02413	6.24025	0.334454	7.46933	4.47769	5.27279	6.12098	-0.848188	0.848188	-16.0861
3	backward	perturbation	ASIS/GT Vertical	Vertical	90/90b	20-7	grid on fall plane	0.0320089	0.761331	4.20433	0.144087	2.92769	4.92153	2.3664	2.5219	-0.155499	0.155499	-6.57112
3	backward	perturbation	Knee Vertical	Vertical	90/90b	20-7	grid on fall plane	0.042253	0.387673	10.8991	0.267591	3.40186	7.86604	2.28901	1.43966	0.849348	0.849348	37.1055
3	backward	perturbation	Ankle Vertical	Vertical	90/90b	20-7	grid on fall plane	0.0494333	0.248556	19.8882	0.4164	5.19507	8.0153	3.1502	2.33179	0.818414	0.818414	25.9797
3	backward	perturbation	Head Vertical	Vertical	90/90b	20-10	grid on fall plane	0.10191	1.48998	6.83967	0.222232	5.1306	4.33149	3.905	4.07636	-0.17136	0.17136	-4.38821
3	backward	perturbation	Shoulder Vertical	Vertical	90/90b	20-10	grid on fall plane	0.098189	1.21872	8.05675	0.252639	3.8203	6.61307	3.61075	4.27472	-0.663967	0.663967	-18.3886
3	backward	perturbation	Elbow Vertical	Vertical	90/90b	20-10	grid on fall plane	0.0898071	1.04145	8.62331	0.249187	4.07005	6.12246	3.77225	4.06586	-0.293607	0.293607	-7.78335
3	backward	perturbation	Wrist Vertical	Vertical	90/90b	20-10	grid on fall plane	0.0641277	1.02413	6.26166	0.329931	7.46933	4.41714	5.27279	6.14087	-0.868079	0.868079	-16.4634
3	backward	perturbation	ASIS/GT Vertical	Vertical	90/90b	20-10	grid on fall plane	0.031805	0.761331	4.17755	0.134983	2.92769	4.61058	2.3664	2.51302	-0.14662	0.14662	-6.19589
3	backward	perturbation	Knee Vertical	Vertical	90/90b	20-10	grid on fall plane	0.0418885	0.387673	10.8051	0.240753	3.40186	7.0771	2.28901	1.49646	0.792552	0.792552	34.6242
3	backward	perturbation	Ankle Vertical	Vertical	90/90b	20-10	grid on fall plane	0.0493641	0.248556	19.8603	0.392097	5.19507	7.54749	3.1502	2.29019	0.860009	0.860009	27.3001
3	backward	perturbation	Head Vertical	Vertical	90/90b	20-12	grid on fall plane	0.101934	1.48998	6.8413	0.219559	5.1306	4.27939	3.905	4.16374	-0.258738	0.258738	-6.62582
3	backward	perturbation	Shoulder Vertical	Vertical	90/90b	20-12	grid on fall plane	0.0983713	1.21872	8.07171	0.251998	3.8203	6.59629	3.61075	4.26532	-0.654567	0.654567	-18.1283
3	backward	perturbation	Elbow Vertical	Vertical	90/90b	20-12	grid on fall plane	0.0899643	1.04145	8.6384	0.252781	4.07005	6.21075	3.77225	4.07636	-0.304105	0.304105	-8.06164
3	backward	perturbation	Wrist Vertical	Vertical	90/90b	20-12	grid on fall plane	0.0645772	1.02413	6.30555	0.324373	7.46933	4.34273	5.27279	6.20908	-0.936291	0.936291	-17.757
3	backward	perturbation	ASIS/GT Vertical	Vertical	90/90b	20-12	grid on fall plane	0.0320645	0.761331	4.21163	0.138437	2.92769	4.72854	2.3664	2.47698	-0.110578	0.110578	-4.67284
3	backward	perturbation	Knee Vertical	Vertical	90/90b	20-12	grid on fall plane	0.0419644	0.387673	10.8247	0.235697	3.40186	6.92848	2.28901	1.4972	0.791811	0.791811	34.5919
3	backward	perturbation	Ankle Vertical	Vertical	90/90b	20-12	grid on fall plane	0.0489071	0.248556	19.6765	0.38918	5.19507	7.49133	3.1502	2.33943	0.810774	0.810774	25.7372
3	backward	perturbation	Head Vertical	Vertical	90/90b	20-14	grid on fall plane	0.101761	1.48998	6.82966	0.219511	5.1306	4.27846	3.905	4.15737	-0.252366	0.252366	-6.46263
3	backward	perturbation	Shoulder Vertical	Vertical	90/90b	20-14	grid on fall plane	0.0981922	1.21872	8.05701	0.252301	3.8203	6.60422	3.61075	4.25402	-0.643263	0.643263	-17.8152
3	backward	perturbation	Elbow Vertical	Vertical	90/90b	20-14	grid on fall plane	0.0898271	1.04145	8.62523	0.25233	4.07005	6.19967	3.77225	4.07013	-0.297881	0.297881	-7.89665
3	backward	perturbation	Wrist Vertical	Vertical	90/90b	20-14	grid on fall plane	0.0640446	1.02413	6.25354	0.323118	7.46933	4.32593	5.27279	6.20415	-0.931361	0.931361	-17.6635
3	backward	perturbation	ASIS/GT Vertical	Vertical	90/90b	20-14	grid on fall plane	0.032154	0.761331	4.22339	0.138458	2.92769	4.72926	2.3664	2.47614	-0.109735	0.109735	-4.63718
3	backward	perturbation	Knee Vertical	Vertical	90/90b	20-14	grid on fall plane	0.0418728	0.387673	10.8011	0.235358	3.40186	6.91853	2.28901	1.49936	0.789643	0.789643	34.4972
3	backward	perturbation	Ankle Vertical	Vertical	90/90b	20-14	grid on fall plane	0.0495192	0.248556	19.9227	0.390069	5.19507	7.50845	3.1502	2.36794	0.782256	0.782256	24.8319
4	backward	perturbation	Head Vertical	Vertical	90/90b	20-3	grid on fall plane	0.0272911	0.958908	2.84606	0.297366	4.70836	6.31571	3.23954	2.97283	0.266713	0.266713	8.23306
4	backward	perturbation	Shoulder Vertical	Vertical	90/90b	20-3	grid on fall plane	0.0406516	0.894228	4.546	0.376262	4.15848	9.04805	2.88535	2.91943	-0.0340748	0.0340748	-1.18096
4	backward	perturbation	Elbow Vertical	Vertical	90/90b	20-3	grid on fall plane	0.0453266	0.845726	5.35949	0.416812	3.97446	10.4873	2.98191	2.66999	0.311916	0.311916	10.4603
4	backward	perturbation	Wrist Vertical	Vertical	90/90b	20-3	grid on fall plane	0.0837732	0.848824	9.86933	0.505736	3.98167	12.7016	2.96826	2.41387	0.554396	0.554396	18.6775
4	backward	perturbation	ASIS/GT Vertical	Vertical	90/90b	20-3	grid on fall plane	0.0340765	0.804462	4.23594	0.355177	4.23529	8.38611	3.2691	2.64082	0.628278	0.628278	19.2187
4	backward	perturbation	Knee Vertical	Vertical	90/90b	20-3	grid on fall plane	0.0275656	0.336148	8.20044	0.739482	4.48835	16.4756	3.03683	1.27114	1.76569	1.76569	58.1424
4	backward	perturbation	Ankle Vertical	Vertical	90/90b	20-3	grid on fall plane	0.0442932	0.340372	13.0132	1.18518	7.73971	15.313	4.50432	1.43798	3.06634	3.06634	68.0756
4	backward	perturbation	Head Vertical	Vertical	90/90b	20-5	grid on fall plane	0.0237017	0.958908	2.47174	0.143882	4.70836	3.05588	3.23954	3.16816	0.0713746	0.0713746	2.20323
4	backward	perturbation	Shoulder Vertical	Vertical	90/90b	20-5	grid on fall plane	0.0411826	0.894228	4.60538	0.218498	4.15848	5.25428	2.88535	3.16056	-0.275207	0.275207	-9.53805
4	backward	perturbation	Elbow Vertical	Vertical	90/90b	20-5	grid on fall plane	0.0481199	0.845726	5.68977	0.278851	3.97446	7.01608	2.98191	2.76172	0.220183	0.220183	7.38396
4	backward	perturbation	Wrist Vertical	Vertical	90/90b	20-5	grid on fall plane	0.0865386	0.848824	10.1951	0.402673	3.98167	10.1132	2.96826	2.30138	0.666881	0.666881	22.467
4	backward	perturbation	ASIS/GT Vertical	Vertical	90/90b	20-5	grid on fall plane	0.0330455	0.804462	4.10778	0.222876	4.23529	5.26236	3.2691	2.90947	0.359629	0.359629	11.0008
4	backward	perturbation	Knee Vertical	Vertical	90/90b	20-5	grid on fall plane	0.0132956	0.336148	3.95529	0.433925	4.48835	9.66782	3.03683	1.59739	1.43944	1.43944	47.3994
4	backward	perturbation	Ankle Vertical	Vertical	90/90b	20-5	grid on fall plane	0.0314522	0.340372	9.24054	0.837196	7.73971	10.8169	4.50432	2.51799	1.98633	1.98633	44.0984
4	backward	perturbation	Head Vertical	Vertical	90/90b	20-7	grid on fall plane	0.0241076	0.958908	2.51407	0.109615	4.70836	2.32809	3.23954	3.21912	0.0204195	0.0204195	0.630321
4	backward	perturbation	Shoulder Vertical	Vertical	90/90b	20-7	grid on fall plane	0.0400186	0.894228	4.47521	0.15888	4.15848	3.82063	2.88535	3.15582	-0.270469	0.270469	-9.37384
4	backward	perturbation	Elbow Vertical	Vertical	90/90b	20-7	grid on fall plane	0.0461374	0.845726	5.45536	0.211034	3.97446	5.30975	2.98191	2.78436	0.197543	0.197543	6.62471
4	backward	perturbation	Wrist Vertical	Vertical	90/90b	20-7	grid on fall plane	0.0866203	0.848824	10.2047	0.377547	3.98167	9.48213	2.96826	2.45566	0.512604	0.512604	17.2695
4	backward	perturbation	ASIS/GT Vertical	Vertical	90/90b	20-7	grid on fall plane	0.032986	0.804462	4.10038	0.168582	4.23529	3.9804	3.2691	3.11707	0.152029	0.152029	4.65049
4	backward	perturbation	Knee Vertical	Vertical	90/90b	20-7	grid on fall plane	0.00877055	0.336148	2.60913	0.263422	4.48835	5.86902	3.03683	1.94227	1.09456	1.09456	36.0428
4	backward	perturbation	Ankle Vertical	Vertical	90/90b	20-7	grid on fall plane	0.0239838	0.340372	7.04635	0.543136	7.73971	7.01753	4.50432	2.87289	1.63143	1.63143	36.2192
4	backward	perturbation	Head Vertical	Vertical	90/90b	20-10	grid on fall plane	0.0239753	0.958908	2.50027	0.109253	4.70836	2.3204	3.23954	3.2697	-0.0301653	0.0301653	-0.931161
4	backward	perturbation	Shoulder Vertical	Vertical	90/90b	20-10	grid on fall plane	0.0401723	0.894228	4.4924	0.131624	4.15848	3.16518	2.88535	3.04811	-0.162755	0.162755	-5.64072
4	backward	perturbation	Elbow Vertical	Vertical	90/90b	20-10	grid on fall plane	0.0468337	0.845726	5.53769	0.2018	3.97446	5.07742	2.98191	2.7701	0.211804	0.211804	7.10296
4	backward	perturbation	Wrist Vertical	Vertical	90/90b	20-10	grid on fall plane	0.0862893	0.848824	10.1657	0.380323	3.98167	9.55185	2.96826	2.6097	0.358559	0.358559	12.0798
4	backward	perturbation	ASIS/GT Vertical	Vertical	90/90b	20-10	grid on fall plane	0.0329369	0.804462	4.09428	0.160402	4.23529	3.78728	3.2691	3.17739	0.0917097	0.0917097	2.80535
4	backward	perturbation	Knee Vertical	Vertical	90/90b	20-10	grid on fall plane	0.00817935	0.336148	2.43326	0.204917	4.48835	4.56553	3.03683	2.22213	0.814699	0.814699	26.8273
4	backward	perturbation	Ankle Vertical	Vertical	90/90b	20-10	grid on fall plane	0.023246	0.340372	6.8296	0.389917	7.73971	5.03788	4.50432	3.51125	0.993066	0.993066	22.047
4	backward	perturbation	Head Vertical	Vertical	90/90b	20-12	grid on fall plane	0.0240434	0.958908	2.50737	0.107368	4.70836	2.28037	3.23954	3.30794	-0.0683974	0.0683974	-2.11133
4	backward	perturbation	Shoulder Vertical	Vertical	90/90b	20-12	grid on fall plane	0.0397795	0.894228	4.44847	0.127531	4.15848	3.06676	2.88535	3.02752	-0.142165	0.142165	-4.92711
4	backward	perturbation	Elbow Vertical	Vertical	90/90b	20-12	grid on fall plane	0.0465868	0.845726	5.50849	0.202116	3.97446	5.08539	2.98191	2.77586	0.206051	0.206051	6.91006
4	backward	perturbation	Wrist Vertical	Vertical	90/90b	20-12	grid on fall plane	0.0858278	0.848824	10.1114	0.382259	3.98167	9.60047	2.96826	2.64798	0.320278	0.320278	10.7901
4	backward	perturbation	ASIS/GT Vertical	Vertical	90/90b	20-12	grid on fall plane	0.0328347	0.804462	4.08157	0.160371	4.23529	3.78655	3.2691	3.19139	0.0777142	0.0777142	2.37723
4	backward	perturbation	Knee Vertical	Vertical	90/90b	20-12	grid on fall plane	0.00803825	0.336148	2.39128	0.189038	4.48835	4.21175	3.03683	2.28348	0.753343	0.753343	24.8069
4	backward	perturbation	Ankle Vertical	Vertical	90/90b	20-12	grid on fall plane	0.022768	0.340372	6.68917	0.379589	7.73971	4.90444	4.50432	3.6044	0.899923	0.899923	19.9791
4	backward	perturbation	Head Vertical	Vertical	90/90b	20-14	grid on fall plane	0.0240455	0.958908	2.50759	0.108448	4.70836	2.30332	3.23954	3.31614	-0.0765995	0.0765995	-2.36452
4	backward	perturbation	Shoulder Vertical	Vertical	90/90b	20-14	grid on fall plane	0.0398182	0.894228	4.45281	0.1271	4.15848	3.05641	2.88535	3.03183	-0.146477	0.146477	-5.07656
4	backward	perturbation	Elbow Vertical	Vertical	90/90b	20-14	grid on fall plane	0.0468302	0.845726	5.53728	0.202071	3.97446	5.08425	2.98191	2.77338	0.208526	0.208526	6.99306
4	backward	perturbation	Wrist Vertical	Vertical	90/90b	20-14	grid on fall plane	0.0858432	0.848824	10.1132	0.383101	3.98167	9.62163	2.96826	2.65125	0.317014	0.317014	10.6801
4	backward	perturbation	ASIS/GT Vertical	Vertical	90/90b	20-14	grid on fall plane	0.0330607	0.804462	4.10967	0.160304	4.23529	3.78495	3.2691	3.16036	0.108741	0.108741	3.32632
4	backward	perturbation	Knee Vertical	Vertical	90/90b	20-14	grid on fall plane	0.00804405	0.336148	2.39301	0.187239	4.48835	4.17168	3.03683	2.29498	0.741843	0.741843	24.4282
4	backward	perturbation	Ankle Vertical	Vertical	90/90b	20-14	grid on fall plane	0.0230145	0.340372	6.76158	0.376812	7.73971	4.86856	4.50432	3.64498	0.859338	0.859338	19.0781
5	backward	perturbation	Head Vertical	Vertical	90/90b	20-3	grid on fall plane	0.0353476	0.94097	3.7565	0.325908	4.95837	6.57288	3.47142	3.40191	0.0695108	0.0695108	2.00237
5	backward	perturbation	Shoulder Vertical	Vertical	90/90b	20-3	grid on fall plane	0.0531982	0.904305	5.88277	0.358552	5.08941	7.04507	3.65192	3.59136	0.0605594	0.0605594	1.65829
5	backward	perturbation	Elbow Vertical	Vertical	90/90b	20-3	grid on fall plane	0.0431077	0.865178	4.98253	0.374886	5.40036	6.94187	4.00693	3.56922	0.437717	0.437717	10.924
5	backward	perturbation	Wrist Vertical	Vertical	90/90b	20-3	grid on fall plane	0.0728887	0.843823	8.63791	0.450772	5.39462	8.35594	4.11743	3.25425	0.86318	0.86318	20.964
5	backward	perturbation	ASIS/GT Vertical	Vertical	90/90b	20-3	grid on fall plane	0.0351621	0.820112	4.28747	0.358183	4.81074	7.44548	3.5314	3.14201	0.389397	0.389397	11.0267
5	backward	perturbation	Knee Vertical	Vertical	90/90b	20-3	grid on fall plane	0.0294643	0.351052	8.39313	0.396972	3.33356	11.9083	2.4115	1.31694	1.09455	1.09455	45.389
5	backward	perturbation	Ankle Vertical	Vertical	90/90b	20-3	grid on fall plane	0.0458412	0.170957	26.8145	0.365948	3.04154	12.0317	2.08228	0.976795	1.10548	1.10548	53.0901
5	backward	perturbation	Head Vertical	Vertical	90/90b	20-5	grid on fall plane	0.0326776	0.94097	3.47276	0.156244	4.95837	3.15112	3.47142	3.60521	-0.133789	0.133789	-3.85402
5	backward	perturbation	Shoulder Vertical	Vertical	90/90b	20-5	grid on fall plane	0.0543851	0.904305	6.01402	0.221058	5.08941	4.34349	3.65192	3.70194	-0.0500139	0.0500139	-1.36952
5	backward	perturbation	Elbow Vertical	Vertical	90/90b	20-5	grid on fall plane	0.0459574	0.865178	5.3119	0.23571	5.40036	4.36471	4.00693	3.64543	0.361499	0.361499	9.02183
5	backward	perturbation	Wrist Vertical	Vertical	90/90b	20-5	grid on fall plane	0.073486	0.843823	8.7087	0.375402	5.39462	6.95882	4.11743	3.47547	0.641963	0.641963	15.5913
5	backward	perturbation	ASIS/GT Vertical	Vertical	90/90b	20-5	grid on fall plane	0.0338455	0.820112	4.12694	0.193139	4.81074	4.01476	3.5314	3.31595	0.215458	0.215458	6.1012
5	backward	perturbation	Knee Vertical	Vertical	90/90b	20-5	grid on fall plane	0.0249491	0.351052	7.10694	0.255497	3.33356	7.66438	2.4115	1.72229	0.689207	0.689207	28.5801
5	backward	perturbation	Ankle Vertical	Vertical	90/90b	20-5	grid on fall plane	0.0442474	0.170957	25.8822	0.256351	3.04154	8.42834	2.08228	1.22738	0.854902	0.854902	41.0561
5	backward	perturbation	Head Vertical	Vertical	90/90b	20-7	grid on fall plane	0.0328212	0.94097	3.48802	0.123491	4.95837	2.49055	3.47142	3.5792	-0.107782	0.107782	-3.10483
5	backward	perturbation	Shoulder Vertical	Vertical	90/90b	20-7	grid on fall plane	0.053921	0.904305	5.9627	0.192979	5.08941	3.79177	3.65192	3.7369	-0.0849781	0.0849781	-2.32694
5	backward	perturbation	Elbow Vertical	Vertical	90/90b	20-7	grid on fall plane	0.045537	0.865178	5.26332	0.207008	5.40036	3.83322	4.00693	3.68888	0.318058	0.318058	7.9377
5	backward	perturbation	Wrist Vertical	Vertical	90/90b	20-7	grid on fall plane	0.0742929	0.843823	8.80432	0.36967	5.39462	6.85257	4.11743	3.49019	0.627242	0.627242	15.2338
5	backward	perturbation	ASIS/GT Vertical	Vertical	90/90b	20-7	grid on fall plane	0.0336823	0.820112	4.10703	0.140469	4.81074	2.91991	3.5314	3.43688	0.0945206	0.0945206	2.67657
5	backward	perturbation	Knee Vertical	Vertical	90/90b	20-7	grid on fall plane	0.0249456	0.351052	7.10596	0.213545	3.33356	6.40592	2.4115	1.91313	0.49837	0.49837	20.6664
5	backward	perturbation	Ankle Vertical	Vertical	90/90b	20-7	grid on fall plane	0.044911	0.170957	26.2704	0.241947	3.04154	7.95475	2.08228	1.29158	0.790693	0.790693	37.9725
5	backward	perturbation	Head Vertical	Vertical	90/90b	20-10	grid on fall plane	0.0330141	0.94097	3.50852	0.121601	4.95837	2.45243	3.47142	3.55161	-0.0801891	0.0801891	-2.30998
5	backward	perturbation	Shoulder Vertical	Vertical	90/90b	20-10	grid on fall plane	0.0538765	0.904305	5.95778	0.175564	5.08941	3.4496	3.65192	3.68149	-0.0295609	0.0295609	-0.80946
5	backward	perturbation	Elbow Vertical	Vertical	90/90b	20-10	grid on fall plane	0.0456179	0.865178	5.27266	0.200038	5.40036	3.70417	4.00693	3.60164	0.405297	0.405297	10.1149
5	backward	perturbation	Wrist Vertical	Vertical	90/90b	20-10	grid on fall plane	0.0736229	0.843823	8.72493	0.364653	5.39462	6.75956	4.11743	3.43964	0.677788	0.677788	16.4614
5	backward	perturbation	ASIS/GT Vertical	Vertical	90/90b	20-10	grid on fall plane	0.0337886	0.820112	4.11999	0.130743	4.81074	2.71773	3.5314	3.42591	0.105494	0.105494	2.98733
5	backward	perturbation	Knee Vertical	Vertical	90/90b	20-10	grid on fall plane	0.0251843	0.351052	7.17394	0.189887	3.33356	5.69622	2.4115	1.95305	0.458444	0.458444	19.0107
5	backward	perturbation	Ankle Vertical	Vertical	90/90b	20-10	grid on fall plane	0.0450064	0.170957	26.3262	0.229334	3.04154	7.54007	2.08228	1.40408	0.678193	0.678193	32.5698
5	backward	perturbation	Head Vertical	Vertical	90/90b	20-12	grid on fall plane	0.0332754	0.94097	3.53629	0.122031	4.95837	2.4611	3.47142	3.53585	-0.0644295	0.0644295	-1.856
5	backward	perturbation	Shoulder Vertical	Vertical	90/90b	20-12	grid on fall plane	0.0538763	0.904305	5.95775	0.177717	5.08941	3.4919	3.65192	3.70789	-0.0559633	0.0559633	-1.53243
5	backward	perturbation	Elbow Vertical	Vertical	90/90b	20-12	grid on fall plane	0.0450299	0.865178	5.2047	0.19848	5.40036	3.67531	4.00693	3.58925	0.417687	0.417687	10.4241
5	backward	perturbation	Wrist Vertical	Vertical	90/90b	20-12	grid on fall plane	0.0737341	0.843823	8.7381	0.366626	5.39462	6.79614	4.11743	3.47786	0.639571	0.639571	15.5333
5	backward	perturbation	ASIS/GT Vertical	Vertical	90/90b	20-12	grid on fall plane	0.0335952	0.820112	4.09642	0.131084	4.81074	2.72482	3.5314	3.39758	0.13382	0.13382	3.78944
5	backward	perturbation	Knee Vertical	Vertical	90/90b	20-12	grid on fall plane	0.0250177	0.351052	7.12649	0.18745	3.33356	5.62311	2.4115	1.97768	0.433818	0.433818	17.9896
5	backward	perturbation	Ankle Vertical	Vertical	90/90b	20-12	grid on fall plane	0.0449631	0.170957	26.3009	0.226235	3.04154	7.43819	2.08228	1.43025	0.652029	0.652029	31.3133
5	backward	perturbation	Head Vertical	Vertical	90/90b	20-14	grid on fall plane	0.0330363	0.94097	3.51088	0.123931	4.95837	2.49944	3.47142	3.53981	-0.0683931	0.0683931	-1.97018
5	backward	perturbation	Shoulder Vertical	Vertical	90/90b	20-14	grid on fall plane	0.0537695	0.904305	5.94594	0.181359	5.08941	3.56346	3.65192	3.73566	-0.0837315	0.0837315	-2.2928
5	backward	perturbation	Elbow Vertical	Vertical	90/90b	20-14	grid on fall plane	0.0447523	0.865178	5.17261	0.198297	5.40036	3.67192	4.00693	3.59432	0.412615	0.412615	10.2975
5	backward	perturbation	Wrist Vertical	Vertical	90/90b	20-14	grid on fall plane	0.0738367	0.843823	8.75026	0.366494	5.39462	6.79369	4.11743	3.49413	0.623306	0.623306	15.1382
5	backward	perturbation	ASIS/GT Vertical	Vertical	90/90b	20-14	grid on fall plane	0.0337441	0.820112	4.11457	0.131484	4.81074	2.73313	3.5314	3.39195	0.139457	0.139457	3.94904
5	backward	perturbation	Knee Vertical	Vertical	90/90b	20-14	grid on fall plane	0.0250507	0.351052	7.13588	0.187609	3.33356	5.62789	2.4115	1.9846	0.426897	0.426897	17.7026
5	backward	perturbation	Ankle Vertical	Vertical	90/90b	20-14	grid on fall plane	0.0452439	0.170957	26.4651	0.227081	3.04154	7.466	2.08228	1.42103	0.66125	0.66125	31.7561
6	backward	perturbation	Head Vertical	Vertical	90/90b	20-3	grid on fall plane	0.0305251	0.952856	3.20354	0.301252	4.78737	6.29263	3.50032	3.38671	0.113607	0.113607	3.24563
6	backward	perturbation	Shoulder Vertical	Vertical	90/90b	20-3	grid on fall plane	0.048275	0.88871	5.43204	0.383877	4.68077	8.20115	3.63773	3.44305	0.194676	0.194676	5.35159
6	backward	perturbation	Elbow Vertical	Vertical	90/90b	20-3	grid on fall plane	0.0385483	0.845765	4.5578	0.46987	5.09661	9.21926	4.04316	3.25562	0.787538	0.787538	19.4783
6	backward	perturbation	Wrist Vertical	Vertical	90/90b	20-3	grid on fall plane	0.085803	0.841759	10.1933	0.545767	5.53695	9.85682	4.50536	3.18506	1.32029	1.32029	29.305
6	backward	perturbation	ASIS/GT Vertical	Vertical	90/90b	20-3	grid on fall plane	0.0222372	0.851898	2.61031	0.301568	4.63805	6.50204	3.56804	3.21977	0.348276	0.348276	9.76098
6	backward	perturbation	Knee Vertical	Vertical	90/90b	20-3	grid on fall plane	0.0161323	0.355528	4.53757	0.228915	3.31009	6.91568	2.34784	1.72366	0.624174	0.624174	26.5851
6	backward	perturbation	Ankle Vertical	Vertical	90/90b	20-3	grid on fall plane	0.0466178	0.149492	31.1842	0.2962	2.61385	11.3319	1.69496	0.955371	0.739585	0.739585	43.6344
6	backward	perturbation	Head Vertical	Vertical	90/90b	20-5	grid on fall plane	0.0286588	0.952856	3.00767	0.151775	4.78737	3.17032	3.50032	3.54313	-0.0428185	0.0428185	-1.22328
6	backward	perturbation	Shoulder Vertical	Vertical	90/90b	20-5	grid on fall plane	0.0480241	0.88871	5.4038	0.244743	4.68077	5.22868	3.63773	3.55437	0.0833616	0.0833616	2.29158
6	backward	perturbation	Elbow Vertical	Vertical	90/90b	20-5	grid on fall plane	0.0395247	0.845765	4.67324	0.352895	5.09661	6.92411	4.04316	3.37564	0.667518	0.667518	16.5098
6	backward	perturbation	Wrist Vertical	Vertical	90/90b	20-5	grid on fall plane	0.0856431	0.841759	10.1743	0.440791	5.53695	7.96089	4.50536	3.51143	0.993923	0.993923	22.0609
6	backward	perturbation	ASIS/GT Vertical	Vertical	90/90b	20-5	grid on fall plane	0.020082	0.851898	2.35733	0.150552	4.63805	3.24602	3.56804	3.37628	0.19176	0.19176	5.37437
6	backward	perturbation	Knee Vertical	Vertical	90/90b	20-5	grid on fall plane	0.0127578	0.355528	3.58841	0.109038	3.31009	3.2941	2.34784	2.07284	0.274997	0.274997	11.7128
6	backward	perturbation	Ankle Vertical	Vertical	90/90b	20-5	grid on fall plane	0.0450134	0.149492	30.1109	0.245093	2.61385	9.37671	1.69496	1.00791	0.687047	0.687047	40.5348
6	backward	perturbation	Head Vertical	Vertical	90/90b	20-7	grid on fall plane	0.0290942	0.952856	3.05337	0.100628	4.78737	2.10195	3.50032	3.50805	-0.00773855	0.00773855	-0.221082
6	backward	perturbation	Shoulder Vertical	Vertical	90/90b	20-7	grid on fall plane	0.0481911	0.88871	5.42259	0.19649	4.68077	4.19781	3.63773	3.53262	0.10511	0.10511	2.88943
6	backward	perturbation	Elbow Vertical	Vertical	90/90b	20-7	grid on fall plane	0.0394566	0.845765	4.6652	0.30467	5.09661	5.97791	4.04316	3.45999	0.583171	0.583171	14.4237
6	backward	perturbation	Wrist Vertical	Vertical	90/90b	20-7	grid on fall plane	0.0864873	0.841759	10.2746	0.403766	5.53695	7.29221	4.50536	3.62945	0.875907	0.875907	19.4415
6	backward	perturbation	ASIS/GT Vertical	Vertical	90/90b	20-7	grid on fall plane	0.0191201	0.851898	2.24442	0.113509	4.63805	2.44733	3.56804	3.45565	0.112397	0.112397	3.1501
6	backward	perturbation	Knee Vertical	Vertical	90/90b	20-7	grid on fall plane	0.0130125	0.355528	3.66005	0.0899235	3.31009	2.71665	2.34784	2.15319	0.194648	0.194648	8.29051
6	backward	perturbation	Ankle Vertical	Vertical	90/90b	20-7	grid on fall plane	0.04538	0.149492	30.3562	0.237508	2.61385	9.08653	1.69496	1.02642	0.668533	0.668533	39.4425
6	backward	perturbation	Head Vertical	Vertical	90/90b	20-10	grid on fall plane	0.0291961	0.952856	3.06406	0.0925129	4.78737	1.93244	3.50032	3.48969	0.0106286	0.0106286	0.303647
6	backward	perturbation	Shoulder Vertical	Vertical	90/90b	20-10	grid on fall plane	0.0480727	0.88871	5.40927	0.171179	4.68077	3.65706	3.63773	3.51864	0.119089	0.119089	3.27372
6	backward	perturbation	Elbow Vertical	Vertical	90/90b	20-10	grid on fall plane	0.0389329	0.845765	4.60327	0.267305	5.09661	5.24477	4.04316	3.5219	0.521256	0.521256	12.8923
6	backward	perturbation	Wrist Vertical	Vertical	90/90b	20-10	grid on fall plane	0.086083	0.841759	10.2266	0.39193	5.53695	7.07844	4.50536	3.81474	0.690613	0.690613	15.3287
6	backward	perturbation	ASIS/GT Vertical	Vertical	90/90b	20-10	grid on fall plane	0.0191429	0.851898	2.24709	0.118587	4.63805	2.55684	3.56804	3.50868	0.0593578	0.0593578	1.66359
6	backward	perturbation	Knee Vertical	Vertical	90/90b	20-10	grid on fall plane	0.0130469	0.355528	3.66972	0.0861849	3.31009	2.6037	2.34784	2.20469	0.143145	0.143145	6.09687
6	backward	perturbation	Ankle Vertical	Vertical	90/90b	20-10	grid on fall plane	0.0454227	0.149492	30.3847	0.230069	2.61385	8.80192	1.69496	1.06423	0.630722	0.630722	37.2117
6	backward	perturbation	Head Vertical	Vertical	90/90b	20-12	grid on fall plane	0.0294322	0.952856	3.08884	0.092939	4.78737	1.94134	3.50032	3.51519	-0.0148733	0.0148733	-0.424914
6	backward	perturbation	Shoulder Vertical	Vertical	90/90b	20-12	grid on fall plane	0.0482032	0.88871	5.42395	0.169494	4.68077	3.62107	3.63773	3.53458	0.103148	0.103148	2.83551
6	backward	perturbation	Elbow Vertical	Vertical	90/90b	20-12	grid on fall plane	0.0390069	0.845765	4.61202	0.266602	5.09661	5.23097	4.04316	3.55153	0.491623	0.491623	12.1594
6	backward	perturbation	Wrist Vertical	Vertical	90/90b	20-12	grid on fall plane	0.0858681	0.841759	10.201	0.401372	5.53695	7.24897	4.50536	3.90834	0.597017	0.597017	13.2513
6	backward	perturbation	ASIS/GT Vertical	Vertical	90/90b	20-12	grid on fall plane	0.0189968	0.851898	2.22994	0.119585	4.63805	2.57834	3.56804	3.50599	0.0620513	0.0620513	1.73909
6	backward	perturbation	Knee Vertical	Vertical	90/90b	20-12	grid on fall plane	0.0132384	0.355528	3.72359	0.0859674	3.31009	2.59713	2.34784	2.21462	0.133215	0.133215	5.67394
6	backward	perturbation	Ankle Vertical	Vertical	90/90b	20-12	grid on fall plane	0.0458148	0.149492	30.6471	0.228545	2.61385	8.7436	1.69496	1.09495	0.600004	0.600004	35.3994
6	backward	perturbation	Head Vertical	Vertical	90/90b	20-14	grid on fall plane	0.0293546	0.952856	3.08069	0.0935797	4.78737	1.95472	3.50032	3.52229	-0.021975	0.021975	-0.6278
6	backward	perturbation	Shoulder Vertical	Vertical	90/90b	20-14	grid on fall plane	0.0481915	0.88871	5.42263	0.170096	4.68077	3.63393	3.63773	3.5478	0.0899259	0.0899259	2.47203
6	backward	perturbation	Elbow Vertical	Vertical	90/90b	20-14	grid on fall plane	0.039335	0.845765	4.65082	0.267983	5.09661	5.25807	4.04316	3.56883	0.474325	0.474325	11.7315
6	backward	perturbation	Wrist Vertical	Vertical	90/90b	20-14	grid on fall plane	0.0860261	0.841759	10.2198	0.40197	5.53695	7.25976	4.50536	3.90956	0.595792	0.595792	13.2241
6	backward	perturbation	ASIS/GT Vertical	Vertical	90/90b	20-14	grid on fall plane	0.0192238	0.851898	2.25658	0.120185	4.63805	2.59129	3.56804	3.5094	0.0586466	0.0586466	1.64366
6	backward	perturbation	Knee Vertical	Vertical	90/90b	20-14	grid on fall plane	0.0130611	0.355528	3.67371	0.085128	3.31009	2.57177	2.34784	2.22005	0.127784	0.127784	5.44264
6	backward	perturbation	Ankle Vertical	Vertical	90/90b	20-14	grid on fall plane	0.0459621	0.149492	30.7455	0.227982	2.61385	8.72208	1.69496	1.1079	0.587056	0.587056	34.6354
19	forwards	selfinitiate	Head Vertical	Vertical	90/90b	20-3	grid on fall plane	0.051475	1.16012	4.43702	0.131246	2.31511	5.66913	2.30026	2.54983	-0.249576	0.249576	-10.8499
19	forwards	selfinitiate	Shoulder Vertical	Vertical	90/90b	20-3	grid on fall plane	0.0429349	1.02152	4.20303	0.16153	2.27033	7.11483	2.16726	2.43837	-0.271114	0.271114	-12.5095
19	forwards	selfinitiate	Elbow Vertical	Vertical	90/90b	20-3	grid on fall plane	0.0690501	0.817189	8.4497	0.255468	2.73884	9.3276	2.5232	2.36816	0.155041	0.155041	6.14462
19	forwards	selfinitiate	Wrist Vertical	Vertical	90/90b	20-3	grid on fall plane	0.0196437	0.7297	2.69202	0.252171	3.19444	7.89406	3.00055	2.8275	0.173048	0.173048	5.76722
19	forwards	selfinitiate	ASIS/GT Vertical	Vertical	90/90b	20-3	grid on fall plane	0.040206	0.547783	7.33977	0.219139	2.86084	7.65993	1.88292	1.80439	0.0785384	0.0785384	4.17109
19	forwards	selfinitiate	Knee Vertical	Vertical	90/90b	20-3	grid on fall plane	0.0406019	0.445211	9.11971	0.209533	2.45465	8.53618	1.86953	1.59355	0.275973	0.275973	14.7617
19	forwards	selfinitiate	Ankle Vertical	Vertical	90/90b	20-3	grid on fall plane	0.052421	0.16046	32.6691	0.543006	4.37333	12.4163	3.20635	0.940495	2.26586	2.26586	70.6678
19	forwards	selfinitiate	Head Vertical	Vertical	90/90b	20-5	grid on fall plane	0.0513115	1.16012	4.42293	0.131477	2.31511	5.67911	2.30026	2.59666	-0.296401	0.296401	-12.8856
19	forwards	selfinitiate	Shoulder Vertical	Vertical	90/90b	20-5	grid on fall plane	0.043658	1.02152	4.27382	0.202933	2.27033	8.93847	2.16726	2.64468	-0.477418	0.477418	-22.0287
19	forwards	selfinitiate	Elbow Vertical	Vertical	90/90b	20-5	grid on fall plane	0.0691052	0.817189	8.45645	0.256826	2.73884	9.37716	2.5232	2.49342	0.0297827	0.0297827	1.18035
19	forwards	selfinitiate	Wrist Vertical	Vertical	90/90b	20-5	grid on fall plane	0.0193777	0.7297	2.65557	0.213544	3.19444	6.68485	3.00055	3.10779	-0.107241	0.107241	-3.57403
19	forwards	selfinitiate	ASIS/GT Vertical	Vertical	90/90b	20-5	grid on fall plane	0.0403386	0.547783	7.36398	0.150885	2.86084	5.27413	1.88292	1.98197	-0.099045	0.099045	-5.26017
19	forwards	selfinitiate	Knee Vertical	Vertical	90/90b	20-5	grid on fall plane	0.0400917	0.445211	9.00511	0.145231	2.45465	5.91659	1.86953	1.78824	0.081282	0.081282	4.34774
19	forwards	selfinitiate	Ankle Vertical	Vertical	90/90b	20-5	grid on fall plane	0.0510314	0.16046	31.8031	0.44832	4.37333	10.2512	3.20635	1.55989	1.64646	1.64646	51.35
19	forwards	selfinitiate	Head Vertical	Vertical	90/90b	20-7	grid on fall plane	0.0513065	1.16012	4.4225	0.130985	2.31511	5.65785	2.30026	2.61451	-0.314248	0.314248	-13.6614
19	forwards	selfinitiate	Shoulder Vertical	Vertical	90/90b	20-7	grid on fall plane	0.0437383	1.02152	4.28167	0.216054	2.27033	9.51643	2.16726	2.71407	-0.54681	0.54681	-25.2305
19	forwards	selfinitiate	Elbow Vertical	Vertical	90/90b	20-7	grid on fall plane	0.0692647	0.817189	8.47597	0.263916	2.73884	9.63605	2.5232	2.71209	-0.188888	0.188888	-7.48607
19	forwards	selfinitiate	Wrist Vertical	Vertical	90/90b	20-7	grid on fall plane	0.0191284	0.7297	2.6214	0.190623	3.19444	5.96734	3.00055	3.14787	-0.147323	0.147323	-4.90988
19	forwards	selfinitiate	ASIS/GT Vertical	Vertical	90/90b	20-7	grid on fall plane	0.040332	0.547783	7.36276	0.137688	2.86084	4.81285	1.88292	1.98197	-0.0990416	0.0990416	-5.25999
19	forwards	selfinitiate	Knee Vertical	Vertical	90/90b	20-7	grid on fall plane	0.0401232	0.445211	9.01217	0.129356	2.45465	5.26984	1.86953	1.80871	0.0608178	0.0608178	3.25311
19	forwards	selfinitiate	Ankle Vertical	Vertical	90/90b	20-7	grid on fall plane	0.0506207	0.16046	31.5471	0.387711	4.37333	8.86535	3.20635	2.03757	1.16878	1.16878	36.4521
19	forwards	selfinitiate	Head Vertical	Vertical	90/90b	20-10	grid on fall plane	0.0511725	1.16012	4.41095	0.129091	2.31511	5.57602	2.30026	2.64402	-0.343768	0.343768	-14.9447
19	forwards	selfinitiate	Shoulder Vertical	Vertical	90/90b	20-10	grid on fall plane	0.0439231	1.02152	4.29976	0.220506	2.27033	9.71248	2.16726	2.77104	-0.603778	0.603778	-27.859
19	forwards	selfinitiate	Elbow Vertical	Vertical	90/90b	20-10	grid on fall plane	0.069437	0.817189	8.49705	0.256212	2.73884	9.35475	2.5232	2.71145	-0.188252	0.188252	-7.46083
19	forwards	selfinitiate	Wrist Vertical	Vertical	90/90b	20-10	grid on fall plane	0.0189431	0.7297	2.59602	0.156423	3.19444	4.89673	3.00055	3.03491	-0.0343612	0.0343612	-1.14516
19	forwards	selfinitiate	ASIS/GT Vertical	Vertical	90/90b	20-10	grid on fall plane	0.0401603	0.547783	7.33143	0.135226	2.86084	4.72678	1.88292	1.98831	-0.105387	0.105387	-5.59699
19	forwards	selfinitiate	Knee Vertical	Vertical	90/90b	20-10	grid on fall plane	0.0402754	0.445211	9.04637	0.12528	2.45465	5.1038	1.86953	1.76045	0.109076	0.109076	5.83441
19	forwards	selfinitiate	Ankle Vertical	Vertical	90/90b	20-10	grid on fall plane	0.0505994	0.16046	31.5339	0.33514	4.37333	7.66328	3.20635	2.39617	0.81018	0.81018	25.2679
19	forwards	selfinitiate	Head Vertical	Vertical	90/90b	20-12	grid on fall plane	0.0512928	1.16012	4.42132	0.129061	2.31511	5.57474	2.30026	2.63966	-0.339399	0.339399	-14.7548
19	forwards	selfinitiate	Shoulder Vertical	Vertical	90/90b	20-12	grid on fall plane	0.0441375	1.02152	4.32075	0.218941	2.27033	9.64356	2.16726	2.80164	-0.634376	0.634376	-29.2709
19	forwards	selfinitiate	Elbow Vertical	Vertical	90/90b	20-12	grid on fall plane	0.0695718	0.817189	8.51355	0.252665	2.73884	9.22525	2.5232	2.7115	-0.188299	0.188299	-7.46272
19	forwards	selfinitiate	Wrist Vertical	Vertical	90/90b	20-12	grid on fall plane	0.0189687	0.7297	2.59953	0.140967	3.19444	4.4129	3.00055	2.99103	0.00951874	0.00951874	0.317233
19	forwards	selfinitiate	ASIS/GT Vertical	Vertical	90/90b	20-12	grid on fall plane	0.0398394	0.547783	7.27284	0.13501	2.86084	4.71924	1.88292	1.98946	-0.106536	0.106536	-5.65803
19	forwards	selfinitiate	Knee Vertical	Vertical	90/90b	20-12	grid on fall plane	0.0403646	0.445211	9.06639	0.125205	2.45465	5.10074	1.86953	1.76376	0.105762	0.105762	5.65718
19	forwards	selfinitiate	Ankle Vertical	Vertical	90/90b	20-12	grid on fall plane	0.0505168	0.16046	31.4824	0.32365	4.37333	7.40054	3.20635	2.45402	0.752332	0.752332	23.4638
19	forwards	selfinitiate	Head Vertical	Vertical	90/90b	20-14	grid on fall plane	0.0514653	1.16012	4.43619	0.128907	2.31511	5.56806	2.30026	2.64029	-0.340038	0.340038	-14.7826
19	forwards	selfinitiate	Shoulder Vertical	Vertical	90/90b	20-14	grid on fall plane	0.0439917	1.02152	4.30648	0.218111	2.27033	9.60702	2.16726	2.80842	-0.641166	0.641166	-29.5842
19	forwards	selfinitiate	Elbow Vertical	Vertical	90/90b	20-14	grid on fall plane	0.0696285	0.817189	8.52049	0.251919	2.73884	9.19801	2.5232	2.72299	-0.199793	0.199793	-7.91825
19	forwards	selfinitiate	Wrist Vertical	Vertical	90/90b	20-14	grid on fall plane	0.0188978	0.7297	2.5898	0.137189	3.19444	4.29462	3.00055	2.99123	0.00931651	0.00931651	0.310494
19	forwards	selfinitiate	ASIS/GT Vertical	Vertical	90/90b	20-14	grid on fall plane	0.0399687	0.547783	7.29646	0.13481	2.86084	4.71225	1.88292	1.99051	-0.107587	0.107587	-5.71385
19	forwards	selfinitiate	Knee Vertical	Vertical	90/90b	20-14	grid on fall plane	0.0404161	0.445211	9.07797	0.125267	2.45465	5.10326	1.86953	1.7681	0.101422	0.101422	5.42503
19	forwards	selfinitiate	Ankle Vertical	Vertical	90/90b	20-14	grid on fall plane	0.050367	0.16046	31.3891	0.320641	4.37333	7.33174	3.20635	2.46692	0.739438	0.739438	23.0617
20	forwards	selfinitiate	Head Vertical	Vertical	90/90b	20-3	grid on fall plane	0.0328473	1.128	2.912	0.108448	2.45485	4.4177	2.24563	2.38318	-0.137544	0.137544	-6.12495
20	forwards	selfinitiate	Shoulder Vertical	Vertical	90/90b	20-3	grid on fall plane	0.0489479	0.926972	5.2804	0.190255	2.50391	7.59831	2.32436	2.35436	-0.0299992	0.0299992	-1.29065
20	forwards	selfinitiate	Elbow Vertical	Vertical	90/90b	20-3	grid on fall plane	0.0541788	0.775996	6.98184	0.292753	2.90873	10.0646	2.71378	2.29491	0.418866	0.418866	15.4348
20	forwards	selfinitiate	Wrist Vertical	Vertical	90/90b	20-3	grid on fall plane	0.0257863	0.723279	3.56519	0.298607	4.40445	6.77967	3.63778	3.50434	0.13344	0.13344	3.66817
20	forwards	selfinitiate	ASIS/GT Vertical	Vertical	90/90b	20-3	grid on fall plane	0.0409402	0.643418	6.36292	0.211966	2.69952	7.852	2.10442	1.6939	0.410524	0.410524	19.5077
20	forwards	selfinitiate	Knee Vertical	Vertical	90/90b	20-3	grid on fall plane	0.030075	0.463013	6.49551	0.233334	3.02191	7.72143	2.14401	1.46393	0.680084	0.680084	31.7202
20	forwards	selfinitiate	Ankle Vertical	Vertical	90/90b	20-3	grid on fall plane	0.0353578	0.168805	20.9459	0.523487	5.36093	9.76485	3.37752	0.632659	2.74486	2.74486	81.2685
20	forwards	selfinitiate	Head Vertical	Vertical	90/90b	20-5	grid on fall plane	0.0328807	1.128	2.91496	0.105584	2.45485	4.30101	2.24563	2.39116	-0.14553	0.14553	-6.48058
20	forwards	selfinitiate	Shoulder Vertical	Vertical	90/90b	20-5	grid on fall plane	0.0490194	0.926972	5.28812	0.177721	2.50391	7.09771	2.32436	2.52117	-0.196814	0.196814	-8.46746
20	forwards	selfinitiate	Elbow Vertical	Vertical	90/90b	20-5	grid on fall plane	0.0542486	0.775996	6.99084	0.284917	2.90873	9.79523	2.71378	2.76329	-0.0495111	0.0495111	-1.82444
20	forwards	selfinitiate	Wrist Vertical	Vertical	90/90b	20-5	grid on fall plane	0.0256076	0.723279	3.54048	0.261252	4.40445	5.93155	3.63778	3.73195	-0.0941724	0.0941724	-2.58873
20	forwards	selfinitiate	ASIS/GT Vertical	Vertical	90/90b	20-5	grid on fall plane	0.0403792	0.643418	6.27573	0.136162	2.69952	5.04394	2.10442	1.89232	0.212105	0.212105	10.079
20	forwards	selfinitiate	Knee Vertical	Vertical	90/90b	20-5	grid on fall plane	0.0287621	0.463013	6.21195	0.148712	3.02191	4.92114	2.14401	1.69248	0.45153	0.45153	21.0601
20	forwards	selfinitiate	Ankle Vertical	Vertical	90/90b	20-5	grid on fall plane	0.0329207	0.168805	19.5022	0.421618	5.36093	7.86463	3.37752	1.36366	2.01386	2.01386	59.6254
20	forwards	selfinitiate	Head Vertical	Vertical	90/90b	20-7	grid on fall plane	0.0328456	1.128	2.91185	0.103394	2.45485	4.2118	2.24563	2.44599	-0.200358	0.200358	-8.9221
20	forwards	selfinitiate	Shoulder Vertical	Vertical	90/90b	20-7	grid on fall plane	0.0490118	0.926972	5.28729	0.180333	2.50391	7.20202	2.32436	2.58768	-0.263321	0.263321	-11.3288
20	forwards	selfinitiate	Elbow Vertical	Vertical	90/90b	20-7	grid on fall plane	0.0541533	0.775996	6.97856	0.282691	2.90873	9.71868	2.71378	2.85566	-0.141888	0.141888	-5.22843
20	forwards	selfinitiate	Wrist Vertical	Vertical	90/90b	20-7	grid on fall plane	0.0253127	0.723279	3.49971	0.211869	4.40445	4.81033	3.63778	3.8067	-0.168922	0.168922	-4.64356
20	forwards	selfinitiate	ASIS/GT Vertical	Vertical	90/90b	20-7	grid on fall plane	0.0403696	0.643418	6.27425	0.107647	2.69952	3.98764	2.10442	1.95673	0.14769	0.14769	7.01807
20	forwards	selfinitiate	Knee Vertical	Vertical	90/90b	20-7	grid on fall plane	0.0285655	0.463013	6.16949	0.132307	3.02191	4.37826	2.14401	1.82415	0.319863	0.319863	14.9189
20	forwards	selfinitiate	Ankle Vertical	Vertical	90/90b	20-7	grid on fall plane	0.0321233	0.168805	19.0298	0.338446	5.36093	6.31318	3.37752	1.79694	1.58058	1.58058	46.797
20	forwards	selfinitiate	Head Vertical	Vertical	90/90b	20-10	grid on fall plane	0.0328321	1.128	2.91065	0.101627	2.45485	4.13985	2.24563	2.44834	-0.202706	0.202706	-9.02668
20	forwards	selfinitiate	Shoulder Vertical	Vertical	90/90b	20-10	grid on fall plane	0.0490144	0.926972	5.28758	0.172484	2.50391	6.88859	2.32436	2.69718	-0.372826	0.372826	-16.0399
20	forwards	selfinitiate	Elbow Vertical	Vertical	90/90b	20-10	grid on fall plane	0.0541219	0.775996	6.97451	0.279223	2.90873	9.59947	2.71378	2.93301	-0.219232	0.219232	-8.07849
20	forwards	selfinitiate	Wrist Vertical	Vertical	90/90b	20-10	grid on fall plane	0.0253379	0.723279	3.5032	0.186903	4.40445	4.24351	3.63778	4.00379	-0.366008	0.366008	-10.0613
20	forwards	selfinitiate	ASIS/GT Vertical	Vertical	90/90b	20-10	grid on fall plane	0.0404508	0.643418	6.28687	0.100184	2.69952	3.71119	2.10442	2.01362	0.0908024	0.0908024	4.31483
20	forwards	selfinitiate	Knee Vertical	Vertical	90/90b	20-10	grid on fall plane	0.028502	0.463013	6.15576	0.129581	3.02191	4.28804	2.14401	1.82904	0.314975	0.314975	14.6909
20	forwards	selfinitiate	Ankle Vertical	Vertical	90/90b	20-10	grid on fall plane	0.0318557	0.168805	18.8713	0.28033	5.36093	5.22913	3.37752	2.16793	1.20958	1.20958	35.8127
20	forwards	selfinitiate	Head Vertical	Vertical	90/90b	20-12	grid on fall plane	0.0328451	1.128	2.91181	0.10093	2.45485	4.11145	2.24563	2.43103	-0.185396	0.185396	-8.25583
20	forwards	selfinitiate	Shoulder Vertical	Vertical	90/90b	20-12	grid on fall plane	0.0489371	0.926972	5.27924	0.172272	2.50391	6.8801	2.32436	2.78733	-0.462966	0.462966	-19.918
20	forwards	selfinitiate	Elbow Vertical	Vertical	90/90b	20-12	grid on fall plane	0.0541399	0.775996	6.97683	0.278695	2.90873	9.58133	2.71378	2.94988	-0.236101	0.236101	-8.70008
20	forwards	selfinitiate	Wrist Vertical	Vertical	90/90b	20-12	grid on fall plane	0.0253882	0.723279	3.51016	0.187411	4.40445	4.25504	3.63778	4.03963	-0.40185	0.40185	-11.0466
20	forwards	selfinitiate	ASIS/GT Vertical	Vertical	90/90b	20-12	grid on fall plane	0.0403714	0.643418	6.27452	0.0988385	2.69952	3.66134	2.10442	2.02722	0.0772062	0.0772062	3.66876
20	forwards	selfinitiate	Knee Vertical	Vertical	90/90b	20-12	grid on fall plane	0.0285993	0.463013	6.17679	0.130251	3.02191	4.31023	2.14401	1.82383	0.320183	0.320183	14.9339
20	forwards	selfinitiate	Ankle Vertical	Vertical	90/90b	20-12	grid on fall plane	0.031864	0.168805	18.8762	0.269899	5.36093	5.03455	3.37752	2.21533	1.16218	1.16218	34.4095
20	forwards	selfinitiate	Head Vertical	Vertical	90/90b	20-14	grid on fall plane	0.0329103	1.128	2.91759	0.101203	2.45485	4.12255	2.24563	2.44456	-0.198927	0.198927	-8.8584
20	forwards	selfinitiate	Shoulder Vertical	Vertical	90/90b	20-14	grid on fall plane	0.0489993	0.926972	5.28596	0.174267	2.50391	6.95978	2.32436	2.82068	-0.496326	0.496326	-21.3532
20	forwards	selfinitiate	Elbow Vertical	Vertical	90/90b	20-14	grid on fall plane	0.0539906	0.775996	6.9576	0.278416	2.90873	9.57171	2.71378	2.94615	-0.232371	0.232371	-8.56266
20	forwards	selfinitiate	Wrist Vertical	Vertical	90/90b	20-14	grid on fall plane	0.025429	0.723279	3.51579	0.188147	4.40445	4.27175	3.63778	4.04975	-0.41197	0.41197	-11.3248
20	forwards	selfinitiate	ASIS/GT Vertical	Vertical	90/90b	20-14	grid on fall plane	0.0403447	0.643418	6.27037	0.0991613	2.69952	3.6733	2.10442	2.03762	0.0668002	0.0668002	3.17428
20	forwards	selfinitiate	Knee Vertical	Vertical	90/90b	20-14	grid on fall plane	0.0287144	0.463013	6.20164	0.130778	3.02191	4.32767	2.14401	1.81699	0.327021	0.327021	15.2528
20	forwards	selfinitiate	Ankle Vertical	Vertical	90/90b	20-14	grid on fall plane	0.0318084	0.168805	18.8433	0.265135	5.36093	4.94568	3.37752	2.23225	1.14527	1.14527	33.9085
21	forwards	selfinitiate	Head Vertical	Vertical	90/90b	20-3	grid on fall plane	0.0210937	1.30482	1.6166	0.100274	2.63666	3.80309	2.53652	2.51586	0.0206603	0.0206603	0.814514
21	forwards	selfinitiate	Shoulder Vertical	Vertical	90/90b	20-3	grid on fall plane	0.0258057	1.13587	2.27189	0.0967057	2.64772	3.65241	2.51686	2.42492	0.0919385	0.0919385	3.6529
21	forwards	selfinitiate	Elbow Vertical	Vertical	90/90b	20-3	grid on fall plane	0.0358381	0.772647	4.63836	0.222733	2.99993	7.42461	2.54626	2.44552	0.100742	0.100742	3.95647
21	forwards	selfinitiate	Wrist Vertical	Vertical	90/90b	20-3	grid on fall plane	0.0213963	0.73131	2.92575	0.258796	3.33069	7.77005	2.87657	2.79634	0.080229	0.080229	2.78905
21	forwards	selfinitiate	ASIS/GT Vertical	Vertical	90/90b	20-3	grid on fall plane	0.019654	0.737491	2.66498	0.143195	2.63107	5.44247	2.1088	2.02426	0.0845479	0.0845479	4.00928
21	forwards	selfinitiate	Knee Vertical	Vertical	90/90b	20-3	grid on fall plane	0.0145872	0.457047	3.19162	0.156752	2.51202	6.24008	1.82416	1.48776	0.336401	0.336401	18.4414
21	forwards	selfinitiate	Ankle Vertical	Vertical	90/90b	20-3	grid on fall plane	0.0489008	0.221557	22.0714	0.502131	4.51846	11.1129	3.13492	0.966049	2.16887	2.16887	69.1842
21	forwards	selfinitiate	Head Vertical	Vertical	90/90b	20-5	grid on fall plane	0.0211152	1.30482	1.61824	0.0956155	2.63666	3.62639	2.53652	2.54627	-0.00974945	0.00974945	-0.384364
21	forwards	selfinitiate	Shoulder Vertical	Vertical	90/90b	20-5	grid on fall plane	0.0258548	1.13587	2.27621	0.131895	2.64772	4.98144	2.51686	2.60485	-0.0879911	0.0879911	-3.49606
21	forwards	selfinitiate	Elbow Vertical	Vertical	90/90b	20-5	grid on fall plane	0.0361296	0.772647	4.67607	0.231708	2.99993	7.72377	2.54626	2.45909	0.0871762	0.0871762	3.42369
21	forwards	selfinitiate	Wrist Vertical	Vertical	90/90b	20-5	grid on fall plane	0.0213161	0.73131	2.91478	0.225175	3.33069	6.76061	2.87657	3.26777	-0.391203	0.391203	-13.5996
21	forwards	selfinitiate	ASIS/GT Vertical	Vertical	90/90b	20-5	grid on fall plane	0.0193051	0.737491	2.61768	0.117161	2.63107	4.45299	2.1088	2.05486	0.0539469	0.0539469	2.55817
21	forwards	selfinitiate	Knee Vertical	Vertical	90/90b	20-5	grid on fall plane	0.0143159	0.457047	3.13226	0.143091	2.51202	5.69625	1.82416	1.68479	0.139368	0.139368	7.64009
21	forwards	selfinitiate	Ankle Vertical	Vertical	90/90b	20-5	grid on fall plane	0.0471677	0.221557	21.2892	0.400383	4.51846	8.86105	3.13492	1.58651	1.54841	1.54841	49.3922
21	forwards	selfinitiate	Head Vertical	Vertical	90/90b	20-7	grid on fall plane	0.0210941	1.30482	1.61663	0.0889603	2.63666	3.37398	2.53652	2.5417	-0.00518163	0.00518163	-0.204281
21	forwards	selfinitiate	Shoulder Vertical	Vertical	90/90b	20-7	grid on fall plane	0.0259205	1.13587	2.282	0.149123	2.64772	5.63213	2.51686	2.69563	-0.178772	0.178772	-7.10297
21	forwards	selfinitiate	Elbow Vertical	Vertical	90/90b	20-7	grid on fall plane	0.0361801	0.772647	4.68262	0.242106	2.99993	8.07039	2.54626	2.39785	0.148418	0.148418	5.82884
21	forwards	selfinitiate	Wrist Vertical	Vertical	90/90b	20-7	grid on fall plane	0.0214229	0.73131	2.92938	0.218602	3.33069	6.56328	2.87657	3.38218	-0.505609	0.505609	-17.5768
21	forwards	selfinitiate	ASIS/GT Vertical	Vertical	90/90b	20-7	grid on fall plane	0.0195118	0.737491	2.6457	0.106658	2.63107	4.0538	2.1088	2.16137	-0.0525655	0.0525655	-2.49267
21	forwards	selfinitiate	Knee Vertical	Vertical	90/90b	20-7	grid on fall plane	0.0144104	0.457047	3.15293	0.150526	2.51202	5.99221	1.82416	1.74796	0.0762012	0.0762012	4.17733
21	forwards	selfinitiate	Ankle Vertical	Vertical	90/90b	20-7	grid on fall plane	0.0467508	0.221557	21.101	0.329901	4.51846	7.30117	3.13492	2.02498	1.10994	1.10994	35.4056
21	forwards	selfinitiate	Head Vertical	Vertical	90/90b	20-10	grid on fall plane	0.0211153	1.30482	1.61825	0.0888081	2.63666	3.36821	2.53652	2.57999	-0.0434691	0.0434691	-1.71373
21	forwards	selfinitiate	Shoulder Vertical	Vertical	90/90b	20-10	grid on fall plane	0.0261543	1.13587	2.30258	0.155685	2.64772	5.87995	2.51686	2.74735	-0.23049	0.23049	-9.15784
21	forwards	selfinitiate	Elbow Vertical	Vertical	90/90b	20-10	grid on fall plane	0.0360667	0.772647	4.66794	0.253997	2.99993	8.46678	2.54626	2.45344	0.0928208	0.0928208	3.64537
21	forwards	selfinitiate	Wrist Vertical	Vertical	90/90b	20-10	grid on fall plane	0.0214894	0.73131	2.93848	0.225495	3.33069	6.77023	2.87657	3.51917	-0.642604	0.642604	-22.3393
21	forwards	selfinitiate	ASIS/GT Vertical	Vertical	90/90b	20-10	grid on fall plane	0.0198407	0.737491	2.69029	0.0971771	2.63107	3.69344	2.1088	2.24119	-0.132389	0.132389	-6.27791
21	forwards	selfinitiate	Knee Vertical	Vertical	90/90b	20-10	grid on fall plane	0.0144178	0.457047	3.15457	0.153667	2.51202	6.11725	1.82416	1.80074	0.0234179	0.0234179	1.28376
21	forwards	selfinitiate	Ankle Vertical	Vertical	90/90b	20-10	grid on fall plane	0.0466831	0.221557	21.0705	0.295355	4.51846	6.53663	3.13492	2.37404	0.760873	0.760873	24.2709
21	forwards	selfinitiate	Head Vertical	Vertical	90/90b	20-12	grid on fall plane	0.0212176	1.30482	1.6261	0.0894006	2.63666	3.39068	2.53652	2.57971	-0.0431921	0.0431921	-1.70281
21	forwards	selfinitiate	Shoulder Vertical	Vertical	90/90b	20-12	grid on fall plane	0.0262098	1.13587	2.30747	0.159126	2.64772	6.00993	2.51686	2.80428	-0.287413	0.287413	-11.4195
21	forwards	selfinitiate	Elbow Vertical	Vertical	90/90b	20-12	grid on fall plane	0.0359913	0.772647	4.65819	0.25654	2.99993	8.55154	2.54626	2.52522	0.021038	0.021038	0.82623
21	forwards	selfinitiate	Wrist Vertical	Vertical	90/90b	20-12	grid on fall plane	0.0217195	0.73131	2.96994	0.239359	3.33069	7.18646	2.87657	3.60306	-0.72649	0.72649	-25.2555
21	forwards	selfinitiate	ASIS/GT Vertical	Vertical	90/90b	20-12	grid on fall plane	0.0200057	0.737491	2.71267	0.0975655	2.63107	3.7082	2.1088	2.23647	-0.127661	0.127661	-6.05373
21	forwards	selfinitiate	Knee Vertical	Vertical	90/90b	20-12	grid on fall plane	0.0143183	0.457047	3.1328	0.154418	2.51202	6.14717	1.82416	1.79924	0.0249186	0.0249186	1.36603
21	forwards	selfinitiate	Ankle Vertical	Vertical	90/90b	20-12	grid on fall plane	0.0466722	0.221557	21.0656	0.284139	4.51846	6.28841	3.13492	2.48165	0.653268	0.653268	20.8385
21	forwards	selfinitiate	Head Vertical	Vertical	90/90b	20-14	grid on fall plane	0.0212129	1.30482	1.62573	0.0887255	2.63666	3.36507	2.53652	2.57016	-0.0336444	0.0336444	-1.3264
21	forwards	selfinitiate	Shoulder Vertical	Vertical	90/90b	20-14	grid on fall plane	0.0261562	1.13587	2.30275	0.159668	2.64772	6.0304	2.51686	2.8123	-0.295436	0.295436	-11.7382
21	forwards	selfinitiate	Elbow Vertical	Vertical	90/90b	20-14	grid on fall plane	0.0358217	0.772647	4.63623	0.25613	2.99993	8.53789	2.54626	2.55156	-0.0052942	0.0052942	-0.20792
21	forwards	selfinitiate	Wrist Vertical	Vertical	90/90b	20-14	grid on fall plane	0.0217642	0.73131	2.97605	0.243974	3.33069	7.32502	2.87657	3.63551	-0.758941	0.758941	-26.3836
21	forwards	selfinitiate	ASIS/GT Vertical	Vertical	90/90b	20-14	grid on fall plane	0.020031	0.737491	2.7161	0.0972316	2.63107	3.69551	2.1088	2.2408	-0.131993	0.131993	-6.25914
21	forwards	selfinitiate	Knee Vertical	Vertical	90/90b	20-14	grid on fall plane	0.0142654	0.457047	3.12121	0.15458	2.51202	6.1536	1.82416	1.79794	0.0262227	0.0262227	1.43752
21	forwards	selfinitiate	Ankle Vertical	Vertical	90/90b	20-14	grid on fall plane	0.0466648	0.221557	21.0622	0.280707	4.51846	6.21245	3.13492	2.50192	0.632997	0.632997	20.1918
22	forwards	selfinitiate	Head Vertical	Vertical	90/90b	20-3	grid on fall plane	0.0198361	1.22279	1.62221	0.142361	3.31126	4.29931	2.8915	3.06399	-0.172488	0.172488	-5.96534
22	forwards	selfinitiate	Shoulder Vertical	Vertical	90/90b	20-3	grid on fall plane	0.0418652	1.04237	4.01637	0.224202	3.37315	6.64667	3.02507	2.98093	0.0441364	0.0441364	1.45902
22	forwards	selfinitiate	Elbow Vertical	Vertical	90/90b	20-3	grid on fall plane	0.0713207	0.76256	9.35279	0.272291	3.42646	7.9467	2.8456	3.03172	-0.186121	0.186121	-6.54063
22	forwards	selfinitiate	Wrist Vertical	Vertical	90/90b	20-3	grid on fall plane	0.0902534	0.750497	12.0258	0.291218	3.5054	8.30771	3.07784	2.90113	0.176709	0.176709	5.74133
22	forwards	selfinitiate	Knee Vertical	Vertical	90/90b	20-3	grid on fall plane	0.0276445	0.465332	5.94081	0.250514	4.0113	6.24521	2.4392	1.68289	0.756305	0.756305	31.0063
22	forwards	selfinitiate	Ankle Vertical	Vertical	90/90b	20-3	grid on fall plane	0.0458751	0.265829	17.2574	0.592924	5.94081	9.98052	3.87212	1.52948	2.34264	2.34264	60.5001
22	forwards	selfinitiate	Head Vertical	Vertical	90/90b	20-5	grid on fall plane	0.0189776	1.22279	1.552	0.107301	3.31126	3.24049	2.8915	3.12009	-0.228587	0.228587	-7.90548
22	forwards	selfinitiate	Shoulder Vertical	Vertical	90/90b	20-5	grid on fall plane	0.0420498	1.04237	4.03408	0.172677	3.37315	5.11915	3.02507	3.24094	-0.215874	0.215874	-7.13618
22	forwards	selfinitiate	Elbow Vertical	Vertical	90/90b	20-5	grid on fall plane	0.0708646	0.76256	9.29298	0.222722	3.42646	6.50007	2.8456	3.23903	-0.393423	0.393423	-13.8257
22	forwards	selfinitiate	Wrist Vertical	Vertical	90/90b	20-5	grid on fall plane	0.089982	0.750497	11.9896	0.253046	3.5054	7.21877	3.07784	3.03376	0.0440818	0.0440818	1.43223
22	forwards	selfinitiate	Knee Vertical	Vertical	90/90b	20-5	grid on fall plane	0.0262584	0.465332	5.64294	0.152033	4.0113	3.79011	2.4392	2.0143	0.4249	0.4249	17.4197
22	forwards	selfinitiate	Ankle Vertical	Vertical	90/90b	20-5	grid on fall plane	0.042549	0.265829	16.0061	0.428672	5.94081	7.21571	3.87212	2.37353	1.49859	1.49859	38.7021
22	forwards	selfinitiate	Head Vertical	Vertical	90/90b	20-7	grid on fall plane	0.0188739	1.22279	1.54352	0.105635	3.31126	3.19019	2.8915	3.11504	-0.223541	0.223541	-7.73095
22	forwards	selfinitiate	Shoulder Vertical	Vertical	90/90b	20-7	grid on fall plane	0.042331	1.04237	4.06105	0.177435	3.37315	5.26021	3.02507	3.2608	-0.235732	0.235732	-7.79263
22	forwards	selfinitiate	Elbow Vertical	Vertical	90/90b	20-7	grid on fall plane	0.070963	0.76256	9.30589	0.199347	3.42646	5.81788	2.8456	3.28125	-0.435646	0.435646	-15.3094
22	forwards	selfinitiate	Wrist Vertical	Vertical	90/90b	20-7	grid on fall plane	0.0899515	0.750497	11.9856	0.225088	3.5054	6.42118	3.07784	3.01345	0.0643832	0.0643832	2.09183
22	forwards	selfinitiate	Knee Vertical	Vertical	90/90b	20-7	grid on fall plane	0.0262078	0.465332	5.63206	0.147831	4.0113	3.68537	2.4392	2.2578	0.181395	0.181395	7.43668
22	forwards	selfinitiate	Ankle Vertical	Vertical	90/90b	20-7	grid on fall plane	0.0417175	0.265829	15.6933	0.339758	5.94081	5.71905	3.87212	2.96623	0.905896	0.905896	23.3953
22	forwards	selfinitiate	Head Vertical	Vertical	90/90b	20-10	grid on fall plane	0.0187277	1.22279	1.53156	0.105672	3.31126	3.19131	2.8915	3.11062	-0.219113	0.219113	-7.57781
22	forwards	selfinitiate	Shoulder Vertical	Vertical	90/90b	20-10	grid on fall plane	0.0429039	1.04237	4.11601	0.194237	3.37315	5.75833	3.02507	3.4178	-0.392736	0.392736	-12.9827
22	forwards	selfinitiate	Elbow Vertical	Vertical	90/90b	20-10	grid on fall plane	0.0716641	0.76256	9.39783	0.185964	3.42646	5.42729	2.8456	3.17896	-0.333361	0.333361	-11.7149
22	forwards	selfinitiate	Wrist Vertical	Vertical	90/90b	20-10	grid on fall plane	0.0900027	0.750497	11.9924	0.203927	3.5054	5.81752	3.07784	3.07209	0.0057503	0.0057503	0.186829
22	forwards	selfinitiate	Knee Vertical	Vertical	90/90b	20-10	grid on fall plane	0.0266063	0.465332	5.71771	0.171554	4.0113	4.27676	2.4392	2.50538	-0.0661834	0.0661834	-2.71333
22	forwards	selfinitiate	Ankle Vertical	Vertical	90/90b	20-10	grid on fall plane	0.0412734	0.265829	15.5263	0.266854	5.94081	4.49187	3.87212	3.36581	0.506309	0.506309	13.0758
22	forwards	selfinitiate	Head Vertical	Vertical	90/90b	20-12	grid on fall plane	0.0188151	1.22279	1.53871	0.106939	3.31126	3.22956	2.8915	3.11556	-0.224057	0.224057	-7.7488
22	forwards	selfinitiate	Shoulder Vertical	Vertical	90/90b	20-12	grid on fall plane	0.0430932	1.04237	4.13417	0.201276	3.37315	5.967	3.02507	3.48043	-0.455361	0.455361	-15.0529
22	forwards	selfinitiate	Elbow Vertical	Vertical	90/90b	20-12	grid on fall plane	0.0721028	0.76256	9.45536	0.183187	3.42646	5.34623	2.8456	3.13933	-0.293729	0.293729	-10.3222
22	forwards	selfinitiate	Wrist Vertical	Vertical	90/90b	20-12	grid on fall plane	0.0903427	0.750497	12.0377	0.20184	3.5054	5.75797	3.07784	3.12211	-0.0442692	0.0442692	-1.43832
22	forwards	selfinitiate	Knee Vertical	Vertical	90/90b	20-12	grid on fall plane	0.0266837	0.465332	5.73433	0.17342	4.0113	4.32329	2.4392	2.56364	-0.124439	0.124439	-5.10164
22	forwards	selfinitiate	Ankle Vertical	Vertical	90/90b	20-12	grid on fall plane	0.0412912	0.265829	15.533	0.24333	5.94081	4.09591	3.87212	3.4458	0.426322	0.426322	11.01
22	forwards	selfinitiate	Head Vertical	Vertical	90/90b	20-14	grid on fall plane	0.0188833	1.22279	1.54428	0.108251	3.31126	3.26918	2.8915	3.11003	-0.218529	0.218529	-7.55763
22	forwards	selfinitiate	Shoulder Vertical	Vertical	90/90b	20-14	grid on fall plane	0.0429699	1.04237	4.12235	0.205815	3.37315	6.10157	3.02507	3.51927	-0.494202	0.494202	-16.3369
22	forwards	selfinitiate	Elbow Vertical	Vertical	90/90b	20-14	grid on fall plane	0.0721465	0.76256	9.46109	0.183914	3.42646	5.36748	2.8456	3.13959	-0.293988	0.293988	-10.3313
22	forwards	selfinitiate	Wrist Vertical	Vertical	90/90b	20-14	grid on fall plane	0.090065	0.750497	12.0007	0.201825	3.5054	5.75755	3.07784	3.13826	-0.0604184	0.0604184	-1.96301
22	forwards	selfinitiate	Knee Vertical	Vertical	90/90b	20-14	grid on fall plane	0.0265205	0.465332	5.69926	0.172976	4.0113	4.31223	2.4392	2.6068	-0.167601	0.167601	-6.87115
22	forwards	selfinitiate	Ankle Vertical	Vertical	90/90b	20-14	grid on fall plane	0.0414777	0.265829	15.6031	0.240672	5.94081	4.05117	3.87212	3.46802	0.404102	0.404102	10.4362
23	forwards	selfinitiate	Head Vertical	Vertical	90/90b	20-3	grid on fall plane	0.0187532	1.04644	1.79209	0.159748	3.74366	4.26716	2.42125	2.65678	-0.235532	0.235532	-9.72769
23	forwards	selfinitiate	Shoulder Vertical	Vertical	90/90b	20-3	grid on fall plane	0.0277536	0.831808	3.33654	0.233764	2.91381	8.02261	2.29031	2.6206	-0.330288	0.330288	-14.4211
23	forwards	selfinitiate	Elbow Vertical	Vertical	90/90b	20-3	grid on fall plane	0.0431557	0.791377	5.45324	0.145389	2.68177	5.42138	2.20904	2.32415	-0.115111	0.115111	-5.21091
23	forwards	selfinitiate	Wrist Vertical	Vertical	90/90b	20-3	grid on fall plane	0.0419073	0.739949	5.66354	0.176365	2.63108	6.70314	2.3645	2.09108	0.273417	0.273417	11.5634
23	forwards	selfinitiate	Knee Vertical	Vertical	90/90b	20-3	grid on fall plane	0.0172452	0.327145	5.27142	0.191427	2.03056	9.42731	1.33329	1.07609	0.257201	0.257201	19.2906
23	forwards	selfinitiate	Ankle Vertical	Vertical	90/90b	20-3	grid on fall plane	0.0230208	0.155858	14.7704	0.330794	3.1629	10.4586	1.67825	0.393195	1.28505	1.28505	76.5711
23	forwards	selfinitiate	Head Vertical	Vertical	90/90b	20-5	grid on fall plane	0.0172778	1.04644	1.6511	0.0786654	3.74366	2.10129	2.42125	2.5814	-0.160153	0.160153	-6.61446
23	forwards	selfinitiate	Shoulder Vertical	Vertical	90/90b	20-5	grid on fall plane	0.027709	0.831808	3.33118	0.233787	2.91381	8.0234	2.29031	2.615	-0.324691	0.324691	-14.1767
23	forwards	selfinitiate	Elbow Vertical	Vertical	90/90b	20-5	grid on fall plane	0.0427902	0.791377	5.40706	0.116746	2.68177	4.35332	2.20904	2.32419	-0.115151	0.115151	-5.21272
23	forwards	selfinitiate	Wrist Vertical	Vertical	90/90b	20-5	grid on fall plane	0.0419454	0.739949	5.66869	0.132906	2.63108	5.0514	2.3645	2.1754	0.189096	0.189096	7.99728
23	forwards	selfinitiate	Knee Vertical	Vertical	90/90b	20-5	grid on fall plane	0.0170262	0.327145	5.20448	0.172701	2.03056	8.5051	1.33329	1.16617	0.167126	0.167126	12.5348
23	forwards	selfinitiate	Ankle Vertical	Vertical	90/90b	20-5	grid on fall plane	0.0214881	0.155858	13.787	0.270893	3.1629	8.56472	1.67825	0.683205	0.995044	0.995044	59.2906
23	forwards	selfinitiate	Head Vertical	Vertical	90/90b	20-7	grid on fall plane	0.0172231	1.04644	1.64587	0.0744962	3.74366	1.98993	2.42125	2.5947	-0.173452	0.173452	-7.16374
23	forwards	selfinitiate	Shoulder Vertical	Vertical	90/90b	20-7	grid on fall plane	0.0277737	0.831808	3.33896	0.234641	2.91381	8.05273	2.29031	2.57917	-0.288863	0.288863	-12.6124
23	forwards	selfinitiate	Elbow Vertical	Vertical	90/90b	20-7	grid on fall plane	0.0427045	0.791377	5.39622	0.107195	2.68177	3.99717	2.20904	2.28812	-0.079083	0.079083	-3.57998
23	forwards	selfinitiate	Wrist Vertical	Vertical	90/90b	20-7	grid on fall plane	0.0418221	0.739949	5.65203	0.116251	2.63108	4.41838	2.3645	2.20539	0.159112	0.159112	6.72922
23	forwards	selfinitiate	Knee Vertical	Vertical	90/90b	20-7	grid on fall plane	0.0170266	0.327145	5.20459	0.154756	2.03056	7.62137	1.33329	1.14198	0.191319	0.191319	14.3493
23	forwards	selfinitiate	Ankle Vertical	Vertical	90/90b	20-7	grid on fall plane	0.0210466	0.155858	13.5037	0.213247	3.1629	6.74216	1.67825	0.919197	0.759053	0.759053	45.2288
23	forwards	selfinitiate	Head Vertical	Vertical	90/90b	20-10	grid on fall plane	0.0171276	1.04644	1.63675	0.0759162	3.74366	2.02786	2.42125	2.62331	-0.202061	0.202061	-8.34534
23	forwards	selfinitiate	Shoulder Vertical	Vertical	90/90b	20-10	grid on fall plane	0.0277736	0.831808	3.33894	0.230397	2.91381	7.90707	2.29031	2.54789	-0.257583	0.257583	-11.2466
23	forwards	selfinitiate	Elbow Vertical	Vertical	90/90b	20-10	grid on fall plane	0.0426564	0.791377	5.39015	0.101249	2.68177	3.77545	2.20904	2.26761	-0.0585681	0.0585681	-2.6513
23	forwards	selfinitiate	Wrist Vertical	Vertical	90/90b	20-10	grid on fall plane	0.0418873	0.739949	5.66083	0.106445	2.63108	4.04568	2.3645	2.18908	0.175422	0.175422	7.41899
23	forwards	selfinitiate	Knee Vertical	Vertical	90/90b	20-10	grid on fall plane	0.0170023	0.327145	5.19717	0.140329	2.03056	6.91084	1.33329	1.15378	0.179519	0.179519	13.4643
23	forwards	selfinitiate	Ankle Vertical	Vertical	90/90b	20-10	grid on fall plane	0.0209161	0.155858	13.42	0.164764	3.1629	5.20929	1.67825	1.09154	0.586709	0.586709	34.9596
23	forwards	selfinitiate	Head Vertical	Vertical	90/90b	20-12	grid on fall plane	0.0171774	1.04644	1.64151	0.0763434	3.74366	2.03927	2.42125	2.62951	-0.208256	0.208256	-8.60117
23	forwards	selfinitiate	Shoulder Vertical	Vertical	90/90b	20-12	grid on fall plane	0.0278151	0.831808	3.34393	0.229103	2.91381	7.86267	2.29031	2.63202	-0.341711	0.341711	-14.9199
23	forwards	selfinitiate	Elbow Vertical	Vertical	90/90b	20-12	grid on fall plane	0.0427055	0.791377	5.39636	0.100803	2.68177	3.75883	2.20904	2.27397	-0.0649355	0.0649355	-2.93954
23	forwards	selfinitiate	Wrist Vertical	Vertical	90/90b	20-12	grid on fall plane	0.0417344	0.739949	5.64017	0.10518	2.63108	3.99759	2.3645	2.17921	0.185294	0.185294	7.83649
23	forwards	selfinitiate	Knee Vertical	Vertical	90/90b	20-12	grid on fall plane	0.0169666	0.327145	5.18627	0.138211	2.03056	6.80652	1.33329	1.16717	0.166123	0.166123	12.4596
23	forwards	selfinitiate	Ankle Vertical	Vertical	90/90b	20-12	grid on fall plane	0.0208926	0.155858	13.4049	0.155477	3.1629	4.91566	1.67825	1.12276	0.555487	0.555487	33.0992
23	forwards	selfinitiate	Head Vertical	Vertical	90/90b	20-14	grid on fall plane	0.0172126	1.04644	1.64487	0.076369	3.74366	2.03995	2.42125	2.62502	-0.20377	0.20377	-8.41589
23	forwards	selfinitiate	Shoulder Vertical	Vertical	90/90b	20-14	grid on fall plane	0.0278246	0.831808	3.34507	0.229398	2.91381	7.87278	2.29031	2.63508	-0.344773	0.344773	-15.0535
23	forwards	selfinitiate	Elbow Vertical	Vertical	90/90b	20-14	grid on fall plane	0.042774	0.791377	5.40501	0.10118	2.68177	3.77288	2.20904	2.26661	-0.05757	0.05757	-2.60611
23	forwards	selfinitiate	Wrist Vertical	Vertical	90/90b	20-14	grid on fall plane	0.0416961	0.739949	5.63499	0.105518	2.63108	4.01045	2.3645	2.18518	0.179324	0.179324	7.58401
23	forwards	selfinitiate	Knee Vertical	Vertical	90/90b	20-14	grid on fall plane	0.0169827	0.327145	5.19118	0.137465	2.03056	6.76979	1.33329	1.17622	0.157071	0.157071	11.7807
23	forwards	selfinitiate	Ankle Vertical	Vertical	90/90b	20-14	grid on fall plane	0.0208978	0.155858	13.4082	0.153761	3.1629	4.86139	1.67825	1.13743	0.540817	0.540817	32.2251
24	forwards	selfinitiate	Head Vertical	Vertical	90/90b	20-3	grid on fall plane	0.0214749	0.972449	2.20834	0.128936	3.42273	3.76704	2.43974	2.65564	-0.215891	0.215891	-8.84894
24	forwards	selfinitiate	Shoulder Vertical	Vertical	90/90b	20-3	grid on fall plane	0.0301575	0.824441	3.65793	0.185941	3.05387	6.0887	2.35385	2.46445	-0.110594	0.110594	-4.69842
24	forwards	selfinitiate	Elbow Vertical	Vertical	90/90b	20-3	grid on fall plane	0.0452662	0.778544	5.81421	0.181206	3.0773	5.88848	2.2541	2.44089	-0.18679	0.18679	-8.2867
24	forwards	selfinitiate	Wrist Vertical	Vertical	90/90b	20-3	grid on fall plane	0.0295578	0.744649	3.96936	0.177061	2.93723	6.02815	2.4504	2.22869	0.221713	0.221713	9.04802
24	forwards	selfinitiate	ASIS/GT Vertical	Vertical	90/90b	20-3	grid on fall plane	0.0329347	0.495042	6.6529	0.19511	2.80955	6.94451	1.67962	2.03889	-0.359271	0.359271	-21.39
24	forwards	selfinitiate	Knee Vertical	Vertical	90/90b	20-3	grid on fall plane	0.0240844	0.456262	5.27863	0.190599	3.40964	5.59	2.33147	2.03523	0.296243	0.296243	12.7063
24	forwards	selfinitiate	Ankle Vertical	Vertical	90/90b	20-3	grid on fall plane	0.0211556	0.235075	8.99951	0.40769	4.654	8.76	2.44715	1.03305	1.4141	1.4141	57.7857
24	forwards	selfinitiate	Head Vertical	Vertical	90/90b	20-5	grid on fall plane	0.0208731	0.972449	2.14645	0.0647106	3.42273	1.89061	2.43974	2.57142	-0.131673	0.131673	-5.397
24	forwards	selfinitiate	Shoulder Vertical	Vertical	90/90b	20-5	grid on fall plane	0.0298293	0.824441	3.61813	0.154114	3.05387	5.04653	2.35385	2.59971	-0.245857	0.245857	-10.4449
24	forwards	selfinitiate	Elbow Vertical	Vertical	90/90b	20-5	grid on fall plane	0.045094	0.778544	5.79209	0.131567	3.0773	4.27539	2.2541	2.44547	-0.191376	0.191376	-8.49013
24	forwards	selfinitiate	Wrist Vertical	Vertical	90/90b	20-5	grid on fall plane	0.0294649	0.744649	3.95688	0.130298	2.93723	4.43607	2.4504	2.33929	0.111111	0.111111	4.53442
24	forwards	selfinitiate	ASIS/GT Vertical	Vertical	90/90b	20-5	grid on fall plane	0.0321724	0.495042	6.49892	0.146588	2.80955	5.21748	1.67962	1.98857	-0.308956	0.308956	-18.3944
24	forwards	selfinitiate	Knee Vertical	Vertical	90/90b	20-5	grid on fall plane	0.0234124	0.456262	5.13135	0.142275	3.40964	4.17272	2.33147	2.06007	0.2714	0.2714	11.6407
24	forwards	selfinitiate	Ankle Vertical	Vertical	90/90b	20-5	grid on fall plane	0.0175246	0.235075	7.45489	0.289297	4.654	6.2161	2.44715	1.60247	0.844681	0.844681	34.5169
24	forwards	selfinitiate	Head Vertical	Vertical	90/90b	20-7	grid on fall plane	0.0208904	0.972449	2.14822	0.05853	3.42273	1.71004	2.43974	2.62397	-0.184229	0.184229	-7.55115
24	forwards	selfinitiate	Shoulder Vertical	Vertical	90/90b	20-7	grid on fall plane	0.0298687	0.824441	3.62291	0.164129	3.05387	5.37447	2.35385	2.71503	-0.361174	0.361174	-15.344
24	forwards	selfinitiate	Elbow Vertical	Vertical	90/90b	20-7	grid on fall plane	0.045178	0.778544	5.80288	0.130811	3.0773	4.25085	2.2541	2.37288	-0.118787	0.118787	-5.26981
24	forwards	selfinitiate	Wrist Vertical	Vertical	90/90b	20-7	grid on fall plane	0.0298257	0.744649	4.00533	0.126749	2.93723	4.31526	2.4504	2.26289	0.187508	0.187508	7.65212
24	forwards	selfinitiate	ASIS/GT Vertical	Vertical	90/90b	20-7	grid on fall plane	0.0324839	0.495042	6.56185	0.129199	2.80955	4.59857	1.67962	1.91945	-0.239835	0.239835	-14.2791
24	forwards	selfinitiate	Knee Vertical	Vertical	90/90b	20-7	grid on fall plane	0.0237935	0.456262	5.21488	0.125268	3.40964	3.67392	2.33147	1.98867	0.342805	0.342805	14.7034
24	forwards	selfinitiate	Ankle Vertical	Vertical	90/90b	20-7	grid on fall plane	0.0167849	0.235075	7.14024	0.238678	4.654	5.12844	2.44715	1.86904	0.578113	0.578113	23.6239
24	forwards	selfinitiate	Head Vertical	Vertical	90/90b	20-10	grid on fall plane	0.0208609	0.972449	2.1452	0.0591055	3.42273	1.72685	2.43974	2.66218	-0.222436	0.222436	-9.11718
24	forwards	selfinitiate	Shoulder Vertical	Vertical	90/90b	20-10	grid on fall plane	0.0299592	0.824441	3.63388	0.16954	3.05387	5.55166	2.35385	2.75053	-0.39668	0.39668	-16.8524
24	forwards	selfinitiate	Elbow Vertical	Vertical	90/90b	20-10	grid on fall plane	0.0448028	0.778544	5.75469	0.125653	3.0773	4.08322	2.2541	2.34453	-0.0904363	0.0904363	-4.01208
24	forwards	selfinitiate	Wrist Vertical	Vertical	90/90b	20-10	grid on fall plane	0.0296338	0.744649	3.97957	0.12037	2.93723	4.09807	2.4504	2.29093	0.15947	0.15947	6.50791
24	forwards	selfinitiate	ASIS/GT Vertical	Vertical	90/90b	20-10	grid on fall plane	0.0329085	0.495042	6.64763	0.129176	2.80955	4.59776	1.67962	1.90482	-0.225203	0.225203	-13.408
24	forwards	selfinitiate	Knee Vertical	Vertical	90/90b	20-10	grid on fall plane	0.0239583	0.456262	5.25098	0.124684	3.40964	3.6568	2.33147	2.04951	0.28196	0.28196	12.0936
24	forwards	selfinitiate	Ankle Vertical	Vertical	90/90b	20-10	grid on fall plane	0.0164737	0.235075	7.00786	0.193511	4.654	4.15795	2.44715	1.93821	0.508943	0.508943	20.7974
24	forwards	selfinitiate	Head Vertical	Vertical	90/90b	20-12	grid on fall plane	0.020864	0.972449	2.14551	0.0593142	3.42273	1.73295	2.43974	2.64609	-0.206349	0.206349	-8.4578
24	forwards	selfinitiate	Shoulder Vertical	Vertical	90/90b	20-12	grid on fall plane	0.0301062	0.824441	3.65171	0.169646	3.05387	5.55511	2.35385	2.81534	-0.461491	0.461491	-19.6058
24	forwards	selfinitiate	Elbow Vertical	Vertical	90/90b	20-12	grid on fall plane	0.0448842	0.778544	5.76515	0.124803	3.0773	4.05562	2.2541	2.36115	-0.107049	0.107049	-4.74909
24	forwards	selfinitiate	Wrist Vertical	Vertical	90/90b	20-12	grid on fall plane	0.0296922	0.744649	3.9874	0.119455	2.93723	4.06691	2.4504	2.36984	0.0805653	0.0805653	3.28784
24	forwards	selfinitiate	ASIS/GT Vertical	Vertical	90/90b	20-12	grid on fall plane	0.0330402	0.495042	6.67423	0.130428	2.80955	4.6423	1.67962	1.89992	-0.220303	0.220303	-13.1162
24	forwards	selfinitiate	Knee Vertical	Vertical	90/90b	20-12	grid on fall plane	0.0241981	0.456262	5.30356	0.12635	3.40964	3.70567	2.33147	2.05598	0.275491	0.275491	11.8162
24	forwards	selfinitiate	Ankle Vertical	Vertical	90/90b	20-12	grid on fall plane	0.0164906	0.235075	7.01507	0.182897	4.654	3.92989	2.44715	1.88523	0.561922	0.561922	22.9623
24	forwards	selfinitiate	Head Vertical	Vertical	90/90b	20-14	grid on fall plane	0.0208861	0.972449	2.14778	0.0591921	3.42273	1.72938	2.43974	2.62744	-0.187695	0.187695	-7.69323
24	forwards	selfinitiate	Shoulder Vertical	Vertical	90/90b	20-14	grid on fall plane	0.0303177	0.824441	3.67737	0.168847	3.05387	5.52894	2.35385	2.86103	-0.507176	0.507176	-21.5466
24	forwards	selfinitiate	Elbow Vertical	Vertical	90/90b	20-14	grid on fall plane	0.0451443	0.778544	5.79855	0.124785	3.0773	4.05501	2.2541	2.36169	-0.107592	0.107592	-4.77317
24	forwards	selfinitiate	Wrist Vertical	Vertical	90/90b	20-14	grid on fall plane	0.0294203	0.744649	3.9509	0.12087	2.93723	4.11511	2.4504	2.34696	0.103445	0.103445	4.22156
24	forwards	selfinitiate	ASIS/GT Vertical	Vertical	90/90b	20-14	grid on fall plane	0.0331512	0.495042	6.69664	0.130149	2.80955	4.63237	1.67962	1.91036	-0.230741	0.230741	-13.7377
24	forwards	selfinitiate	Knee Vertical	Vertical	90/90b	20-14	grid on fall plane	0.0244364	0.456262	5.35577	0.125928	3.40964	3.69328	2.33147	2.06225	0.269222	0.269222	11.5473
24	forwards	selfinitiate	Ankle Vertical	Vertical	90/90b	20-14	grid on fall plane	0.0166113	0.235075	7.06638	0.180216	4.654	3.87229	2.44715	1.88298	0.564173	0.564173	23.0543
13	forwards	perturbation	Head Vertical	Vertical	90/90b	20-3	grid on fall plane	0.0687309	1.40569	4.88947	0.292996	4.33656	6.7564	3.8903	4.14049	-0.250192	0.250192	-6.43118
13	forwards	perturbation	Shoulder Vertical	Vertical	90/90b	20-3	grid on fall plane	0.0550747	1.1362	4.84727	0.315702	4.12992	7.64426	3.62979	3.43582	0.193963	0.193963	5.34366
13	forwards	perturbation	Elbow Vertical	Vertical	90/90b	20-3	grid on fall plane	0.100002	0.907543	11.0189	0.401403	4.44095	9.03867	3.92004	3.69119	0.228849	0.228849	5.83791
13	forwards	perturbation	Wrist Vertical	Vertical	90/90b	20-3	grid on fall plane	0.032144	0.910695	3.52961	0.542935	6.45534	8.41064	4.30656	4.51876	-0.212205	0.212205	-4.92749
13	forwards	perturbation	ASIS/GT Vertical	Vertical	90/90b	20-3	grid on fall plane	0.0243422	0.726559	3.35034	0.561595	4.04737	13.8756	2.85652	1.97909	0.877435	0.877435	30.7169
13	forwards	perturbation	Knee Vertical	Vertical	90/90b	20-3	grid on fall plane	0.0403324	0.465284	8.66834	0.544614	3.53873	15.3901	2.58851	1.71253	0.87598	0.87598	33.8412
13	forwards	perturbation	Ankle Vertical	Vertical	90/90b	20-3	grid on fall plane	0.0690139	0.187573	36.793	0.555745	4.05216	13.7148	2.63458	1.16815	1.46643	1.46643	55.661
13	forwards	perturbation	Head Vertical	Vertical	90/90b	20-5	grid on fall plane	0.0697735	1.40569	4.96364	0.22653	4.33656	5.22372	3.8903	4.22588	-0.335573	0.335573	-8.62589
13	forwards	perturbation	Shoulder Vertical	Vertical	90/90b	20-5	grid on fall plane	0.0563437	1.1362	4.95897	0.293858	4.12992	7.11536	3.62979	3.44431	0.18548	0.18548	5.10995
13	forwards	perturbation	Elbow Vertical	Vertical	90/90b	20-5	grid on fall plane	0.101988	0.907543	11.2378	0.358929	4.44095	8.08225	3.92004	3.95263	-0.032592	0.032592	-0.831419
13	forwards	perturbation	Wrist Vertical	Vertical	90/90b	20-5	grid on fall plane	0.0383381	0.910695	4.20976	0.420895	6.45534	6.52011	4.30656	4.98451	-0.677952	0.677952	-15.7423
13	forwards	perturbation	ASIS/GT Vertical	Vertical	90/90b	20-5	grid on fall plane	0.0155321	0.726559	2.13776	0.339562	4.04737	8.38971	2.85652	2.5008	0.355717	0.355717	12.4528
13	forwards	perturbation	Knee Vertical	Vertical	90/90b	20-5	grid on fall plane	0.0382535	0.465284	8.22154	0.430732	3.53873	12.1719	2.58851	2.00234	0.586165	0.586165	22.6449
13	forwards	perturbation	Ankle Vertical	Vertical	90/90b	20-5	grid on fall plane	0.0631355	0.187573	33.6591	0.42958	4.05216	10.6013	2.63458	1.64478	0.989802	0.989802	37.5696
13	forwards	perturbation	Head Vertical	Vertical	90/90b	20-7	grid on fall plane	0.0692144	1.40569	4.92387	0.20584	4.33656	4.74662	3.8903	4.37285	-0.482549	0.482549	-12.4039
13	forwards	perturbation	Shoulder Vertical	Vertical	90/90b	20-7	grid on fall plane	0.0554304	1.1362	4.87858	0.285344	4.12992	6.90918	3.62979	3.45197	0.177819	0.177819	4.89889
13	forwards	perturbation	Elbow Vertical	Vertical	90/90b	20-7	grid on fall plane	0.101082	0.907543	11.138	0.325641	4.44095	7.33268	3.92004	4.10792	-0.187882	0.187882	-4.79287
13	forwards	perturbation	Wrist Vertical	Vertical	90/90b	20-7	grid on fall plane	0.0349911	0.910695	3.84224	0.342313	6.45534	5.30279	4.30656	4.92989	-0.623333	0.623333	-14.474
13	forwards	perturbation	ASIS/GT Vertical	Vertical	90/90b	20-7	grid on fall plane	0.0141573	0.726559	1.94854	0.230951	4.04737	5.70621	2.85652	2.68624	0.170285	0.170285	5.96126
13	forwards	perturbation	Knee Vertical	Vertical	90/90b	20-7	grid on fall plane	0.0371291	0.465284	7.97988	0.338509	3.53873	9.56585	2.58851	2.10851	0.479997	0.479997	18.5434
13	forwards	perturbation	Ankle Vertical	Vertical	90/90b	20-7	grid on fall plane	0.0641982	0.187573	34.2256	0.381901	4.05216	9.42463	2.63458	1.89413	0.740451	0.740451	28.105
13	forwards	perturbation	Head Vertical	Vertical	90/90b	20-10	grid on fall plane	0.0695302	1.40569	4.94633	0.201487	4.33656	4.64624	3.8903	4.38646	-0.496154	0.496154	-12.7536
13	forwards	perturbation	Shoulder Vertical	Vertical	90/90b	20-10	grid on fall plane	0.0555958	1.1362	4.89314	0.278216	4.12992	6.73659	3.62979	3.48493	0.144858	0.144858	3.99081
13	forwards	perturbation	Elbow Vertical	Vertical	90/90b	20-10	grid on fall plane	0.101212	0.907543	11.1523	0.305151	4.44095	6.87129	3.92004	4.04014	-0.120096	0.120096	-3.06364
13	forwards	perturbation	Wrist Vertical	Vertical	90/90b	20-10	grid on fall plane	0.0355331	0.910695	3.90176	0.308747	6.45534	4.78282	4.30656	4.84541	-0.538856	0.538856	-12.5124
13	forwards	perturbation	ASIS/GT Vertical	Vertical	90/90b	20-10	grid on fall plane	0.0141399	0.726559	1.94614	0.208396	4.04737	5.14893	2.85652	2.70744	0.149082	0.149082	5.21901
13	forwards	perturbation	Knee Vertical	Vertical	90/90b	20-10	grid on fall plane	0.0368546	0.465284	7.92089	0.286659	3.53873	8.10064	2.58851	2.15577	0.432737	0.432737	16.7177
13	forwards	perturbation	Ankle Vertical	Vertical	90/90b	20-10	grid on fall plane	0.0637635	0.187573	33.9939	0.353502	4.05216	8.72378	2.63458	2.02244	0.612144	0.612144	23.2349
13	forwards	perturbation	Head Vertical	Vertical	90/90b	20-12	grid on fall plane	0.0697101	1.40569	4.95913	0.198842	4.33656	4.58524	3.8903	4.35408	-0.463775	0.463775	-11.9213
13	forwards	perturbation	Shoulder Vertical	Vertical	90/90b	20-12	grid on fall plane	0.0557223	1.1362	4.90427	0.280119	4.12992	6.78267	3.62979	3.54293	0.0868559	0.0868559	2.39287
13	forwards	perturbation	Elbow Vertical	Vertical	90/90b	20-12	grid on fall plane	0.101195	0.907543	11.1504	0.30502	4.44095	6.86836	3.92004	4.02634	-0.106299	0.106299	-2.71168
13	forwards	perturbation	Wrist Vertical	Vertical	90/90b	20-12	grid on fall plane	0.0358729	0.910695	3.93907	0.300379	6.45534	4.65319	4.30656	4.80548	-0.49892	0.49892	-11.5851
13	forwards	perturbation	ASIS/GT Vertical	Vertical	90/90b	20-12	grid on fall plane	0.0142229	0.726559	1.95757	0.204278	4.04737	5.04719	2.85652	2.72498	0.131543	0.131543	4.60501
13	forwards	perturbation	Knee Vertical	Vertical	90/90b	20-12	grid on fall plane	0.0366512	0.465284	7.87718	0.283281	3.53873	8.00518	2.58851	2.18043	0.408076	0.408076	15.7649
13	forwards	perturbation	Ankle Vertical	Vertical	90/90b	20-12	grid on fall plane	0.0635946	0.187573	33.9038	0.35032	4.05216	8.64527	2.63458	2.01085	0.623737	0.623737	23.675
13	forwards	perturbation	Head Vertical	Vertical	90/90b	20-14	grid on fall plane	0.0699558	1.40569	4.97661	0.197635	4.33656	4.55742	3.8903	4.33201	-0.441711	0.441711	-11.3542
13	forwards	perturbation	Shoulder Vertical	Vertical	90/90b	20-14	grid on fall plane	0.0558255	1.1362	4.91336	0.279607	4.12992	6.77028	3.62979	3.57188	0.0579066	0.0579066	1.59532
13	forwards	perturbation	Elbow Vertical	Vertical	90/90b	20-14	grid on fall plane	0.101063	0.907543	11.1359	0.30935	4.44095	6.96585	3.92004	4.05433	-0.13429	0.13429	-3.42573
13	forwards	perturbation	Wrist Vertical	Vertical	90/90b	20-14	grid on fall plane	0.0358143	0.910695	3.93264	0.294775	6.45534	4.56638	4.30656	4.80706	-0.500497	0.500497	-11.6217
13	forwards	perturbation	ASIS/GT Vertical	Vertical	90/90b	20-14	grid on fall plane	0.0142162	0.726559	1.95665	0.204239	4.04737	5.04623	2.85652	2.72153	0.134993	0.134993	4.7258
13	forwards	perturbation	Knee Vertical	Vertical	90/90b	20-14	grid on fall plane	0.0367903	0.465284	7.90706	0.282824	3.53873	7.99226	2.58851	2.19234	0.396166	0.396166	15.3048
13	forwards	perturbation	Ankle Vertical	Vertical	90/90b	20-14	grid on fall plane	0.0635556	0.187573	33.883	0.346422	4.05216	8.54906	2.63458	2.02078	0.6138	0.6138	23.2978
14	forwards	perturbation	Head Vertical	Vertical	90/90b	20-3	grid on fall plane	0.0600845	1.36658	4.39671	0.26463	4.06951	6.50276	3.75684	3.63799	0.118844	0.118844	3.16341
14	forwards	perturbation	Shoulder Vertical	Vertical	90/90b	20-3	grid on fall plane	0.0565496	1.10232	5.13003	0.307968	4.06767	7.57111	3.76869	3.50113	0.267561	0.267561	7.09958
14	forwards	perturbation	Elbow Vertical	Vertical	90/90b	20-3	grid on fall plane	0.111126	0.802211	13.8524	0.466261	4.04039	11.54	3.68512	3.81315	-0.128035	0.128035	-3.47438
14	forwards	perturbation	Wrist Vertical	Vertical	90/90b	20-3	grid on fall plane	0.0828117	1.00536	8.23699	0.588687	7.18747	8.19046	4.64548	5.21743	-0.571943	0.571943	-12.3118
14	forwards	perturbation	ASIS/GT Vertical	Vertical	90/90b	20-3	grid on fall plane	0.0207545	0.7408	2.80163	0.400664	3.27008	12.2524	2.28039	1.86159	0.418805	0.418805	18.3655
14	forwards	perturbation	Knee Vertical	Vertical	90/90b	20-3	grid on fall plane	0.0228018	0.452139	5.04309	0.368208	3.12566	11.7802	2.17177	1.81007	0.361705	0.361705	16.6548
14	forwards	perturbation	Ankle Vertical	Vertical	90/90b	20-3	grid on fall plane	0.0383991	0.150531	25.5092	0.502663	3.24944	15.4692	1.74903	0.89871	0.850324	0.850324	48.6168
14	forwards	perturbation	Head Vertical	Vertical	90/90b	20-5	grid on fall plane	0.0619864	1.36658	4.53588	0.217075	4.06951	5.33419	3.75684	3.89439	-0.137558	0.137558	-3.66154
14	forwards	perturbation	Shoulder Vertical	Vertical	90/90b	20-5	grid on fall plane	0.0585091	1.10232	5.3078	0.277245	4.06767	6.81583	3.76869	3.83356	-0.064869	0.064869	-1.72126
14	forwards	perturbation	Elbow Vertical	Vertical	90/90b	20-5	grid on fall plane	0.11253	0.802211	14.0275	0.423519	4.04039	10.4821	3.68512	4.14026	-0.455142	0.455142	-12.3508
14	forwards	perturbation	Wrist Vertical	Vertical	90/90b	20-5	grid on fall plane	0.0860723	1.00536	8.56131	0.507264	7.18747	7.05761	4.64548	5.55886	-0.913379	0.913379	-19.6617
14	forwards	perturbation	ASIS/GT Vertical	Vertical	90/90b	20-5	grid on fall plane	0.0139684	0.7408	1.88559	0.209763	3.27008	6.41463	2.28039	2.18945	0.0909375	0.0909375	3.9878
14	forwards	perturbation	Knee Vertical	Vertical	90/90b	20-5	grid on fall plane	0.0190205	0.452139	4.20678	0.272608	3.12566	8.7216	2.17177	1.92469	0.247083	0.247083	11.377
14	forwards	perturbation	Ankle Vertical	Vertical	90/90b	20-5	grid on fall plane	0.0306204	0.150531	20.3416	0.352878	3.24944	10.8596	1.74903	1.21593	0.533106	0.533106	30.48
14	forwards	perturbation	Head Vertical	Vertical	90/90b	20-7	grid on fall plane	0.0614277	1.36658	4.495	0.209396	4.06951	5.14549	3.75684	3.92829	-0.171451	0.171451	-4.56371
14	forwards	perturbation	Shoulder Vertical	Vertical	90/90b	20-7	grid on fall plane	0.0577608	1.10232	5.2399	0.293313	4.06767	7.21084	3.76869	3.9168	-0.148113	0.148113	-3.9301
14	forwards	perturbation	Elbow Vertical	Vertical	90/90b	20-7	grid on fall plane	0.111539	0.802211	13.904	0.396847	4.04039	9.82199	3.68512	4.30784	-0.622724	0.622724	-16.8984
14	forwards	perturbation	Wrist Vertical	Vertical	90/90b	20-7	grid on fall plane	0.0843253	1.00536	8.38754	0.455782	7.18747	6.34134	4.64548	5.33088	-0.685398	0.685398	-14.7541
14	forwards	perturbation	ASIS/GT Vertical	Vertical	90/90b	20-7	grid on fall plane	0.0133188	0.7408	1.7979	0.132549	3.27008	4.0534	2.28039	2.1925	0.0878912	0.0878912	3.85421
14	forwards	perturbation	Knee Vertical	Vertical	90/90b	20-7	grid on fall plane	0.0188256	0.452139	4.16367	0.230228	3.12566	7.36574	2.17177	1.91652	0.255255	0.255255	11.7533
14	forwards	perturbation	Ankle Vertical	Vertical	90/90b	20-7	grid on fall plane	0.0312259	0.150531	20.7439	0.291065	3.24944	8.95739	1.74903	1.37686	0.372175	0.372175	21.2789
14	forwards	perturbation	Head Vertical	Vertical	90/90b	20-10	grid on fall plane	0.0615441	1.36658	4.50351	0.202574	4.06951	4.97784	3.75684	3.95512	-0.198288	0.198288	-5.27805
14	forwards	perturbation	Shoulder Vertical	Vertical	90/90b	20-10	grid on fall plane	0.05779	1.10232	5.24256	0.282034	4.06767	6.93355	3.76869	3.77646	-0.00777412	0.00777412	-0.206282
14	forwards	perturbation	Elbow Vertical	Vertical	90/90b	20-10	grid on fall plane	0.111246	0.802211	13.8674	0.372158	4.04039	9.21093	3.68512	4.47406	-0.78894	0.78894	-21.4088
14	forwards	perturbation	Wrist Vertical	Vertical	90/90b	20-10	grid on fall plane	0.0844362	1.00536	8.39857	0.416416	7.18747	5.79364	4.64548	5.28802	-0.642533	0.642533	-13.8313
14	forwards	perturbation	ASIS/GT Vertical	Vertical	90/90b	20-10	grid on fall plane	0.0133063	0.7408	1.79621	0.112834	3.27008	3.4505	2.28039	2.15719	0.1232	0.1232	5.40258
14	forwards	perturbation	Knee Vertical	Vertical	90/90b	20-10	grid on fall plane	0.0182839	0.452139	4.04386	0.182549	3.12566	5.84034	2.17177	1.90369	0.268085	0.268085	12.3441
14	forwards	perturbation	Ankle Vertical	Vertical	90/90b	20-10	grid on fall plane	0.0311129	0.150531	20.6688	0.249097	3.24944	7.66585	1.74903	1.46783	0.281207	0.281207	16.0778
14	forwards	perturbation	Head Vertical	Vertical	90/90b	20-12	grid on fall plane	0.0615293	1.36658	4.50243	0.200718	4.06951	4.93224	3.75684	3.94837	-0.191535	0.191535	-5.0983
14	forwards	perturbation	Shoulder Vertical	Vertical	90/90b	20-12	grid on fall plane	0.0580111	1.10232	5.26261	0.293009	4.06767	7.20337	3.76869	3.78602	-0.0173369	0.0173369	-0.460026
14	forwards	perturbation	Elbow Vertical	Vertical	90/90b	20-12	grid on fall plane	0.111666	0.802211	13.9198	0.367855	4.04039	9.10444	3.68512	4.53308	-0.84796	0.84796	-23.0104
14	forwards	perturbation	Wrist Vertical	Vertical	90/90b	20-12	grid on fall plane	0.0844415	1.00536	8.3991	0.40403	7.18747	5.62131	4.64548	5.32915	-0.68367	0.68367	-14.7169
14	forwards	perturbation	ASIS/GT Vertical	Vertical	90/90b	20-12	grid on fall plane	0.0133229	0.7408	1.79845	0.111297	3.27008	3.40348	2.28039	2.15876	0.121629	0.121629	5.33371
14	forwards	perturbation	Knee Vertical	Vertical	90/90b	20-12	grid on fall plane	0.0183404	0.452139	4.05636	0.176941	3.12566	5.66089	2.17177	1.90225	0.269522	0.269522	12.4102
14	forwards	perturbation	Ankle Vertical	Vertical	90/90b	20-12	grid on fall plane	0.0312849	0.150531	20.7831	0.243729	3.24944	7.50064	1.74903	1.50975	0.239281	0.239281	13.6807
14	forwards	perturbation	Head Vertical	Vertical	90/90b	20-14	grid on fall plane	0.0614901	1.36658	4.49956	0.199964	4.06951	4.91372	3.75684	3.94585	-0.189017	0.189017	-5.03127
14	forwards	perturbation	Shoulder Vertical	Vertical	90/90b	20-14	grid on fall plane	0.057912	1.10232	5.25362	0.294267	4.06767	7.23428	3.76869	3.84591	-0.0772263	0.0772263	-2.04916
14	forwards	perturbation	Elbow Vertical	Vertical	90/90b	20-14	grid on fall plane	0.111528	0.802211	13.9026	0.368075	4.04039	9.10988	3.68512	4.54494	-0.859825	0.859825	-23.3324
14	forwards	perturbation	Wrist Vertical	Vertical	90/90b	20-14	grid on fall plane	0.0846603	1.00536	8.42086	0.403636	7.18747	5.61583	4.64548	5.3356	-0.690116	0.690116	-14.8556
14	forwards	perturbation	ASIS/GT Vertical	Vertical	90/90b	20-14	grid on fall plane	0.0133429	0.7408	1.80114	0.111145	3.27008	3.39884	2.28039	2.16573	0.114666	0.114666	5.02834
14	forwards	perturbation	Knee Vertical	Vertical	90/90b	20-14	grid on fall plane	0.0183752	0.452139	4.06406	0.17732	3.12566	5.67305	2.17177	1.91588	0.255895	0.255895	11.7828
14	forwards	perturbation	Ankle Vertical	Vertical	90/90b	20-14	grid on fall plane	0.0315273	0.150531	20.9441	0.243055	3.24944	7.47991	1.74903	1.51903	0.230008	0.230008	13.1506
15	forwards	perturbation	Head Vertical	Vertical	90/90b	20-3	grid on fall plane	0.066345	1.30851	5.07028	0.207554	3.93217	5.27835	3.69894	3.74437	-0.045431	0.045431	-1.22822
15	forwards	perturbation	Shoulder Vertical	Vertical	90/90b	20-3	grid on fall plane	0.060159	1.07466	5.59798	0.274114	4.09327	6.69669	3.69788	3.5716	0.126278	0.126278	3.41488
15	forwards	perturbation	Elbow Vertical	Vertical	90/90b	20-3	grid on fall plane	0.116488	0.816655	14.264	0.382476	4.11276	9.29974	3.65885	3.85083	-0.191987	0.191987	-5.2472
15	forwards	perturbation	Wrist Vertical	Vertical	90/90b	20-3	grid on fall plane	0.0549412	0.975012	5.63492	0.526186	6.8136	7.72258	4.48517	4.92326	-0.438089	0.438089	-9.7675
15	forwards	perturbation	ASIS/GT Vertical	Vertical	90/90b	20-3	grid on fall plane	0.0153472	0.703951	2.18015	0.355118	3.51411	10.1055	2.29722	1.90894	0.388279	0.388279	16.9021
15	forwards	perturbation	Knee Vertical	Vertical	90/90b	20-3	grid on fall plane	0.0273822	0.461225	5.93683	0.349379	3.14051	11.1249	2.16036	1.85524	0.305117	0.305117	14.1234
15	forwards	perturbation	Ankle Vertical	Vertical	90/90b	20-3	grid on fall plane	0.0495368	0.151598	32.6764	0.284401	2.63272	10.8026	1.63362	0.92471	0.708912	0.708912	43.3951
15	forwards	perturbation	Head Vertical	Vertical	90/90b	20-5	grid on fall plane	0.0672329	1.30851	5.13814	0.179341	3.93217	4.56087	3.69894	3.83855	-0.13961	0.13961	-3.77433
15	forwards	perturbation	Shoulder Vertical	Vertical	90/90b	20-5	grid on fall plane	0.0616655	1.07466	5.73816	0.261543	4.09327	6.3896	3.69788	3.7344	-0.036524	0.036524	-0.987702
15	forwards	perturbation	Elbow Vertical	Vertical	90/90b	20-5	grid on fall plane	0.117696	0.816655	14.4119	0.350937	4.11276	8.53289	3.65885	4.14664	-0.487792	0.487792	-13.3319
15	forwards	perturbation	Wrist Vertical	Vertical	90/90b	20-5	grid on fall plane	0.0595081	0.975012	6.10332	0.407246	6.8136	5.97695	4.48517	5.10611	-0.62094	0.62094	-13.8443
15	forwards	perturbation	ASIS/GT Vertical	Vertical	90/90b	20-5	grid on fall plane	0.00886922	0.703951	1.25992	0.201138	3.51411	5.72372	2.29722	2.17213	0.125094	0.125094	5.44543
15	forwards	perturbation	Knee Vertical	Vertical	90/90b	20-5	grid on fall plane	0.0254288	0.461225	5.51332	0.26541	3.14051	8.45119	2.16036	2.00844	0.151924	0.151924	7.03234
15	forwards	perturbation	Ankle Vertical	Vertical	90/90b	20-5	grid on fall plane	0.0425222	0.151598	28.0494	0.248345	2.63272	9.43304	1.63362	1.13283	0.500796	0.500796	30.6556
15	forwards	perturbation	Head Vertical	Vertical	90/90b	20-7	grid on fall plane	0.0671412	1.30851	5.13113	0.166676	3.93217	4.23876	3.69894	3.86079	-0.161856	0.161856	-4.37573
15	forwards	perturbation	Shoulder Vertical	Vertical	90/90b	20-7	grid on fall plane	0.0612895	1.07466	5.70317	0.254831	4.09327	6.22562	3.69788	3.77155	-0.0736711	0.0736711	-1.99226
15	forwards	perturbation	Elbow Vertical	Vertical	90/90b	20-7	grid on fall plane	0.117038	0.816655	14.3314	0.320625	4.11276	7.79587	3.65885	4.30563	-0.646779	0.646779	-17.6771
15	forwards	perturbation	Wrist Vertical	Vertical	90/90b	20-7	grid on fall plane	0.057505	0.975012	5.89788	0.354302	6.8136	5.19993	4.48517	4.83914	-0.353968	0.353968	-7.89195
15	forwards	perturbation	ASIS/GT Vertical	Vertical	90/90b	20-7	grid on fall plane	0.00804485	0.703951	1.14281	0.142458	3.51411	4.05387	2.29722	2.153	0.14422	0.14422	6.27801
15	forwards	perturbation	Knee Vertical	Vertical	90/90b	20-7	grid on fall plane	0.0247147	0.461225	5.35849	0.225443	3.14051	7.17854	2.16036	1.95286	0.2075	0.2075	9.60489
15	forwards	perturbation	Ankle Vertical	Vertical	90/90b	20-7	grid on fall plane	0.0428464	0.151598	28.2632	0.223278	2.63272	8.48091	1.63362	1.19131	0.442316	0.442316	27.0758
15	forwards	perturbation	Head Vertical	Vertical	90/90b	20-10	grid on fall plane	0.0668638	1.30851	5.10993	0.163364	3.93217	4.15454	3.69894	3.88491	-0.185969	0.185969	-5.02764
15	forwards	perturbation	Shoulder Vertical	Vertical	90/90b	20-10	grid on fall plane	0.0610027	1.07466	5.67648	0.228674	4.09327	5.58658	3.69788	3.94209	-0.244218	0.244218	-6.60429
15	forwards	perturbation	Elbow Vertical	Vertical	90/90b	20-10	grid on fall plane	0.117232	0.816655	14.3551	0.315109	4.11276	7.66174	3.65885	4.37883	-0.719982	0.719982	-19.6778
15	forwards	perturbation	Wrist Vertical	Vertical	90/90b	20-10	grid on fall plane	0.058174	0.975012	5.96649	0.309471	6.8136	4.54196	4.48517	4.90016	-0.41499	0.41499	-9.25249
15	forwards	perturbation	ASIS/GT Vertical	Vertical	90/90b	20-10	grid on fall plane	0.00798642	0.703951	1.13451	0.122735	3.51411	3.49262	2.29722	2.10801	0.189215	0.189215	8.23671
15	forwards	perturbation	Knee Vertical	Vertical	90/90b	20-10	grid on fall plane	0.0248407	0.461225	5.3858	0.203955	3.14051	6.49434	2.16036	1.8968	0.263557	0.263557	12.1997
15	forwards	perturbation	Ankle Vertical	Vertical	90/90b	20-10	grid on fall plane	0.0430781	0.151598	28.416	0.198543	2.63272	7.54138	1.63362	1.30828	0.325343	0.325343	19.9155
15	forwards	perturbation	Head Vertical	Vertical	90/90b	20-12	grid on fall plane	0.0668189	1.30851	5.10649	0.164236	3.93217	4.17671	3.69894	3.88192	-0.182988	0.182988	-4.94704
15	forwards	perturbation	Shoulder Vertical	Vertical	90/90b	20-12	grid on fall plane	0.0609849	1.07466	5.67483	0.221211	4.09327	5.40426	3.69788	3.99323	-0.295351	0.295351	-7.98705
15	forwards	perturbation	Elbow Vertical	Vertical	90/90b	20-12	grid on fall plane	0.117517	0.816655	14.39	0.315647	4.11276	7.67483	3.65885	4.35827	-0.699426	0.699426	-19.116
15	forwards	perturbation	Wrist Vertical	Vertical	90/90b	20-12	grid on fall plane	0.0586114	0.975012	6.01135	0.295765	6.8136	4.3408	4.48517	4.91322	-0.428044	0.428044	-9.54353
15	forwards	perturbation	ASIS/GT Vertical	Vertical	90/90b	20-12	grid on fall plane	0.00795637	0.703951	1.13024	0.121157	3.51411	3.44771	2.29722	2.10871	0.188515	0.188515	8.20621
15	forwards	perturbation	Knee Vertical	Vertical	90/90b	20-12	grid on fall plane	0.0248769	0.461225	5.39366	0.19939	3.14051	6.34896	2.16036	1.85687	0.303489	0.303489	14.0481
15	forwards	perturbation	Ankle Vertical	Vertical	90/90b	20-12	grid on fall plane	0.0434668	0.151598	28.6724	0.193336	2.63272	7.3436	1.63362	1.32634	0.307279	0.307279	18.8097
15	forwards	perturbation	Head Vertical	Vertical	90/90b	20-14	grid on fall plane	0.0667896	1.30851	5.10426	0.164291	3.93217	4.17812	3.69894	3.88	-0.181065	0.181065	-4.89507
15	forwards	perturbation	Shoulder Vertical	Vertical	90/90b	20-14	grid on fall plane	0.0610118	1.07466	5.67733	0.219054	4.09327	5.35157	3.69788	3.94277	-0.244891	0.244891	-6.62247
15	forwards	perturbation	Elbow Vertical	Vertical	90/90b	20-14	grid on fall plane	0.1173	0.816655	14.3634	0.315942	4.11276	7.682	3.65885	4.36228	-0.703437	0.703437	-19.2257
15	forwards	perturbation	Wrist Vertical	Vertical	90/90b	20-14	grid on fall plane	0.0581285	0.975012	5.96183	0.294224	6.8136	4.31819	4.48517	4.9355	-0.450327	0.450327	-10.0404
15	forwards	perturbation	ASIS/GT Vertical	Vertical	90/90b	20-14	grid on fall plane	0.00805573	0.703951	1.14436	0.119874	3.51411	3.4112	2.29722	2.11363	0.183592	0.183592	7.99192
15	forwards	perturbation	Knee Vertical	Vertical	90/90b	20-14	grid on fall plane	0.0247708	0.461225	5.37065	0.198733	3.14051	6.32803	2.16036	1.85962	0.30074	0.30074	13.9208
15	forwards	perturbation	Ankle Vertical	Vertical	90/90b	20-14	grid on fall plane	0.0424236	0.151598	27.9843	0.191832	2.63272	7.28645	1.63362	1.33369	0.29993	0.29993	18.3598
16	forwards	perturbation	Head Vertical	Vertical	90/90b	20-3	grid on fall plane	0.00741024	0.799489	0.926872	0.12328	3.63023	3.39592	2.63371	2.62693	0.00677926	0.00677926	0.257404
16	forwards	perturbation	Shoulder Vertical	Vertical	90/90b	20-3	grid on fall plane	0.0265568	0.742515	3.5766	0.21983	3.70181	5.93845	2.97583	2.81171	0.164116	0.164116	5.51498
16	forwards	perturbation	Elbow Vertical	Vertical	90/90b	20-3	grid on fall plane	0.030345	0.75128	4.03911	0.256746	3.92201	6.54629	3.08798	2.81493	0.273051	0.273051	8.84238
16	forwards	perturbation	Wrist Vertical	Vertical	90/90b	20-3	grid on fall plane	0.0358077	0.858672	4.17013	0.476866	5.19195	9.18472	3.05534	3.22358	-0.16824	0.16824	-5.50644
16	forwards	perturbation	ASIS/GT Vertical	Vertical	90/90b	20-3	grid on fall plane	0.0252241	0.513039	4.9166	0.235363	2.7015	8.71228	2.18036	2.13931	0.0410503	0.0410503	1.88273
16	forwards	perturbation	Knee Vertical	Vertical	90/90b	20-3	grid on fall plane	0.0362993	0.451196	8.04512	0.226574	2.7344	8.28604	2.123	2.00834	0.114656	0.114656	5.40067
16	forwards	perturbation	Ankle Vertical	Vertical	90/90b	20-3	grid on fall plane	0.0372184	0.345978	10.7575	0.892751	7.39632	12.0702	4.02604	1.70424	2.3218	2.3218	57.6696
16	forwards	perturbation	Head Vertical	Vertical	90/90b	20-5	grid on fall plane	0.00754162	0.799489	0.943305	0.0795932	3.63023	2.19251	2.63371	2.6832	-0.0494901	0.0494901	-1.8791
16	forwards	perturbation	Shoulder Vertical	Vertical	90/90b	20-5	grid on fall plane	0.028909	0.742515	3.89339	0.131858	3.70181	3.562	2.97583	2.96035	0.0154839	0.0154839	0.520321
16	forwards	perturbation	Elbow Vertical	Vertical	90/90b	20-5	grid on fall plane	0.0332238	0.75128	4.4223	0.157155	3.92201	4.00698	3.08798	3.01816	0.069821	0.069821	2.26106
16	forwards	perturbation	Wrist Vertical	Vertical	90/90b	20-5	grid on fall plane	0.0412309	0.858672	4.80171	0.320341	5.19195	6.16996	3.05534	3.06569	-0.0103468	0.0103468	-0.338648
16	forwards	perturbation	ASIS/GT Vertical	Vertical	90/90b	20-5	grid on fall plane	0.0258131	0.513039	5.03141	0.185716	2.7015	6.87456	2.18036	2.19631	-0.0159498	0.0159498	-0.731522
16	forwards	perturbation	Knee Vertical	Vertical	90/90b	20-5	grid on fall plane	0.035396	0.451196	7.84494	0.169024	2.7344	6.1814	2.123	2.14076	-0.017761	0.017761	-0.836599
16	forwards	perturbation	Ankle Vertical	Vertical	90/90b	20-5	grid on fall plane	0.0267128	0.345978	7.72097	0.618168	7.39632	8.35778	4.02604	2.57056	1.45549	1.45549	36.1518
16	forwards	perturbation	Head Vertical	Vertical	90/90b	20-7	grid on fall plane	0.00674487	0.799489	0.843648	0.0568371	3.63023	1.56566	2.63371	2.67981	-0.0461043	0.0461043	-1.75055
16	forwards	perturbation	Shoulder Vertical	Vertical	90/90b	20-7	grid on fall plane	0.027437	0.742515	3.69515	0.112488	3.70181	3.03872	2.97583	2.95293	0.0229035	0.0229035	0.769651
16	forwards	perturbation	Elbow Vertical	Vertical	90/90b	20-7	grid on fall plane	0.0315189	0.75128	4.19536	0.150112	3.92201	3.82743	3.08798	3.1654	-0.0774218	0.0774218	-2.5072
16	forwards	perturbation	Wrist Vertical	Vertical	90/90b	20-7	grid on fall plane	0.0384888	0.858672	4.48236	0.286288	5.19195	5.51407	3.05534	3.0398	0.0155428	0.0155428	0.508709
16	forwards	perturbation	ASIS/GT Vertical	Vertical	90/90b	20-7	grid on fall plane	0.0252741	0.513039	4.92636	0.170142	2.7015	6.29804	2.18036	2.25321	-0.0728479	0.0728479	-3.3411
16	forwards	perturbation	Knee Vertical	Vertical	90/90b	20-7	grid on fall plane	0.0353551	0.451196	7.83587	0.161302	2.7344	5.89897	2.123	2.07903	0.0439673	0.0439673	2.071
16	forwards	perturbation	Ankle Vertical	Vertical	90/90b	20-7	grid on fall plane	0.0232572	0.345978	6.72216	0.454396	7.39632	6.14354	4.02604	2.86309	1.16295	1.16295	28.8857
16	forwards	perturbation	Head Vertical	Vertical	90/90b	20-10	grid on fall plane	0.00676344	0.799489	0.845971	0.0493126	3.63023	1.35839	2.63371	2.7007	-0.0669893	0.0669893	-2.54354
16	forwards	perturbation	Shoulder Vertical	Vertical	90/90b	20-10	grid on fall plane	0.0276142	0.742515	3.71901	0.118843	3.70181	3.2104	2.97583	3.04528	-0.0694532	0.0694532	-2.33391
16	forwards	perturbation	Elbow Vertical	Vertical	90/90b	20-10	grid on fall plane	0.031854	0.75128	4.23997	0.149592	3.92201	3.81416	3.08798	3.25018	-0.1622	0.1622	-5.25264
16	forwards	perturbation	Wrist Vertical	Vertical	90/90b	20-10	grid on fall plane	0.0387416	0.858672	4.5118	0.284477	5.19195	5.4792	3.05534	3.12589	-0.0705488	0.0705488	-2.30904
16	forwards	perturbation	ASIS/GT Vertical	Vertical	90/90b	20-10	grid on fall plane	0.0253614	0.513039	4.94338	0.17061	2.7015	6.31538	2.18036	2.23009	-0.0497334	0.0497334	-2.28097
16	forwards	perturbation	Knee Vertical	Vertical	90/90b	20-10	grid on fall plane	0.035448	0.451196	7.85645	0.160117	2.7344	5.85564	2.123	2.05495	0.0680514	0.0680514	3.20544
16	forwards	perturbation	Ankle Vertical	Vertical	90/90b	20-10	grid on fall plane	0.0226057	0.345978	6.53385	0.36941	7.39632	4.99451	4.02604	2.97283	1.05321	1.05321	26.1599
16	forwards	perturbation	Head Vertical	Vertical	90/90b	20-12	grid on fall plane	0.00707792	0.799489	0.885306	0.0508108	3.63023	1.39966	2.63371	2.69319	-0.0594803	0.0594803	-2.25842
16	forwards	perturbation	Shoulder Vertical	Vertical	90/90b	20-12	grid on fall plane	0.028079	0.742515	3.7816	0.119645	3.70181	3.23208	2.97583	3.06358	-0.0877463	0.0877463	-2.94863
16	forwards	perturbation	Elbow Vertical	Vertical	90/90b	20-12	grid on fall plane	0.031989	0.75128	4.25794	0.149428	3.92201	3.80998	3.08798	3.29596	-0.207977	0.207977	-6.73506
16	forwards	perturbation	Wrist Vertical	Vertical	90/90b	20-12	grid on fall plane	0.0390544	0.858672	4.54823	0.285535	5.19195	5.49957	3.05534	3.1397	-0.0843581	0.0843581	-2.76101
16	forwards	perturbation	ASIS/GT Vertical	Vertical	90/90b	20-12	grid on fall plane	0.0254632	0.513039	4.96321	0.170948	2.7015	6.3279	2.18036	2.20715	-0.0267873	0.0267873	-1.22857
16	forwards	perturbation	Knee Vertical	Vertical	90/90b	20-12	grid on fall plane	0.0353139	0.451196	7.82672	0.159305	2.7344	5.82595	2.123	2.08063	0.0423726	0.0423726	1.99589
16	forwards	perturbation	Ankle Vertical	Vertical	90/90b	20-12	grid on fall plane	0.022292	0.345978	6.44319	0.350979	7.39632	4.74532	4.02604	3.04023	0.985816	0.985816	24.486
16	forwards	perturbation	Head Vertical	Vertical	90/90b	20-14	grid on fall plane	0.0069445	0.799489	0.868618	0.0512379	3.63023	1.41142	2.63371	2.6971	-0.0633923	0.0633923	-2.40696
16	forwards	perturbation	Shoulder Vertical	Vertical	90/90b	20-14	grid on fall plane	0.0278217	0.742515	3.74695	0.118694	3.70181	3.20639	2.97583	3.05145	-0.0756189	0.0756189	-2.5411
16	forwards	perturbation	Elbow Vertical	Vertical	90/90b	20-14	grid on fall plane	0.0316698	0.75128	4.21545	0.149121	3.92201	3.80217	3.08798	3.30798	-0.220002	0.220002	-7.12447
16	forwards	perturbation	Wrist Vertical	Vertical	90/90b	20-14	grid on fall plane	0.0386381	0.858672	4.49975	0.286081	5.19195	5.51009	3.05534	3.15924	-0.103901	0.103901	-3.40064
16	forwards	perturbation	ASIS/GT Vertical	Vertical	90/90b	20-14	grid on fall plane	0.0254966	0.513039	4.96972	0.171036	2.7015	6.33113	2.18036	2.21117	-0.030814	0.030814	-1.41325
16	forwards	perturbation	Knee Vertical	Vertical	90/90b	20-14	grid on fall plane	0.0354322	0.451196	7.85296	0.158974	2.7344	5.81383	2.123	2.08561	0.0373864	0.0373864	1.76102
16	forwards	perturbation	Ankle Vertical	Vertical	90/90b	20-14	grid on fall plane	0.0219703	0.345978	6.35021	0.349402	7.39632	4.72399	4.02604	3.04349	0.982559	0.982559	24.4051
17	forwards	perturbation	Head Vertical	Vertical	90/90b	20-3	grid on fall plane	0.00911307	0.739659	1.23206	0.123168	3.33524	3.69293	2.6132	2.61197	0.0012291	0.0012291	0.0470342
17	forwards	perturbation	Shoulder Vertical	Vertical	90/90b	20-3	grid on fall plane	0.0112766	0.720363	1.5654	0.179219	3.4655	5.17153	2.88212	2.88588	-0.00375323	0.00375323	-0.130224
17	forwards	perturbation	Elbow Vertical	Vertical	90/90b	20-3	grid on fall plane	0.0161139	0.712713	2.26093	0.210509	3.49013	6.03156	2.93097	2.83834	0.0926325	0.0926325	3.16047
17	forwards	perturbation	Wrist Vertical	Vertical	90/90b	20-3	grid on fall plane	0.0248624	0.74404	3.34155	0.314711	3.74611	8.401	2.98894	2.96172	0.0272212	0.0272212	0.91073
17	forwards	perturbation	ASIS/GT Vertical	Vertical	90/90b	20-3	grid on fall plane	0.0242112	0.505015	4.79416	0.294685	3.39651	8.67611	2.36589	2.18449	0.181401	0.181401	7.66734
17	forwards	perturbation	Knee Vertical	Vertical	90/90b	20-3	grid on fall plane	0.0232995	0.464651	5.0144	0.200504	2.89757	6.91974	1.99982	1.93264	0.0671799	0.0671799	3.35929
17	forwards	perturbation	Ankle Vertical	Vertical	90/90b	20-3	grid on fall plane	0.0196026	0.194512	10.0778	0.346323	3.16771	10.9329	2.077	0.986027	1.09098	1.09098	52.5265
17	forwards	perturbation	Head Vertical	Vertical	90/90b	20-5	grid on fall plane	0.0056062	0.739659	0.757944	0.0780669	3.33524	2.34067	2.6132	2.52444	0.0887515	0.0887515	3.39628
17	forwards	perturbation	Shoulder Vertical	Vertical	90/90b	20-5	grid on fall plane	0.0125392	0.720363	1.74068	0.136549	3.4655	3.94025	2.88212	2.98774	-0.105614	0.105614	-3.66445
17	forwards	perturbation	Elbow Vertical	Vertical	90/90b	20-5	grid on fall plane	0.0187517	0.712713	2.63103	0.170374	3.49013	4.8816	2.93097	2.90849	0.0224764	0.0224764	0.76686
17	forwards	perturbation	Wrist Vertical	Vertical	90/90b	20-5	grid on fall plane	0.0284671	0.74404	3.82601	0.261131	3.74611	6.97073	2.98894	2.98196	0.00697527	0.00697527	0.23337
17	forwards	perturbation	ASIS/GT Vertical	Vertical	90/90b	20-5	grid on fall plane	0.0248576	0.505015	4.92215	0.226509	3.39651	6.66889	2.36589	2.17973	0.186166	0.186166	7.86875
17	forwards	perturbation	Knee Vertical	Vertical	90/90b	20-5	grid on fall plane	0.0227764	0.464651	4.90183	0.151394	2.89757	5.22486	1.99982	1.98431	0.0155134	0.0155134	0.775738
17	forwards	perturbation	Ankle Vertical	Vertical	90/90b	20-5	grid on fall plane	0.0148974	0.194512	7.65888	0.240917	3.16771	7.60542	2.077	1.35001	0.726994	0.726994	35.0021
17	forwards	perturbation	Head Vertical	Vertical	90/90b	20-7	grid on fall plane	0.00658074	0.739659	0.8897	0.0678189	3.33524	2.03341	2.6132	2.51254	0.100659	0.100659	3.85194
17	forwards	perturbation	Shoulder Vertical	Vertical	90/90b	20-7	grid on fall plane	0.0114313	0.720363	1.58688	0.137419	3.4655	3.96535	2.88212	3.09314	-0.211018	0.211018	-7.32161
17	forwards	perturbation	Elbow Vertical	Vertical	90/90b	20-7	grid on fall plane	0.0169382	0.712713	2.37658	0.149343	3.49013	4.27903	2.93097	2.9581	-0.0271278	0.0271278	-0.925557
17	forwards	perturbation	Wrist Vertical	Vertical	90/90b	20-7	grid on fall plane	0.0266093	0.74404	3.57633	0.24468	3.74611	6.53159	2.98894	3.04533	-0.0563879	0.0563879	-1.88655
17	forwards	perturbation	ASIS/GT Vertical	Vertical	90/90b	20-7	grid on fall plane	0.0243204	0.505015	4.81577	0.201102	3.39651	5.92083	2.36589	2.24531	0.120587	0.120587	5.09687
17	forwards	perturbation	Knee Vertical	Vertical	90/90b	20-7	grid on fall plane	0.0226994	0.464651	4.88526	0.146412	2.89757	5.05293	1.99982	1.94462	0.0552074	0.0552074	2.76061
17	forwards	perturbation	Ankle Vertical	Vertical	90/90b	20-7	grid on fall plane	0.0149583	0.194512	7.69019	0.205253	3.16771	6.47956	2.077	1.45996	0.617041	0.617041	29.7082
17	forwards	perturbation	Head Vertical	Vertical	90/90b	20-10	grid on fall plane	0.00650155	0.739659	0.878994	0.0645301	3.33524	1.9348	2.6132	2.6085	0.00469381	0.00469381	0.179619
17	forwards	perturbation	Shoulder Vertical	Vertical	90/90b	20-10	grid on fall plane	0.0122892	0.720363	1.70597	0.170743	3.4655	4.92693	2.88212	3.26074	-0.378616	0.378616	-13.1367
17	forwards	perturbation	Elbow Vertical	Vertical	90/90b	20-10	grid on fall plane	0.0172032	0.712713	2.41376	0.139713	3.49013	4.0031	2.93097	2.94709	-0.0161217	0.0161217	-0.550046
17	forwards	perturbation	Wrist Vertical	Vertical	90/90b	20-10	grid on fall plane	0.0271861	0.74404	3.65385	0.244439	3.74611	6.52513	2.98894	3.10658	-0.117637	0.117637	-3.93576
17	forwards	perturbation	ASIS/GT Vertical	Vertical	90/90b	20-10	grid on fall plane	0.0244188	0.505015	4.83525	0.196061	3.39651	5.77244	2.36589	2.30313	0.0627609	0.0627609	2.65273
17	forwards	perturbation	Knee Vertical	Vertical	90/90b	20-10	grid on fall plane	0.0228158	0.464651	4.9103	0.148099	2.89757	5.11115	1.99982	1.91096	0.0888618	0.0888618	4.44348
17	forwards	perturbation	Ankle Vertical	Vertical	90/90b	20-10	grid on fall plane	0.0151027	0.194512	7.76442	0.197562	3.16771	6.23677	2.077	1.57199	0.505017	0.505017	24.3147
17	forwards	perturbation	Head Vertical	Vertical	90/90b	20-12	grid on fall plane	0.00651208	0.739659	0.880418	0.068282	3.33524	2.04729	2.6132	2.64107	-0.0278715	0.0278715	-1.06657
17	forwards	perturbation	Shoulder Vertical	Vertical	90/90b	20-12	grid on fall plane	0.0124234	0.720363	1.7246	0.1764	3.4655	5.09019	2.88212	3.26449	-0.382367	0.382367	-13.2668
17	forwards	perturbation	Elbow Vertical	Vertical	90/90b	20-12	grid on fall plane	0.0174017	0.712713	2.44161	0.137229	3.49013	3.93193	2.93097	2.9352	-0.00423087	0.00423087	-0.144351
17	forwards	perturbation	Wrist Vertical	Vertical	90/90b	20-12	grid on fall plane	0.0269157	0.74404	3.61751	0.247334	3.74611	6.60243	2.98894	3.15202	-0.163077	0.163077	-5.45601
17	forwards	perturbation	ASIS/GT Vertical	Vertical	90/90b	20-12	grid on fall plane	0.0243161	0.505015	4.81493	0.194127	3.39651	5.7155	2.36589	2.29436	0.0715295	0.0715295	3.02336
17	forwards	perturbation	Knee Vertical	Vertical	90/90b	20-12	grid on fall plane	0.0227895	0.464651	4.90465	0.149154	2.89757	5.14755	1.99982	1.93007	0.0697575	0.0697575	3.48818
17	forwards	perturbation	Ankle Vertical	Vertical	90/90b	20-12	grid on fall plane	0.014793	0.194512	7.60519	0.196345	3.16771	6.19832	2.077	1.6245	0.452504	0.452504	21.7864
17	forwards	perturbation	Head Vertical	Vertical	90/90b	20-14	grid on fall plane	0.00653601	0.739659	0.883653	0.069811	3.33524	2.09314	2.6132	2.63323	-0.0200318	0.0200318	-0.766564
17	forwards	perturbation	Shoulder Vertical	Vertical	90/90b	20-14	grid on fall plane	0.0124405	0.720363	1.72698	0.178764	3.4655	5.15841	2.88212	3.26082	-0.378698	0.378698	-13.1395
17	forwards	perturbation	Elbow Vertical	Vertical	90/90b	20-14	grid on fall plane	0.0172505	0.712713	2.4204	0.138116	3.49013	3.95733	2.93097	2.96487	-0.0339001	0.0339001	-1.15662
17	forwards	perturbation	Wrist Vertical	Vertical	90/90b	20-14	grid on fall plane	0.0271801	0.74404	3.65305	0.2491	3.74611	6.64957	2.98894	3.19733	-0.208394	0.208394	-6.97218
17	forwards	perturbation	ASIS/GT Vertical	Vertical	90/90b	20-14	grid on fall plane	0.0242166	0.505015	4.79523	0.193061	3.39651	5.68409	2.36589	2.28543	0.0804654	0.0804654	3.40106
17	forwards	perturbation	Knee Vertical	Vertical	90/90b	20-14	grid on fall plane	0.0227934	0.464651	4.90549	0.149343	2.89757	5.15406	1.99982	1.93385	0.0659738	0.0659738	3.29898
17	forwards	perturbation	Ankle Vertical	Vertical	90/90b	20-14	grid on fall plane	0.0151738	0.194512	7.80098	0.19708	3.16771	6.22155	2.077	1.63782	0.439189	0.439189	21.1453
18	forwards	perturbation	Head Vertical	Vertical	90/90b	20-3	grid on fall plane	0.0223619	0.701709	3.18678	0.142804	3.38353	4.22056	2.535	2.55136	-0.0163667	0.0163667	-0.64563
18	forwards	perturbation	Shoulder Vertical	Vertical	90/90b	20-3	grid on fall plane	0.0313061	0.724166	4.32306	0.182115	3.71709	4.89939	2.99569	3.00238	-0.00668526	0.00668526	-0.223163
18	forwards	perturbation	Elbow Vertical	Vertical	90/90b	20-3	grid on fall plane	0.0439908	0.727347	6.04812	0.204928	4.08571	5.01572	3.23171	3.18035	0.0513591	0.0513591	1.58922
18	forwards	perturbation	Wrist Vertical	Vertical	90/90b	20-3	grid on fall plane	0.047672	0.800608	5.95448	0.367627	4.86265	7.56023	3.29333	3.29877	-0.00544023	0.00544023	-0.165189
18	forwards	perturbation	Knee Vertical	Vertical	90/90b	20-3	grid on fall plane	0.0340196	0.446228	7.62382	0.211695	2.48197	8.5293	1.77569	1.75238	0.0233134	0.0233134	1.31292
18	forwards	perturbation	Ankle Vertical	Vertical	90/90b	20-3	grid on fall plane	0.0207055	0.191957	10.7865	0.481037	3.53366	13.613	1.99578	0.749162	1.24662	1.24662	62.4628
18	forwards	perturbation	Head Vertical	Vertical	90/90b	20-5	grid on fall plane	0.0241291	0.701709	3.43862	0.124883	3.38353	3.69091	2.535	2.57234	-0.0373416	0.0373416	-1.47304
18	forwards	perturbation	Shoulder Vertical	Vertical	90/90b	20-5	grid on fall plane	0.0349815	0.724166	4.8306	0.168238	3.71709	4.52606	2.99569	3.22524	-0.22955	0.22955	-7.66268
18	forwards	perturbation	Elbow Vertical	Vertical	90/90b	20-5	grid on fall plane	0.0477065	0.727347	6.55897	0.173333	4.08571	4.24243	3.23171	3.41404	-0.182329	0.182329	-5.64187
18	forwards	perturbation	Wrist Vertical	Vertical	90/90b	20-5	grid on fall plane	0.056063	0.800608	7.00255	0.28011	4.86265	5.76044	3.29333	3.08365	0.209683	0.209683	6.36689
18	forwards	perturbation	Knee Vertical	Vertical	90/90b	20-5	grid on fall plane	0.034025	0.446228	7.62502	0.182939	2.48197	7.37072	1.77569	1.72641	0.049276	0.049276	2.77504
18	forwards	perturbation	Ankle Vertical	Vertical	90/90b	20-5	grid on fall plane	0.0169018	0.191957	8.80496	0.364892	3.53366	10.3262	1.99578	1.18516	0.810623	0.810623	40.6168
18	forwards	perturbation	Head Vertical	Vertical	90/90b	20-7	grid on fall plane	0.0233428	0.701709	3.32656	0.119354	3.38353	3.52749	2.535	2.56753	-0.0325335	0.0325335	-1.28337
18	forwards	perturbation	Shoulder Vertical	Vertical	90/90b	20-7	grid on fall plane	0.0337194	0.724166	4.65631	0.168318	3.71709	4.52823	2.99569	3.29186	-0.29617	0.29617	-9.88653
18	forwards	perturbation	Elbow Vertical	Vertical	90/90b	20-7	grid on fall plane	0.0466229	0.727347	6.41	0.166837	4.08571	4.08343	3.23171	3.49556	-0.263848	0.263848	-8.16434
18	forwards	perturbation	Wrist Vertical	Vertical	90/90b	20-7	grid on fall plane	0.0537684	0.800608	6.71594	0.274914	4.86265	5.65359	3.29333	3.05095	0.242384	0.242384	7.35984
18	forwards	perturbation	Knee Vertical	Vertical	90/90b	20-7	grid on fall plane	0.033758	0.446228	7.56519	0.165737	2.48197	6.67762	1.77569	1.74314	0.0325497	0.0325497	1.83307
18	forwards	perturbation	Ankle Vertical	Vertical	90/90b	20-7	grid on fall plane	0.0161224	0.191957	8.39897	0.318372	3.53366	9.0097	1.99578	1.43219	0.56359	0.56359	28.239
18	forwards	perturbation	Head Vertical	Vertical	90/90b	20-10	grid on fall plane	0.0231121	0.701709	3.29369	0.113867	3.38353	3.36532	2.535	2.65001	-0.115015	0.115015	-4.53709
18	forwards	perturbation	Shoulder Vertical	Vertical	90/90b	20-10	grid on fall plane	0.0336145	0.724166	4.64182	0.163634	3.71709	4.40222	2.99569	3.38986	-0.394172	0.394172	-13.158
18	forwards	perturbation	Elbow Vertical	Vertical	90/90b	20-10	grid on fall plane	0.0463713	0.727347	6.37541	0.161434	4.08571	3.9512	3.23171	3.56194	-0.330227	0.330227	-10.2183
18	forwards	perturbation	Wrist Vertical	Vertical	90/90b	20-10	grid on fall plane	0.0533912	0.800608	6.66882	0.28729	4.86265	5.9081	3.29333	3.05969	0.233644	0.233644	7.09446
18	forwards	perturbation	Knee Vertical	Vertical	90/90b	20-10	grid on fall plane	0.0340001	0.446228	7.61945	0.1648	2.48197	6.63989	1.77569	1.72789	0.0478026	0.0478026	2.69206
18	forwards	perturbation	Ankle Vertical	Vertical	90/90b	20-10	grid on fall plane	0.0161847	0.191957	8.43141	0.301178	3.53366	8.52312	1.99578	1.49634	0.499439	0.499439	25.0247
18	forwards	perturbation	Head Vertical	Vertical	90/90b	20-12	grid on fall plane	0.0233312	0.701709	3.32491	0.115103	3.38353	3.40187	2.535	2.69944	-0.164438	0.164438	-6.48669
18	forwards	perturbation	Shoulder Vertical	Vertical	90/90b	20-12	grid on fall plane	0.0339389	0.724166	4.68662	0.164754	3.71709	4.43235	2.99569	3.44875	-0.453063	0.453063	-15.1238
18	forwards	perturbation	Elbow Vertical	Vertical	90/90b	20-12	grid on fall plane	0.0464228	0.727347	6.38249	0.156861	4.08571	3.83926	3.23171	3.59836	-0.366641	0.366641	-11.3451
18	forwards	perturbation	Wrist Vertical	Vertical	90/90b	20-12	grid on fall plane	0.0540975	0.800608	6.75705	0.293806	4.86265	6.0421	3.29333	3.02447	0.268863	0.268863	8.16385
18	forwards	perturbation	Knee Vertical	Vertical	90/90b	20-12	grid on fall plane	0.0338892	0.446228	7.5946	0.165662	2.48197	6.6746	1.77569	1.73209	0.0435983	0.0435983	2.45529
18	forwards	perturbation	Ankle Vertical	Vertical	90/90b	20-12	grid on fall plane	0.0161275	0.191957	8.40163	0.296045	3.53366	8.37785	1.99578	1.45383	0.541957	0.541957	27.1551
18	forwards	perturbation	Head Vertical	Vertical	90/90b	20-14	grid on fall plane	0.023508	0.701709	3.35011	0.115828	3.38353	3.42329	2.535	2.70585	-0.170849	0.170849	-6.73961
18	forwards	perturbation	Shoulder Vertical	Vertical	90/90b	20-14	grid on fall plane	0.0337965	0.724166	4.66696	0.166622	3.71709	4.48258	2.99569	3.47635	-0.480656	0.480656	-16.0449
18	forwards	perturbation	Elbow Vertical	Vertical	90/90b	20-14	grid on fall plane	0.0464963	0.727347	6.3926	0.15576	4.08571	3.81232	3.23171	3.61374	-0.382023	0.382023	-11.8211
18	forwards	perturbation	Wrist Vertical	Vertical	90/90b	20-14	grid on fall plane	0.0540517	0.800608	6.75132	0.295873	4.86265	6.08462	3.29333	3.0314	0.261932	0.261932	7.95341
18	forwards	perturbation	Knee Vertical	Vertical	90/90b	20-14	grid on fall plane	0.033697	0.446228	7.55152	0.166123	2.48197	6.69319	1.77569	1.73715	0.0385424	0.0385424	2.17056
18	forwards	perturbation	Ankle Vertical	Vertical	90/90b	20-14	grid on fall plane	0.0161896	0.191957	8.43398	0.295623	3.53366	8.36591	1.99578	1.44014	0.555648	0.555648	27.8411
25	sideways	perturbation	Head Vertical	Vertical	90/90b	20-3	grid on fall plane	0.0169373	1.10239	1.53642	0.255665	4.04349	6.32289	3.17726	3.11626	0.0610035	0.0610035	1.92001
25	sideways	perturbation	Shoulder Vertical	Vertical	90/90b	20-3	grid on fall plane	0.0201762	1.05416	1.91396	0.331478	4.21517	7.86393	3.47004	3.40724	0.0627996	0.0627996	1.80976
25	sideways	perturbation	Elbow Vertical	Vertical	90/90b	20-3	grid on fall plane	0.0619749	1.0194	6.07957	0.42201	4.37458	9.64689	3.87087	3.5061	0.364775	0.364775	9.42359
25	sideways	perturbation	Wrist Vertical	Vertical	90/90b	20-3	grid on fall plane	0.0302912	0.895173	3.38384	0.618011	6.16753	10.0204	4.46415	4.12921	0.334944	0.334944	7.50296
25	sideways	perturbation	ASIS/GT Vertical	Vertical	90/90b	20-3	grid on fall plane	0.112346	0.89375	12.5702	0.345236	3.67114	9.40405	2.87056	2.48448	0.386079	0.386079	13.4496
25	sideways	perturbation	Knee Vertical	Vertical	90/90b	20-3	grid on fall plane	0.104396	0.422004	24.7382	0.419014	3.22827	12.9795	2.98503	2.26143	0.723602	0.723602	24.241
25	sideways	perturbation	Ankle Vertical	Vertical	90/90b	20-3	grid on fall plane	0.0831337	0.17239	48.2241	0.490384	3.48184	14.084	2.58998	0.860059	1.72992	1.72992	66.7928
25	sideways	perturbation	Sternum Vertical	Vertical	90/90b	20-3	grid on fall plane	0.0831337	1.01944	8.1548	0.490384	4.06873	12.0525	3.11027	3.07914	0.0311316	0.0311316	1.00093
25	sideways	perturbation	Head Vertical	Vertical	90/90b	20-5	grid on fall plane	0.01466	1.10239	1.32984	0.155816	4.04349	3.85352	3.17726	3.21934	-0.0420808	0.0420808	-1.32444
25	sideways	perturbation	Shoulder Vertical	Vertical	90/90b	20-5	grid on fall plane	0.020721	1.05416	1.96564	0.322531	4.21517	7.65168	3.47004	3.37785	0.092188	0.092188	2.65668
25	sideways	perturbation	Elbow Vertical	Vertical	90/90b	20-5	grid on fall plane	0.0593308	1.0194	5.82019	0.42076	4.37458	9.61831	3.87087	3.65432	0.216557	0.216557	5.59451
25	sideways	perturbation	Wrist Vertical	Vertical	90/90b	20-5	grid on fall plane	0.0354771	0.895173	3.96316	0.567599	6.16753	9.20302	4.46415	4.57776	-0.113613	0.113613	-2.54501
25	sideways	perturbation	ASIS/GT Vertical	Vertical	90/90b	20-5	grid on fall plane	0.110217	0.89375	12.332	0.337716	3.67114	9.1992	2.87056	2.43492	0.435631	0.435631	15.1758
25	sideways	perturbation	Knee Vertical	Vertical	90/90b	20-5	grid on fall plane	0.102287	0.422004	24.2383	0.345777	3.22827	10.7109	2.98503	2.73657	0.248462	0.248462	8.32361
25	sideways	perturbation	Ankle Vertical	Vertical	90/90b	20-5	grid on fall plane	0.0828199	0.17239	48.0421	0.400172	3.48184	11.4931	2.58998	1.1747	1.41527	1.41527	54.6443
25	sideways	perturbation	Sternum Vertical	Vertical	90/90b	20-5	grid on fall plane	0.0828199	1.01944	8.12403	0.400172	4.06873	9.8353	3.11027	3.19055	-0.0802775	0.0802775	-2.58104
25	sideways	perturbation	Head Vertical	Vertical	90/90b	20-7	grid on fall plane	0.0147491	1.10239	1.33793	0.150957	4.04349	3.73333	3.17726	3.24631	-0.0690478	0.0690478	-2.17319
25	sideways	perturbation	Shoulder Vertical	Vertical	90/90b	20-7	grid on fall plane	0.0208934	1.05416	1.982	0.327548	4.21517	7.77069	3.47004	3.46633	0.00371696	0.00371696	0.107116
25	sideways	perturbation	Elbow Vertical	Vertical	90/90b	20-7	grid on fall plane	0.0594217	1.0194	5.8291	0.422496	4.37458	9.65799	3.87087	3.64441	0.226463	0.226463	5.85043
25	sideways	perturbation	Wrist Vertical	Vertical	90/90b	20-7	grid on fall plane	0.0340718	0.895173	3.80617	0.517334	6.16753	8.38802	4.46415	4.30915	0.155001	0.155001	3.47214
25	sideways	perturbation	ASIS/GT Vertical	Vertical	90/90b	20-7	grid on fall plane	0.110986	0.89375	12.418	0.335165	3.67114	9.12972	2.87056	2.46461	0.405943	0.405943	14.1416
25	sideways	perturbation	Knee Vertical	Vertical	90/90b	20-7	grid on fall plane	0.103885	0.422004	24.6172	0.350717	3.22827	10.864	2.98503	2.88822	0.0968083	0.0968083	3.24312
25	sideways	perturbation	Ankle Vertical	Vertical	90/90b	20-7	grid on fall plane	0.0825382	0.17239	47.8787	0.347314	3.48184	9.97499	2.58998	1.43031	1.15967	1.15967	44.7751
25	sideways	perturbation	Sternum Vertical	Vertical	90/90b	20-7	grid on fall plane	0.0825382	1.01944	8.09639	0.347314	4.06873	8.53617	3.11027	3.18898	-0.0787085	0.0787085	-2.5306
25	sideways	perturbation	Head Vertical	Vertical	90/90b	20-10	grid on fall plane	0.0146404	1.10239	1.32806	0.14856	4.04349	3.67405	3.17726	3.25448	-0.0772181	0.0772181	-2.43034
25	sideways	perturbation	Shoulder Vertical	Vertical	90/90b	20-10	grid on fall plane	0.0212047	1.05416	2.01153	0.347217	4.21517	8.23733	3.47004	3.6062	-0.136152	0.136152	-3.92365
25	sideways	perturbation	Elbow Vertical	Vertical	90/90b	20-10	grid on fall plane	0.0594414	1.0194	5.83104	0.419988	4.37458	9.60065	3.87087	3.75232	0.11855	0.11855	3.06261
25	sideways	perturbation	Wrist Vertical	Vertical	90/90b	20-10	grid on fall plane	0.0338493	0.895173	3.78132	0.473437	6.16753	7.67628	4.46415	4.26677	0.19738	0.19738	4.42145
25	sideways	perturbation	ASIS/GT Vertical	Vertical	90/90b	20-10	grid on fall plane	0.110845	0.89375	12.4022	0.339066	3.67114	9.23598	2.87056	2.5316	0.33896	0.33896	11.8082
25	sideways	perturbation	Knee Vertical	Vertical	90/90b	20-10	grid on fall plane	0.103116	0.422004	24.4348	0.341999	3.22827	10.5939	2.98503	3.03457	-0.0495419	0.0495419	-1.65968
25	sideways	perturbation	Ankle Vertical	Vertical	90/90b	20-10	grid on fall plane	0.0823906	0.17239	47.793	0.329137	3.48184	9.45296	2.58998	1.66207	0.927904	0.927904	35.8267
25	sideways	perturbation	Sternum Vertical	Vertical	90/90b	20-10	grid on fall plane	0.0823906	1.01944	8.08191	0.329137	4.06873	8.08943	3.11027	3.19221	-0.0819324	0.0819324	-2.63425
25	sideways	perturbation	Head Vertical	Vertical	90/90b	20-12	grid on fall plane	0.0148194	1.10239	1.3443	0.150924	4.04349	3.73253	3.17726	3.27533	-0.0980733	0.0980733	-3.08673
25	sideways	perturbation	Shoulder Vertical	Vertical	90/90b	20-12	grid on fall plane	0.0212358	1.05416	2.01448	0.34998	4.21517	8.30288	3.47004	3.61404	-0.143996	0.143996	-4.14969
25	sideways	perturbation	Elbow Vertical	Vertical	90/90b	20-12	grid on fall plane	0.0597739	1.0194	5.86365	0.410507	4.37458	9.38392	3.87087	3.91033	-0.0394604	0.0394604	-1.01942
25	sideways	perturbation	Wrist Vertical	Vertical	90/90b	20-12	grid on fall plane	0.0337235	0.895173	3.76727	0.457324	6.16753	7.41503	4.46415	4.20352	0.260632	0.260632	5.83833
25	sideways	perturbation	ASIS/GT Vertical	Vertical	90/90b	20-12	grid on fall plane	0.110463	0.89375	12.3595	0.339413	3.67114	9.24542	2.87056	2.55294	0.317616	0.317616	11.0646
25	sideways	perturbation	Knee Vertical	Vertical	90/90b	20-12	grid on fall plane	0.103536	0.422004	24.5343	0.341324	3.22827	10.573	2.98503	3.12632	-0.141284	0.141284	-4.73309
25	sideways	perturbation	Ankle Vertical	Vertical	90/90b	20-12	grid on fall plane	0.0825086	0.17239	47.8615	0.323859	3.48184	9.30136	2.58998	1.69964	0.890335	0.890335	34.3762
25	sideways	perturbation	Sternum Vertical	Vertical	90/90b	20-12	grid on fall plane	0.0825086	1.01944	8.09349	0.323859	4.06873	7.9597	3.11027	3.22521	-0.114937	0.114937	-3.69541
25	sideways	perturbation	Head Vertical	Vertical	90/90b	20-14	grid on fall plane	0.0145747	1.10239	1.32211	0.151749	4.04349	3.75292	3.17726	3.28201	-0.104747	0.104747	-3.29677
25	sideways	perturbation	Shoulder Vertical	Vertical	90/90b	20-14	grid on fall plane	0.0213233	1.05416	2.02277	0.351312	4.21517	8.33447	3.47004	3.63603	-0.165987	0.165987	-4.78342
25	sideways	perturbation	Elbow Vertical	Vertical	90/90b	20-14	grid on fall plane	0.0595466	1.0194	5.84136	0.40569	4.37458	9.27381	3.87087	3.91076	-0.0398906	0.0398906	-1.03053
25	sideways	perturbation	Wrist Vertical	Vertical	90/90b	20-14	grid on fall plane	0.0336221	0.895173	3.75593	0.451174	6.16753	7.3153	4.46415	4.18984	0.274311	0.274311	6.14475
25	sideways	perturbation	ASIS/GT Vertical	Vertical	90/90b	20-14	grid on fall plane	0.110386	0.89375	12.3509	0.339759	3.67114	9.25486	2.87056	2.56013	0.310429	0.310429	10.8142
25	sideways	perturbation	Knee Vertical	Vertical	90/90b	20-14	grid on fall plane	0.103135	0.422004	24.4394	0.34095	3.22827	10.5614	2.98503	3.14133	-0.156296	0.156296	-5.23599
25	sideways	perturbation	Ankle Vertical	Vertical	90/90b	20-14	grid on fall plane	0.082634	0.17239	47.9342	0.322705	3.48184	9.26821	2.58998	1.70724	0.882734	0.882734	34.0827
25	sideways	perturbation	Sternum Vertical	Vertical	90/90b	20-14	grid on fall plane	0.082634	1.01944	8.10579	0.322705	4.06873	7.93134	3.11027	3.23383	-0.123558	0.123558	-3.97257
26	sideways	perturbation	Head Vertical	Vertical	90/90b	20-3	grid on fall plane	0.0532103	1.04319	5.10072	0.258617	3.35214	7.71498	3.08041	3.37978	-0.299366	0.299366	-9.71839
26	sideways	perturbation	Shoulder Vertical	Vertical	90/90b	20-3	grid on fall plane	0.0338652	1.03101	3.28466	0.261474	3.80176	6.87772	3.23082	3.46288	-0.232058	0.232058	-7.18263
26	sideways	perturbation	Elbow Vertical	Vertical	90/90b	20-3	grid on fall plane	0.0366715	1.00188	3.66026	0.426987	4.09719	10.4214	3.77667	3.62577	0.150898	0.150898	3.99554
26	sideways	perturbation	Wrist Vertical	Vertical	90/90b	20-3	grid on fall plane	0.0806022	0.836565	9.6349	0.588503	4.95523	11.8764	3.88247	3.97589	-0.0934177	0.0934177	-2.40614
26	sideways	perturbation	ASIS/GT Vertical	Vertical	90/90b	20-3	grid on fall plane	0.0686411	0.875131	7.84352	0.299404	3.48061	8.60206	2.86062	2.74765	0.112968	0.112968	3.94906
26	sideways	perturbation	Knee Vertical	Vertical	90/90b	20-3	grid on fall plane	0.103712	0.426051	24.3427	0.463651	3.25666	14.237	2.92115	2.4357	0.485447	0.485447	16.6184
26	sideways	perturbation	Ankle Vertical	Vertical	90/90b	20-3	grid on fall plane	0.0823183	0.171668	47.9522	0.363794	1.94983	18.6577	1.09644	0.975395	0.121048	0.121048	11.0401
26	sideways	perturbation	Sternum Vertical	Vertical	90/90b	20-3	grid on fall plane	0.0823183	0.974532	8.44696	0.363794	3.22424	11.2831	2.86951	2.96325	-0.0937397	0.0937397	-3.26675
26	sideways	perturbation	Head Vertical	Vertical	90/90b	20-5	grid on fall plane	0.0529873	1.04319	5.07935	0.22857	3.35214	6.81862	3.08041	3.49218	-0.411769	0.411769	-13.3673
26	sideways	perturbation	Shoulder Vertical	Vertical	90/90b	20-5	grid on fall plane	0.0335969	1.03101	3.25863	0.231293	3.80176	6.08384	3.23082	3.54431	-0.313494	0.313494	-9.70322
26	sideways	perturbation	Elbow Vertical	Vertical	90/90b	20-5	grid on fall plane	0.0392122	1.00188	3.91386	0.476188	4.09719	11.6223	3.77667	4.03386	-0.257193	0.257193	-6.81006
26	sideways	perturbation	Wrist Vertical	Vertical	90/90b	20-5	grid on fall plane	0.0879568	0.836565	10.514	0.533216	4.95523	10.7607	3.88247	4.10655	-0.224083	0.224083	-5.77165
26	sideways	perturbation	ASIS/GT Vertical	Vertical	90/90b	20-5	grid on fall plane	0.0672548	0.875131	7.68511	0.312836	3.48061	8.98798	2.86062	2.7384	0.122218	0.122218	4.27245
26	sideways	perturbation	Knee Vertical	Vertical	90/90b	20-5	grid on fall plane	0.102391	0.426051	24.0325	0.362889	3.25666	11.143	2.92115	2.9864	-0.0652483	0.0652483	-2.23365
26	sideways	perturbation	Ankle Vertical	Vertical	90/90b	20-5	grid on fall plane	0.0822602	0.171668	47.9183	0.333153	1.94983	17.0862	1.09644	1.31925	-0.222811	0.222811	-20.3213
26	sideways	perturbation	Sternum Vertical	Vertical	90/90b	20-5	grid on fall plane	0.0822602	0.974532	8.44099	0.333153	3.22424	10.3327	2.86951	2.98906	-0.119557	0.119557	-4.16645
26	sideways	perturbation	Head Vertical	Vertical	90/90b	20-7	grid on fall plane	0.052381	1.04319	5.02122	0.243565	3.35214	7.26595	3.08041	3.68135	-0.600938	0.600938	-19.5084
26	sideways	perturbation	Shoulder Vertical	Vertical	90/90b	20-7	grid on fall plane	0.0334378	1.03101	3.24321	0.225219	3.80176	5.92406	3.23082	3.60197	-0.371152	0.371152	-11.4879
26	sideways	perturbation	Elbow Vertical	Vertical	90/90b	20-7	grid on fall plane	0.0392526	1.00188	3.91789	0.461444	4.09719	11.2624	3.77667	4.17345	-0.396786	0.396786	-10.5063
26	sideways	perturbation	Wrist Vertical	Vertical	90/90b	20-7	grid on fall plane	0.0873145	0.836565	10.4373	0.496077	4.95523	10.0112	3.88247	3.94297	-0.0605058	0.0605058	-1.55844
26	sideways	perturbation	ASIS/GT Vertical	Vertical	90/90b	20-7	grid on fall plane	0.0675422	0.875131	7.71795	0.328332	3.48061	9.43319	2.86062	2.75473	0.105892	0.105892	3.70173
26	sideways	perturbation	Knee Vertical	Vertical	90/90b	20-7	grid on fall plane	0.103783	0.426051	24.3593	0.364423	3.25666	11.1901	2.92115	3.14726	-0.226117	0.226117	-7.74069
26	sideways	perturbation	Ankle Vertical	Vertical	90/90b	20-7	grid on fall plane	0.0821332	0.171668	47.8443	0.32942	1.94983	16.8948	1.09644	1.47211	-0.375664	0.375664	-34.2621
26	sideways	perturbation	Sternum Vertical	Vertical	90/90b	20-7	grid on fall plane	0.0821332	0.974532	8.42796	0.32942	3.22424	10.217	2.86951	3.00297	-0.133467	0.133467	-4.65121
26	sideways	perturbation	Head Vertical	Vertical	90/90b	20-10	grid on fall plane	0.0526428	1.04319	5.04632	0.25261	3.35214	7.53579	3.08041	3.73852	-0.658115	0.658115	-21.3645
26	sideways	perturbation	Shoulder Vertical	Vertical	90/90b	20-10	grid on fall plane	0.0335604	1.03101	3.2551	0.224886	3.80176	5.91531	3.23082	3.59892	-0.368103	0.368103	-11.3935
26	sideways	perturbation	Elbow Vertical	Vertical	90/90b	20-10	grid on fall plane	0.0395388	1.00188	3.94646	0.434206	4.09719	10.5976	3.77667	4.17305	-0.396387	0.396387	-10.4957
26	sideways	perturbation	Wrist Vertical	Vertical	90/90b	20-10	grid on fall plane	0.0877678	0.836565	10.4915	0.49033	4.95523	9.89519	3.88247	4.10157	-0.219098	0.219098	-5.64326
26	sideways	perturbation	ASIS/GT Vertical	Vertical	90/90b	20-10	grid on fall plane	0.0672986	0.875131	7.69011	0.351868	3.48061	10.1094	2.86062	2.84452	0.016101	0.016101	0.562852
26	sideways	perturbation	Knee Vertical	Vertical	90/90b	20-10	grid on fall plane	0.103653	0.426051	24.3288	0.374872	3.25666	11.5109	2.92115	3.17735	-0.256207	0.256207	-8.77078
26	sideways	perturbation	Ankle Vertical	Vertical	90/90b	20-10	grid on fall plane	0.0827854	0.171668	48.2243	0.333118	1.94983	17.0845	1.09644	1.57429	-0.47785	0.47785	-43.5819
26	sideways	perturbation	Sternum Vertical	Vertical	90/90b	20-10	grid on fall plane	0.0827854	0.974532	8.49489	0.333118	3.22424	10.3317	2.86951	2.95712	-0.087611	0.087611	-3.05317
26	sideways	perturbation	Head Vertical	Vertical	90/90b	20-12	grid on fall plane	0.0527574	1.04319	5.05731	0.2542	3.35214	7.58321	3.08041	3.76256	-0.682147	0.682147	-22.1447
26	sideways	perturbation	Shoulder Vertical	Vertical	90/90b	20-12	grid on fall plane	0.0336363	1.03101	3.26246	0.22717	3.80176	5.97538	3.23082	3.61135	-0.380527	0.380527	-11.778
26	sideways	perturbation	Elbow Vertical	Vertical	90/90b	20-12	grid on fall plane	0.0397358	1.00188	3.96611	0.42888	4.09719	10.4677	3.77667	4.16921	-0.392541	0.392541	-10.3938
26	sideways	perturbation	Wrist Vertical	Vertical	90/90b	20-12	grid on fall plane	0.0868989	0.836565	10.3876	0.489409	4.95523	9.87661	3.88247	4.16356	-0.281088	0.281088	-7.23994
26	sideways	perturbation	ASIS/GT Vertical	Vertical	90/90b	20-12	grid on fall plane	0.0680444	0.875131	7.77533	0.357683	3.48061	10.2765	2.86062	2.858	0.00262426	0.00262426	0.0917375
26	sideways	perturbation	Knee Vertical	Vertical	90/90b	20-12	grid on fall plane	0.1036	0.426051	24.3163	0.38031	3.25666	11.6779	2.92115	3.25597	-0.334824	0.334824	-11.4621
26	sideways	perturbation	Ankle Vertical	Vertical	90/90b	20-12	grid on fall plane	0.0830693	0.171668	48.3896	0.335139	1.94983	17.1881	1.09644	1.61844	-0.521995	0.521995	-47.608
26	sideways	perturbation	Sternum Vertical	Vertical	90/90b	20-12	grid on fall plane	0.0830693	0.974532	8.52401	0.335139	3.22424	10.3943	2.86951	2.98551	-0.116001	0.116001	-4.04254
26	sideways	perturbation	Head Vertical	Vertical	90/90b	20-14	grid on fall plane	0.0525767	1.04319	5.03999	0.25432	3.35214	7.58681	3.08041	3.77193	-0.691517	0.691517	-22.4489
26	sideways	perturbation	Shoulder Vertical	Vertical	90/90b	20-14	grid on fall plane	0.0337481	1.03101	3.2733	0.22974	3.80176	6.043	3.23082	3.62607	-0.395249	0.395249	-12.2337
26	sideways	perturbation	Elbow Vertical	Vertical	90/90b	20-14	grid on fall plane	0.0399985	1.00188	3.99234	0.429772	4.09719	10.4894	3.77667	4.18332	-0.406658	0.406658	-10.7677
26	sideways	perturbation	Wrist Vertical	Vertical	90/90b	20-14	grid on fall plane	0.0879106	0.836565	10.5085	0.494029	4.95523	9.96983	3.88247	4.18509	-0.302617	0.302617	-7.79444
26	sideways	perturbation	ASIS/GT Vertical	Vertical	90/90b	20-14	grid on fall plane	0.0676896	0.875131	7.73479	0.358534	3.48061	10.3009	2.86062	2.85038	0.0102415	0.0102415	0.358016
26	sideways	perturbation	Knee Vertical	Vertical	90/90b	20-14	grid on fall plane	0.102928	0.426051	24.1587	0.380804	3.25666	11.6931	2.92115	3.27183	-0.350686	0.350686	-12.0051
26	sideways	perturbation	Ankle Vertical	Vertical	90/90b	20-14	grid on fall plane	0.0823268	0.171668	47.9571	0.336476	1.94983	17.2567	1.09644	1.63786	-0.541418	0.541418	-49.3795
26	sideways	perturbation	Sternum Vertical	Vertical	90/90b	20-14	grid on fall plane	0.0823268	0.974532	8.44782	0.336476	3.22424	10.4358	2.86951	3.02228	-0.152771	0.152771	-5.32394
27	sideways	perturbation	Head Vertical	Vertical	90/90b	20-3	grid on fall plane	0.0439195	1.05298	4.17099	0.250406	3.08626	8.1136	2.82955	3.00067	-0.17112	0.17112	-6.04758
27	sideways	perturbation	Shoulder Vertical	Vertical	90/90b	20-3	grid on fall plane	0.0232859	1.01221	2.3005	0.239414	3.18827	7.50922	2.91694	3.26261	-0.34567	0.34567	-11.8504
27	sideways	perturbation	Elbow Vertical	Vertical	90/90b	20-3	grid on fall plane	0.0387583	0.999064	3.87946	0.400758	3.77125	10.6267	3.60036	3.41934	0.181017	0.181017	5.02774
27	sideways	perturbation	Wrist Vertical	Vertical	90/90b	20-3	grid on fall plane	0.0405229	0.823049	4.92351	0.488038	4.70728	10.3677	3.63745	3.75932	-0.121872	0.121872	-3.35048
27	sideways	perturbation	ASIS/GT Vertical	Vertical	90/90b	20-3	grid on fall plane	0.103159	0.845056	12.2073	0.273466	3.15234	8.67504	2.79071	2.5807	0.210005	0.210005	7.52517
27	sideways	perturbation	Knee Vertical	Vertical	90/90b	20-3	grid on fall plane	0.116101	0.426154	27.2438	0.463431	3.12034	14.8519	2.72971	2.37804	0.351676	0.351676	12.8833
27	sideways	perturbation	Ankle Vertical	Vertical	90/90b	20-3	grid on fall plane	0.0516717	0.180304	28.6581	0.369078	2.67956	13.7738	1.71271	0.797424	0.915288	0.915288	53.4409
27	sideways	perturbation	Sternum Vertical	Vertical	90/90b	20-3	grid on fall plane	0.0516717	0.952399	5.42542	0.369078	2.8705	12.8576	2.61053	2.65697	-0.0464359	0.0464359	-1.77879
27	sideways	perturbation	Head Vertical	Vertical	90/90b	20-5	grid on fall plane	0.0450886	1.05298	4.28202	0.206085	3.08626	6.67749	2.82955	2.9993	-0.169746	0.169746	-5.99905
27	sideways	perturbation	Shoulder Vertical	Vertical	90/90b	20-5	grid on fall plane	0.0251219	1.01221	2.48188	0.290285	3.18827	9.10481	2.91694	3.47404	-0.557103	0.557103	-19.0989
27	sideways	perturbation	Elbow Vertical	Vertical	90/90b	20-5	grid on fall plane	0.0372863	0.999064	3.73212	0.40112	3.77125	10.6363	3.60036	3.85251	-0.252153	0.252153	-7.00356
27	sideways	perturbation	Wrist Vertical	Vertical	90/90b	20-5	grid on fall plane	0.0457623	0.823049	5.5601	0.420479	4.70728	8.93253	3.63745	4.06943	-0.431976	0.431976	-11.8758
27	sideways	perturbation	ASIS/GT Vertical	Vertical	90/90b	20-5	grid on fall plane	0.100604	0.845056	11.9051	0.239136	3.15234	7.586	2.79071	2.54295	0.247753	0.247753	8.87779
27	sideways	perturbation	Knee Vertical	Vertical	90/90b	20-5	grid on fall plane	0.114815	0.426154	26.9421	0.385285	3.12034	12.3475	2.72971	2.80844	-0.0787257	0.0787257	-2.88403
27	sideways	perturbation	Ankle Vertical	Vertical	90/90b	20-5	grid on fall plane	0.0536105	0.180304	29.7334	0.267593	2.67956	9.98647	1.71271	1.17379	0.538918	0.538918	31.4658
27	sideways	perturbation	Sternum Vertical	Vertical	90/90b	20-5	grid on fall plane	0.0536105	0.952399	5.629	0.267593	2.8705	9.3222	2.61053	2.68496	-0.0744252	0.0744252	-2.85096
27	sideways	perturbation	Head Vertical	Vertical	90/90b	20-7	grid on fall plane	0.0451275	1.05298	4.28571	0.197118	3.08626	6.38697	2.82955	2.95638	-0.126831	0.126831	-4.48236
27	sideways	perturbation	Shoulder Vertical	Vertical	90/90b	20-7	grid on fall plane	0.0252504	1.01221	2.49458	0.291726	3.18827	9.14999	2.91694	3.59396	-0.677016	0.677016	-23.2098
27	sideways	perturbation	Elbow Vertical	Vertical	90/90b	20-7	grid on fall plane	0.0375866	0.999064	3.76218	0.382322	3.77125	10.1378	3.60036	4.11505	-0.514689	0.514689	-14.2955
27	sideways	perturbation	Wrist Vertical	Vertical	90/90b	20-7	grid on fall plane	0.0443127	0.823049	5.38397	0.35561	4.70728	7.55448	3.63745	4.1937	-0.556248	0.556248	-15.2922
27	sideways	perturbation	ASIS/GT Vertical	Vertical	90/90b	20-7	grid on fall plane	0.101148	0.845056	11.9694	0.236209	3.15234	7.49313	2.79071	2.64266	0.148049	0.148049	5.30507
27	sideways	perturbation	Knee Vertical	Vertical	90/90b	20-7	grid on fall plane	0.115778	0.426154	27.1682	0.392877	3.12034	12.5908	2.72971	2.85567	-0.12596	0.12596	-4.61439
27	sideways	perturbation	Ankle Vertical	Vertical	90/90b	20-7	grid on fall plane	0.0523097	0.180304	29.012	0.238449	2.67956	8.89881	1.71271	1.48272	0.229994	0.229994	13.4287
27	sideways	perturbation	Sternum Vertical	Vertical	90/90b	20-7	grid on fall plane	0.0523097	0.952399	5.49242	0.238449	2.8705	8.30688	2.61053	2.64415	-0.0336121	0.0336121	-1.28756
27	sideways	perturbation	Head Vertical	Vertical	90/90b	20-10	grid on fall plane	0.0451497	1.05298	4.28782	0.202682	3.08626	6.56723	2.82955	2.9748	-0.145243	0.145243	-5.13306
27	sideways	perturbation	Shoulder Vertical	Vertical	90/90b	20-10	grid on fall plane	0.0253464	1.01221	2.50407	0.295694	3.18827	9.27446	2.91694	3.6306	-0.713663	0.713663	-24.4662
27	sideways	perturbation	Elbow Vertical	Vertical	90/90b	20-10	grid on fall plane	0.0384315	0.999064	3.84675	0.392436	3.77125	10.406	3.60036	4.24889	-0.648531	0.648531	-18.013
27	sideways	perturbation	Wrist Vertical	Vertical	90/90b	20-10	grid on fall plane	0.0446222	0.823049	5.42157	0.333762	4.70728	7.09034	3.63745	4.11188	-0.474426	0.474426	-13.0428
27	sideways	perturbation	ASIS/GT Vertical	Vertical	90/90b	20-10	grid on fall plane	0.100662	0.845056	11.9119	0.246208	3.15234	7.81032	2.79071	2.75729	0.0334142	0.0334142	1.19734
27	sideways	perturbation	Knee Vertical	Vertical	90/90b	20-10	grid on fall plane	0.115455	0.426154	27.0923	0.403807	3.12034	12.9411	2.72971	2.78121	-0.0514923	0.0514923	-1.88636
27	sideways	perturbation	Ankle Vertical	Vertical	90/90b	20-10	grid on fall plane	0.0528897	0.180304	29.3337	0.244166	2.67956	9.11216	1.71271	1.70416	0.00855264	0.00855264	0.499363
27	sideways	perturbation	Sternum Vertical	Vertical	90/90b	20-10	grid on fall plane	0.0528897	0.952399	5.55331	0.244166	2.8705	8.50605	2.61053	2.59195	0.0185787	0.0185787	0.711681
27	sideways	perturbation	Head Vertical	Vertical	90/90b	20-12	grid on fall plane	0.0451955	1.05298	4.29217	0.20762	3.08626	6.72724	2.82955	3.03978	-0.210227	0.210227	-7.42967
27	sideways	perturbation	Shoulder Vertical	Vertical	90/90b	20-12	grid on fall plane	0.0255034	1.01221	2.51958	0.304003	3.18827	9.53506	2.91694	3.62524	-0.708299	0.708299	-24.2823
27	sideways	perturbation	Elbow Vertical	Vertical	90/90b	20-12	grid on fall plane	0.0382716	0.999064	3.83074	0.393355	3.77125	10.4304	3.60036	4.29602	-0.695662	0.695662	-19.322
27	sideways	perturbation	Wrist Vertical	Vertical	90/90b	20-12	grid on fall plane	0.0445472	0.823049	5.41246	0.322998	4.70728	6.86167	3.63745	4.03003	-0.392577	0.392577	-10.7926
27	sideways	perturbation	ASIS/GT Vertical	Vertical	90/90b	20-12	grid on fall plane	0.100686	0.845056	11.9147	0.247164	3.15234	7.84066	2.79071	2.74349	0.0472201	0.0472201	1.69205
27	sideways	perturbation	Knee Vertical	Vertical	90/90b	20-12	grid on fall plane	0.115885	0.426154	27.1932	0.405023	3.12034	12.9801	2.72971	2.80208	-0.0723633	0.0723633	-2.65095
27	sideways	perturbation	Ankle Vertical	Vertical	90/90b	20-12	grid on fall plane	0.0527025	0.180304	29.2298	0.245773	2.67956	9.17214	1.71271	1.75408	-0.0413679	0.0413679	-2.41535
27	sideways	perturbation	Sternum Vertical	Vertical	90/90b	20-12	grid on fall plane	0.0527025	0.952399	5.53365	0.245773	2.8705	8.56204	2.61053	2.65553	-0.0449935	0.0449935	-1.72354
27	sideways	perturbation	Head Vertical	Vertical	90/90b	20-14	grid on fall plane	0.045258	1.05298	4.2981	0.208009	3.08626	6.73986	2.82955	3.04842	-0.218869	0.218869	-7.7351
27	sideways	perturbation	Shoulder Vertical	Vertical	90/90b	20-14	grid on fall plane	0.0255281	1.01221	2.52201	0.30499	3.18827	9.56601	2.91694	3.62868	-0.711738	0.711738	-24.4002
27	sideways	perturbation	Elbow Vertical	Vertical	90/90b	20-14	grid on fall plane	0.0384806	0.999064	3.85166	0.392096	3.77125	10.397	3.60036	4.30821	-0.70785	0.70785	-19.6606
27	sideways	perturbation	Wrist Vertical	Vertical	90/90b	20-14	grid on fall plane	0.0446561	0.823049	5.42569	0.320177	4.70728	6.80175	3.63745	4.02544	-0.387985	0.387985	-10.6664
27	sideways	perturbation	ASIS/GT Vertical	Vertical	90/90b	20-14	grid on fall plane	0.100809	0.845056	11.9293	0.247016	3.15234	7.83597	2.79071	2.74742	0.0432846	0.0432846	1.55103
27	sideways	perturbation	Knee Vertical	Vertical	90/90b	20-14	grid on fall plane	0.115665	0.426154	27.1417	0.40516	3.12034	12.9845	2.72971	2.76698	-0.0372674	0.0372674	-1.36525
27	sideways	perturbation	Ankle Vertical	Vertical	90/90b	20-14	grid on fall plane	0.0528758	0.180304	29.3259	0.244361	2.67956	9.11945	1.71271	1.75746	-0.0447467	0.0447467	-2.61263
27	sideways	perturbation	Sternum Vertical	Vertical	90/90b	20-14	grid on fall plane	0.0528758	0.952399	5.55185	0.244361	2.8705	8.51285	2.61053	2.68567	-0.0751386	0.0751386	-2.87829
28	sideways	perturbation	Head Vertical	Vertical	90/90b	20-3	grid on fall plane	0.0405937	0.959913	4.22889	0.233955	3.49615	6.69178	3.18713	3.00029	0.186836	0.186836	5.8622
28	sideways	perturbation	Shoulder Vertical	Vertical	90/90b	20-3	grid on fall plane	0.0316541	1.03196	3.06737	0.18785	3.5886	5.23464	3.34717	3.21654	0.130635	0.130635	3.90284
28	sideways	perturbation	Elbow Vertical	Vertical	90/90b	20-3	grid on fall plane	0.0955213	0.952774	10.0256	0.299672	3.76944	7.95004	3.59817	3.34002	0.258152	0.258152	7.17453
28	sideways	perturbation	Wrist Vertical	Vertical	90/90b	20-3	grid on fall plane	0.0490615	0.779878	6.29092	0.510004	4.94187	10.3201	4.44329	3.24111	1.20218	1.20218	27.056
28	sideways	perturbation	ASIS/GT Vertical	Vertical	90/90b	20-3	grid on fall plane	0.0951251	0.890366	10.6838	0.328107	3.87115	8.47569	3.11711	2.80589	0.311216	0.311216	9.98413
28	sideways	perturbation	Knee Vertical	Vertical	90/90b	20-3	grid on fall plane	0.101979	0.398653	25.5808	0.456387	3.26367	13.9839	2.62563	2.28231	0.343325	0.343325	13.0759
28	sideways	perturbation	Ankle Vertical	Vertical	90/90b	20-3	grid on fall plane	0.0313568	0.121858	25.7323	0.254751	1.78676	14.2577	1.39926	0.623979	0.775286	0.775286	55.4067
28	sideways	perturbation	Sternum Vertical	Vertical	90/90b	20-3	grid on fall plane	0.0313568	0.945699	3.31573	0.254751	3.8471	6.62191	3.32097	3.00499	0.315982	0.315982	9.51475
28	sideways	perturbation	Head Vertical	Vertical	90/90b	20-5	grid on fall plane	0.0400855	0.959913	4.17595	0.160752	3.49615	4.59798	3.18713	3.20989	-0.022766	0.022766	-0.71431
28	sideways	perturbation	Shoulder Vertical	Vertical	90/90b	20-5	grid on fall plane	0.030899	1.03196	2.9942	0.122187	3.5886	3.40488	3.34717	3.37777	-0.0305963	0.0305963	-0.914094
28	sideways	perturbation	Elbow Vertical	Vertical	90/90b	20-5	grid on fall plane	0.0938854	0.952774	9.85391	0.276975	3.76944	7.34789	3.59817	3.72202	-0.123842	0.123842	-3.44181
28	sideways	perturbation	Wrist Vertical	Vertical	90/90b	20-5	grid on fall plane	0.0454209	0.779878	5.8241	0.389666	4.94187	7.885	4.44329	3.82236	0.620926	0.620926	13.9745
28	sideways	perturbation	ASIS/GT Vertical	Vertical	90/90b	20-5	grid on fall plane	0.0928938	0.890366	10.4332	0.233483	3.87115	6.03136	3.11711	2.86153	0.255582	0.255582	8.19931
28	sideways	perturbation	Knee Vertical	Vertical	90/90b	20-5	grid on fall plane	0.103627	0.398653	25.9943	0.436763	3.26367	13.3826	2.62563	2.5277	0.0979349	0.0979349	3.72996
28	sideways	perturbation	Ankle Vertical	Vertical	90/90b	20-5	grid on fall plane	0.0315562	0.121858	25.896	0.203239	1.78676	11.3747	1.39926	0.820223	0.579041	0.579041	41.3818
28	sideways	perturbation	Sternum Vertical	Vertical	90/90b	20-5	grid on fall plane	0.0315562	0.945699	3.33682	0.203239	3.8471	5.28291	3.32097	3.15298	0.167998	0.167998	5.05869
28	sideways	perturbation	Head Vertical	Vertical	90/90b	20-7	grid on fall plane	0.0399472	0.959913	4.16154	0.155115	3.49615	4.43674	3.18713	3.40785	-0.220726	0.220726	-6.92556
28	sideways	perturbation	Shoulder Vertical	Vertical	90/90b	20-7	grid on fall plane	0.0308865	1.03196	2.99299	0.118582	3.5886	3.30442	3.34717	3.34398	0.00318544	0.00318544	0.0951682
28	sideways	perturbation	Elbow Vertical	Vertical	90/90b	20-7	grid on fall plane	0.0935766	0.952774	9.82149	0.266353	3.76944	7.06613	3.59817	3.75159	-0.153416	0.153416	-4.26371
28	sideways	perturbation	Wrist Vertical	Vertical	90/90b	20-7	grid on fall plane	0.0449432	0.779878	5.76285	0.348363	4.94187	7.04923	4.44329	3.95187	0.491421	0.491421	11.0599
28	sideways	perturbation	ASIS/GT Vertical	Vertical	90/90b	20-7	grid on fall plane	0.0931875	0.890366	10.4662	0.226344	3.87115	5.84694	3.11711	2.87738	0.239733	0.239733	7.69088
28	sideways	perturbation	Knee Vertical	Vertical	90/90b	20-7	grid on fall plane	0.104104	0.398653	26.114	0.401541	3.26367	12.3034	2.62563	2.58246	0.0431685	0.0431685	1.64412
28	sideways	perturbation	Ankle Vertical	Vertical	90/90b	20-7	grid on fall plane	0.0318927	0.121858	26.1721	0.191426	1.78676	10.7136	1.39926	0.95138	0.447885	0.447885	32.0086
28	sideways	perturbation	Sternum Vertical	Vertical	90/90b	20-7	grid on fall plane	0.0318927	0.945699	3.3724	0.191426	3.8471	4.97587	3.32097	3.13489	0.186081	0.186081	5.60319
28	sideways	perturbation	Head Vertical	Vertical	90/90b	20-10	grid on fall plane	0.0398174	0.959913	4.14802	0.164784	3.49615	4.7133	3.18713	3.50759	-0.320464	0.320464	-10.055
28	sideways	perturbation	Shoulder Vertical	Vertical	90/90b	20-10	grid on fall plane	0.0307693	1.03196	2.98163	0.13636	3.5886	3.79981	3.34717	3.31075	0.0364233	0.0364233	1.08818
28	sideways	perturbation	Elbow Vertical	Vertical	90/90b	20-10	grid on fall plane	0.0940446	0.952774	9.87061	0.268853	3.76944	7.13243	3.59817	3.81465	-0.216474	0.216474	-6.01623
28	sideways	perturbation	Wrist Vertical	Vertical	90/90b	20-10	grid on fall plane	0.0451408	0.779878	5.78819	0.327175	4.94187	6.62048	4.44329	3.93884	0.504442	0.504442	11.3529
28	sideways	perturbation	ASIS/GT Vertical	Vertical	90/90b	20-10	grid on fall plane	0.0931955	0.890366	10.4671	0.23553	3.87115	6.08424	3.11711	2.9049	0.212206	0.212206	6.80777
28	sideways	perturbation	Knee Vertical	Vertical	90/90b	20-10	grid on fall plane	0.104538	0.398653	26.2228	0.385612	3.26367	11.8153	2.62563	2.61131	0.0143201	0.0143201	0.545398
28	sideways	perturbation	Ankle Vertical	Vertical	90/90b	20-10	grid on fall plane	0.032078	0.121858	26.3241	0.186141	1.78676	10.4178	1.39926	1.00755	0.391716	0.391716	27.9944
28	sideways	perturbation	Sternum Vertical	Vertical	90/90b	20-10	grid on fall plane	0.032078	0.945699	3.39199	0.186141	3.8471	4.83849	3.32097	3.09877	0.222205	0.222205	6.69097
28	sideways	perturbation	Head Vertical	Vertical	90/90b	20-12	grid on fall plane	0.0397855	0.959913	4.1447	0.166329	3.49615	4.7575	3.18713	3.52788	-0.340751	0.340751	-10.6915
28	sideways	perturbation	Shoulder Vertical	Vertical	90/90b	20-12	grid on fall plane	0.0309372	1.03196	2.99789	0.146995	3.5886	4.09616	3.34717	3.34204	0.00512551	0.00512551	0.15313
28	sideways	perturbation	Elbow Vertical	Vertical	90/90b	20-12	grid on fall plane	0.0939873	0.952774	9.8646	0.270311	3.76944	7.1711	3.59817	3.82079	-0.22262	0.22262	-6.18703
28	sideways	perturbation	Wrist Vertical	Vertical	90/90b	20-12	grid on fall plane	0.0450764	0.779878	5.77993	0.318114	4.94187	6.43712	4.44329	3.8667	0.576583	0.576583	12.9765
28	sideways	perturbation	ASIS/GT Vertical	Vertical	90/90b	20-12	grid on fall plane	0.0929799	0.890366	10.4429	0.242641	3.87115	6.26793	3.11711	2.93069	0.186418	0.186418	5.98048
28	sideways	perturbation	Knee Vertical	Vertical	90/90b	20-12	grid on fall plane	0.104668	0.398653	26.2554	0.385469	3.26367	11.8109	2.62563	2.61009	0.0155432	0.0155432	0.591978
28	sideways	perturbation	Ankle Vertical	Vertical	90/90b	20-12	grid on fall plane	0.0318959	0.121858	26.1747	0.18437	1.78676	10.3187	1.39926	1.03695	0.362319	0.362319	25.8935
28	sideways	perturbation	Sternum Vertical	Vertical	90/90b	20-12	grid on fall plane	0.0318959	0.945699	3.37273	0.18437	3.8471	4.79245	3.32097	3.0718	0.249179	0.249179	7.5032
28	sideways	perturbation	Head Vertical	Vertical	90/90b	20-14	grid on fall plane	0.0400121	0.959913	4.16831	0.166954	3.49615	4.77536	3.18713	3.52647	-0.339343	0.339343	-10.6473
28	sideways	perturbation	Shoulder Vertical	Vertical	90/90b	20-14	grid on fall plane	0.0311633	1.03196	3.0198	0.147896	3.5886	4.12127	3.34717	3.32994	0.0172253	0.0172253	0.514622
28	sideways	perturbation	Elbow Vertical	Vertical	90/90b	20-14	grid on fall plane	0.0941224	0.952774	9.87878	0.270652	3.76944	7.18016	3.59817	3.84307	-0.244894	0.244894	-6.80605
28	sideways	perturbation	Wrist Vertical	Vertical	90/90b	20-14	grid on fall plane	0.0448264	0.779878	5.74787	0.314101	4.94187	6.35592	4.44329	3.83344	0.609851	0.609851	13.7252
28	sideways	perturbation	ASIS/GT Vertical	Vertical	90/90b	20-14	grid on fall plane	0.0932582	0.890366	10.4741	0.243072	3.87115	6.27905	3.11711	2.92453	0.192577	0.192577	6.17806
28	sideways	perturbation	Knee Vertical	Vertical	90/90b	20-14	grid on fall plane	0.104545	0.398653	26.2245	0.385318	3.26367	11.8063	2.62563	2.60246	0.0231723	0.0231723	0.882543
28	sideways	perturbation	Ankle Vertical	Vertical	90/90b	20-14	grid on fall plane	0.0319039	0.121858	26.1813	0.184413	1.78676	10.3211	1.39926	1.03802	0.361248	0.361248	25.817
28	sideways	perturbation	Sternum Vertical	Vertical	90/90b	20-14	grid on fall plane	0.0319039	0.945699	3.37358	0.184413	3.8471	4.79356	3.32097	3.10124	0.219738	0.219738	6.61666
29	sideways	perturbation	Head Vertical	Vertical	90/90b	20-3	grid on fall plane	0.0218614	0.928808	2.3537	0.216489	3.18874	6.78917	3.03408	2.98577	0.0483081	0.0483081	1.59218
29	sideways	perturbation	Shoulder Vertical	Vertical	90/90b	20-3	grid on fall plane	0.0576705	1.00328	5.74818	0.240036	3.50398	6.85037	3.31071	3.20303	0.107689	0.107689	3.25273
29	sideways	perturbation	Elbow Vertical	Vertical	90/90b	20-3	grid on fall plane	0.128339	0.973279	13.1863	0.345582	3.90086	8.85914	3.51079	3.07715	0.433643	0.433643	12.3517
29	sideways	perturbation	Wrist Vertical	Vertical	90/90b	20-3	grid on fall plane	0.0687853	0.770326	8.92938	0.450079	4.38496	10.2641	3.75906	2.99339	0.76567	0.76567	20.3686
29	sideways	perturbation	ASIS/GT Vertical	Vertical	90/90b	20-3	grid on fall plane	0.0856437	0.871836	9.82337	0.314796	3.94787	7.97381	3.19361	2.87927	0.31434	0.31434	9.8428
29	sideways	perturbation	Knee Vertical	Vertical	90/90b	20-3	grid on fall plane	0.110057	0.388712	28.3132	0.488809	3.6112	13.5359	2.90394	2.30205	0.601888	0.601888	20.7266
29	sideways	perturbation	Ankle Vertical	Vertical	90/90b	20-3	grid on fall plane	0.0191691	0.141289	13.5673	0.28681	1.7685	16.2176	1.31672	0.628852	0.687865	0.687865	52.2409
29	sideways	perturbation	Sternum Vertical	Vertical	90/90b	20-3	grid on fall plane	0.0191691	0.905915	2.11599	0.28681	3.66504	7.82557	3.23477	2.96269	0.272079	0.272079	8.41109
29	sideways	perturbation	Head Vertical	Vertical	90/90b	20-5	grid on fall plane	0.0212256	0.928808	2.28525	0.151221	3.18874	4.74235	3.03408	3.11922	-0.0851454	0.0851454	-2.8063
29	sideways	perturbation	Shoulder Vertical	Vertical	90/90b	20-5	grid on fall plane	0.0563604	1.00328	5.6176	0.17825	3.50398	5.08706	3.31071	3.44898	-0.138263	0.138263	-4.17623
29	sideways	perturbation	Elbow Vertical	Vertical	90/90b	20-5	grid on fall plane	0.123852	0.973279	12.7252	0.271113	3.90086	6.95009	3.51079	3.13586	0.374931	0.374931	10.6794
29	sideways	perturbation	Wrist Vertical	Vertical	90/90b	20-5	grid on fall plane	0.0640448	0.770326	8.31399	0.318656	4.38496	7.26702	3.75906	3.52555	0.233506	0.233506	6.21181
29	sideways	perturbation	ASIS/GT Vertical	Vertical	90/90b	20-5	grid on fall plane	0.0840202	0.871836	9.63715	0.221639	3.94787	5.61414	3.19361	2.87146	0.322151	0.322151	10.0874
29	sideways	perturbation	Knee Vertical	Vertical	90/90b	20-5	grid on fall plane	0.110165	0.388712	28.341	0.459908	3.6112	12.7356	2.90394	2.6493	0.25464	0.25464	8.76879
29	sideways	perturbation	Ankle Vertical	Vertical	90/90b	20-5	grid on fall plane	0.0189028	0.141289	13.3789	0.262795	1.7685	14.8598	1.31672	0.663199	0.653518	0.653518	49.6324
29	sideways	perturbation	Sternum Vertical	Vertical	90/90b	20-5	grid on fall plane	0.0189028	0.905915	2.0866	0.262795	3.66504	7.17034	3.23477	3.07649	0.158275	0.158275	4.89294
29	sideways	perturbation	Head Vertical	Vertical	90/90b	20-7	grid on fall plane	0.021151	0.928808	2.27722	0.131697	3.18874	4.13008	3.03408	3.19061	-0.156532	0.156532	-5.15913
29	sideways	perturbation	Shoulder Vertical	Vertical	90/90b	20-7	grid on fall plane	0.0561975	1.00328	5.60136	0.175431	3.50398	5.00662	3.31071	3.47205	-0.161337	0.161337	-4.87319
29	sideways	perturbation	Elbow Vertical	Vertical	90/90b	20-7	grid on fall plane	0.122558	0.973279	12.5923	0.260838	3.90086	6.68668	3.51079	3.09356	0.417226	0.417226	11.8841
29	sideways	perturbation	Wrist Vertical	Vertical	90/90b	20-7	grid on fall plane	0.0631747	0.770326	8.20103	0.288318	4.38496	6.57514	3.75906	3.63089	0.128173	0.128173	3.40971
29	sideways	perturbation	ASIS/GT Vertical	Vertical	90/90b	20-7	grid on fall plane	0.0844166	0.871836	9.68262	0.227581	3.94787	5.76464	3.19361	2.81668	0.376925	0.376925	11.8025
29	sideways	perturbation	Knee Vertical	Vertical	90/90b	20-7	grid on fall plane	0.110532	0.388712	28.4355	0.439853	3.6112	12.1802	2.90394	2.76257	0.141366	0.141366	4.86807
29	sideways	perturbation	Ankle Vertical	Vertical	90/90b	20-7	grid on fall plane	0.0186194	0.141289	13.1783	0.236759	1.7685	13.3875	1.31672	0.797774	0.518943	0.518943	39.4119
29	sideways	perturbation	Sternum Vertical	Vertical	90/90b	20-7	grid on fall plane	0.0186194	0.905915	2.05531	0.236759	3.66504	6.45993	3.23477	3.0769	0.157873	0.157873	4.88051
29	sideways	perturbation	Head Vertical	Vertical	90/90b	20-10	grid on fall plane	0.0212369	0.928808	2.28646	0.121763	3.18874	3.81852	3.03408	3.14503	-0.110959	0.110959	-3.65709
29	sideways	perturbation	Shoulder Vertical	Vertical	90/90b	20-10	grid on fall plane	0.0564539	1.00328	5.62691	0.180447	3.50398	5.14978	3.31071	3.39252	-0.08181	0.08181	-2.47107
29	sideways	perturbation	Elbow Vertical	Vertical	90/90b	20-10	grid on fall plane	0.123147	0.973279	12.6528	0.261725	3.90086	6.70943	3.51079	3.04461	0.466181	0.466181	13.2785
29	sideways	perturbation	Wrist Vertical	Vertical	90/90b	20-10	grid on fall plane	0.0639784	0.770326	8.30537	0.26982	4.38496	6.1533	3.75906	3.54314	0.215921	0.215921	5.74403
29	sideways	perturbation	ASIS/GT Vertical	Vertical	90/90b	20-10	grid on fall plane	0.0839256	0.871836	9.6263	0.233823	3.94787	5.92276	3.19361	2.88443	0.309176	0.309176	9.68108
29	sideways	perturbation	Knee Vertical	Vertical	90/90b	20-10	grid on fall plane	0.110509	0.388712	28.4296	0.423548	3.6112	11.7287	2.90394	2.68957	0.21437	0.21437	7.38203
29	sideways	perturbation	Ankle Vertical	Vertical	90/90b	20-10	grid on fall plane	0.0186798	0.141289	13.221	0.23574	1.7685	13.3299	1.31672	0.835938	0.480778	0.480778	36.5134
29	sideways	perturbation	Sternum Vertical	Vertical	90/90b	20-10	grid on fall plane	0.0186798	0.905915	2.06198	0.23574	3.66504	6.43214	3.23477	3.12803	0.106736	0.106736	3.29963
29	sideways	perturbation	Head Vertical	Vertical	90/90b	20-12	grid on fall plane	0.0210378	0.928808	2.26503	0.124401	3.18874	3.90125	3.03408	3.15401	-0.119929	0.119929	-3.95275
29	sideways	perturbation	Shoulder Vertical	Vertical	90/90b	20-12	grid on fall plane	0.0562418	1.00328	5.60578	0.185673	3.50398	5.29891	3.31071	3.39287	-0.0821605	0.0821605	-2.48165
29	sideways	perturbation	Elbow Vertical	Vertical	90/90b	20-12	grid on fall plane	0.123112	0.973279	12.6492	0.264214	3.90086	6.77323	3.51079	3.00726	0.503525	0.503525	14.3422
29	sideways	perturbation	Wrist Vertical	Vertical	90/90b	20-12	grid on fall plane	0.0637948	0.770326	8.28153	0.265289	4.38496	6.04997	3.75906	3.50177	0.257287	0.257287	6.84445
29	sideways	perturbation	ASIS/GT Vertical	Vertical	90/90b	20-12	grid on fall plane	0.0843384	0.871836	9.67365	0.241525	3.94787	6.11784	3.19361	2.9578	0.235804	0.235804	7.38362
29	sideways	perturbation	Knee Vertical	Vertical	90/90b	20-12	grid on fall plane	0.110481	0.388712	28.4223	0.423129	3.6112	11.7171	2.90394	2.68952	0.214415	0.214415	7.3836
29	sideways	perturbation	Ankle Vertical	Vertical	90/90b	20-12	grid on fall plane	0.0187847	0.141289	13.2953	0.237516	1.7685	13.4303	1.31672	0.834162	0.482555	0.482555	36.6484
29	sideways	perturbation	Sternum Vertical	Vertical	90/90b	20-12	grid on fall plane	0.0187847	0.905915	2.07356	0.237516	3.66504	6.48059	3.23477	3.12407	0.110702	0.110702	3.42224
29	sideways	perturbation	Head Vertical	Vertical	90/90b	20-14	grid on fall plane	0.0212817	0.928808	2.29129	0.124769	3.18874	3.91281	3.03408	3.15154	-0.117464	0.117464	-3.87148
29	sideways	perturbation	Shoulder Vertical	Vertical	90/90b	20-14	grid on fall plane	0.0561565	1.00328	5.59727	0.186607	3.50398	5.32556	3.31071	3.4141	-0.103388	0.103388	-3.12283
29	sideways	perturbation	Elbow Vertical	Vertical	90/90b	20-14	grid on fall plane	0.123192	0.973279	12.6575	0.265602	3.90086	6.8088	3.51079	3.04927	0.461517	0.461517	13.1457
29	sideways	perturbation	Wrist Vertical	Vertical	90/90b	20-14	grid on fall plane	0.0638729	0.770326	8.29167	0.265664	4.38496	6.05852	3.75906	3.49616	0.262898	0.262898	6.9937
29	sideways	perturbation	ASIS/GT Vertical	Vertical	90/90b	20-14	grid on fall plane	0.084586	0.871836	9.70205	0.243807	3.94787	6.17565	3.19361	2.97259	0.221012	0.221012	6.92046
29	sideways	perturbation	Knee Vertical	Vertical	90/90b	20-14	grid on fall plane	0.110656	0.388712	28.4673	0.422923	3.6112	11.7114	2.90394	2.68874	0.215199	0.215199	7.41059
29	sideways	perturbation	Ankle Vertical	Vertical	90/90b	20-14	grid on fall plane	0.0196644	0.141289	13.9179	0.235863	1.7685	13.3369	1.31672	0.817276	0.499441	0.499441	37.9308
29	sideways	perturbation	Sternum Vertical	Vertical	90/90b	20-14	grid on fall plane	0.0196644	0.905915	2.17067	0.235863	3.66504	6.4355	3.23477	3.09029	0.14448	0.14448	4.46647
30	sideways	perturbation	Head Vertical	Vertical	90/90b	20-3	grid on fall plane	0.0428806	1.0115	4.23931	0.166619	3.4589	4.81712	3.12221	3.00097	0.121233	0.121233	3.88294
30	sideways	perturbation	Shoulder Vertical	Vertical	90/90b	20-3	grid on fall plane	0.0260645	1.01379	2.571	0.255451	3.55963	7.17634	3.0894	3.15331	-0.0639139	0.0639139	-2.06882
30	sideways	perturbation	Elbow Vertical	Vertical	90/90b	20-3	grid on fall plane	0.0924652	0.976903	9.46513	0.335204	3.80219	8.81607	3.54079	3.18143	0.359359	0.359359	10.1491
30	sideways	perturbation	Wrist Vertical	Vertical	90/90b	20-3	grid on fall plane	0.0467251	0.752114	6.2125	0.482368	4.36566	11.0492	3.9475	3.03802	0.909481	0.909481	23.0394
30	sideways	perturbation	ASIS/GT Vertical	Vertical	90/90b	20-3	grid on fall plane	0.101082	0.887174	11.3937	0.391692	3.62264	10.8123	2.86293	2.39433	0.468604	0.468604	16.368
30	sideways	perturbation	Knee Vertical	Vertical	90/90b	20-3	grid on fall plane	0.0558763	0.407042	13.7274	0.410455	3.20306	12.8145	2.60871	2.10848	0.500225	0.500225	19.1752
30	sideways	perturbation	Ankle Vertical	Vertical	90/90b	20-3	grid on fall plane	0.0129197	0.12643	10.2188	0.217479	1.52131	14.2955	1.17297	0.590621	0.582348	0.582348	49.6474
30	sideways	perturbation	Sternum Vertical	Vertical	90/90b	20-3	grid on fall plane	0.0129197	0.984386	1.31246	0.217479	3.78738	5.7422	3.13512	2.94259	0.192526	0.192526	6.14095
30	sideways	perturbation	Head Vertical	Vertical	90/90b	20-5	grid on fall plane	0.0431525	1.0115	4.26619	0.140686	3.4589	4.06737	3.12221	3.10366	0.0185496	0.0185496	0.594118
30	sideways	perturbation	Shoulder Vertical	Vertical	90/90b	20-5	grid on fall plane	0.025001	1.01379	2.46609	0.208144	3.55963	5.84734	3.0894	3.2518	-0.162399	0.162399	-5.25666
30	sideways	perturbation	Elbow Vertical	Vertical	90/90b	20-5	grid on fall plane	0.0912336	0.976903	9.33906	0.351108	3.80219	9.23435	3.54079	3.40734	0.133452	0.133452	3.76898
30	sideways	perturbation	Wrist Vertical	Vertical	90/90b	20-5	grid on fall plane	0.0435437	0.752114	5.78951	0.369362	4.36566	8.46063	3.9475	3.50665	0.440849	0.440849	11.1678
30	sideways	perturbation	ASIS/GT Vertical	Vertical	90/90b	20-5	grid on fall plane	0.099982	0.887174	11.2697	0.367222	3.62264	10.1368	2.86293	2.36336	0.499575	0.499575	17.4498
30	sideways	perturbation	Knee Vertical	Vertical	90/90b	20-5	grid on fall plane	0.0566189	0.407042	13.9099	0.355269	3.20306	11.0916	2.60871	2.43582	0.172888	0.172888	6.62733
30	sideways	perturbation	Ankle Vertical	Vertical	90/90b	20-5	grid on fall plane	0.0128532	0.12643	10.1663	0.153706	1.52131	10.1036	1.17297	0.760317	0.412651	0.412651	35.1801
30	sideways	perturbation	Sternum Vertical	Vertical	90/90b	20-5	grid on fall plane	0.0128532	0.984386	1.30571	0.153706	3.78738	4.05839	3.13512	2.92096	0.214158	0.214158	6.83093
30	sideways	perturbation	Head Vertical	Vertical	90/90b	20-7	grid on fall plane	0.0429399	1.0115	4.24517	0.122736	3.4589	3.54842	3.12221	3.12931	-0.00710716	0.00710716	-0.227633
30	sideways	perturbation	Shoulder Vertical	Vertical	90/90b	20-7	grid on fall plane	0.025027	1.01379	2.46866	0.202233	3.55963	5.68131	3.0894	3.18048	-0.0910871	0.0910871	-2.94838
30	sideways	perturbation	Elbow Vertical	Vertical	90/90b	20-7	grid on fall plane	0.0910553	0.976903	9.32082	0.373002	3.80219	9.81019	3.54079	3.48452	0.0562716	0.0562716	1.58924
30	sideways	perturbation	Wrist Vertical	Vertical	90/90b	20-7	grid on fall plane	0.0430232	0.752114	5.72031	0.318194	4.36566	7.28856	3.9475	3.50992	0.43758	0.43758	11.085
30	sideways	perturbation	ASIS/GT Vertical	Vertical	90/90b	20-7	grid on fall plane	0.0997373	0.887174	11.2421	0.357899	3.62264	9.87949	2.86293	2.43219	0.430739	0.430739	15.0454
30	sideways	perturbation	Knee Vertical	Vertical	90/90b	20-7	grid on fall plane	0.0564119	0.407042	13.859	0.305051	3.20306	9.52375	2.60871	2.55298	0.0557267	0.0557267	2.13618
30	sideways	perturbation	Ankle Vertical	Vertical	90/90b	20-7	grid on fall plane	0.0128099	0.12643	10.132	0.135574	1.52131	8.91166	1.17297	0.826602	0.346367	0.346367	29.5291
30	sideways	perturbation	Sternum Vertical	Vertical	90/90b	20-7	grid on fall plane	0.0128099	0.984386	1.30131	0.135574	3.78738	3.57962	3.13512	2.89416	0.240961	0.240961	7.68588
30	sideways	perturbation	Head Vertical	Vertical	90/90b	20-10	grid on fall plane	0.0430927	1.0115	4.26028	0.116412	3.4589	3.36558	3.12221	3.16176	-0.0395503	0.0395503	-1.26674
30	sideways	perturbation	Shoulder Vertical	Vertical	90/90b	20-10	grid on fall plane	0.0253327	1.01379	2.49881	0.209108	3.55963	5.87442	3.0894	3.2664	-0.177006	0.177006	-5.72948
30	sideways	perturbation	Elbow Vertical	Vertical	90/90b	20-10	grid on fall plane	0.0915015	0.976903	9.36649	0.393255	3.80219	10.3428	3.54079	3.62207	-0.0812779	0.0812779	-2.29548
30	sideways	perturbation	Wrist Vertical	Vertical	90/90b	20-10	grid on fall plane	0.0433397	0.752114	5.76239	0.298649	4.36566	6.84088	3.9475	3.5231	0.424396	0.424396	10.751
30	sideways	perturbation	ASIS/GT Vertical	Vertical	90/90b	20-10	grid on fall plane	0.0992936	0.887174	11.1921	0.350662	3.62264	9.67974	2.86293	2.4543	0.408632	0.408632	14.2732
30	sideways	perturbation	Knee Vertical	Vertical	90/90b	20-10	grid on fall plane	0.0561758	0.407042	13.801	0.294235	3.20306	9.18607	2.60871	2.62777	-0.0190581	0.0190581	-0.730558
30	sideways	perturbation	Ankle Vertical	Vertical	90/90b	20-10	grid on fall plane	0.013397	0.12643	10.5964	0.127383	1.52131	8.37326	1.17297	0.877323	0.295645	0.295645	25.2049
30	sideways	perturbation	Sternum Vertical	Vertical	90/90b	20-10	grid on fall plane	0.013397	0.984386	1.36095	0.127383	3.78738	3.36335	3.13512	2.91024	0.22488	0.22488	7.17294
30	sideways	perturbation	Head Vertical	Vertical	90/90b	20-12	grid on fall plane	0.0431234	1.0115	4.26332	0.116697	3.4589	3.37383	3.12221	3.15942	-0.037215	0.037215	-1.19194
30	sideways	perturbation	Shoulder Vertical	Vertical	90/90b	20-12	grid on fall plane	0.0255665	1.01379	2.52188	0.211076	3.55963	5.92973	3.0894	3.3334	-0.244007	0.244007	-7.8982
30	sideways	perturbation	Elbow Vertical	Vertical	90/90b	20-12	grid on fall plane	0.091788	0.976903	9.39581	0.393907	3.80219	10.36	3.54079	3.57948	-0.038691	0.038691	-1.09272
30	sideways	perturbation	Wrist Vertical	Vertical	90/90b	20-12	grid on fall plane	0.0431169	0.752114	5.73276	0.29599	4.36566	6.77998	3.9475	3.52708	0.420421	0.420421	10.6503
30	sideways	perturbation	ASIS/GT Vertical	Vertical	90/90b	20-12	grid on fall plane	0.0995253	0.887174	11.2182	0.347866	3.62264	9.60255	2.86293	2.44411	0.41882	0.41882	14.6291
30	sideways	perturbation	Knee Vertical	Vertical	90/90b	20-12	grid on fall plane	0.0564068	0.407042	13.8578	0.292625	3.20306	9.1358	2.60871	2.60604	0.00267358	0.00267358	0.102487
30	sideways	perturbation	Ankle Vertical	Vertical	90/90b	20-12	grid on fall plane	0.0136428	0.12643	10.7908	0.126105	1.52131	8.28927	1.17297	0.882784	0.290185	0.290185	24.7394
30	sideways	perturbation	Sternum Vertical	Vertical	90/90b	20-12	grid on fall plane	0.0136428	0.984386	1.38592	0.126105	3.78738	3.32962	3.13512	2.9965	0.13862	0.13862	4.42153
30	sideways	perturbation	Head Vertical	Vertical	90/90b	20-14	grid on fall plane	0.0430695	1.0115	4.25799	0.115741	3.4589	3.34616	3.12221	3.16659	-0.0443893	0.0443893	-1.42173
30	sideways	perturbation	Shoulder Vertical	Vertical	90/90b	20-14	grid on fall plane	0.0257242	1.01379	2.53743	0.211613	3.55963	5.94482	3.0894	3.35531	-0.265909	0.265909	-8.60715
30	sideways	perturbation	Elbow Vertical	Vertical	90/90b	20-14	grid on fall plane	0.0915142	0.976903	9.36779	0.393348	3.80219	10.3453	3.54079	3.54596	-0.00517223	0.00517223	-0.146076
30	sideways	perturbation	Wrist Vertical	Vertical	90/90b	20-14	grid on fall plane	0.0429342	0.752114	5.70847	0.292782	4.36566	6.70649	3.9475	3.50562	0.441881	0.441881	11.1939
30	sideways	perturbation	ASIS/GT Vertical	Vertical	90/90b	20-14	grid on fall plane	0.0993415	0.887174	11.1975	0.347825	3.62264	9.60143	2.86293	2.43787	0.425061	0.425061	14.847
30	sideways	perturbation	Knee Vertical	Vertical	90/90b	20-14	grid on fall plane	0.0564022	0.407042	13.8566	0.2918	3.20306	9.11005	2.60871	2.58743	0.0212791	0.0212791	0.815693
30	sideways	perturbation	Ankle Vertical	Vertical	90/90b	20-14	grid on fall plane	0.0141832	0.12643	11.2182	0.125843	1.52131	8.27203	1.17297	0.894435	0.278533	0.278533	23.746
30	sideways	perturbation	Sternum Vertical	Vertical	90/90b	20-14	grid on fall plane	0.0141832	0.984386	1.44082	0.125843	3.78738	3.32269	3.13512	3.02756	0.107562	0.107562	3.43086
31	sideways	selfinitiate	Head Vertical	Vertical	90/90b	20-3	grid on fall plane	0.0684636	1.043	6.56412	0.168547	2.8392	5.93644	2.49643	2.48165	0.0147835	0.0147835	0.592186
31	sideways	selfinitiate	Shoulder Vertical	Vertical	90/90b	20-3	grid on fall plane	0.0447517	1.05086	4.25859	0.131482	2.94482	4.46485	2.81866	2.75231	0.0663508	0.0663508	2.35399
31	sideways	selfinitiate	Elbow Vertical	Vertical	90/90b	20-3	grid on fall plane	0.0448422	0.97915	4.5797	0.406329	3.53036	11.5096	3.469	2.69204	0.776962	0.776962	22.3973
31	sideways	selfinitiate	Wrist Vertical	Vertical	90/90b	20-3	grid on fall plane	0.0781259	0.73529	10.6252	0.390953	5.16064	7.57567	3.84725	3.10415	0.743099	0.743099	19.3151
31	sideways	selfinitiate	ASIS/GT Vertical	Vertical	90/90b	20-3	grid on fall plane	0.0230996	0.827355	2.79198	0.185689	2.89443	6.41539	2.40012	2.22764	0.172486	0.172486	7.18655
31	sideways	selfinitiate	Knee Vertical	Vertical	90/90b	20-3	grid on fall plane	0.129675	0.384306	33.7427	0.310139	2.68749	11.5401	1.7786	1.87322	-0.0946131	0.0946131	-5.31952
31	sideways	selfinitiate	Ankle Vertical	Vertical	90/90b	20-3	grid on fall plane	0.0408528	0.0926093	44.1131	0.215469	1.68313	12.8017	1.19201	0.719509	0.472496	0.472496	39.6388
31	sideways	selfinitiate	Sternum Vertical	Vertical	90/90b	20-3	grid on fall plane	0.0408528	0.945745	4.31964	0.215469	2.69257	8.00236	2.56727	2.48598	0.0812856	0.0812856	3.16623
31	sideways	selfinitiate	Head Vertical	Vertical	90/90b	20-5	grid on fall plane	0.0683502	1.043	6.55325	0.150425	2.8392	5.29815	2.49643	2.64547	-0.149038	0.149038	-5.97003
31	sideways	selfinitiate	Shoulder Vertical	Vertical	90/90b	20-5	grid on fall plane	0.0445975	1.05086	4.24391	0.163012	2.94482	5.53555	2.81866	3.00601	-0.187355	0.187355	-6.64695
31	sideways	selfinitiate	Elbow Vertical	Vertical	90/90b	20-5	grid on fall plane	0.0440301	0.97915	4.49676	0.372328	3.53036	10.5465	3.469	3.11584	0.353157	0.353157	10.1804
31	sideways	selfinitiate	Wrist Vertical	Vertical	90/90b	20-5	grid on fall plane	0.0781502	0.73529	10.6285	0.341011	5.16064	6.60793	3.84725	3.91684	-0.0695949	0.0695949	-1.80895
31	sideways	selfinitiate	ASIS/GT Vertical	Vertical	90/90b	20-5	grid on fall plane	0.02259	0.827355	2.73039	0.130114	2.89443	4.49533	2.40012	2.4492	-0.0490804	0.0490804	-2.04491
31	sideways	selfinitiate	Knee Vertical	Vertical	90/90b	20-5	grid on fall plane	0.129299	0.384306	33.6448	0.303274	2.68749	11.2847	1.7786	1.99068	-0.212076	0.212076	-11.9237
31	sideways	selfinitiate	Ankle Vertical	Vertical	90/90b	20-5	grid on fall plane	0.0412305	0.0926093	44.5209	0.204962	1.68313	12.1774	1.19201	0.834611	0.357395	0.357395	29.9827
31	sideways	selfinitiate	Sternum Vertical	Vertical	90/90b	20-5	grid on fall plane	0.0412305	0.945745	4.35958	0.204962	2.69257	7.61214	2.56727	2.61789	-0.0506279	0.0506279	-1.97206
31	sideways	selfinitiate	Head Vertical	Vertical	90/90b	20-7	grid on fall plane	0.0684728	1.043	6.565	0.14306	2.8392	5.03875	2.49643	2.74229	-0.245857	0.245857	-9.84833
31	sideways	selfinitiate	Shoulder Vertical	Vertical	90/90b	20-7	grid on fall plane	0.044834	1.05086	4.26642	0.189016	2.94482	6.41857	2.81866	3.12655	-0.307892	0.307892	-10.9233
31	sideways	selfinitiate	Elbow Vertical	Vertical	90/90b	20-7	grid on fall plane	0.0437879	0.97915	4.47203	0.301226	3.53036	8.53246	3.469	3.44614	0.0228637	0.0228637	0.659085
31	sideways	selfinitiate	Wrist Vertical	Vertical	90/90b	20-7	grid on fall plane	0.0784653	0.73529	10.6713	0.316064	5.16064	6.12451	3.84725	4.49376	-0.646511	0.646511	-16.8045
31	sideways	selfinitiate	ASIS/GT Vertical	Vertical	90/90b	20-7	grid on fall plane	0.0228957	0.827355	2.76734	0.143175	2.89443	4.94656	2.40012	2.63398	-0.23386	0.23386	-9.74368
31	sideways	selfinitiate	Knee Vertical	Vertical	90/90b	20-7	grid on fall plane	0.129042	0.384306	33.5778	0.290427	2.68749	10.8066	1.7786	2.02347	-0.244868	0.244868	-13.7674
31	sideways	selfinitiate	Ankle Vertical	Vertical	90/90b	20-7	grid on fall plane	0.0413824	0.0926093	44.685	0.199134	1.68313	11.8312	1.19201	0.844841	0.347165	0.347165	29.1244
31	sideways	selfinitiate	Sternum Vertical	Vertical	90/90b	20-7	grid on fall plane	0.0413824	0.945745	4.37564	0.199134	2.69257	7.39568	2.56727	2.61389	-0.0466274	0.0466274	-1.81623
31	sideways	selfinitiate	Head Vertical	Vertical	90/90b	20-10	grid on fall plane	0.0684413	1.043	6.56198	0.148186	2.8392	5.21929	2.49643	2.8174	-0.320967	0.320967	-12.857
31	sideways	selfinitiate	Shoulder Vertical	Vertical	90/90b	20-10	grid on fall plane	0.0449617	1.05086	4.27857	0.199877	2.94482	6.7874	2.81866	3.1726	-0.353941	0.353941	-12.5571
31	sideways	selfinitiate	Elbow Vertical	Vertical	90/90b	20-10	grid on fall plane	0.0440079	0.97915	4.4945	0.258301	3.53036	7.31657	3.469	3.87529	-0.406289	0.406289	-11.712
31	sideways	selfinitiate	Wrist Vertical	Vertical	90/90b	20-10	grid on fall plane	0.0791542	0.73529	10.765	0.30828	5.16064	5.97367	3.84725	4.94309	-1.09584	1.09584	-28.4838
31	sideways	selfinitiate	ASIS/GT Vertical	Vertical	90/90b	20-10	grid on fall plane	0.0229202	0.827355	2.77029	0.153029	2.89443	5.28701	2.40012	2.69437	-0.294248	0.294248	-12.2597
31	sideways	selfinitiate	Knee Vertical	Vertical	90/90b	20-10	grid on fall plane	0.128949	0.384306	33.5537	0.290347	2.68749	10.8037	1.7786	2.05891	-0.280311	0.280311	-15.7602
31	sideways	selfinitiate	Ankle Vertical	Vertical	90/90b	20-10	grid on fall plane	0.0418462	0.0926093	45.1858	0.195641	1.68313	11.6236	1.19201	0.879491	0.312514	0.312514	26.2175
31	sideways	selfinitiate	Sternum Vertical	Vertical	90/90b	20-10	grid on fall plane	0.0418462	0.945745	4.42468	0.195641	2.69257	7.26596	2.56727	2.63356	-0.0662923	0.0662923	-2.58222
31	sideways	selfinitiate	Head Vertical	Vertical	90/90b	20-12	grid on fall plane	0.0684625	1.043	6.56402	0.158084	2.8392	5.56792	2.49643	2.85353	-0.357099	0.357099	-14.3044
31	sideways	selfinitiate	Shoulder Vertical	Vertical	90/90b	20-12	grid on fall plane	0.0448692	1.05086	4.26977	0.205985	2.94482	6.99481	2.81866	3.16293	-0.344276	0.344276	-12.2142
31	sideways	selfinitiate	Elbow Vertical	Vertical	90/90b	20-12	grid on fall plane	0.0448384	0.97915	4.57932	0.257506	3.53036	7.29405	3.469	3.90363	-0.434634	0.434634	-12.5291
31	sideways	selfinitiate	Wrist Vertical	Vertical	90/90b	20-12	grid on fall plane	0.0795479	0.73529	10.8186	0.304486	5.16064	5.90015	3.84725	4.9941	-1.14685	1.14685	-29.8095
31	sideways	selfinitiate	ASIS/GT Vertical	Vertical	90/90b	20-12	grid on fall plane	0.0228921	0.827355	2.7669	0.157088	2.89443	5.42723	2.40012	2.68031	-0.280187	0.280187	-11.6739
31	sideways	selfinitiate	Knee Vertical	Vertical	90/90b	20-12	grid on fall plane	0.128911	0.384306	33.5439	0.290495	2.68749	10.8092	1.7786	2.06168	-0.283073	0.283073	-15.9155
31	sideways	selfinitiate	Ankle Vertical	Vertical	90/90b	20-12	grid on fall plane	0.0421156	0.0926093	45.4767	0.195844	1.68313	11.6357	1.19201	0.905809	0.286196	0.286196	24.0097
31	sideways	selfinitiate	Sternum Vertical	Vertical	90/90b	20-12	grid on fall plane	0.0421156	0.945745	4.45316	0.195844	2.69257	7.27352	2.56727	2.65281	-0.0855493	0.0855493	-3.33231
31	sideways	selfinitiate	Head Vertical	Vertical	90/90b	20-14	grid on fall plane	0.0681264	1.043	6.53179	0.159013	2.8392	5.60062	2.49643	2.85841	-0.361975	0.361975	-14.4997
31	sideways	selfinitiate	Shoulder Vertical	Vertical	90/90b	20-14	grid on fall plane	0.0450377	1.05086	4.2858	0.206604	2.94482	7.01582	2.81866	3.14675	-0.328094	0.328094	-11.6401
31	sideways	selfinitiate	Elbow Vertical	Vertical	90/90b	20-14	grid on fall plane	0.0450411	0.97915	4.60002	0.257982	3.53036	7.30754	3.469	3.83003	-0.361031	0.361031	-10.4073
31	sideways	selfinitiate	Wrist Vertical	Vertical	90/90b	20-14	grid on fall plane	0.0795197	0.73529	10.8147	0.30225	5.16064	5.85682	3.84725	4.97848	-1.13123	1.13123	-29.4037
31	sideways	selfinitiate	ASIS/GT Vertical	Vertical	90/90b	20-14	grid on fall plane	0.0230461	0.827355	2.78551	0.158231	2.89443	5.46675	2.40012	2.70135	-0.301232	0.301232	-12.5507
31	sideways	selfinitiate	Knee Vertical	Vertical	90/90b	20-14	grid on fall plane	0.129227	0.384306	33.6261	0.290977	2.68749	10.8271	1.7786	2.07375	-0.295147	0.295147	-16.5943
31	sideways	selfinitiate	Ankle Vertical	Vertical	90/90b	20-14	grid on fall plane	0.0421629	0.0926093	45.5277	0.195192	1.68313	11.597	1.19201	0.923255	0.26875	0.26875	22.5461
31	sideways	selfinitiate	Sternum Vertical	Vertical	90/90b	20-14	grid on fall plane	0.0421629	0.945745	4.45816	0.195192	2.69257	7.24931	2.56727	2.66077	-0.0935036	0.0935036	-3.64215
32	sideways	selfinitiate	Head Vertical	Vertical	90/90b	20-3	grid on fall plane	0.0118089	1.01704	1.16111	0.143518	2.77434	5.17304	2.57369	2.36021	0.213473	0.213473	8.29443
32	sideways	selfinitiate	Shoulder Vertical	Vertical	90/90b	20-3	grid on fall plane	0.0157592	0.98758	1.59574	0.14912	3.26367	4.5691	2.99351	2.74972	0.243796	0.243796	8.14414
32	sideways	selfinitiate	Elbow Vertical	Vertical	90/90b	20-3	grid on fall plane	0.0500258	0.973908	5.1366	0.362349	3.79964	9.5364	3.67198	2.65223	1.01974	1.01974	27.771
32	sideways	selfinitiate	Wrist Vertical	Vertical	90/90b	20-3	grid on fall plane	0.0196383	0.742544	2.64473	0.424724	5.40331	7.86044	4.12474	2.93433	1.19041	1.19041	28.8602
32	sideways	selfinitiate	ASIS/GT Vertical	Vertical	90/90b	20-3	grid on fall plane	0.040268	0.8325	4.83699	0.267711	3.42445	7.81762	2.73792	2.31219	0.425728	0.425728	15.5493
32	sideways	selfinitiate	Knee Vertical	Vertical	90/90b	20-3	grid on fall plane	0.0749852	0.378603	19.8058	0.283147	2.59592	10.9074	1.87687	1.77531	0.101561	0.101561	5.41121
32	sideways	selfinitiate	Ankle Vertical	Vertical	90/90b	20-3	grid on fall plane	0.0346682	0.0777672	44.5794	0.179956	1.23524	14.5685	0.735759	0.753839	-0.0180807	0.0180807	-2.45742
32	sideways	selfinitiate	Sternum Vertical	Vertical	90/90b	20-3	grid on fall plane	0.0346682	0.926005	3.74384	0.179956	2.90291	6.19916	2.74268	2.42265	0.320028	0.320028	11.6684
32	sideways	selfinitiate	Head Vertical	Vertical	90/90b	20-5	grid on fall plane	0.011749	1.01704	1.15522	0.122883	2.77434	4.42927	2.57369	2.42193	0.151761	0.151761	5.89663
32	sideways	selfinitiate	Shoulder Vertical	Vertical	90/90b	20-5	grid on fall plane	0.016788	0.98758	1.69991	0.185554	3.26367	5.68545	2.99351	2.92454	0.0689782	0.0689782	2.30426
32	sideways	selfinitiate	Elbow Vertical	Vertical	90/90b	20-5	grid on fall plane	0.0500548	0.973908	5.13958	0.340013	3.79964	8.94858	3.67198	3.20115	0.470832	0.470832	12.8223
32	sideways	selfinitiate	Wrist Vertical	Vertical	90/90b	20-5	grid on fall plane	0.0187955	0.742544	2.53123	0.375886	5.40331	6.95658	4.12474	3.56961	0.555136	0.555136	13.4587
32	sideways	selfinitiate	ASIS/GT Vertical	Vertical	90/90b	20-5	grid on fall plane	0.0396681	0.8325	4.76494	0.25011	3.42445	7.30366	2.73792	2.31133	0.426586	0.426586	15.5807
32	sideways	selfinitiate	Knee Vertical	Vertical	90/90b	20-5	grid on fall plane	0.0748039	0.378603	19.7579	0.27013	2.59592	10.4059	1.87687	1.9255	-0.0486342	0.0486342	-2.59124
32	sideways	selfinitiate	Ankle Vertical	Vertical	90/90b	20-5	grid on fall plane	0.0348891	0.0777672	44.8635	0.182097	1.23524	14.7418	0.735759	0.860172	-0.124413	0.124413	-16.9095
32	sideways	selfinitiate	Sternum Vertical	Vertical	90/90b	20-5	grid on fall plane	0.0348891	0.926005	3.7677	0.182097	2.90291	6.27292	2.74268	2.49508	0.247594	0.247594	9.02747
32	sideways	selfinitiate	Head Vertical	Vertical	90/90b	20-7	grid on fall plane	0.0117097	1.01704	1.15136	0.117345	2.77434	4.22964	2.57369	2.5656	0.00809124	0.00809124	0.314383
32	sideways	selfinitiate	Shoulder Vertical	Vertical	90/90b	20-7	grid on fall plane	0.0173169	0.98758	1.75346	0.215013	3.26367	6.58809	2.99351	3.0789	-0.0853895	0.0853895	-2.85248
32	sideways	selfinitiate	Elbow Vertical	Vertical	90/90b	20-7	grid on fall plane	0.0504108	0.973908	5.17613	0.319114	3.79964	8.39855	3.67198	3.4115	0.260482	0.260482	7.09378
32	sideways	selfinitiate	Wrist Vertical	Vertical	90/90b	20-7	grid on fall plane	0.0185476	0.742544	2.49784	0.350968	5.40331	6.49542	4.12474	3.83911	0.28563	0.28563	6.9248
32	sideways	selfinitiate	ASIS/GT Vertical	Vertical	90/90b	20-7	grid on fall plane	0.0399811	0.8325	4.80254	0.248518	3.42445	7.25715	2.73792	2.37032	0.367598	0.367598	13.4262
32	sideways	selfinitiate	Knee Vertical	Vertical	90/90b	20-7	grid on fall plane	0.0746005	0.378603	19.7042	0.273342	2.59592	10.5297	1.87687	1.94965	-0.072777	0.072777	-3.87757
32	sideways	selfinitiate	Ankle Vertical	Vertical	90/90b	20-7	grid on fall plane	0.034916	0.0777672	44.8981	0.183502	1.23524	14.8556	0.735759	0.898276	-0.162517	0.162517	-22.0884
32	sideways	selfinitiate	Sternum Vertical	Vertical	90/90b	20-7	grid on fall plane	0.034916	0.926005	3.77061	0.183502	2.90291	6.32132	2.74268	2.52854	0.214143	0.214143	7.80782
32	sideways	selfinitiate	Head Vertical	Vertical	90/90b	20-10	grid on fall plane	0.0117559	1.01704	1.15589	0.125462	2.77434	4.52222	2.57369	2.62559	-0.0519038	0.0519038	-2.01671
32	sideways	selfinitiate	Shoulder Vertical	Vertical	90/90b	20-10	grid on fall plane	0.0173978	0.98758	1.76166	0.226839	3.26367	6.95043	2.99351	3.28713	-0.293619	0.293619	-9.8085
32	sideways	selfinitiate	Elbow Vertical	Vertical	90/90b	20-10	grid on fall plane	0.0493653	0.973908	5.06878	0.338674	3.79964	8.91334	3.67198	3.2715	0.400474	0.400474	10.9062
32	sideways	selfinitiate	Wrist Vertical	Vertical	90/90b	20-10	grid on fall plane	0.0186167	0.742544	2.50716	0.341615	5.40331	6.32233	4.12474	3.99904	0.125702	0.125702	3.04752
32	sideways	selfinitiate	ASIS/GT Vertical	Vertical	90/90b	20-10	grid on fall plane	0.0406411	0.8325	4.88182	0.252928	3.42445	7.38593	2.73792	2.40532	0.332596	0.332596	12.1478
32	sideways	selfinitiate	Knee Vertical	Vertical	90/90b	20-10	grid on fall plane	0.0742598	0.378603	19.6142	0.274806	2.59592	10.5861	1.87687	1.91477	-0.0379037	0.0379037	-2.01952
32	sideways	selfinitiate	Ankle Vertical	Vertical	90/90b	20-10	grid on fall plane	0.0349735	0.0777672	44.9721	0.187265	1.23524	15.1601	0.735759	0.903595	-0.167836	0.167836	-22.8113
32	sideways	selfinitiate	Sternum Vertical	Vertical	90/90b	20-10	grid on fall plane	0.0349735	0.926005	3.77682	0.187265	2.90291	6.45093	2.74268	2.48567	0.257006	0.257006	9.37062
32	sideways	selfinitiate	Head Vertical	Vertical	90/90b	20-12	grid on fall plane	0.0118719	1.01704	1.1673	0.126403	2.77434	4.55613	2.57369	2.63059	-0.056903	0.056903	-2.21095
32	sideways	selfinitiate	Shoulder Vertical	Vertical	90/90b	20-12	grid on fall plane	0.0174038	0.98758	1.76226	0.2311	3.26367	7.081	2.99351	3.37117	-0.377658	0.377658	-12.6159
32	sideways	selfinitiate	Elbow Vertical	Vertical	90/90b	20-12	grid on fall plane	0.0492231	0.973908	5.05418	0.352414	3.79964	9.27493	3.67198	3.21481	0.457168	0.457168	12.4502
32	sideways	selfinitiate	Wrist Vertical	Vertical	90/90b	20-12	grid on fall plane	0.0186718	0.742544	2.51457	0.34408	5.40331	6.36794	4.12474	3.96989	0.154849	0.154849	3.75415
32	sideways	selfinitiate	ASIS/GT Vertical	Vertical	90/90b	20-12	grid on fall plane	0.0410162	0.8325	4.92686	0.254342	3.42445	7.42722	2.73792	2.37997	0.357941	0.357941	13.0735
32	sideways	selfinitiate	Knee Vertical	Vertical	90/90b	20-12	grid on fall plane	0.0740485	0.378603	19.5584	0.276726	2.59592	10.66	1.87687	1.96593	-0.0890597	0.0890597	-4.74512
32	sideways	selfinitiate	Ankle Vertical	Vertical	90/90b	20-12	grid on fall plane	0.0348595	0.0777672	44.8255	0.187487	1.23524	15.1782	0.735759	0.910621	-0.174862	0.174862	-23.7663
32	sideways	selfinitiate	Sternum Vertical	Vertical	90/90b	20-12	grid on fall plane	0.0348595	0.926005	3.76451	0.187487	2.90291	6.4586	2.74268	2.47943	0.263252	0.263252	9.59837
32	sideways	selfinitiate	Head Vertical	Vertical	90/90b	20-14	grid on fall plane	0.0121067	1.01704	1.19038	0.128305	2.77434	4.6247	2.57369	2.64389	-0.0702011	0.0702011	-2.72765
32	sideways	selfinitiate	Shoulder Vertical	Vertical	90/90b	20-14	grid on fall plane	0.0175025	0.98758	1.77226	0.231396	3.26367	7.09005	2.99351	3.38406	-0.390542	0.390542	-13.0463
32	sideways	selfinitiate	Elbow Vertical	Vertical	90/90b	20-14	grid on fall plane	0.0498969	0.973908	5.12337	0.354936	3.79964	9.3413	3.67198	3.25358	0.418399	0.418399	11.3944
32	sideways	selfinitiate	Wrist Vertical	Vertical	90/90b	20-14	grid on fall plane	0.0187146	0.742544	2.52033	0.346031	5.40331	6.40405	4.12474	3.93675	0.187989	0.187989	4.55759
32	sideways	selfinitiate	ASIS/GT Vertical	Vertical	90/90b	20-14	grid on fall plane	0.0411542	0.8325	4.94345	0.254673	3.42445	7.43691	2.73792	2.37009	0.367826	0.367826	13.4345
32	sideways	selfinitiate	Knee Vertical	Vertical	90/90b	20-14	grid on fall plane	0.0738801	0.378603	19.5139	0.277067	2.59592	10.6732	1.87687	1.97089	-0.0940178	0.0940178	-5.00929
32	sideways	selfinitiate	Ankle Vertical	Vertical	90/90b	20-14	grid on fall plane	0.0349974	0.0777672	45.0028	0.188391	1.23524	15.2513	0.735759	0.910611	-0.174853	0.174853	-23.7649
32	sideways	selfinitiate	Sternum Vertical	Vertical	90/90b	20-14	grid on fall plane	0.0349974	0.926005	3.7794	0.188391	2.90291	6.48972	2.74268	2.47305	0.26963	0.26963	9.8309
33	sideways	selfinitiate	Head Vertical	Vertical	90/90b	20-3	grid on fall plane	0.0409019	0.978727	4.1791	0.182053	2.67463	6.80667	2.51053	2.39313	0.117406	0.117406	4.67655
33	sideways	selfinitiate	Shoulder Vertical	Vertical	90/90b	20-3	grid on fall plane	0.0320844	0.984686	3.25834	0.168309	3.16389	5.31968	2.94627	2.75651	0.189761	0.189761	6.44073
33	sideways	selfinitiate	Elbow Vertical	Vertical	90/90b	20-3	grid on fall plane	0.0305692	0.984706	3.1044	0.304852	3.73926	8.15274	3.61092	2.83124	0.779684	0.779684	21.5924
33	sideways	selfinitiate	Wrist Vertical	Vertical	90/90b	20-3	grid on fall plane	0.0599096	0.74283	8.06504	0.38762	5.371	7.21691	4.07925	3.26744	0.811805	0.811805	19.9008
33	sideways	selfinitiate	ASIS/GT Vertical	Vertical	90/90b	20-3	grid on fall plane	0.0426791	0.833051	5.12323	0.191097	3.13776	6.09023	2.54693	2.23717	0.309766	0.309766	12.1623
33	sideways	selfinitiate	Knee Vertical	Vertical	90/90b	20-3	grid on fall plane	0.10245	0.387927	26.4097	0.291036	2.99761	9.70893	2.0191	1.91281	0.106291	0.106291	5.26429
33	sideways	selfinitiate	Ankle Vertical	Vertical	90/90b	20-3	grid on fall plane	0.0434474	0.197316	22.0192	0.214022	1.78324	12.0019	1.16658	0.84336	0.323221	0.323221	27.7067
33	sideways	selfinitiate	Sternum Vertical	Vertical	90/90b	20-3	grid on fall plane	0.0434474	0.926365	4.69009	0.214022	2.73115	7.83632	2.63035	2.45051	0.179846	0.179846	6.83735
33	sideways	selfinitiate	Head Vertical	Vertical	90/90b	20-5	grid on fall plane	0.0409628	0.978727	4.18532	0.170083	2.67463	6.35913	2.51053	2.49583	0.0146986	0.0146986	0.585475
33	sideways	selfinitiate	Shoulder Vertical	Vertical	90/90b	20-5	grid on fall plane	0.0326413	0.984686	3.31489	0.192774	3.16389	6.09295	2.94627	2.95728	-0.0110068	0.0110068	-0.373584
33	sideways	selfinitiate	Elbow Vertical	Vertical	90/90b	20-5	grid on fall plane	0.030411	0.984706	3.08834	0.278963	3.73926	7.46038	3.61092	3.17811	0.432814	0.432814	11.9862
33	sideways	selfinitiate	Wrist Vertical	Vertical	90/90b	20-5	grid on fall plane	0.0598706	0.74283	8.0598	0.347815	5.371	6.4758	4.07925	4.16187	-0.0826216	0.0826216	-2.02541
33	sideways	selfinitiate	ASIS/GT Vertical	Vertical	90/90b	20-5	grid on fall plane	0.0422353	0.833051	5.06996	0.140765	3.13776	4.48617	2.54693	2.37868	0.168255	0.168255	6.60619
33	sideways	selfinitiate	Knee Vertical	Vertical	90/90b	20-5	grid on fall plane	0.102518	0.387927	26.4273	0.275948	2.99761	9.2056	2.0191	2.13515	-0.116052	0.116052	-5.74771
33	sideways	selfinitiate	Ankle Vertical	Vertical	90/90b	20-5	grid on fall plane	0.0433131	0.197316	21.9511	0.208451	1.78324	11.6895	1.16658	0.909822	0.256759	0.256759	22.0095
33	sideways	selfinitiate	Sternum Vertical	Vertical	90/90b	20-5	grid on fall plane	0.0433131	0.926365	4.67559	0.208451	2.73115	7.63234	2.63035	2.53819	0.0921632	0.0921632	3.50383
33	sideways	selfinitiate	Head Vertical	Vertical	90/90b	20-7	grid on fall plane	0.040931	0.978727	4.18207	0.163918	2.67463	6.12861	2.51053	2.48381	0.0267273	0.0267273	1.06461
33	sideways	selfinitiate	Shoulder Vertical	Vertical	90/90b	20-7	grid on fall plane	0.0328646	0.984686	3.33757	0.216601	3.16389	6.84606	2.94627	2.97201	-0.0257435	0.0257435	-0.873766
33	sideways	selfinitiate	Elbow Vertical	Vertical	90/90b	20-7	grid on fall plane	0.0302495	0.984706	3.07193	0.258399	3.73926	6.91044	3.61092	3.32061	0.290313	0.290313	8.03987
33	sideways	selfinitiate	Wrist Vertical	Vertical	90/90b	20-7	grid on fall plane	0.0599993	0.74283	8.07712	0.337464	5.371	6.28307	4.07925	4.50118	-0.421936	0.421936	-10.3435
33	sideways	selfinitiate	ASIS/GT Vertical	Vertical	90/90b	20-7	grid on fall plane	0.0422238	0.833051	5.06858	0.142464	3.13776	4.54031	2.54693	2.43546	0.11147	0.11147	4.37663
33	sideways	selfinitiate	Knee Vertical	Vertical	90/90b	20-7	grid on fall plane	0.102911	0.387927	26.5285	0.257526	2.99761	8.59102	2.0191	2.18661	-0.167512	0.167512	-8.29638
33	sideways	selfinitiate	Ankle Vertical	Vertical	90/90b	20-7	grid on fall plane	0.0432957	0.197316	21.9423	0.205001	1.78324	11.496	1.16658	0.888307	0.278274	0.278274	23.8538
33	sideways	selfinitiate	Sternum Vertical	Vertical	90/90b	20-7	grid on fall plane	0.0432957	0.926365	4.67372	0.205001	2.73115	7.50601	2.63035	2.54848	0.0818777	0.0818777	3.1128
33	sideways	selfinitiate	Head Vertical	Vertical	90/90b	20-10	grid on fall plane	0.0409241	0.978727	4.18136	0.166346	2.67463	6.21941	2.51053	2.43319	0.0773478	0.0773478	3.08093
33	sideways	selfinitiate	Shoulder Vertical	Vertical	90/90b	20-10	grid on fall plane	0.0330338	0.984686	3.35475	0.235167	3.16389	7.43284	2.94627	2.88945	0.0568197	0.0568197	1.92853
33	sideways	selfinitiate	Elbow Vertical	Vertical	90/90b	20-10	grid on fall plane	0.0303381	0.984706	3.08094	0.259567	3.73926	6.94167	3.61092	3.45485	0.15607	0.15607	4.32218
33	sideways	selfinitiate	Wrist Vertical	Vertical	90/90b	20-10	grid on fall plane	0.059937	0.74283	8.06874	0.327123	5.371	6.09054	4.07925	4.56334	-0.484089	0.484089	-11.8671
33	sideways	selfinitiate	ASIS/GT Vertical	Vertical	90/90b	20-10	grid on fall plane	0.0424275	0.833051	5.09303	0.148787	3.13776	4.74183	2.54693	2.4725	0.0744376	0.0744376	2.92264
33	sideways	selfinitiate	Knee Vertical	Vertical	90/90b	20-10	grid on fall plane	0.103323	0.387927	26.6347	0.247887	2.99761	8.2695	2.0191	2.14401	-0.124912	0.124912	-6.1865
33	sideways	selfinitiate	Ankle Vertical	Vertical	90/90b	20-10	grid on fall plane	0.0432924	0.197316	21.9406	0.201838	1.78324	11.3187	1.16658	0.913671	0.25291	0.25291	21.6796
33	sideways	selfinitiate	Sternum Vertical	Vertical	90/90b	20-10	grid on fall plane	0.0432924	0.926365	4.67336	0.201838	2.73115	7.39023	2.63035	2.50188	0.128472	0.128472	4.88421
33	sideways	selfinitiate	Head Vertical	Vertical	90/90b	20-12	grid on fall plane	0.0408869	0.978727	4.17756	0.167061	2.67463	6.24613	2.51053	2.42643	0.0841067	0.0841067	3.35015
33	sideways	selfinitiate	Shoulder Vertical	Vertical	90/90b	20-12	grid on fall plane	0.033063	0.984686	3.35771	0.238428	3.16389	7.53593	2.94627	2.92644	0.0198304	0.0198304	0.673067
33	sideways	selfinitiate	Elbow Vertical	Vertical	90/90b	20-12	grid on fall plane	0.0304396	0.984706	3.09124	0.264985	3.73926	7.08657	3.61092	3.38933	0.22159	0.22159	6.13665
33	sideways	selfinitiate	Wrist Vertical	Vertical	90/90b	20-12	grid on fall plane	0.0599635	0.74283	8.0723	0.325303	5.371	6.05665	4.07925	4.56282	-0.483573	0.483573	-11.8545
33	sideways	selfinitiate	ASIS/GT Vertical	Vertical	90/90b	20-12	grid on fall plane	0.042453	0.833051	5.09609	0.154086	3.13776	4.9107	2.54693	2.49131	0.0556238	0.0556238	2.18395
33	sideways	selfinitiate	Knee Vertical	Vertical	90/90b	20-12	grid on fall plane	0.103296	0.387927	26.6277	0.248112	2.99761	8.27698	2.0191	2.13716	-0.118066	0.118066	-5.84746
33	sideways	selfinitiate	Ankle Vertical	Vertical	90/90b	20-12	grid on fall plane	0.0433218	0.197316	21.9555	0.202117	1.78324	11.3343	1.16658	0.928895	0.237686	0.237686	20.3745
33	sideways	selfinitiate	Sternum Vertical	Vertical	90/90b	20-12	grid on fall plane	0.0433218	0.926365	4.67654	0.202117	2.73115	7.40044	2.63035	2.50019	0.130163	0.130163	4.94851
33	sideways	selfinitiate	Head Vertical	Vertical	90/90b	20-14	grid on fall plane	0.0408935	0.978727	4.17823	0.167178	2.67463	6.2505	2.51053	2.42471	0.0858262	0.0858262	3.41864
33	sideways	selfinitiate	Shoulder Vertical	Vertical	90/90b	20-14	grid on fall plane	0.0330482	0.984686	3.35622	0.239051	3.16389	7.55562	2.94627	2.9411	0.00517256	0.00517256	0.175563
33	sideways	selfinitiate	Elbow Vertical	Vertical	90/90b	20-14	grid on fall plane	0.030448	0.984706	3.09209	0.266107	3.73926	7.11656	3.61092	3.36653	0.244393	0.244393	6.76817
33	sideways	selfinitiate	Wrist Vertical	Vertical	90/90b	20-14	grid on fall plane	0.0597483	0.74283	8.04333	0.32258	5.371	6.00595	4.07925	4.57434	-0.49509	0.49509	-12.1368
33	sideways	selfinitiate	ASIS/GT Vertical	Vertical	90/90b	20-14	grid on fall plane	0.0423693	0.833051	5.08605	0.155959	3.13776	4.97039	2.54693	2.53187	0.0150661	0.0150661	0.591539
33	sideways	selfinitiate	Knee Vertical	Vertical	90/90b	20-14	grid on fall plane	0.103601	0.387927	26.7063	0.248081	2.99761	8.27596	2.0191	2.13622	-0.117127	0.117127	-5.80097
33	sideways	selfinitiate	Ankle Vertical	Vertical	90/90b	20-14	grid on fall plane	0.0433216	0.197316	21.9554	0.202659	1.78324	11.3647	1.16658	0.933805	0.232776	0.232776	19.9537
33	sideways	selfinitiate	Sternum Vertical	Vertical	90/90b	20-14	grid on fall plane	0.0433216	0.926365	4.67652	0.202659	2.73115	7.42027	2.63035	2.52162	0.108732	0.108732	4.13374
34	sideways	selfinitiate	Head Vertical	Vertical	90/90b	20-3	grid on fall plane	0.027437	0.989657	2.77237	0.157068	2.01155	7.80832	1.75137	1.87388	-0.122514	0.122514	-6.99533
34	sideways	selfinitiate	Shoulder Vertical	Vertical	90/90b	20-3	grid on fall plane	0.042487	1.01505	4.18571	0.202561	1.95594	10.3562	1.92614	1.83924	0.0868931	0.0868931	4.51126
34	sideways	selfinitiate	Elbow Vertical	Vertical	90/90b	20-3	grid on fall plane	0.117402	0.956515	12.2739	0.264629	2.52668	10.4734	2.42937	2.14385	0.285522	0.285522	11.7529
34	sideways	selfinitiate	Wrist Vertical	Vertical	90/90b	20-3	grid on fall plane	0.10089	0.732423	13.7748	0.287966	3.34563	8.60722	2.98672	2.65912	0.327599	0.327599	10.9685
34	sideways	selfinitiate	ASIS/GT Vertical	Vertical	90/90b	20-3	grid on fall plane	0.0675843	0.869145	7.77595	0.195903	2.38173	8.22524	2.05854	2.0008	0.0577388	0.0577388	2.80484
34	sideways	selfinitiate	Knee Vertical	Vertical	90/90b	20-3	grid on fall plane	0.113433	0.404214	28.0626	0.245392	2.14498	11.4403	1.73503	1.72328	0.0117506	0.0117506	0.677258
34	sideways	selfinitiate	Ankle Vertical	Vertical	90/90b	20-3	grid on fall plane	0.0317484	0.0890352	35.6583	0.147433	0.774279	19.0413	0.585535	0.683184	-0.0976488	0.0976488	-16.6768
34	sideways	selfinitiate	Sternum Vertical	Vertical	90/90b	20-3	grid on fall plane	0.0317484	0.97402	3.25952	0.147433	1.96675	7.49626	1.80429	1.86711	-0.0628131	0.0628131	-3.48131
34	sideways	selfinitiate	Head Vertical	Vertical	90/90b	20-5	grid on fall plane	0.0264066	0.989657	2.66826	0.116132	2.01155	5.77324	1.75137	1.85394	-0.102577	0.102577	-5.85695
34	sideways	selfinitiate	Shoulder Vertical	Vertical	90/90b	20-5	grid on fall plane	0.042549	1.01505	4.19182	0.19792	1.95594	10.1189	1.92614	1.94174	-0.0156067	0.0156067	-0.810258
34	sideways	selfinitiate	Elbow Vertical	Vertical	90/90b	20-5	grid on fall plane	0.117563	0.956515	12.2908	0.257466	2.52668	10.1899	2.42937	2.33598	0.09339	0.09339	3.8442
34	sideways	selfinitiate	Wrist Vertical	Vertical	90/90b	20-5	grid on fall plane	0.100038	0.732423	13.6585	0.273797	3.34563	8.18371	2.98672	2.68894	0.297772	0.297772	9.96987
34	sideways	selfinitiate	ASIS/GT Vertical	Vertical	90/90b	20-5	grid on fall plane	0.0677357	0.869145	7.79337	0.154239	2.38173	6.47593	2.05854	2.00938	0.0491602	0.0491602	2.38811
34	sideways	selfinitiate	Knee Vertical	Vertical	90/90b	20-5	grid on fall plane	0.113233	0.404214	28.0131	0.242817	2.14498	11.3203	1.73503	1.79115	-0.0561219	0.0561219	-3.23463
34	sideways	selfinitiate	Ankle Vertical	Vertical	90/90b	20-5	grid on fall plane	0.0317862	0.0890352	35.7008	0.164767	0.774279	21.2801	0.585535	0.750868	-0.165332	0.165332	-28.2361
34	sideways	selfinitiate	Sternum Vertical	Vertical	90/90b	20-5	grid on fall plane	0.0317862	0.97402	3.26341	0.164767	1.96675	8.37764	1.80429	1.83086	-0.026566	0.026566	-1.47238
34	sideways	selfinitiate	Head Vertical	Vertical	90/90b	20-7	grid on fall plane	0.0263918	0.989657	2.66677	0.104154	2.01155	5.17778	1.75137	1.8157	-0.064337	0.064337	-3.67354
34	sideways	selfinitiate	Shoulder Vertical	Vertical	90/90b	20-7	grid on fall plane	0.0428803	1.01505	4.22445	0.215948	1.95594	11.0406	1.92614	2.04372	-0.11758	0.11758	-6.10445
34	sideways	selfinitiate	Elbow Vertical	Vertical	90/90b	20-7	grid on fall plane	0.117735	0.956515	12.3087	0.265071	2.52668	10.4909	2.42937	2.51244	-0.0830635	0.0830635	-3.41913
34	sideways	selfinitiate	Wrist Vertical	Vertical	90/90b	20-7	grid on fall plane	0.0999735	0.732423	13.6497	0.261344	3.34563	7.81149	2.98672	2.7525	0.234212	0.234212	7.8418
34	sideways	selfinitiate	ASIS/GT Vertical	Vertical	90/90b	20-7	grid on fall plane	0.0678245	0.869145	7.80359	0.151348	2.38173	6.35457	2.05854	2.01648	0.0420653	0.0420653	2.04345
34	sideways	selfinitiate	Knee Vertical	Vertical	90/90b	20-7	grid on fall plane	0.112986	0.404214	27.9519	0.236894	2.14498	11.0441	1.73503	1.80442	-0.0693905	0.0693905	-3.99938
34	sideways	selfinitiate	Ankle Vertical	Vertical	90/90b	20-7	grid on fall plane	0.0324307	0.0890352	36.4245	0.17336	0.774279	22.3899	0.585535	0.813134	-0.227599	0.227599	-38.8702
34	sideways	selfinitiate	Sternum Vertical	Vertical	90/90b	20-7	grid on fall plane	0.0324307	0.97402	3.32957	0.17336	1.96675	8.81455	1.80429	1.8267	-0.0224044	0.0224044	-1.24173
34	sideways	selfinitiate	Head Vertical	Vertical	90/90b	20-10	grid on fall plane	0.0263461	0.989657	2.66215	0.104978	2.01155	5.21877	1.75137	1.81051	-0.0591404	0.0591404	-3.37682
34	sideways	selfinitiate	Shoulder Vertical	Vertical	90/90b	20-10	grid on fall plane	0.0430135	1.01505	4.23758	0.230607	1.95594	11.7901	1.92614	2.15526	-0.229121	0.229121	-11.8954
34	sideways	selfinitiate	Elbow Vertical	Vertical	90/90b	20-10	grid on fall plane	0.117528	0.956515	12.2871	0.273172	2.52668	10.8115	2.42937	2.59024	-0.160868	0.160868	-6.62179
34	sideways	selfinitiate	Wrist Vertical	Vertical	90/90b	20-10	grid on fall plane	0.0995643	0.732423	13.5938	0.255187	3.34563	7.62746	2.98672	2.74085	0.245863	0.245863	8.23188
34	sideways	selfinitiate	ASIS/GT Vertical	Vertical	90/90b	20-10	grid on fall plane	0.0678745	0.869145	7.80934	0.154685	2.38173	6.49467	2.05854	1.99853	0.0600083	0.0600083	2.91509
34	sideways	selfinitiate	Knee Vertical	Vertical	90/90b	20-10	grid on fall plane	0.112599	0.404214	27.8562	0.231937	2.14498	10.813	1.73503	1.83914	-0.104106	0.104106	-6.00023
34	sideways	selfinitiate	Ankle Vertical	Vertical	90/90b	20-10	grid on fall plane	0.0323956	0.0890352	36.3852	0.182024	0.774279	23.5089	0.585535	0.885743	-0.300207	0.300207	-51.2705
34	sideways	selfinitiate	Sternum Vertical	Vertical	90/90b	20-10	grid on fall plane	0.0323956	0.97402	3.32597	0.182024	1.96675	9.25508	1.80429	1.84462	-0.0403277	0.0403277	-2.23509
34	sideways	selfinitiate	Head Vertical	Vertical	90/90b	20-12	grid on fall plane	0.0262708	0.989657	2.65454	0.105797	2.01155	5.25947	1.75137	1.82185	-0.070481	0.070481	-4.02435
34	sideways	selfinitiate	Shoulder Vertical	Vertical	90/90b	20-12	grid on fall plane	0.0431572	1.01505	4.25173	0.230978	1.95594	11.809	1.92614	2.17903	-0.25289	0.25289	-13.1294
34	sideways	selfinitiate	Elbow Vertical	Vertical	90/90b	20-12	grid on fall plane	0.117671	0.956515	12.302	0.274958	2.52668	10.8822	2.42937	2.5938	-0.164431	0.164431	-6.76844
34	sideways	selfinitiate	Wrist Vertical	Vertical	90/90b	20-12	grid on fall plane	0.0991753	0.732423	13.5407	0.253918	3.34563	7.58956	2.98672	2.73293	0.253784	0.253784	8.49708
34	sideways	selfinitiate	ASIS/GT Vertical	Vertical	90/90b	20-12	grid on fall plane	0.0678414	0.869145	7.80553	0.155855	2.38173	6.54377	2.05854	1.99447	0.0640749	0.0640749	3.11263
34	sideways	selfinitiate	Knee Vertical	Vertical	90/90b	20-12	grid on fall plane	0.112751	0.404214	27.894	0.235225	2.14498	10.9663	1.73503	1.87244	-0.137405	0.137405	-7.91947
34	sideways	selfinitiate	Ankle Vertical	Vertical	90/90b	20-12	grid on fall plane	0.0322151	0.0890352	36.1824	0.183081	0.774279	23.6453	0.585535	0.878629	-0.293093	0.293093	-50.0556
34	sideways	selfinitiate	Sternum Vertical	Vertical	90/90b	20-12	grid on fall plane	0.0322151	0.97402	3.30743	0.183081	1.96675	9.30878	1.80429	1.85158	-0.0472832	0.0472832	-2.62059
34	sideways	selfinitiate	Head Vertical	Vertical	90/90b	20-14	grid on fall plane	0.0262819	0.989657	2.65566	0.105773	2.01155	5.25827	1.75137	1.81938	-0.0680107	0.0680107	-3.88329
34	sideways	selfinitiate	Shoulder Vertical	Vertical	90/90b	20-14	grid on fall plane	0.0434235	1.01505	4.27797	0.231971	1.95594	11.8598	1.92614	2.2112	-0.285062	0.285062	-14.7997
34	sideways	selfinitiate	Elbow Vertical	Vertical	90/90b	20-14	grid on fall plane	0.117489	0.956515	12.283	0.274864	2.52668	10.8785	2.42937	2.58568	-0.156306	0.156306	-6.43399
34	sideways	selfinitiate	Wrist Vertical	Vertical	90/90b	20-14	grid on fall plane	0.0989459	0.732423	13.5094	0.254647	3.34563	7.61133	2.98672	2.74773	0.238984	0.238984	8.00156
34	sideways	selfinitiate	ASIS/GT Vertical	Vertical	90/90b	20-14	grid on fall plane	0.0678556	0.869145	7.80716	0.155779	2.38173	6.54061	2.05854	1.98832	0.0702267	0.0702267	3.41148
34	sideways	selfinitiate	Knee Vertical	Vertical	90/90b	20-14	grid on fall plane	0.113053	0.404214	27.9687	0.235505	2.14498	10.9794	1.73503	1.88092	-0.145886	0.145886	-8.40828
34	sideways	selfinitiate	Ankle Vertical	Vertical	90/90b	20-14	grid on fall plane	0.0323236	0.0890352	36.3043	0.184395	0.774279	23.8151	0.585535	0.880747	-0.295212	0.295212	-50.4174
34	sideways	selfinitiate	Sternum Vertical	Vertical	90/90b	20-14	grid on fall plane	0.0323236	0.97402	3.31857	0.184395	1.96675	9.37562	1.80429	1.85494	-0.0506401	0.0506401	-2.80664
35	sideways	selfinitiate	Head Vertical	Vertical	90/90b	20-3	grid on fall plane	0.0166873	0.968053	1.7238	0.176865	2.0591	8.58945	1.85981	1.91408	-0.0542691	0.0542691	-2.918
35	sideways	selfinitiate	Shoulder Vertical	Vertical	90/90b	20-3	grid on fall plane	0.0364812	1.00138	3.64309	0.19567	2.08094	9.40296	2.06916	1.95721	0.111945	0.111945	5.41017
35	sideways	selfinitiate	Elbow Vertical	Vertical	90/90b	20-3	grid on fall plane	0.109237	0.949975	11.4989	0.288934	2.96955	9.72988	2.86915	2.49789	0.371261	0.371261	12.9398
35	sideways	selfinitiate	Wrist Vertical	Vertical	90/90b	20-3	grid on fall plane	0.0903835	0.815523	11.0829	0.242821	3.95378	6.14148	3.48211	3.27358	0.208527	0.208527	5.98853
35	sideways	selfinitiate	ASIS/GT Vertical	Vertical	90/90b	20-3	grid on fall plane	0.0665224	0.864343	7.69629	0.235591	2.68293	8.78111	2.19896	2.00305	0.195909	0.195909	8.90915
35	sideways	selfinitiate	Knee Vertical	Vertical	90/90b	20-3	grid on fall plane	0.115611	0.382621	30.2154	0.328302	2.62292	12.5167	2.08145	1.78603	0.295415	0.295415	14.1928
35	sideways	selfinitiate	Ankle Vertical	Vertical	90/90b	20-3	grid on fall plane	0.0338728	0.114897	29.4811	0.166183	1.45419	11.4278	0.976282	0.622534	0.353748	0.353748	36.2342
35	sideways	selfinitiate	Sternum Vertical	Vertical	90/90b	20-3	grid on fall plane	0.0338728	0.9518	3.55882	0.166183	2.12375	7.82496	1.93317	2.00438	-0.0712128	0.0712128	-3.68374
35	sideways	selfinitiate	Head Vertical	Vertical	90/90b	20-5	grid on fall plane	0.015205	0.968053	1.57068	0.124909	2.0591	6.06619	1.85981	1.87822	-0.01841	0.01841	-0.989887
35	sideways	selfinitiate	Shoulder Vertical	Vertical	90/90b	20-5	grid on fall plane	0.0360498	1.00138	3.60001	0.172134	2.08094	8.27195	2.06916	2.01604	0.0531132	0.0531132	2.5669
35	sideways	selfinitiate	Elbow Vertical	Vertical	90/90b	20-5	grid on fall plane	0.108891	0.949975	11.4625	0.262206	2.96955	8.8298	2.86915	2.84309	0.0260627	0.0260627	0.908375
35	sideways	selfinitiate	Wrist Vertical	Vertical	90/90b	20-5	grid on fall plane	0.0901892	0.815523	11.0591	0.237985	3.95378	6.01918	3.48211	3.54808	-0.065968	0.065968	-1.89448
35	sideways	selfinitiate	ASIS/GT Vertical	Vertical	90/90b	20-5	grid on fall plane	0.065519	0.864343	7.58021	0.201189	2.68293	7.49885	2.19896	1.97183	0.227128	0.227128	10.3289
35	sideways	selfinitiate	Knee Vertical	Vertical	90/90b	20-5	grid on fall plane	0.115322	0.382621	30.1399	0.311932	2.62292	11.8926	2.08145	1.86716	0.214286	0.214286	10.295
35	sideways	selfinitiate	Ankle Vertical	Vertical	90/90b	20-5	grid on fall plane	0.0342051	0.114897	29.7703	0.164612	1.45419	11.3198	0.976282	0.706792	0.26949	0.26949	27.6037
35	sideways	selfinitiate	Sternum Vertical	Vertical	90/90b	20-5	grid on fall plane	0.0342051	0.9518	3.59372	0.164612	2.12375	7.751	1.93317	1.98448	-0.0513084	0.0513084	-2.65411
35	sideways	selfinitiate	Head Vertical	Vertical	90/90b	20-7	grid on fall plane	0.0151644	0.968053	1.56648	0.117469	2.0591	5.70488	1.85981	1.94543	-0.0856224	0.0856224	-4.60383
35	sideways	selfinitiate	Shoulder Vertical	Vertical	90/90b	20-7	grid on fall plane	0.0361153	1.00138	3.60655	0.174565	2.08094	8.38873	2.06916	2.03078	0.0383797	0.0383797	1.85485
35	sideways	selfinitiate	Elbow Vertical	Vertical	90/90b	20-7	grid on fall plane	0.108987	0.949975	11.4726	0.262202	2.96955	8.82969	2.86915	3.01077	-0.14162	0.14162	-4.93597
35	sideways	selfinitiate	Wrist Vertical	Vertical	90/90b	20-7	grid on fall plane	0.0907911	0.815523	11.1329	0.235485	3.95378	5.95594	3.48211	3.74376	-0.261651	0.261651	-7.51415
35	sideways	selfinitiate	ASIS/GT Vertical	Vertical	90/90b	20-7	grid on fall plane	0.0654063	0.864343	7.56717	0.195184	2.68293	7.27503	2.19896	2.00478	0.194177	0.194177	8.83039
35	sideways	selfinitiate	Knee Vertical	Vertical	90/90b	20-7	grid on fall plane	0.115569	0.382621	30.2044	0.295698	2.62292	11.2736	2.08145	1.96166	0.119794	0.119794	5.75531
35	sideways	selfinitiate	Ankle Vertical	Vertical	90/90b	20-7	grid on fall plane	0.034306	0.114897	29.8582	0.156536	1.45419	10.7645	0.976282	0.764097	0.212185	0.212185	21.7339
35	sideways	selfinitiate	Sternum Vertical	Vertical	90/90b	20-7	grid on fall plane	0.034306	0.9518	3.60433	0.156536	2.12375	7.37074	1.93317	1.94585	-0.0126798	0.0126798	-0.655907
35	sideways	selfinitiate	Head Vertical	Vertical	90/90b	20-10	grid on fall plane	0.015236	0.968053	1.57388	0.12693	2.0591	6.16433	1.85981	1.99591	-0.136098	0.136098	-7.31784
35	sideways	selfinitiate	Shoulder Vertical	Vertical	90/90b	20-10	grid on fall plane	0.0361692	1.00138	3.61193	0.180079	2.08094	8.65375	2.06916	2.08537	-0.0162136	0.0162136	-0.783585
35	sideways	selfinitiate	Elbow Vertical	Vertical	90/90b	20-10	grid on fall plane	0.108595	0.949975	11.4314	0.264578	2.96955	8.90968	2.86915	2.99697	-0.127822	0.127822	-4.45503
35	sideways	selfinitiate	Wrist Vertical	Vertical	90/90b	20-10	grid on fall plane	0.0907838	0.815523	11.132	0.237501	3.95378	6.00692	3.48211	3.82682	-0.344705	0.344705	-9.89931
35	sideways	selfinitiate	ASIS/GT Vertical	Vertical	90/90b	20-10	grid on fall plane	0.0653259	0.864343	7.55786	0.194181	2.68293	7.23765	2.19896	2.01295	0.186016	0.186016	8.45928
35	sideways	selfinitiate	Knee Vertical	Vertical	90/90b	20-10	grid on fall plane	0.115317	0.382621	30.1386	0.288669	2.62292	11.0056	2.08145	1.96685	0.114605	0.114605	5.506
35	sideways	selfinitiate	Ankle Vertical	Vertical	90/90b	20-10	grid on fall plane	0.0348673	0.114897	30.3467	0.154979	1.45419	10.6574	0.976282	0.765893	0.210389	0.210389	21.55
35	sideways	selfinitiate	Sternum Vertical	Vertical	90/90b	20-10	grid on fall plane	0.0348673	0.9518	3.6633	0.154979	2.12375	7.29742	1.93317	1.92938	0.00379165	0.00379165	0.196137
35	sideways	selfinitiate	Head Vertical	Vertical	90/90b	20-12	grid on fall plane	0.0152609	0.968053	1.57645	0.129355	2.0591	6.28211	1.85981	2.00128	-0.14147	0.14147	-7.60671
35	sideways	selfinitiate	Shoulder Vertical	Vertical	90/90b	20-12	grid on fall plane	0.0360161	1.00138	3.59664	0.185836	2.08094	8.93036	2.06916	2.14039	-0.0712313	0.0712313	-3.44253
35	sideways	selfinitiate	Elbow Vertical	Vertical	90/90b	20-12	grid on fall plane	0.108435	0.949975	11.4145	0.267236	2.96955	8.99918	2.86915	2.95504	-0.0858886	0.0858886	-2.99352
35	sideways	selfinitiate	Wrist Vertical	Vertical	90/90b	20-12	grid on fall plane	0.0910795	0.815523	11.1682	0.23647	3.95378	5.98085	3.48211	3.83597	-0.353854	0.353854	-10.162
35	sideways	selfinitiate	ASIS/GT Vertical	Vertical	90/90b	20-12	grid on fall plane	0.0652938	0.864343	7.55415	0.194874	2.68293	7.26348	2.19896	2.03177	0.167189	0.167189	7.60309
35	sideways	selfinitiate	Knee Vertical	Vertical	90/90b	20-12	grid on fall plane	0.115038	0.382621	30.0659	0.288982	2.62292	11.0176	2.08145	1.92234	0.159108	0.159108	7.64409
35	sideways	selfinitiate	Ankle Vertical	Vertical	90/90b	20-12	grid on fall plane	0.0349954	0.114897	30.4582	0.152398	1.45419	10.4799	0.976282	0.74727	0.229012	0.229012	23.4575
35	sideways	selfinitiate	Sternum Vertical	Vertical	90/90b	20-12	grid on fall plane	0.0349954	0.9518	3.67676	0.152398	2.12375	7.17587	1.93317	1.92138	0.01179	0.01179	0.609881
35	sideways	selfinitiate	Head Vertical	Vertical	90/90b	20-14	grid on fall plane	0.0152763	0.968053	1.57805	0.129815	2.0591	6.30447	1.85981	2.01313	-0.153326	0.153326	-8.24421
35	sideways	selfinitiate	Shoulder Vertical	Vertical	90/90b	20-14	grid on fall plane	0.0359911	1.00138	3.59414	0.186471	2.08094	8.96091	2.06916	2.15156	-0.0823993	0.0823993	-3.98226
35	sideways	selfinitiate	Elbow Vertical	Vertical	90/90b	20-14	grid on fall plane	0.108385	0.949975	11.4092	0.267498	2.96955	9.00801	2.86915	2.9484	-0.079252	0.079252	-2.76221
35	sideways	selfinitiate	Wrist Vertical	Vertical	90/90b	20-14	grid on fall plane	0.0911255	0.815523	11.1739	0.235623	3.95378	5.95942	3.48211	3.84327	-0.361157	0.361157	-10.3718
35	sideways	selfinitiate	ASIS/GT Vertical	Vertical	90/90b	20-14	grid on fall plane	0.0653155	0.864343	7.55666	0.195032	2.68293	7.26936	2.19896	2.04707	0.151887	0.151887	6.90722
35	sideways	selfinitiate	Knee Vertical	Vertical	90/90b	20-14	grid on fall plane	0.11527	0.382621	30.1264	0.289076	2.62292	11.0211	2.08145	1.93968	0.141766	0.141766	6.81091
35	sideways	selfinitiate	Ankle Vertical	Vertical	90/90b	20-14	grid on fall plane	0.0351885	0.114897	30.6262	0.152415	1.45419	10.481	0.976282	0.742273	0.234009	0.234009	23.9694
35	sideways	selfinitiate	Sternum Vertical	Vertical	90/90b	20-14	grid on fall plane	0.0351885	0.9518	3.69705	0.152415	2.12375	7.17666	1.93317	1.91834	0.0148303	0.0148303	0.767149
36	sideways	selfinitiate	Head Vertical	Vertical	90/90b	20-3	grid on fall plane	0.0967226	0.950404	10.177	0.374699	2.07438	18.0632	1.74154	2.213	-0.471461	0.471461	-27.0715
36	sideways	selfinitiate	Shoulder Vertical	Vertical	90/90b	20-3	grid on fall plane	0.0486217	0.993831	4.89235	0.341451	2.05757	16.5948	1.89876	2.42558	-0.526818	0.526818	-27.7453
36	sideways	selfinitiate	Elbow Vertical	Vertical	90/90b	20-3	grid on fall plane	0.0587001	0.930643	6.30748	0.278125	2.36329	11.7686	2.29011	2.47721	-0.187106	0.187106	-8.17021
36	sideways	selfinitiate	Wrist Vertical	Vertical	90/90b	20-3	grid on fall plane	0.0363896	0.696784	5.22251	0.327442	2.73196	11.9856	2.43131	2.78291	-0.3516	0.3516	-14.4613
36	sideways	selfinitiate	ASIS/GT Vertical	Vertical	90/90b	20-3	grid on fall plane	0.0513929	0.857524	5.99317	0.249228	2.42924	10.2595	2.07121	2.19644	-0.125236	0.125236	-6.04654
36	sideways	selfinitiate	Knee Vertical	Vertical	90/90b	20-3	grid on fall plane	0.148427	0.387387	38.3148	0.29696	2.07359	14.321	1.61704	1.68834	-0.071298	0.071298	-4.40917
36	sideways	selfinitiate	Ankle Vertical	Vertical	90/90b	20-3	grid on fall plane	0.0583073	0.102569	56.8469	0.141956	0.881569	16.1027	0.640623	0.696596	-0.055973	0.055973	-8.73727
36	sideways	selfinitiate	Sternum Vertical	Vertical	90/90b	20-3	grid on fall plane	0.0583073	0.946377	6.1611	0.141956	2.01788	7.03491	1.85164	2.40382	-0.552181	0.552181	-29.8213
36	sideways	selfinitiate	Head Vertical	Vertical	90/90b	20-5	grid on fall plane	0.0962408	0.950404	10.1263	0.353605	2.07438	17.0463	1.74154	2.35487	-0.613328	0.613328	-35.2176
36	sideways	selfinitiate	Shoulder Vertical	Vertical	90/90b	20-5	grid on fall plane	0.0497036	0.993831	5.00121	0.395295	2.05757	19.2117	1.89876	2.53765	-0.638887	0.638887	-33.6475
36	sideways	selfinitiate	Elbow Vertical	Vertical	90/90b	20-5	grid on fall plane	0.0588616	0.930643	6.32483	0.289971	2.36329	12.2698	2.29011	2.53801	-0.2479	0.2479	-10.8248
36	sideways	selfinitiate	Wrist Vertical	Vertical	90/90b	20-5	grid on fall plane	0.0374285	0.696784	5.3716	0.34907	2.73196	12.7773	2.43131	2.92468	-0.493365	0.493365	-20.2921
36	sideways	selfinitiate	ASIS/GT Vertical	Vertical	90/90b	20-5	grid on fall plane	0.0513039	0.857524	5.9828	0.228415	2.42924	9.40272	2.07121	2.26842	-0.197216	0.197216	-9.52179
36	sideways	selfinitiate	Knee Vertical	Vertical	90/90b	20-5	grid on fall plane	0.149099	0.387387	38.4884	0.299568	2.07359	14.4468	1.61704	1.76247	-0.145428	0.145428	-8.99348
36	sideways	selfinitiate	Ankle Vertical	Vertical	90/90b	20-5	grid on fall plane	0.0582336	0.102569	56.775	0.144044	0.881569	16.3395	0.640623	0.857588	-0.216964	0.216964	-33.8677
36	sideways	selfinitiate	Sternum Vertical	Vertical	90/90b	20-5	grid on fall plane	0.0582336	0.946377	6.15332	0.144044	2.01788	7.13836	1.85164	2.49082	-0.639184	0.639184	-34.5199
36	sideways	selfinitiate	Head Vertical	Vertical	90/90b	20-7	grid on fall plane	0.0966424	0.950404	10.1686	0.353195	2.07438	17.0266	1.74154	2.40051	-0.658975	0.658975	-37.8387
36	sideways	selfinitiate	Shoulder Vertical	Vertical	90/90b	20-7	grid on fall plane	0.0499998	0.993831	5.03102	0.421822	2.05757	20.5009	1.89876	2.75974	-0.860978	0.860978	-45.3441
36	sideways	selfinitiate	Elbow Vertical	Vertical	90/90b	20-7	grid on fall plane	0.0593498	0.930643	6.37729	0.30928	2.36329	13.0868	2.29011	2.61352	-0.323414	0.323414	-14.1222
36	sideways	selfinitiate	Wrist Vertical	Vertical	90/90b	20-7	grid on fall plane	0.0374574	0.696784	5.37575	0.354836	2.73196	12.9883	2.43131	2.99672	-0.56541	0.56541	-23.2553
36	sideways	selfinitiate	ASIS/GT Vertical	Vertical	90/90b	20-7	grid on fall plane	0.0512386	0.857524	5.97518	0.227982	2.42924	9.38492	2.07121	2.22425	-0.153043	0.153043	-7.38908
36	sideways	selfinitiate	Knee Vertical	Vertical	90/90b	20-7	grid on fall plane	0.149271	0.387387	38.5327	0.29723	2.07359	14.3341	1.61704	1.80195	-0.18491	0.18491	-11.4351
36	sideways	selfinitiate	Ankle Vertical	Vertical	90/90b	20-7	grid on fall plane	0.0580885	0.102569	56.6336	0.148949	0.881569	16.8959	0.640623	0.89775	-0.257126	0.257126	-40.1369
36	sideways	selfinitiate	Sternum Vertical	Vertical	90/90b	20-7	grid on fall plane	0.0580885	0.946377	6.13799	0.148949	2.01788	7.38146	1.85164	2.54587	-0.694234	0.694234	-37.493
36	sideways	selfinitiate	Head Vertical	Vertical	90/90b	20-10	grid on fall plane	0.0965446	0.950404	10.1583	0.358647	2.07438	17.2894	1.74154	2.52815	-0.786616	0.786616	-45.1679
36	sideways	selfinitiate	Shoulder Vertical	Vertical	90/90b	20-10	grid on fall plane	0.0501127	0.993831	5.04237	0.427519	2.05757	20.7778	1.89876	2.81747	-0.918704	0.918704	-48.3843
36	sideways	selfinitiate	Elbow Vertical	Vertical	90/90b	20-10	grid on fall plane	0.059611	0.930643	6.40536	0.314048	2.36329	13.2886	2.29011	2.61297	-0.322865	0.322865	-14.0983
36	sideways	selfinitiate	Wrist Vertical	Vertical	90/90b	20-10	grid on fall plane	0.037201	0.696784	5.33896	0.367167	2.73196	13.4397	2.43131	2.97986	-0.548542	0.548542	-22.5615
36	sideways	selfinitiate	ASIS/GT Vertical	Vertical	90/90b	20-10	grid on fall plane	0.0513632	0.857524	5.98971	0.233333	2.42924	9.60518	2.07121	2.30181	-0.230601	0.230601	-11.1336
36	sideways	selfinitiate	Knee Vertical	Vertical	90/90b	20-10	grid on fall plane	0.149655	0.387387	38.6319	0.293065	2.07359	14.1332	1.61704	1.78244	-0.165397	0.165397	-10.2284
36	sideways	selfinitiate	Ankle Vertical	Vertical	90/90b	20-10	grid on fall plane	0.0579078	0.102569	56.4574	0.155262	0.881569	17.612	0.640623	0.902002	-0.261378	0.261378	-40.8006
36	sideways	selfinitiate	Sternum Vertical	Vertical	90/90b	20-10	grid on fall plane	0.0579078	0.946377	6.11889	0.155262	2.01788	7.69431	1.85164	2.6469	-0.795262	0.795262	-42.9491
36	sideways	selfinitiate	Head Vertical	Vertical	90/90b	20-12	grid on fall plane	0.0963839	0.950404	10.1414	0.360597	2.07438	17.3834	1.74154	2.6015	-0.859957	0.859957	-49.3792
36	sideways	selfinitiate	Shoulder Vertical	Vertical	90/90b	20-12	grid on fall plane	0.0501141	0.993831	5.04252	0.429399	2.05757	20.8692	1.89876	2.85883	-0.960065	0.960065	-50.5626
36	sideways	selfinitiate	Elbow Vertical	Vertical	90/90b	20-12	grid on fall plane	0.0596488	0.930643	6.40942	0.314843	2.36329	13.3223	2.29011	2.60124	-0.311132	0.311132	-13.5859
36	sideways	selfinitiate	Wrist Vertical	Vertical	90/90b	20-12	grid on fall plane	0.0373566	0.696784	5.36129	0.372094	2.73196	13.62	2.43131	2.95862	-0.527309	0.527309	-21.6882
36	sideways	selfinitiate	ASIS/GT Vertical	Vertical	90/90b	20-12	grid on fall plane	0.0514432	0.857524	5.99904	0.235116	2.42924	9.67857	2.07121	2.33586	-0.264656	0.264656	-12.7779
36	sideways	selfinitiate	Knee Vertical	Vertical	90/90b	20-12	grid on fall plane	0.149791	0.387387	38.667	0.294648	2.07359	14.2096	1.61704	1.80594	-0.188901	0.188901	-11.6819
36	sideways	selfinitiate	Ankle Vertical	Vertical	90/90b	20-12	grid on fall plane	0.0579316	0.102569	56.4807	0.156023	0.881569	17.6984	0.640623	0.892338	-0.251715	0.251715	-39.2922
36	sideways	selfinitiate	Sternum Vertical	Vertical	90/90b	20-12	grid on fall plane	0.0579316	0.946377	6.12141	0.156023	2.01788	7.73202	1.85164	2.64584	-0.794201	0.794201	-42.8918
36	sideways	selfinitiate	Head Vertical	Vertical	90/90b	20-14	grid on fall plane	0.0961294	0.950404	10.1146	0.361477	2.07438	17.4258	1.74154	2.63366	-0.892119	0.892119	-51.2259
36	sideways	selfinitiate	Shoulder Vertical	Vertical	90/90b	20-14	grid on fall plane	0.0503243	0.993831	5.06367	0.43008	2.05757	20.9023	1.89876	2.89347	-0.994711	0.994711	-52.3873
36	sideways	selfinitiate	Elbow Vertical	Vertical	90/90b	20-14	grid on fall plane	0.0594826	0.930643	6.39156	0.315073	2.36329	13.332	2.29011	2.58526	-0.295156	0.295156	-12.8883
36	sideways	selfinitiate	Wrist Vertical	Vertical	90/90b	20-14	grid on fall plane	0.0374663	0.696784	5.37704	0.373078	2.73196	13.6561	2.43131	2.98077	-0.549456	0.549456	-22.5991
36	sideways	selfinitiate	ASIS/GT Vertical	Vertical	90/90b	20-14	grid on fall plane	0.0514568	0.857524	6.00063	0.235826	2.42924	9.70781	2.07121	2.36675	-0.295544	0.295544	-14.2692
36	sideways	selfinitiate	Knee Vertical	Vertical	90/90b	20-14	grid on fall plane	0.150197	0.387387	38.7717	0.29496	2.07359	14.2246	1.61704	1.79991	-0.182871	0.182871	-11.309
36	sideways	selfinitiate	Ankle Vertical	Vertical	90/90b	20-14	grid on fall plane	0.0580127	0.102569	56.5597	0.156459	0.881569	17.7478	0.640623	0.885378	-0.244754	0.244754	-38.2056
36	sideways	selfinitiate	Sternum Vertical	Vertical	90/90b	20-14	grid on fall plane	0.0580127	0.946377	6.12997	0.156459	2.01788	7.75361	1.85164	2.63302	-0.781379	0.781379	-42.1994

## Sheet: Effect cutoff_Horizontal
Fall_number	Fall_direction	Fall_type	Body_part_for_linear_measures	Vertical_vs_horizontal	Camera_angle	Qualisys_Kinovea_filter_cutoff_comparison	Calibration_approach_and_orientation	RMSE_linear_position (m)	Qualisys_overall_amplitude_position (m)	NRMSE_linear_position (%)	RMSE_linear_velocity (m/s)	Qualisys_overall_amplitude_velocity (m/s)	NRMSE_linear_velocity (%)	Qualisys_peak_linear_velocity (m/s)	Kinovea_peak_linear_velocity (m/s)	Raw_difference_in_peak_velocity (m/s)	Absolute_difference_in_peak_velocity (m/s)	Percent_difference_in_peak_velocity (%)
7	backward	selfinitiate	Head Horizontal	Horizontal	90/90b	20-3	grid on fall plane	0.0660386	1.53649	4.29801	0.223572	3.93648	5.67949	3.5033	2.90082	0.602483	0.602483	17.1976
7	backward	selfinitiate	Shoulder Horizontal	Horizontal	90/90b	20-3	grid on fall plane	0.0816718	1.33638	6.11144	0.217632	3.701	5.88035	3.43083	2.57892	0.85191	0.85191	24.8311
7	backward	selfinitiate	Elbow Horizontal	Horizontal	90/90b	20-3	grid on fall plane	0.0790247	1.04345	7.57341	0.187478	2.54465	7.36754	2.13446	2.14708	-0.0126224	0.0126224	-0.591362
7	backward	selfinitiate	Wrist Horizontal	Horizontal	90/90b	20-3	grid on fall plane	0.0719125	0.914076	7.86723	0.409487	5.09011	8.04475	2.54707	2.23054	0.316522	0.316522	12.4269
7	backward	selfinitiate	ASIS/GT Horizontal	Horizontal	90/90b	20-3	grid on fall plane	0.0550096	0.920527	5.97588	0.131982	1.7757	7.43269	1.47043	1.40936	0.0610709	0.0610709	4.15326
7	backward	selfinitiate	Knee Horizontal	Horizontal	90/90b	20-3	grid on fall plane	0.0421158	1.07347	3.92333	0.236167	3.32503	7.10271	2.42311	2.00932	0.413787	0.413787	17.0767
7	backward	selfinitiate	Ankle Horizontal	Horizontal	90/90b	20-3	grid on fall plane	0.0311337	1.01284	3.07391	0.235295	4.82118	4.88043	3.25395	2.95288	0.301073	0.301073	9.25254
7	backward	selfinitiate	Head Horizontal	Horizontal	90/90b	20-5	grid on fall plane	0.0658376	1.53649	4.28493	0.161054	3.93648	4.09133	3.5033	3.18798	0.315319	0.315319	9.00061
7	backward	selfinitiate	Shoulder Horizontal	Horizontal	90/90b	20-5	grid on fall plane	0.0811457	1.33638	6.07207	0.186423	3.701	5.03709	3.43083	2.77477	0.656053	0.656053	19.1223
7	backward	selfinitiate	Elbow Horizontal	Horizontal	90/90b	20-5	grid on fall plane	0.0787336	1.04345	7.54551	0.147215	2.54465	5.78526	2.13446	2.22528	-0.0908214	0.0908214	-4.255
7	backward	selfinitiate	Wrist Horizontal	Horizontal	90/90b	20-5	grid on fall plane	0.0717994	0.914076	7.85486	0.362108	5.09011	7.11395	2.54707	2.41471	0.132359	0.132359	5.19651
7	backward	selfinitiate	ASIS/GT Horizontal	Horizontal	90/90b	20-5	grid on fall plane	0.0553314	0.920527	6.01084	0.104513	1.7757	5.88576	1.47043	1.46105	0.00938167	0.00938167	0.638021
7	backward	selfinitiate	Knee Horizontal	Horizontal	90/90b	20-5	grid on fall plane	0.0416193	1.07347	3.87708	0.112576	3.32503	3.38572	2.42311	2.47597	-0.0528557	0.0528557	-2.18132
7	backward	selfinitiate	Ankle Horizontal	Horizontal	90/90b	20-5	grid on fall plane	0.0301099	1.01284	2.97283	0.138283	4.82118	2.86825	3.25395	3.42031	-0.166359	0.166359	-5.11254
7	backward	selfinitiate	Head Horizontal	Horizontal	90/90b	20-7	grid on fall plane	0.0660844	1.53649	4.30099	0.156219	3.93648	3.96849	3.5033	3.25577	0.247529	0.247529	7.0656
7	backward	selfinitiate	Shoulder Horizontal	Horizontal	90/90b	20-7	grid on fall plane	0.0805471	1.33638	6.02728	0.167297	3.701	4.52032	3.43083	2.91648	0.514351	0.514351	14.9921
7	backward	selfinitiate	Elbow Horizontal	Horizontal	90/90b	20-7	grid on fall plane	0.0787897	1.04345	7.55089	0.134687	2.54465	5.29295	2.13446	2.22405	-0.0895908	0.0895908	-4.19735
7	backward	selfinitiate	Wrist Horizontal	Horizontal	90/90b	20-7	grid on fall plane	0.0719598	0.914076	7.87241	0.364669	5.09011	7.16427	2.54707	2.42197	0.125092	0.125092	4.91123
7	backward	selfinitiate	ASIS/GT Horizontal	Horizontal	90/90b	20-7	grid on fall plane	0.0549313	0.920527	5.96737	0.1028	1.7757	5.78925	1.47043	1.44045	0.0299873	0.0299873	2.03935
7	backward	selfinitiate	Knee Horizontal	Horizontal	90/90b	20-7	grid on fall plane	0.0412387	1.07347	3.84163	0.104341	3.32503	3.13803	2.42311	2.49822	-0.0751088	0.0751088	-3.09969
7	backward	selfinitiate	Ankle Horizontal	Horizontal	90/90b	20-7	grid on fall plane	0.0303236	1.01284	2.99393	0.148488	4.82118	3.07991	3.25395	3.62403	-0.370085	0.370085	-11.3734
7	backward	selfinitiate	Head Horizontal	Horizontal	90/90b	20-10	grid on fall plane	0.0654202	1.53649	4.25777	0.158933	3.93648	4.03744	3.5033	3.26428	0.239019	0.239019	6.82269
7	backward	selfinitiate	Shoulder Horizontal	Horizontal	90/90b	20-10	grid on fall plane	0.0806395	1.33638	6.03419	0.160012	3.701	4.32347	3.43083	2.97696	0.453862	0.453862	13.2289
7	backward	selfinitiate	Elbow Horizontal	Horizontal	90/90b	20-10	grid on fall plane	0.0778725	1.04345	7.46299	0.128221	2.54465	5.03886	2.13446	2.28541	-0.150946	0.150946	-7.07184
7	backward	selfinitiate	Wrist Horizontal	Horizontal	90/90b	20-10	grid on fall plane	0.0722565	0.914076	7.90487	0.376342	5.09011	7.39358	2.54707	2.41731	0.12976	0.12976	5.09447
7	backward	selfinitiate	ASIS/GT Horizontal	Horizontal	90/90b	20-10	grid on fall plane	0.0544719	0.920527	5.91747	0.108983	1.7757	6.13746	1.47043	1.43991	0.0305238	0.0305238	2.07584
7	backward	selfinitiate	Knee Horizontal	Horizontal	90/90b	20-10	grid on fall plane	0.0412988	1.07347	3.84722	0.105964	3.32503	3.18685	2.42311	2.60372	-0.180614	0.180614	-7.45381
7	backward	selfinitiate	Ankle Horizontal	Horizontal	90/90b	20-10	grid on fall plane	0.0303855	1.01284	3.00004	0.158746	4.82118	3.29268	3.25395	3.81674	-0.562794	0.562794	-17.2957
7	backward	selfinitiate	Head Horizontal	Horizontal	90/90b	20-12	grid on fall plane	0.0649261	1.53649	4.22561	0.159632	3.93648	4.05519	3.5033	3.26996	0.233342	0.233342	6.66063
7	backward	selfinitiate	Shoulder Horizontal	Horizontal	90/90b	20-12	grid on fall plane	0.0808305	1.33638	6.04848	0.164181	3.701	4.43612	3.43083	2.95327	0.477557	0.477557	13.9196
7	backward	selfinitiate	Elbow Horizontal	Horizontal	90/90b	20-12	grid on fall plane	0.0773246	1.04345	7.41048	0.129401	2.54465	5.08523	2.13446	2.29594	-0.161474	0.161474	-7.56508
7	backward	selfinitiate	Wrist Horizontal	Horizontal	90/90b	20-12	grid on fall plane	0.0712085	0.914076	7.79022	0.381963	5.09011	7.50401	2.54707	2.48112	0.0659497	0.0659497	2.58924
7	backward	selfinitiate	ASIS/GT Horizontal	Horizontal	90/90b	20-12	grid on fall plane	0.0551989	0.920527	5.99644	0.110719	1.7757	6.23523	1.47043	1.43978	0.0306492	0.0306492	2.08436
7	backward	selfinitiate	Knee Horizontal	Horizontal	90/90b	20-12	grid on fall plane	0.0416571	1.07347	3.8806	0.108937	3.32503	3.27625	2.42311	2.63116	-0.208045	0.208045	-8.58588
7	backward	selfinitiate	Ankle Horizontal	Horizontal	90/90b	20-12	grid on fall plane	0.0304593	1.01284	3.00733	0.161385	4.82118	3.34741	3.25395	3.88818	-0.63423	0.63423	-19.4911
7	backward	selfinitiate	Head Horizontal	Horizontal	90/90b	20-14	grid on fall plane	0.0644146	1.53649	4.19232	0.160561	3.93648	4.07879	3.5033	3.27026	0.233042	0.233042	6.65205
7	backward	selfinitiate	Shoulder Horizontal	Horizontal	90/90b	20-14	grid on fall plane	0.0807894	1.33638	6.04541	0.165416	3.701	4.4695	3.43083	2.95274	0.47809	0.47809	13.9351
7	backward	selfinitiate	Elbow Horizontal	Horizontal	90/90b	20-14	grid on fall plane	0.077557	1.04345	7.43275	0.129803	2.54465	5.10104	2.13446	2.29089	-0.156427	0.156427	-7.32864
7	backward	selfinitiate	Wrist Horizontal	Horizontal	90/90b	20-14	grid on fall plane	0.0714135	0.914076	7.81264	0.383477	5.09011	7.53377	2.54707	2.47944	0.0676289	0.0676289	2.65517
7	backward	selfinitiate	ASIS/GT Horizontal	Horizontal	90/90b	20-14	grid on fall plane	0.0552899	0.920527	6.00633	0.110317	1.7757	6.21257	1.47043	1.43911	0.031328	0.031328	2.13053
7	backward	selfinitiate	Knee Horizontal	Horizontal	90/90b	20-14	grid on fall plane	0.042269	1.07347	3.93761	0.109665	3.32503	3.29817	2.42311	2.64042	-0.217312	0.217312	-8.9683
7	backward	selfinitiate	Ankle Horizontal	Horizontal	90/90b	20-14	grid on fall plane	0.0304226	1.01284	3.0037	0.163077	4.82118	3.38251	3.25395	3.92149	-0.667542	0.667542	-20.5148
8	backward	selfinitiate	Head Horizontal	Horizontal	90/90b	20-3	grid on fall plane	0.050913	1.53884	3.30854	0.209282	3.91261	5.34892	3.76865	3.02408	0.744561	0.744561	19.7567
8	backward	selfinitiate	Shoulder Horizontal	Horizontal	90/90b	20-3	grid on fall plane	0.0657728	1.34681	4.88358	0.207004	3.73648	5.54007	3.5194	2.63219	0.887212	0.887212	25.2092
8	backward	selfinitiate	Elbow Horizontal	Horizontal	90/90b	20-3	grid on fall plane	0.0618772	1.04791	5.90482	0.189545	2.87144	6.60102	2.44422	2.22279	0.221432	0.221432	9.05941
8	backward	selfinitiate	Wrist Horizontal	Horizontal	90/90b	20-3	grid on fall plane	0.0585882	0.941761	6.22114	0.21254	2.77679	7.65415	2.35802	2.10171	0.25631	0.25631	10.8697
8	backward	selfinitiate	ASIS/GT Horizontal	Horizontal	90/90b	20-3	grid on fall plane	0.0299194	0.873315	3.42595	0.209451	2.13039	9.83159	1.91698	1.59062	0.326355	0.326355	17.0244
8	backward	selfinitiate	Knee Horizontal	Horizontal	90/90b	20-3	grid on fall plane	0.0231999	0.912054	2.5437	0.150939	2.33525	6.4635	2.11335	1.88593	0.227412	0.227412	10.7608
8	backward	selfinitiate	Ankle Horizontal	Horizontal	90/90b	20-3	grid on fall plane	0.00752553	0.501541	1.50048	0.118335	1.93401	6.11862	1.73572	1.65971	0.076003	0.076003	4.37877
8	backward	selfinitiate	Head Horizontal	Horizontal	90/90b	20-5	grid on fall plane	0.0506715	1.53884	3.29284	0.132897	3.91261	3.39663	3.76865	3.48026	0.288384	0.288384	7.65218
8	backward	selfinitiate	Shoulder Horizontal	Horizontal	90/90b	20-5	grid on fall plane	0.0650177	1.34681	4.82752	0.152241	3.73648	4.07446	3.5194	3.01365	0.505752	0.505752	14.3704
8	backward	selfinitiate	Elbow Horizontal	Horizontal	90/90b	20-5	grid on fall plane	0.0615961	1.04791	5.87799	0.136827	2.87144	4.7651	2.44422	2.39552	0.0487011	0.0487011	1.9925
8	backward	selfinitiate	Wrist Horizontal	Horizontal	90/90b	20-5	grid on fall plane	0.0581269	0.941761	6.17215	0.163866	2.77679	5.90126	2.35802	2.3665	-0.00848017	0.00848017	-0.359631
8	backward	selfinitiate	ASIS/GT Horizontal	Horizontal	90/90b	20-5	grid on fall plane	0.029675	0.873315	3.39798	0.204327	2.13039	9.59107	1.91698	1.68603	0.230944	0.230944	12.0473
8	backward	selfinitiate	Knee Horizontal	Horizontal	90/90b	20-5	grid on fall plane	0.0222987	0.912054	2.44489	0.0885822	2.33525	3.79326	2.11335	2.14457	-0.0312193	0.0312193	-1.47724
8	backward	selfinitiate	Ankle Horizontal	Horizontal	90/90b	20-5	grid on fall plane	0.00662226	0.501541	1.32038	0.0893041	1.93401	4.61756	1.73572	1.79293	-0.057214	0.057214	-3.29627
8	backward	selfinitiate	Head Horizontal	Horizontal	90/90b	20-7	grid on fall plane	0.0508053	1.53884	3.30154	0.116219	3.91261	2.97037	3.76865	3.66688	0.101771	0.101771	2.70045
8	backward	selfinitiate	Shoulder Horizontal	Horizontal	90/90b	20-7	grid on fall plane	0.0652298	1.34681	4.84327	0.127469	3.73648	3.41147	3.5194	3.23261	0.286794	0.286794	8.14894
8	backward	selfinitiate	Elbow Horizontal	Horizontal	90/90b	20-7	grid on fall plane	0.0615432	1.04791	5.87294	0.116445	2.87144	4.05529	2.44422	2.39654	0.0476813	0.0476813	1.95078
8	backward	selfinitiate	Wrist Horizontal	Horizontal	90/90b	20-7	grid on fall plane	0.0581693	0.941761	6.17665	0.156598	2.77679	5.63954	2.35802	2.46934	-0.111326	0.111326	-4.72115
8	backward	selfinitiate	ASIS/GT Horizontal	Horizontal	90/90b	20-7	grid on fall plane	0.0294936	0.873315	3.3772	0.203557	2.13039	9.55493	1.91698	1.66807	0.248909	0.248909	12.9844
8	backward	selfinitiate	Knee Horizontal	Horizontal	90/90b	20-7	grid on fall plane	0.0223507	0.912054	2.45059	0.0869323	2.33525	3.72261	2.11335	2.15426	-0.0409174	0.0409174	-1.93614
8	backward	selfinitiate	Ankle Horizontal	Horizontal	90/90b	20-7	grid on fall plane	0.00648503	0.501541	1.29302	0.0750943	1.93401	3.88283	1.73572	1.77254	-0.0368256	0.0368256	-2.12164
8	backward	selfinitiate	Head Horizontal	Horizontal	90/90b	20-10	grid on fall plane	0.0511871	1.53884	3.32635	0.114845	3.91261	2.93527	3.76865	3.67053	0.0981192	0.0981192	2.60357
8	backward	selfinitiate	Shoulder Horizontal	Horizontal	90/90b	20-10	grid on fall plane	0.0653461	1.34681	4.8519	0.121052	3.73648	3.23973	3.5194	3.37144	0.147959	0.147959	4.20409
8	backward	selfinitiate	Elbow Horizontal	Horizontal	90/90b	20-10	grid on fall plane	0.0615362	1.04791	5.87228	0.113319	2.87144	3.94641	2.44422	2.36269	0.0815305	0.0815305	3.33564
8	backward	selfinitiate	Wrist Horizontal	Horizontal	90/90b	20-10	grid on fall plane	0.0582264	0.941761	6.18272	0.141814	2.77679	5.10714	2.35802	2.60271	-0.244696	0.244696	-10.3772
8	backward	selfinitiate	ASIS/GT Horizontal	Horizontal	90/90b	20-10	grid on fall plane	0.0295106	0.873315	3.37915	0.204652	2.13039	9.60632	1.91698	1.74319	0.173786	0.173786	9.0656
8	backward	selfinitiate	Knee Horizontal	Horizontal	90/90b	20-10	grid on fall plane	0.0226163	0.912054	2.47971	0.0889747	2.33525	3.81007	2.11335	2.11147	0.00187409	0.00187409	0.0886787
8	backward	selfinitiate	Ankle Horizontal	Horizontal	90/90b	20-10	grid on fall plane	0.00647852	0.501541	1.29172	0.068259	1.93401	3.5294	1.73572	1.781	-0.0452841	0.0452841	-2.60895
8	backward	selfinitiate	Head Horizontal	Horizontal	90/90b	20-12	grid on fall plane	0.0510827	1.53884	3.31957	0.115589	3.91261	2.95426	3.76865	3.63604	0.132608	0.132608	3.51871
8	backward	selfinitiate	Shoulder Horizontal	Horizontal	90/90b	20-12	grid on fall plane	0.065217	1.34681	4.84231	0.119554	3.73648	3.19964	3.5194	3.40917	0.110236	0.110236	3.13224
8	backward	selfinitiate	Elbow Horizontal	Horizontal	90/90b	20-12	grid on fall plane	0.0615212	1.04791	5.87084	0.113912	2.87144	3.96706	2.44422	2.35681	0.0874143	0.0874143	3.57636
8	backward	selfinitiate	Wrist Horizontal	Horizontal	90/90b	20-12	grid on fall plane	0.0581666	0.941761	6.17637	0.139037	2.77679	5.00712	2.35802	2.60162	-0.243606	0.243606	-10.331
8	backward	selfinitiate	ASIS/GT Horizontal	Horizontal	90/90b	20-12	grid on fall plane	0.0296278	0.873315	3.39257	0.205024	2.13039	9.62379	1.91698	1.75654	0.160437	0.160437	8.36925
8	backward	selfinitiate	Knee Horizontal	Horizontal	90/90b	20-12	grid on fall plane	0.0226973	0.912054	2.4886	0.0911019	2.33525	3.90116	2.11335	2.1343	-0.0209495	0.0209495	-0.991296
8	backward	selfinitiate	Ankle Horizontal	Horizontal	90/90b	20-12	grid on fall plane	0.00647999	0.501541	1.29202	0.0670283	1.93401	3.46577	1.73572	1.78692	-0.0512063	0.0512063	-2.95015
8	backward	selfinitiate	Head Horizontal	Horizontal	90/90b	20-14	grid on fall plane	0.0507141	1.53884	3.29561	0.115879	3.91261	2.96169	3.76865	3.60557	0.163078	0.163078	4.32723
8	backward	selfinitiate	Shoulder Horizontal	Horizontal	90/90b	20-14	grid on fall plane	0.0651253	1.34681	4.83551	0.119265	3.73648	3.19191	3.5194	3.4267	0.0927054	0.0927054	2.63412
8	backward	selfinitiate	Elbow Horizontal	Horizontal	90/90b	20-14	grid on fall plane	0.0613899	1.04791	5.85832	0.114359	2.87144	3.98264	2.44422	2.36327	0.0809497	0.0809497	3.31188
8	backward	selfinitiate	Wrist Horizontal	Horizontal	90/90b	20-14	grid on fall plane	0.0578874	0.941761	6.14672	0.139656	2.77679	5.02941	2.35802	2.60523	-0.247216	0.247216	-10.4841
8	backward	selfinitiate	ASIS/GT Horizontal	Horizontal	90/90b	20-14	grid on fall plane	0.0298569	0.873315	3.4188	0.204918	2.13039	9.61882	1.91698	1.74998	0.166992	0.166992	8.71123
8	backward	selfinitiate	Knee Horizontal	Horizontal	90/90b	20-14	grid on fall plane	0.0227611	0.912054	2.49559	0.0917327	2.33525	3.92817	2.11335	2.15184	-0.0384924	0.0384924	-1.8214
8	backward	selfinitiate	Ankle Horizontal	Horizontal	90/90b	20-14	grid on fall plane	0.00648685	0.501541	1.29339	0.067113	1.93401	3.47015	1.73572	1.78845	-0.0527296	0.0527296	-3.03791
9	backward	selfinitiate	Head Horizontal	Horizontal	90/90b	20-3	grid on fall plane	0.0789953	1.70318	4.63812	0.152752	3.4187	4.46813	3.24433	3.06621	0.178114	0.178114	5.49001
9	backward	selfinitiate	Shoulder Horizontal	Horizontal	90/90b	20-3	grid on fall plane	0.0948232	1.50037	6.31997	0.23282	3.88743	5.98904	3.47724	2.63552	0.841721	0.841721	24.2065
9	backward	selfinitiate	Elbow Horizontal	Horizontal	90/90b	20-3	grid on fall plane	0.0857897	1.19158	7.19964	0.185418	2.57835	7.19134	2.30234	2.12677	0.175574	0.175574	7.62591
9	backward	selfinitiate	Wrist Horizontal	Horizontal	90/90b	20-3	grid on fall plane	0.0739205	1.03906	7.11417	0.236144	3.11703	7.57593	2.69222	2.33231	0.35991	0.35991	13.3685
9	backward	selfinitiate	ASIS/GT Horizontal	Horizontal	90/90b	20-3	grid on fall plane	0.0606246	1.02105	5.93748	0.207333	2.07522	9.99089	1.74825	1.39238	0.355876	0.355876	20.3561
9	backward	selfinitiate	Knee Horizontal	Horizontal	90/90b	20-3	grid on fall plane	0.0377222	0.829101	4.54977	0.206412	3.02889	6.81478	2.59154	2.13556	0.455985	0.455985	17.5951
9	backward	selfinitiate	Ankle Horizontal	Horizontal	90/90b	20-3	grid on fall plane	0.0179537	0.513948	3.49329	0.327875	3.60142	9.10405	2.88782	2.01035	0.877475	0.877475	30.3854
9	backward	selfinitiate	Head Horizontal	Horizontal	90/90b	20-5	grid on fall plane	0.0791545	1.70318	4.64746	0.142922	3.4187	4.1806	3.24433	3.37428	-0.12995	0.12995	-4.00546
9	backward	selfinitiate	Shoulder Horizontal	Horizontal	90/90b	20-5	grid on fall plane	0.0944568	1.50037	6.29554	0.215619	3.88743	5.54658	3.47724	2.75263	0.724608	0.724608	20.8386
9	backward	selfinitiate	Elbow Horizontal	Horizontal	90/90b	20-5	grid on fall plane	0.0854099	1.19158	7.16777	0.138563	2.57835	5.37411	2.30234	2.25998	0.0423592	0.0423592	1.83983
9	backward	selfinitiate	Wrist Horizontal	Horizontal	90/90b	20-5	grid on fall plane	0.0736607	1.03906	7.08916	0.193393	3.11703	6.20439	2.69222	2.55853	0.133691	0.133691	4.96582
9	backward	selfinitiate	ASIS/GT Horizontal	Horizontal	90/90b	20-5	grid on fall plane	0.0604787	1.02105	5.92319	0.1806	2.07522	8.70267	1.74825	1.47499	0.273263	0.273263	15.6306
9	backward	selfinitiate	Knee Horizontal	Horizontal	90/90b	20-5	grid on fall plane	0.0372331	0.829101	4.49078	0.127748	3.02889	4.21766	2.59154	2.48856	0.102978	0.102978	3.9736
9	backward	selfinitiate	Ankle Horizontal	Horizontal	90/90b	20-5	grid on fall plane	0.0159227	0.513948	3.09813	0.224945	3.60142	6.24601	2.88782	2.78435	0.103477	0.103477	3.58322
9	backward	selfinitiate	Head Horizontal	Horizontal	90/90b	20-7	grid on fall plane	0.0796011	1.70318	4.67368	0.140528	3.4187	4.11056	3.24433	3.5318	-0.287473	0.287473	-8.86079
9	backward	selfinitiate	Shoulder Horizontal	Horizontal	90/90b	20-7	grid on fall plane	0.0946436	1.50037	6.308	0.205486	3.88743	5.28591	3.47724	2.84207	0.635176	0.635176	18.2666
9	backward	selfinitiate	Elbow Horizontal	Horizontal	90/90b	20-7	grid on fall plane	0.0853541	1.19158	7.16308	0.134894	2.57835	5.23181	2.30234	2.26084	0.0414982	0.0414982	1.80243
9	backward	selfinitiate	Wrist Horizontal	Horizontal	90/90b	20-7	grid on fall plane	0.0732863	1.03906	7.05313	0.16044	3.11703	5.14721	2.69222	2.80086	-0.108634	0.108634	-4.03512
9	backward	selfinitiate	ASIS/GT Horizontal	Horizontal	90/90b	20-7	grid on fall plane	0.0604121	1.02105	5.91666	0.17515	2.07522	8.44008	1.74825	1.46455	0.283706	0.283706	16.228
9	backward	selfinitiate	Knee Horizontal	Horizontal	90/90b	20-7	grid on fall plane	0.0372361	0.829101	4.49114	0.119178	3.02889	3.93471	2.59154	2.528	0.0635444	0.0635444	2.45199
9	backward	selfinitiate	Ankle Horizontal	Horizontal	90/90b	20-7	grid on fall plane	0.0159196	0.513948	3.09751	0.175558	3.60142	4.87468	2.88782	3.22025	-0.332426	0.332426	-11.5113
9	backward	selfinitiate	Head Horizontal	Horizontal	90/90b	20-10	grid on fall plane	0.0801383	1.70318	4.70522	0.144891	3.4187	4.23819	3.24433	3.61686	-0.372535	0.372535	-11.4827
9	backward	selfinitiate	Shoulder Horizontal	Horizontal	90/90b	20-10	grid on fall plane	0.0948245	1.50037	6.32005	0.205429	3.88743	5.28445	3.47724	2.8824	0.594847	0.594847	17.1068
9	backward	selfinitiate	Elbow Horizontal	Horizontal	90/90b	20-10	grid on fall plane	0.0844471	1.19158	7.08696	0.131759	2.57835	5.11023	2.30234	2.32667	-0.0243261	0.0243261	-1.05658
9	backward	selfinitiate	Wrist Horizontal	Horizontal	90/90b	20-10	grid on fall plane	0.0730756	1.03906	7.03285	0.155843	3.11703	4.99973	2.69222	2.98223	-0.29001	0.29001	-10.7721
9	backward	selfinitiate	ASIS/GT Horizontal	Horizontal	90/90b	20-10	grid on fall plane	0.0608059	1.02105	5.95524	0.169926	2.07522	8.18834	1.74825	1.48521	0.263044	0.263044	15.0461
9	backward	selfinitiate	Knee Horizontal	Horizontal	90/90b	20-10	grid on fall plane	0.0369821	0.829101	4.46051	0.109821	3.02889	3.62578	2.59154	2.53103	0.0605141	0.0605141	2.33506
9	backward	selfinitiate	Ankle Horizontal	Horizontal	90/90b	20-10	grid on fall plane	0.0159552	0.513948	3.10444	0.17129	3.60142	4.75619	2.88782	3.40346	-0.515638	0.515638	-17.8556
9	backward	selfinitiate	Head Horizontal	Horizontal	90/90b	20-12	grid on fall plane	0.0799324	1.70318	4.69314	0.145318	3.4187	4.25069	3.24433	3.64259	-0.398261	0.398261	-12.2756
9	backward	selfinitiate	Shoulder Horizontal	Horizontal	90/90b	20-12	grid on fall plane	0.0948319	1.50037	6.32054	0.206665	3.88743	5.31623	3.47724	2.882	0.595244	0.595244	17.1183
9	backward	selfinitiate	Elbow Horizontal	Horizontal	90/90b	20-12	grid on fall plane	0.0843602	1.19158	7.07967	0.131044	2.57835	5.0825	2.30234	2.34884	-0.046498	0.046498	-2.0196
9	backward	selfinitiate	Wrist Horizontal	Horizontal	90/90b	20-12	grid on fall plane	0.0726279	1.03906	6.98977	0.153285	3.11703	4.91765	2.69222	3.00668	-0.314453	0.314453	-11.68
9	backward	selfinitiate	ASIS/GT Horizontal	Horizontal	90/90b	20-12	grid on fall plane	0.0611523	1.02105	5.98917	0.1693	2.07522	8.15816	1.74825	1.51073	0.237526	0.237526	13.5865
9	backward	selfinitiate	Knee Horizontal	Horizontal	90/90b	20-12	grid on fall plane	0.0371784	0.829101	4.48418	0.108238	3.02889	3.57351	2.59154	2.54378	0.0477646	0.0477646	1.8431
9	backward	selfinitiate	Ankle Horizontal	Horizontal	90/90b	20-12	grid on fall plane	0.015941	0.513948	3.10167	0.171769	3.60142	4.76946	2.88782	3.4043	-0.516473	0.516473	-17.8845
9	backward	selfinitiate	Head Horizontal	Horizontal	90/90b	20-14	grid on fall plane	0.0796678	1.70318	4.6776	0.14569	3.4187	4.26156	3.24433	3.65395	-0.409621	0.409621	-12.6258
9	backward	selfinitiate	Shoulder Horizontal	Horizontal	90/90b	20-14	grid on fall plane	0.094947	1.50037	6.32821	0.20656	3.88743	5.31354	3.47724	2.87963	0.597615	0.597615	17.1865
9	backward	selfinitiate	Elbow Horizontal	Horizontal	90/90b	20-14	grid on fall plane	0.0840624	1.19158	7.05467	0.130823	2.57835	5.07391	2.30234	2.34271	-0.0403649	0.0403649	-1.75321
9	backward	selfinitiate	Wrist Horizontal	Horizontal	90/90b	20-14	grid on fall plane	0.0725512	1.03906	6.98239	0.153797	3.11703	4.93408	2.69222	3.01465	-0.322428	0.322428	-11.9763
9	backward	selfinitiate	ASIS/GT Horizontal	Horizontal	90/90b	20-14	grid on fall plane	0.0608489	1.02105	5.95945	0.168538	2.07522	8.12146	1.74825	1.50684	0.241411	0.241411	13.8087
9	backward	selfinitiate	Knee Horizontal	Horizontal	90/90b	20-14	grid on fall plane	0.0375166	0.829101	4.52498	0.108493	3.02889	3.58193	2.59154	2.54235	0.049193	0.049193	1.89821
9	backward	selfinitiate	Ankle Horizontal	Horizontal	90/90b	20-14	grid on fall plane	0.0159283	0.513948	3.0992	0.171153	3.60142	4.75238	2.88782	3.3899	-0.502078	0.502078	-17.386
10	backward	selfinitiate	Head Horizontal	Horizontal	90/90b	20-3	grid on fall plane	0.0397012	0.924219	4.29565	0.130408	1.84226	7.07868	1.51144	1.48514	0.0262972	0.0262972	1.73988
10	backward	selfinitiate	Shoulder Horizontal	Horizontal	90/90b	20-3	grid on fall plane	0.0683006	0.933037	7.32024	0.208013	2.07024	10.0478	1.58653	1.64941	-0.0628787	0.0628787	-3.96328
10	backward	selfinitiate	Elbow Horizontal	Horizontal	90/90b	20-3	grid on fall plane	0.0860867	1.05653	8.14806	0.264509	3.01949	8.76005	2.27875	2.01643	0.262323	0.262323	11.5117
10	backward	selfinitiate	Wrist Horizontal	Horizontal	90/90b	20-3	grid on fall plane	0.0846531	1.09405	7.73756	0.225831	2.19805	10.2741	2.09516	2.57024	-0.475084	0.475084	-22.6753
10	backward	selfinitiate	ASIS/GT Horizontal	Horizontal	90/90b	20-3	grid on fall plane	0.0382734	0.665432	5.75167	0.111872	1.26323	8.85604	0.997312	1.13427	-0.136955	0.136955	-13.7324
10	backward	selfinitiate	Knee Horizontal	Horizontal	90/90b	20-3	grid on fall plane	0.0210482	0.362272	5.81005	0.222849	2.91105	7.65527	1.91897	1.45926	0.45971	0.45971	23.9561
10	backward	selfinitiate	Ankle Horizontal	Horizontal	90/90b	20-3	grid on fall plane	0.0181193	0.434142	4.1736	0.373011	5.05664	7.37665	3.07474	2.06894	1.0058	1.0058	32.7116
10	backward	selfinitiate	Head Horizontal	Horizontal	90/90b	20-5	grid on fall plane	0.0392227	0.924219	4.24388	0.09951	1.84226	5.40151	1.51144	1.49931	0.0121288	0.0121288	0.802466
10	backward	selfinitiate	Shoulder Horizontal	Horizontal	90/90b	20-5	grid on fall plane	0.0671359	0.933037	7.19542	0.154352	2.07024	7.45576	1.58653	1.66755	-0.0810152	0.0810152	-5.10643
10	backward	selfinitiate	Elbow Horizontal	Horizontal	90/90b	20-5	grid on fall plane	0.0864095	1.05653	8.17861	0.227542	3.01949	7.53578	2.27875	2.0539	0.224852	0.224852	9.86733
10	backward	selfinitiate	Wrist Horizontal	Horizontal	90/90b	20-5	grid on fall plane	0.0859549	1.09405	7.85655	0.219287	2.19805	9.97645	2.09516	2.56952	-0.474356	0.474356	-22.6406
10	backward	selfinitiate	ASIS/GT Horizontal	Horizontal	90/90b	20-5	grid on fall plane	0.0382672	0.665432	5.75073	0.104174	1.26323	8.24666	0.997312	1.11487	-0.117554	0.117554	-11.7871
10	backward	selfinitiate	Knee Horizontal	Horizontal	90/90b	20-5	grid on fall plane	0.020371	0.362272	5.62314	0.136506	2.91105	4.68922	1.91897	1.65669	0.262285	0.262285	13.668
10	backward	selfinitiate	Ankle Horizontal	Horizontal	90/90b	20-5	grid on fall plane	0.0126219	0.434142	2.90732	0.20972	5.05664	4.14741	3.07474	2.6307	0.44404	0.44404	14.4416
10	backward	selfinitiate	Head Horizontal	Horizontal	90/90b	20-7	grid on fall plane	0.0400602	0.924219	4.3345	0.101383	1.84226	5.50315	1.51144	1.52273	-0.0112888	0.0112888	-0.74689
10	backward	selfinitiate	Shoulder Horizontal	Horizontal	90/90b	20-7	grid on fall plane	0.0669294	0.933037	7.17329	0.131411	2.07024	6.34763	1.58653	1.68015	-0.0936154	0.0936154	-5.90063
10	backward	selfinitiate	Elbow Horizontal	Horizontal	90/90b	20-7	grid on fall plane	0.086433	1.05653	8.18083	0.211871	3.01949	7.01679	2.27875	2.06307	0.215684	0.215684	9.465
10	backward	selfinitiate	Wrist Horizontal	Horizontal	90/90b	20-7	grid on fall plane	0.0861496	1.09405	7.87435	0.222017	2.19805	10.1006	2.09516	2.55743	-0.462268	0.462268	-22.0636
10	backward	selfinitiate	ASIS/GT Horizontal	Horizontal	90/90b	20-7	grid on fall plane	0.0383215	0.665432	5.75889	0.0998545	1.26323	7.90472	0.997312	1.14236	-0.145043	0.145043	-14.5434
10	backward	selfinitiate	Knee Horizontal	Horizontal	90/90b	20-7	grid on fall plane	0.01997	0.362272	5.51244	0.104436	2.91105	3.58758	1.91897	1.77659	0.142376	0.142376	7.4194
10	backward	selfinitiate	Ankle Horizontal	Horizontal	90/90b	20-7	grid on fall plane	0.0122637	0.434142	2.8248	0.167446	5.05664	3.3114	3.07474	2.85902	0.215715	0.215715	7.01573
10	backward	selfinitiate	Head Horizontal	Horizontal	90/90b	20-10	grid on fall plane	0.0408791	0.924219	4.4231	0.105947	1.84226	5.75094	1.51144	1.58436	-0.0729179	0.0729179	-4.8244
10	backward	selfinitiate	Shoulder Horizontal	Horizontal	90/90b	20-10	grid on fall plane	0.0665502	0.933037	7.13264	0.137687	2.07024	6.65077	1.58653	1.77136	-0.184829	0.184829	-11.6499
10	backward	selfinitiate	Elbow Horizontal	Horizontal	90/90b	20-10	grid on fall plane	0.0860012	1.05653	8.13997	0.204117	3.01949	6.75999	2.27875	2.08364	0.195113	0.195113	8.5623
10	backward	selfinitiate	Wrist Horizontal	Horizontal	90/90b	20-10	grid on fall plane	0.0865609	1.09405	7.91194	0.223192	2.19805	10.1541	2.09516	2.53821	-0.443049	0.443049	-21.1463
10	backward	selfinitiate	ASIS/GT Horizontal	Horizontal	90/90b	20-10	grid on fall plane	0.038478	0.665432	5.78241	0.103613	1.26323	8.20227	0.997312	1.13179	-0.134479	0.134479	-13.4841
10	backward	selfinitiate	Knee Horizontal	Horizontal	90/90b	20-10	grid on fall plane	0.0202193	0.362272	5.58125	0.106691	2.91105	3.66505	1.91897	1.75745	0.161521	0.161521	8.41704
10	backward	selfinitiate	Ankle Horizontal	Horizontal	90/90b	20-10	grid on fall plane	0.0121878	0.434142	2.80733	0.144513	5.05664	2.85788	3.07474	2.98942	0.0853174	0.0853174	2.77479
10	backward	selfinitiate	Head Horizontal	Horizontal	90/90b	20-12	grid on fall plane	0.0412247	0.924219	4.46049	0.108804	1.84226	5.90602	1.51144	1.57536	-0.0639238	0.0639238	-4.22933
10	backward	selfinitiate	Shoulder Horizontal	Horizontal	90/90b	20-12	grid on fall plane	0.0659748	0.933037	7.07097	0.140064	2.07024	6.7656	1.58653	1.79161	-0.205082	0.205082	-12.9265
10	backward	selfinitiate	Elbow Horizontal	Horizontal	90/90b	20-12	grid on fall plane	0.0862862	1.05653	8.16694	0.201807	3.01949	6.6835	2.27875	2.10252	0.176237	0.176237	7.73391
10	backward	selfinitiate	Wrist Horizontal	Horizontal	90/90b	20-12	grid on fall plane	0.0865796	1.09405	7.91366	0.224823	2.19805	10.2283	2.09516	2.56232	-0.467159	0.467159	-22.297
10	backward	selfinitiate	ASIS/GT Horizontal	Horizontal	90/90b	20-12	grid on fall plane	0.0377925	0.665432	5.67939	0.106194	1.26323	8.40661	0.997312	1.13538	-0.138069	0.138069	-13.8441
10	backward	selfinitiate	Knee Horizontal	Horizontal	90/90b	20-12	grid on fall plane	0.0203219	0.362272	5.60959	0.109012	2.91105	3.74476	1.91897	1.78833	0.130644	0.130644	6.80801
10	backward	selfinitiate	Ankle Horizontal	Horizontal	90/90b	20-12	grid on fall plane	0.0122079	0.434142	2.81196	0.144368	5.05664	2.85502	3.07474	2.99846	0.0762735	0.0762735	2.48065
10	backward	selfinitiate	Head Horizontal	Horizontal	90/90b	20-14	grid on fall plane	0.0412809	0.924219	4.46656	0.108854	1.84226	5.9087	1.51144	1.56641	-0.0549688	0.0549688	-3.63685
10	backward	selfinitiate	Shoulder Horizontal	Horizontal	90/90b	20-14	grid on fall plane	0.0658973	0.933037	7.06267	0.140569	2.07024	6.78999	1.58653	1.78806	-0.201525	0.201525	-12.7023
10	backward	selfinitiate	Elbow Horizontal	Horizontal	90/90b	20-14	grid on fall plane	0.0857066	1.05653	8.11208	0.20371	3.01949	6.7465	2.27875	2.11772	0.161036	0.161036	7.06684
10	backward	selfinitiate	Wrist Horizontal	Horizontal	90/90b	20-14	grid on fall plane	0.0868222	1.09405	7.93583	0.225234	2.19805	10.247	2.09516	2.58327	-0.48811	0.48811	-23.297
10	backward	selfinitiate	ASIS/GT Horizontal	Horizontal	90/90b	20-14	grid on fall plane	0.0373598	0.665432	5.61437	0.108835	1.26323	8.61566	0.997312	1.11801	-0.120702	0.120702	-12.1027
10	backward	selfinitiate	Knee Horizontal	Horizontal	90/90b	20-14	grid on fall plane	0.0205047	0.362272	5.66004	0.110421	2.91105	3.79316	1.91897	1.8133	0.105671	0.105671	5.50662
10	backward	selfinitiate	Ankle Horizontal	Horizontal	90/90b	20-14	grid on fall plane	0.0124158	0.434142	2.85986	0.145008	5.05664	2.86768	3.07474	3.00746	0.0672806	0.0672806	2.18817
11	backward	selfinitiate	Head Horizontal	Horizontal	90/90b	20-3	grid on fall plane	0.0313876	0.811303	3.86878	0.0931327	1.34327	6.93331	1.25572	1.16773	0.0879848	0.0879848	7.00674
11	backward	selfinitiate	Shoulder Horizontal	Horizontal	90/90b	20-3	grid on fall plane	0.0468897	0.845556	5.54542	0.183211	1.79402	10.2123	1.61285	1.36879	0.244063	0.244063	15.1324
11	backward	selfinitiate	Elbow Horizontal	Horizontal	90/90b	20-3	grid on fall plane	0.066944	0.932159	7.18161	0.234066	2.08459	11.2284	1.87063	1.82349	0.0471369	0.0471369	2.51984
11	backward	selfinitiate	Wrist Horizontal	Horizontal	90/90b	20-3	grid on fall plane	0.0726118	1.01478	7.15544	0.209939	2.11883	9.90827	2.01376	2.46847	-0.45471	0.45471	-22.5801
11	backward	selfinitiate	ASIS/GT Horizontal	Horizontal	90/90b	20-3	grid on fall plane	0.0266764	0.537591	4.96221	0.103274	1.08986	9.47592	0.84535	0.95897	-0.11362	0.11362	-13.4406
11	backward	selfinitiate	Knee Horizontal	Horizontal	90/90b	20-3	grid on fall plane	0.0140993	0.266244	5.29562	0.213604	2.5626	8.33542	1.63667	1.12398	0.512691	0.512691	31.3252
11	backward	selfinitiate	Ankle Horizontal	Horizontal	90/90b	20-3	grid on fall plane	0.0211613	0.49888	4.24176	0.376768	4.48619	8.39839	2.89905	2.14592	0.753128	0.753128	25.9784
11	backward	selfinitiate	Head Horizontal	Horizontal	90/90b	20-5	grid on fall plane	0.0315474	0.811303	3.88849	0.0756011	1.34327	5.62816	1.25572	1.24437	0.0113488	0.0113488	0.903773
11	backward	selfinitiate	Shoulder Horizontal	Horizontal	90/90b	20-5	grid on fall plane	0.0463678	0.845556	5.4837	0.129789	1.79402	7.23457	1.61285	1.39794	0.214916	0.214916	13.3252
11	backward	selfinitiate	Elbow Horizontal	Horizontal	90/90b	20-5	grid on fall plane	0.0665498	0.932159	7.13931	0.213983	2.08459	10.265	1.87063	1.84187	0.0287614	0.0287614	1.53753
11	backward	selfinitiate	Wrist Horizontal	Horizontal	90/90b	20-5	grid on fall plane	0.0728026	1.01478	7.17425	0.203179	2.11883	9.58921	2.01376	2.4038	-0.390035	0.390035	-19.3685
11	backward	selfinitiate	ASIS/GT Horizontal	Horizontal	90/90b	20-5	grid on fall plane	0.0272001	0.537591	5.05963	0.0891728	1.08986	8.18205	0.84535	0.96247	-0.11712	0.11712	-13.8546
11	backward	selfinitiate	Knee Horizontal	Horizontal	90/90b	20-5	grid on fall plane	0.0126481	0.266244	4.75055	0.130697	2.5626	5.10015	1.63667	1.27822	0.358455	0.358455	21.9015
11	backward	selfinitiate	Ankle Horizontal	Horizontal	90/90b	20-5	grid on fall plane	0.0159828	0.49888	3.20374	0.160322	4.48619	3.57369	2.89905	2.7977	0.10135	0.10135	3.49598
11	backward	selfinitiate	Head Horizontal	Horizontal	90/90b	20-7	grid on fall plane	0.0318257	0.811303	3.92279	0.0797082	1.34327	5.93392	1.25572	1.24155	0.0141635	0.0141635	1.12792
11	backward	selfinitiate	Shoulder Horizontal	Horizontal	90/90b	20-7	grid on fall plane	0.0470388	0.845556	5.56307	0.120182	1.79402	6.69903	1.61285	1.46376	0.149095	0.149095	9.24419
11	backward	selfinitiate	Elbow Horizontal	Horizontal	90/90b	20-7	grid on fall plane	0.0665232	0.932159	7.13646	0.196693	2.08459	9.43557	1.87063	1.87444	-0.00380563	0.00380563	-0.203441
11	backward	selfinitiate	Wrist Horizontal	Horizontal	90/90b	20-7	grid on fall plane	0.0723921	1.01478	7.13379	0.205645	2.11883	9.7056	2.01376	2.48237	-0.468611	0.468611	-23.2704
11	backward	selfinitiate	ASIS/GT Horizontal	Horizontal	90/90b	20-7	grid on fall plane	0.0271555	0.537591	5.05134	0.0851812	1.08986	7.8158	0.84535	0.990943	-0.145593	0.145593	-17.2228
11	backward	selfinitiate	Knee Horizontal	Horizontal	90/90b	20-7	grid on fall plane	0.0124483	0.266244	4.67553	0.0948459	2.5626	3.70116	1.63667	1.45147	0.1852	0.1852	11.3156
11	backward	selfinitiate	Ankle Horizontal	Horizontal	90/90b	20-7	grid on fall plane	0.0161122	0.49888	3.22967	0.151758	4.48619	3.38279	2.89905	3.03357	-0.134521	0.134521	-4.64019
11	backward	selfinitiate	Head Horizontal	Horizontal	90/90b	20-10	grid on fall plane	0.0316623	0.811303	3.90265	0.0876446	1.34327	6.52474	1.25572	1.26909	-0.0133773	0.0133773	-1.06531
11	backward	selfinitiate	Shoulder Horizontal	Horizontal	90/90b	20-10	grid on fall plane	0.0476547	0.845556	5.6359	0.121112	1.79402	6.75089	1.61285	1.47682	0.136027	0.136027	8.43397
11	backward	selfinitiate	Elbow Horizontal	Horizontal	90/90b	20-10	grid on fall plane	0.0669578	0.932159	7.18308	0.197063	2.08459	9.45332	1.87063	1.90491	-0.0342795	0.0342795	-1.83251
11	backward	selfinitiate	Wrist Horizontal	Horizontal	90/90b	20-10	grid on fall plane	0.0719181	1.01478	7.08708	0.210216	2.11883	9.9213	2.01376	2.55196	-0.538198	0.538198	-26.726
11	backward	selfinitiate	ASIS/GT Horizontal	Horizontal	90/90b	20-10	grid on fall plane	0.0270628	0.537591	5.0341	0.0809081	1.08986	7.42372	0.84535	0.972229	-0.126879	0.126879	-15.009
11	backward	selfinitiate	Knee Horizontal	Horizontal	90/90b	20-10	grid on fall plane	0.0122859	0.266244	4.61453	0.0846881	2.5626	3.30477	1.63667	1.55293	0.0837441	0.0837441	5.11673
11	backward	selfinitiate	Ankle Horizontal	Horizontal	90/90b	20-10	grid on fall plane	0.0162718	0.49888	3.26167	0.169335	4.48619	3.77457	2.89905	3.16433	-0.265284	0.265284	-9.15073
11	backward	selfinitiate	Head Horizontal	Horizontal	90/90b	20-12	grid on fall plane	0.0316039	0.811303	3.89545	0.0903913	1.34327	6.72922	1.25572	1.25162	0.00409468	0.00409468	0.326083
11	backward	selfinitiate	Shoulder Horizontal	Horizontal	90/90b	20-12	grid on fall plane	0.0478266	0.845556	5.65623	0.122034	1.79402	6.80225	1.61285	1.49154	0.121313	0.121313	7.52165
11	backward	selfinitiate	Elbow Horizontal	Horizontal	90/90b	20-12	grid on fall plane	0.067151	0.932159	7.20382	0.206572	2.08459	9.90948	1.87063	1.93454	-0.0639142	0.0639142	-3.41672
11	backward	selfinitiate	Wrist Horizontal	Horizontal	90/90b	20-12	grid on fall plane	0.0721583	1.01478	7.11076	0.21154	2.11883	9.98381	2.01376	2.55407	-0.540312	0.540312	-26.831
11	backward	selfinitiate	ASIS/GT Horizontal	Horizontal	90/90b	20-12	grid on fall plane	0.0268444	0.537591	4.99347	0.0808666	1.08986	7.41991	0.84535	0.994336	-0.148987	0.148987	-17.6242
11	backward	selfinitiate	Knee Horizontal	Horizontal	90/90b	20-12	grid on fall plane	0.0123028	0.266244	4.62086	0.0835252	2.5626	3.25939	1.63667	1.57272	0.0639549	0.0639549	3.90762
11	backward	selfinitiate	Ankle Horizontal	Horizontal	90/90b	20-12	grid on fall plane	0.0162746	0.49888	3.26222	0.17565	4.48619	3.91534	2.89905	3.19953	-0.300479	0.300479	-10.3648
11	backward	selfinitiate	Head Horizontal	Horizontal	90/90b	20-14	grid on fall plane	0.0314715	0.811303	3.87913	0.0904787	1.34327	6.73573	1.25572	1.24847	0.00724175	0.00724175	0.576703
11	backward	selfinitiate	Shoulder Horizontal	Horizontal	90/90b	20-14	grid on fall plane	0.0478329	0.845556	5.65698	0.122224	1.79402	6.81287	1.61285	1.48144	0.131407	0.131407	8.14748
11	backward	selfinitiate	Elbow Horizontal	Horizontal	90/90b	20-14	grid on fall plane	0.0674327	0.932159	7.23403	0.210994	2.08459	10.1216	1.87063	1.9177	-0.0470742	0.0470742	-2.51649
11	backward	selfinitiate	Wrist Horizontal	Horizontal	90/90b	20-14	grid on fall plane	0.0722277	1.01478	7.11759	0.211247	2.11883	9.96997	2.01376	2.57081	-0.557051	0.557051	-27.6622
11	backward	selfinitiate	ASIS/GT Horizontal	Horizontal	90/90b	20-14	grid on fall plane	0.0262469	0.537591	4.88232	0.080949	1.08986	7.42748	0.84535	1.01351	-0.168155	0.168155	-19.8918
11	backward	selfinitiate	Knee Horizontal	Horizontal	90/90b	20-14	grid on fall plane	0.0121242	0.266244	4.55381	0.0835872	2.5626	3.26181	1.63667	1.57532	0.061355	0.061355	3.74877
11	backward	selfinitiate	Ankle Horizontal	Horizontal	90/90b	20-14	grid on fall plane	0.0162431	0.49888	3.25592	0.177422	4.48619	3.95485	2.89905	3.21084	-0.311787	0.311787	-10.7548
12	backward	selfinitiate	Head Horizontal	Horizontal	90/90b	20-3	grid on fall plane	0.0442338	0.873577	5.06352	0.111965	1.96882	5.68688	1.85077	1.59117	0.2596	0.2596	14.0266
12	backward	selfinitiate	Shoulder Horizontal	Horizontal	90/90b	20-3	grid on fall plane	0.0615659	0.931078	6.61233	0.176582	1.86763	9.45486	1.71347	1.5361	0.177377	0.177377	10.3519
12	backward	selfinitiate	Elbow Horizontal	Horizontal	90/90b	20-3	grid on fall plane	0.0704144	1.03913	6.77628	0.213306	2.25869	9.44379	1.95897	1.93683	0.0221408	0.0221408	1.13023
12	backward	selfinitiate	Wrist Horizontal	Horizontal	90/90b	20-3	grid on fall plane	0.0831689	1.12214	7.41166	0.193997	2.17046	8.93804	2.1321	2.50026	-0.368162	0.368162	-17.2676
12	backward	selfinitiate	ASIS/GT Horizontal	Horizontal	90/90b	20-3	grid on fall plane	0.0363999	0.687883	5.29159	0.102488	1.19673	8.56406	1.04628	1.16815	-0.121871	0.121871	-11.648
12	backward	selfinitiate	Knee Horizontal	Horizontal	90/90b	20-3	grid on fall plane	0.00920643	0.358317	2.56935	0.174291	1.97822	8.81047	1.39801	1.10018	0.297838	0.297838	21.3044
12	backward	selfinitiate	Ankle Horizontal	Horizontal	90/90b	20-3	grid on fall plane	0.0151302	0.357232	4.23539	0.310851	3.50211	8.87609	2.26723	1.54774	0.719495	0.719495	31.7345
12	backward	selfinitiate	Head Horizontal	Horizontal	90/90b	20-5	grid on fall plane	0.0429948	0.873577	4.9217	0.0897288	1.96882	4.55749	1.85077	1.71138	0.139394	0.139394	7.53165
12	backward	selfinitiate	Shoulder Horizontal	Horizontal	90/90b	20-5	grid on fall plane	0.0619098	0.931078	6.64926	0.12871	1.86763	6.89162	1.71347	1.72248	-0.00900203	0.00900203	-0.525367
12	backward	selfinitiate	Elbow Horizontal	Horizontal	90/90b	20-5	grid on fall plane	0.0700807	1.03913	6.74416	0.175221	2.25869	7.75767	1.95897	1.98733	-0.0283634	0.0283634	-1.44787
12	backward	selfinitiate	Wrist Horizontal	Horizontal	90/90b	20-5	grid on fall plane	0.0832676	1.12214	7.42045	0.191775	2.17046	8.83567	2.1321	2.39555	-0.26345	0.26345	-12.3564
12	backward	selfinitiate	ASIS/GT Horizontal	Horizontal	90/90b	20-5	grid on fall plane	0.0358186	0.687883	5.20708	0.0940035	1.19673	7.85506	1.04628	1.16701	-0.120726	0.120726	-11.5386
12	backward	selfinitiate	Knee Horizontal	Horizontal	90/90b	20-5	grid on fall plane	0.00781503	0.358317	2.18104	0.106672	1.97822	5.39233	1.39801	1.18669	0.211319	0.211319	15.1156
12	backward	selfinitiate	Ankle Horizontal	Horizontal	90/90b	20-5	grid on fall plane	0.00990603	0.357232	2.77299	0.156042	3.50211	4.45566	2.26723	2.03684	0.230391	0.230391	10.1618
12	backward	selfinitiate	Head Horizontal	Horizontal	90/90b	20-7	grid on fall plane	0.0431013	0.873577	4.93389	0.0880689	1.96882	4.47318	1.85077	1.74949	0.101286	0.101286	5.47261
12	backward	selfinitiate	Shoulder Horizontal	Horizontal	90/90b	20-7	grid on fall plane	0.0613921	0.931078	6.59366	0.119857	1.86763	6.41762	1.71347	1.82678	-0.113302	0.113302	-6.61239
12	backward	selfinitiate	Elbow Horizontal	Horizontal	90/90b	20-7	grid on fall plane	0.0695598	1.03913	6.69404	0.151586	2.25869	6.71126	1.95897	1.96696	-0.00799083	0.00799083	-0.40791
12	backward	selfinitiate	Wrist Horizontal	Horizontal	90/90b	20-7	grid on fall plane	0.0828821	1.12214	7.3861	0.214388	2.17046	9.87752	2.1321	2.5505	-0.418406	0.418406	-19.6242
12	backward	selfinitiate	ASIS/GT Horizontal	Horizontal	90/90b	20-7	grid on fall plane	0.0361821	0.687883	5.25993	0.091627	1.19673	7.65647	1.04628	1.16892	-0.122641	0.122641	-11.7216
12	backward	selfinitiate	Knee Horizontal	Horizontal	90/90b	20-7	grid on fall plane	0.00763623	0.358317	2.13114	0.0774894	1.97822	3.91712	1.39801	1.30474	0.0932746	0.0932746	6.67194
12	backward	selfinitiate	Ankle Horizontal	Horizontal	90/90b	20-7	grid on fall plane	0.00987792	0.357232	2.76512	0.130917	3.50211	3.73824	2.26723	2.20071	0.0665205	0.0665205	2.934
12	backward	selfinitiate	Head Horizontal	Horizontal	90/90b	20-10	grid on fall plane	0.0429037	0.873577	4.91127	0.0886654	1.96882	4.50348	1.85077	1.77167	0.0790999	0.0790999	4.27389
12	backward	selfinitiate	Shoulder Horizontal	Horizontal	90/90b	20-10	grid on fall plane	0.0618895	0.931078	6.64708	0.121752	1.86763	6.51909	1.71347	1.82047	-0.106994	0.106994	-6.24428
12	backward	selfinitiate	Elbow Horizontal	Horizontal	90/90b	20-10	grid on fall plane	0.0691733	1.03913	6.65685	0.136765	2.25869	6.05506	1.95897	2.00963	-0.0506599	0.0506599	-2.58605
12	backward	selfinitiate	Wrist Horizontal	Horizontal	90/90b	20-10	grid on fall plane	0.0833575	1.12214	7.42847	0.225843	2.17046	10.4053	2.1321	2.54114	-0.409046	0.409046	-19.1851
12	backward	selfinitiate	ASIS/GT Horizontal	Horizontal	90/90b	20-10	grid on fall plane	0.0358218	0.687883	5.20754	0.100701	1.19673	8.41473	1.04628	1.17414	-0.127855	0.127855	-12.2199
12	backward	selfinitiate	Knee Horizontal	Horizontal	90/90b	20-10	grid on fall plane	0.00787303	0.358317	2.19723	0.077111	1.97822	3.89799	1.39801	1.31797	0.0800416	0.0800416	5.72538
12	backward	selfinitiate	Ankle Horizontal	Horizontal	90/90b	20-10	grid on fall plane	0.0100669	0.357232	2.81803	0.125727	3.50211	3.59004	2.26723	2.25767	0.00956369	0.00956369	0.421822
12	backward	selfinitiate	Head Horizontal	Horizontal	90/90b	20-12	grid on fall plane	0.0425236	0.873577	4.86775	0.0885147	1.96882	4.49582	1.85077	1.78279	0.0679861	0.0679861	3.67339
12	backward	selfinitiate	Shoulder Horizontal	Horizontal	90/90b	20-12	grid on fall plane	0.0618257	0.931078	6.64022	0.12402	1.86763	6.64053	1.71347	1.84305	-0.129581	0.129581	-7.56247
12	backward	selfinitiate	Elbow Horizontal	Horizontal	90/90b	20-12	grid on fall plane	0.0685784	1.03913	6.59959	0.13421	2.25869	5.94197	1.95897	2.0391	-0.0801304	0.0801304	-4.09044
12	backward	selfinitiate	Wrist Horizontal	Horizontal	90/90b	20-12	grid on fall plane	0.0833317	1.12214	7.42617	0.225701	2.17046	10.3987	2.1321	2.54836	-0.416268	0.416268	-19.5239
12	backward	selfinitiate	ASIS/GT Horizontal	Horizontal	90/90b	20-12	grid on fall plane	0.0355905	0.687883	5.17392	0.103101	1.19673	8.61524	1.04628	1.17009	-0.123812	0.123812	-11.8335
12	backward	selfinitiate	Knee Horizontal	Horizontal	90/90b	20-12	grid on fall plane	0.00797293	0.358317	2.2251	0.0797865	1.97822	4.03324	1.39801	1.30008	0.0979295	0.0979295	7.00491
12	backward	selfinitiate	Ankle Horizontal	Horizontal	90/90b	20-12	grid on fall plane	0.0103039	0.357232	2.88437	0.131306	3.50211	3.74933	2.26723	2.2973	-0.0300719	0.0300719	-1.32637
12	backward	selfinitiate	Head Horizontal	Horizontal	90/90b	20-14	grid on fall plane	0.0429557	0.873577	4.91722	0.0887467	1.96882	4.5076	1.85077	1.79573	0.0550458	0.0550458	2.97421
12	backward	selfinitiate	Shoulder Horizontal	Horizontal	90/90b	20-14	grid on fall plane	0.0617478	0.931078	6.63186	0.124238	1.86763	6.65219	1.71347	1.84607	-0.132593	0.132593	-7.73828
12	backward	selfinitiate	Elbow Horizontal	Horizontal	90/90b	20-14	grid on fall plane	0.0685294	1.03913	6.59488	0.133319	2.25869	5.9025	1.95897	2.04953	-0.0905629	0.0905629	-4.62299
12	backward	selfinitiate	Wrist Horizontal	Horizontal	90/90b	20-14	grid on fall plane	0.0830005	1.12214	7.39665	0.225542	2.17046	10.3914	2.1321	2.55389	-0.421798	0.421798	-19.7833
12	backward	selfinitiate	ASIS/GT Horizontal	Horizontal	90/90b	20-14	grid on fall plane	0.035516	0.687883	5.16308	0.104043	1.19673	8.69399	1.04628	1.16846	-0.122178	0.122178	-11.6773
12	backward	selfinitiate	Knee Horizontal	Horizontal	90/90b	20-14	grid on fall plane	0.00792068	0.358317	2.21052	0.0805593	1.97822	4.07231	1.39801	1.30097	0.0970437	0.0970437	6.94154
12	backward	selfinitiate	Ankle Horizontal	Horizontal	90/90b	20-14	grid on fall plane	0.0103596	0.357232	2.89997	0.132093	3.50211	3.77181	2.26723	2.30494	-0.0377093	0.0377093	-1.66323
1	backward	perturbation	Head Horizontal	Horizontal	90/90b	20-3	grid on fall plane	0.0703735	0.642637	10.9507	0.299621	2.79394	10.724	2.42922	1.74062	0.688601	0.688601	28.3466
1	backward	perturbation	Shoulder Horizontal	Horizontal	90/90b	20-3	grid on fall plane	0.0501888	0.480981	10.4347	0.257876	2.62721	9.8156	2.31485	1.32507	0.989784	0.989784	42.758
1	backward	perturbation	Elbow Horizontal	Horizontal	90/90b	20-3	grid on fall plane	0.017259	0.207504	8.31745	0.367567	3.00718	12.223	2.28292	0.696741	1.58618	1.58618	69.4802
1	backward	perturbation	Wrist Horizontal	Horizontal	90/90b	20-3	grid on fall plane	0.0127364	0.188513	6.75626	0.250927	2.59133	9.68334	1.33412	1.12544	0.208677	0.208677	15.6415
1	backward	perturbation	ASIS/GT Horizontal	Horizontal	90/90b	20-3	grid on fall plane	0.019669	0.211148	9.31527	0.177919	1.89582	9.38479	1.15714	1.04072	0.116426	0.116426	10.0615
1	backward	perturbation	Knee Horizontal	Horizontal	90/90b	20-3	grid on fall plane	0.0427429	0.458122	9.33003	0.351003	2.39703	14.6432	1.67325	1.37624	0.297019	0.297019	17.751
1	backward	perturbation	Ankle Horizontal	Horizontal	90/90b	20-3	grid on fall plane	0.025656	0.964617	2.65971	0.422821	4.22096	10.0172	3.44967	2.53243	0.917241	0.917241	26.5892
1	backward	perturbation	Head Horizontal	Horizontal	90/90b	20-5	grid on fall plane	0.0703218	0.642637	10.9427	0.237348	2.79394	8.49509	2.42922	1.89005	0.539174	0.539174	22.1954
1	backward	perturbation	Shoulder Horizontal	Horizontal	90/90b	20-5	grid on fall plane	0.0521032	0.480981	10.8327	0.218415	2.62721	8.31357	2.31485	1.66078	0.654074	0.654074	28.2555
1	backward	perturbation	Elbow Horizontal	Horizontal	90/90b	20-5	grid on fall plane	0.0148704	0.207504	7.16632	0.294116	3.00718	9.78045	2.28292	1.11978	1.16314	1.16314	50.9498
1	backward	perturbation	Wrist Horizontal	Horizontal	90/90b	20-5	grid on fall plane	0.0129431	0.188513	6.86589	0.217028	2.59133	8.37518	1.33412	1.31481	0.0193097	0.0193097	1.44737
1	backward	perturbation	ASIS/GT Horizontal	Horizontal	90/90b	20-5	grid on fall plane	0.0219108	0.211148	10.377	0.156673	1.89582	8.26412	1.15714	1.16388	-0.00674219	0.00674219	-0.582659
1	backward	perturbation	Knee Horizontal	Horizontal	90/90b	20-5	grid on fall plane	0.0371428	0.458122	8.10764	0.223767	2.39703	9.33515	1.67325	1.56799	0.105261	0.105261	6.29078
1	backward	perturbation	Ankle Horizontal	Horizontal	90/90b	20-5	grid on fall plane	0.0220485	0.964617	2.28572	0.243789	4.22096	5.77568	3.44967	2.88696	0.562708	0.562708	16.3119
1	backward	perturbation	Head Horizontal	Horizontal	90/90b	20-7	grid on fall plane	0.0701673	0.642637	10.9187	0.187007	2.79394	6.69332	2.42922	2.11467	0.314548	0.314548	12.9485
1	backward	perturbation	Shoulder Horizontal	Horizontal	90/90b	20-7	grid on fall plane	0.0519481	0.480981	10.8004	0.207981	2.62721	7.91643	2.31485	1.8036	0.511255	0.511255	22.0859
1	backward	perturbation	Elbow Horizontal	Horizontal	90/90b	20-7	grid on fall plane	0.0144851	0.207504	6.98063	0.258093	3.00718	8.58255	2.28292	1.35994	0.92298	0.92298	40.4298
1	backward	perturbation	Wrist Horizontal	Horizontal	90/90b	20-7	grid on fall plane	0.0127186	0.188513	6.7468	0.226371	2.59133	8.73571	1.33412	1.32343	0.0106958	0.0106958	0.80171
1	backward	perturbation	ASIS/GT Horizontal	Horizontal	90/90b	20-7	grid on fall plane	0.0214598	0.211148	10.1634	0.134556	1.89582	7.0975	1.15714	1.20941	-0.0522689	0.0522689	-4.51706
1	backward	perturbation	Knee Horizontal	Horizontal	90/90b	20-7	grid on fall plane	0.0378424	0.458122	8.26033	0.179019	2.39703	7.46837	1.67325	1.68929	-0.0160334	0.0160334	-0.958219
1	backward	perturbation	Ankle Horizontal	Horizontal	90/90b	20-7	grid on fall plane	0.0225667	0.964617	2.33945	0.199266	4.22096	4.72088	3.44967	3.02382	0.425849	0.425849	12.3446
1	backward	perturbation	Head Horizontal	Horizontal	90/90b	20-10	grid on fall plane	0.0702056	0.642637	10.9246	0.151823	2.79394	5.43402	2.42922	2.32927	0.0999531	0.0999531	4.11462
1	backward	perturbation	Shoulder Horizontal	Horizontal	90/90b	20-10	grid on fall plane	0.0509875	0.480981	10.6007	0.194573	2.62721	7.40606	2.31485	1.8827	0.432158	0.432158	18.6689
1	backward	perturbation	Elbow Horizontal	Horizontal	90/90b	20-10	grid on fall plane	0.0136193	0.207504	6.5634	0.23859	3.00718	7.934	2.28292	1.48462	0.798304	0.798304	34.9686
1	backward	perturbation	Wrist Horizontal	Horizontal	90/90b	20-10	grid on fall plane	0.0136997	0.188513	7.26726	0.257306	2.59133	9.9295	1.33412	1.45097	-0.11685	0.11685	-8.75855
1	backward	perturbation	ASIS/GT Horizontal	Horizontal	90/90b	20-10	grid on fall plane	0.021369	0.211148	10.1204	0.110817	1.89582	5.84535	1.15714	1.21312	-0.0559761	0.0559761	-4.83744
1	backward	perturbation	Knee Horizontal	Horizontal	90/90b	20-10	grid on fall plane	0.0363325	0.458122	7.93075	0.149538	2.39703	6.23846	1.67325	1.79113	-0.117879	0.117879	-7.0449
1	backward	perturbation	Ankle Horizontal	Horizontal	90/90b	20-10	grid on fall plane	0.0220159	0.964617	2.28234	0.194204	4.22096	4.60094	3.44967	3.112	0.337673	0.337673	9.78855
1	backward	perturbation	Head Horizontal	Horizontal	90/90b	20-12	grid on fall plane	0.0703558	0.642637	10.948	0.154729	2.79394	5.53801	2.42922	2.34977	0.0794485	0.0794485	3.27054
1	backward	perturbation	Shoulder Horizontal	Horizontal	90/90b	20-12	grid on fall plane	0.0512476	0.480981	10.6548	0.19242	2.62721	7.32414	2.31485	1.93894	0.375912	0.375912	16.2391
1	backward	perturbation	Elbow Horizontal	Horizontal	90/90b	20-12	grid on fall plane	0.0135975	0.207504	6.5529	0.223109	3.00718	7.41921	2.28292	1.56394	0.718976	0.718976	31.4937
1	backward	perturbation	Wrist Horizontal	Horizontal	90/90b	20-12	grid on fall plane	0.0142947	0.188513	7.58288	0.259965	2.59133	10.0321	1.33412	1.64644	-0.312315	0.312315	-23.4098
1	backward	perturbation	ASIS/GT Horizontal	Horizontal	90/90b	20-12	grid on fall plane	0.0210757	0.211148	9.9815	0.108408	1.89582	5.71828	1.15714	1.26312	-0.105977	0.105977	-9.1585
1	backward	perturbation	Knee Horizontal	Horizontal	90/90b	20-12	grid on fall plane	0.0365348	0.458122	7.97492	0.149003	2.39703	6.21615	1.67325	1.82066	-0.147406	0.147406	-8.80952
1	backward	perturbation	Ankle Horizontal	Horizontal	90/90b	20-12	grid on fall plane	0.0218915	0.964617	2.26945	0.203628	4.22096	4.8242	3.44967	3.21453	0.235146	0.235146	6.81648
1	backward	perturbation	Head Horizontal	Horizontal	90/90b	20-14	grid on fall plane	0.0702614	0.642637	10.9333	0.156893	2.79394	5.61549	2.42922	2.36181	0.0674063	0.0674063	2.77481
1	backward	perturbation	Shoulder Horizontal	Horizontal	90/90b	20-14	grid on fall plane	0.0509789	0.480981	10.5989	0.196328	2.62721	7.47287	2.31485	1.92196	0.392891	0.392891	16.9726
1	backward	perturbation	Elbow Horizontal	Horizontal	90/90b	20-14	grid on fall plane	0.0138785	0.207504	6.68831	0.226595	3.00718	7.53512	2.28292	1.59022	0.692701	0.692701	30.3428
1	backward	perturbation	Wrist Horizontal	Horizontal	90/90b	20-14	grid on fall plane	0.0149104	0.188513	7.90948	0.262904	2.59133	10.1456	1.33412	1.71872	-0.384602	0.384602	-28.8281
1	backward	perturbation	ASIS/GT Horizontal	Horizontal	90/90b	20-14	grid on fall plane	0.0213497	0.211148	10.1112	0.10706	1.89582	5.64714	1.15714	1.26921	-0.112066	0.112066	-9.68474
1	backward	perturbation	Knee Horizontal	Horizontal	90/90b	20-14	grid on fall plane	0.0363046	0.458122	7.92466	0.150465	2.39703	6.27712	1.67325	1.83186	-0.158603	0.158603	-9.47874
1	backward	perturbation	Ankle Horizontal	Horizontal	90/90b	20-14	grid on fall plane	0.0219492	0.964617	2.27544	0.209118	4.22096	4.95427	3.44967	3.18714	0.262531	0.262531	7.61031
2	backward	perturbation	Head Horizontal	Horizontal	90/90b	20-3	grid on fall plane	0.061592	0.658346	9.35557	0.270196	2.60208	10.3839	2.4919	1.88004	0.611855	0.611855	24.5538
2	backward	perturbation	Shoulder Horizontal	Horizontal	90/90b	20-3	grid on fall plane	0.0367305	0.513386	7.15456	0.204948	2.16433	9.46933	1.89197	1.40097	0.490994	0.490994	25.9515
2	backward	perturbation	Elbow Horizontal	Horizontal	90/90b	20-3	grid on fall plane	0.0323476	0.299347	10.8061	0.353959	2.48787	14.2274	2.20348	0.821917	1.38157	1.38157	62.6992
2	backward	perturbation	Wrist Horizontal	Horizontal	90/90b	20-3	grid on fall plane	0.0179981	0.270704	6.64863	0.338853	3.47215	9.75919	2.11485	1.62204	0.492805	0.492805	23.3022
2	backward	perturbation	ASIS/GT Horizontal	Horizontal	90/90b	20-3	grid on fall plane	0.0204165	0.192545	10.6035	0.264985	2.29583	11.542	1.47149	0.952756	0.518732	0.518732	35.2522
2	backward	perturbation	Knee Horizontal	Horizontal	90/90b	20-3	grid on fall plane	0.0459247	0.453958	10.1165	0.407287	2.88878	14.099	1.95124	1.7141	0.237141	0.237141	12.1533
2	backward	perturbation	Ankle Horizontal	Horizontal	90/90b	20-3	grid on fall plane	0.0422336	0.94919	4.44943	0.434605	5.01415	8.66758	4.07943	2.7386	1.34082	1.34082	32.868
2	backward	perturbation	Head Horizontal	Horizontal	90/90b	20-5	grid on fall plane	0.0616817	0.658346	9.3692	0.19654	2.60208	7.5532	2.4919	2.18142	0.310474	0.310474	12.4594
2	backward	perturbation	Shoulder Horizontal	Horizontal	90/90b	20-5	grid on fall plane	0.03748	0.513386	7.30056	0.154548	2.16433	7.14068	1.89197	1.65448	0.237489	0.237489	12.5525
2	backward	perturbation	Elbow Horizontal	Horizontal	90/90b	20-5	grid on fall plane	0.0318104	0.299347	10.6266	0.306165	2.48787	12.3063	2.20348	0.977987	1.2255	1.2255	55.6163
2	backward	perturbation	Wrist Horizontal	Horizontal	90/90b	20-5	grid on fall plane	0.0132932	0.270704	4.91062	0.2131	3.47215	6.13742	2.11485	2.15827	-0.0434196	0.0434196	-2.05308
2	backward	perturbation	ASIS/GT Horizontal	Horizontal	90/90b	20-5	grid on fall plane	0.0225663	0.192545	11.72	0.188508	2.29583	8.21088	1.47149	1.25752	0.213968	0.213968	14.5409
2	backward	perturbation	Knee Horizontal	Horizontal	90/90b	20-5	grid on fall plane	0.0409348	0.453958	9.01732	0.258847	2.88878	8.96044	1.95124	1.68898	0.262269	0.262269	13.4411
2	backward	perturbation	Ankle Horizontal	Horizontal	90/90b	20-5	grid on fall plane	0.0411515	0.94919	4.33543	0.396343	5.01415	7.90449	4.07943	3.05607	1.02335	1.02335	25.0857
2	backward	perturbation	Head Horizontal	Horizontal	90/90b	20-7	grid on fall plane	0.0619023	0.658346	9.40271	0.153145	2.60208	5.88548	2.4919	2.36222	0.129674	0.129674	5.20382
2	backward	perturbation	Shoulder Horizontal	Horizontal	90/90b	20-7	grid on fall plane	0.0378851	0.513386	7.37946	0.147213	2.16433	6.80178	1.89197	1.71317	0.178798	0.178798	9.4504
2	backward	perturbation	Elbow Horizontal	Horizontal	90/90b	20-7	grid on fall plane	0.0323281	0.299347	10.7995	0.261612	2.48787	10.5155	2.20348	1.23098	0.972507	0.972507	44.135
2	backward	perturbation	Wrist Horizontal	Horizontal	90/90b	20-7	grid on fall plane	0.0131996	0.270704	4.87604	0.213619	3.47215	6.15236	2.11485	2.04755	0.0672975	0.0672975	3.18215
2	backward	perturbation	ASIS/GT Horizontal	Horizontal	90/90b	20-7	grid on fall plane	0.021489	0.192545	11.1605	0.153218	2.29583	6.67377	1.47149	1.41863	0.0528609	0.0528609	3.59234
2	backward	perturbation	Knee Horizontal	Horizontal	90/90b	20-7	grid on fall plane	0.0426507	0.453958	9.39531	0.173859	2.88878	6.01843	1.95124	1.86334	0.0879095	0.0879095	4.5053
2	backward	perturbation	Ankle Horizontal	Horizontal	90/90b	20-7	grid on fall plane	0.0437914	0.94919	4.61356	0.350886	5.01415	6.99792	4.07943	3.33824	0.741183	0.741183	18.1688
2	backward	perturbation	Head Horizontal	Horizontal	90/90b	20-10	grid on fall plane	0.062688	0.658346	9.52205	0.140065	2.60208	5.3828	2.4919	2.50855	-0.0166516	0.0166516	-0.668229
2	backward	perturbation	Shoulder Horizontal	Horizontal	90/90b	20-10	grid on fall plane	0.0365936	0.513386	7.12789	0.14383	2.16433	6.64545	1.89197	1.81404	0.0779266	0.0779266	4.11881
2	backward	perturbation	Elbow Horizontal	Horizontal	90/90b	20-10	grid on fall plane	0.0317707	0.299347	10.6133	0.205725	2.48787	8.26912	2.20348	1.50786	0.69562	0.69562	31.5691
2	backward	perturbation	Wrist Horizontal	Horizontal	90/90b	20-10	grid on fall plane	0.0129804	0.270704	4.79506	0.223112	3.47215	6.42576	2.11485	2.02749	0.0873535	0.0873535	4.13049
2	backward	perturbation	ASIS/GT Horizontal	Horizontal	90/90b	20-10	grid on fall plane	0.0221466	0.192545	11.5021	0.11902	2.29583	5.1842	1.47149	1.45147	0.0200202	0.0200202	1.36054
2	backward	perturbation	Knee Horizontal	Horizontal	90/90b	20-10	grid on fall plane	0.0398857	0.453958	8.78622	0.157203	2.88878	5.44186	1.95124	2.08618	-0.134935	0.134935	-6.91531
2	backward	perturbation	Ankle Horizontal	Horizontal	90/90b	20-10	grid on fall plane	0.0448798	0.94919	4.72822	0.365909	5.01415	7.29754	4.07943	3.60216	0.477268	0.477268	11.6994
2	backward	perturbation	Head Horizontal	Horizontal	90/90b	20-12	grid on fall plane	0.0629653	0.658346	9.56417	0.140301	2.60208	5.39188	2.4919	2.52841	-0.0365142	0.0365142	-1.46532
2	backward	perturbation	Shoulder Horizontal	Horizontal	90/90b	20-12	grid on fall plane	0.0367224	0.513386	7.15299	0.147876	2.16433	6.8324	1.89197	1.86725	0.0247184	0.0247184	1.30649
2	backward	perturbation	Elbow Horizontal	Horizontal	90/90b	20-12	grid on fall plane	0.0321748	0.299347	10.7483	0.208703	2.48787	8.3888	2.20348	1.54001	0.663474	0.663474	30.1103
2	backward	perturbation	Wrist Horizontal	Horizontal	90/90b	20-12	grid on fall plane	0.0138719	0.270704	5.12438	0.231119	3.47215	6.65639	2.11485	2.17974	-0.0648928	0.0648928	-3.06844
2	backward	perturbation	ASIS/GT Horizontal	Horizontal	90/90b	20-12	grid on fall plane	0.0217101	0.192545	11.2753	0.117812	2.29583	5.13155	1.47149	1.44841	0.0230789	0.0230789	1.5684
2	backward	perturbation	Knee Horizontal	Horizontal	90/90b	20-12	grid on fall plane	0.039498	0.453958	8.70082	0.160215	2.88878	5.54611	1.95124	2.10841	-0.157166	0.157166	-8.05464
2	backward	perturbation	Ankle Horizontal	Horizontal	90/90b	20-12	grid on fall plane	0.0445268	0.94919	4.69103	0.376488	5.01415	7.50851	4.07943	3.66606	0.413364	0.413364	10.1329
2	backward	perturbation	Head Horizontal	Horizontal	90/90b	20-14	grid on fall plane	0.063074	0.658346	9.58067	0.140639	2.60208	5.40487	2.4919	2.53555	-0.0436569	0.0436569	-1.75195
2	backward	perturbation	Shoulder Horizontal	Horizontal	90/90b	20-14	grid on fall plane	0.0367186	0.513386	7.15224	0.151111	2.16433	6.98186	1.89197	1.88208	0.009881	0.009881	0.522261
2	backward	perturbation	Elbow Horizontal	Horizontal	90/90b	20-14	grid on fall plane	0.0322313	0.299347	10.7672	0.211892	2.48787	8.51701	2.20348	1.52844	0.675047	0.675047	30.6355
2	backward	perturbation	Wrist Horizontal	Horizontal	90/90b	20-14	grid on fall plane	0.0138121	0.270704	5.10228	0.231242	3.47215	6.65991	2.11485	2.19476	-0.0799128	0.0799128	-3.77865
2	backward	perturbation	ASIS/GT Horizontal	Horizontal	90/90b	20-14	grid on fall plane	0.0218733	0.192545	11.3601	0.119079	2.29583	5.18676	1.47149	1.42342	0.0480727	0.0480727	3.26694
2	backward	perturbation	Knee Horizontal	Horizontal	90/90b	20-14	grid on fall plane	0.0401229	0.453958	8.83847	0.160205	2.88878	5.54576	1.95124	2.10643	-0.155182	0.155182	-7.95297
2	backward	perturbation	Ankle Horizontal	Horizontal	90/90b	20-14	grid on fall plane	0.0447831	0.94919	4.71803	0.375951	5.01415	7.49781	4.07943	3.66866	0.410765	0.410765	10.0692
3	backward	perturbation	Head Horizontal	Horizontal	90/90b	20-3	grid on fall plane	0.0836788	0.733074	11.4148	0.323289	3.24665	9.95761	2.9467	2.40226	0.544446	0.544446	18.4764
3	backward	perturbation	Shoulder Horizontal	Horizontal	90/90b	20-3	grid on fall plane	0.0587957	0.561732	10.4669	0.306738	3.11003	9.86286	2.71828	1.97397	0.74431	0.74431	27.3816
3	backward	perturbation	Elbow Horizontal	Horizontal	90/90b	20-3	grid on fall plane	0.0235129	0.407505	5.76998	0.240997	3.08614	7.80901	1.64732	1.40312	0.244196	0.244196	14.8238
3	backward	perturbation	Wrist Horizontal	Horizontal	90/90b	20-3	grid on fall plane	0.0275539	0.409728	6.72493	0.3839	4.00536	9.58466	2.8173	1.97316	0.844136	0.844136	29.9626
3	backward	perturbation	ASIS/GT Horizontal	Horizontal	90/90b	20-3	grid on fall plane	0.0105707	0.185196	5.70786	0.179412	2.07067	8.66444	1.18776	1.07167	0.116096	0.116096	9.77438
3	backward	perturbation	Knee Horizontal	Horizontal	90/90b	20-3	grid on fall plane	0.0329476	0.372497	8.84505	0.402789	3.42711	11.753	1.8738	1.24019	0.633613	0.633613	33.8143
3	backward	perturbation	Ankle Horizontal	Horizontal	90/90b	20-3	grid on fall plane	0.0280398	0.766935	3.65609	0.589369	3.48915	16.8915	2.74931	1.69763	1.05168	1.05168	38.2524
3	backward	perturbation	Head Horizontal	Horizontal	90/90b	20-5	grid on fall plane	0.085017	0.733074	11.5973	0.227037	3.24665	6.99296	2.9467	2.81034	0.136363	0.136363	4.62766
3	backward	perturbation	Shoulder Horizontal	Horizontal	90/90b	20-5	grid on fall plane	0.0610607	0.561732	10.8701	0.220945	3.11003	7.10428	2.71828	2.31115	0.407135	0.407135	14.9777
3	backward	perturbation	Elbow Horizontal	Horizontal	90/90b	20-5	grid on fall plane	0.0253408	0.407505	6.21854	0.142547	3.08614	4.61895	1.64732	1.78744	-0.14012	0.14012	-8.50591
3	backward	perturbation	Wrist Horizontal	Horizontal	90/90b	20-5	grid on fall plane	0.0182594	0.409728	4.45647	0.214785	4.00536	5.36244	2.8173	2.60726	0.210039	0.210039	7.45534
3	backward	perturbation	ASIS/GT Horizontal	Horizontal	90/90b	20-5	grid on fall plane	0.0081652	0.185196	4.40894	0.148207	2.07067	7.15743	1.18776	1.18945	-0.0016824	0.0016824	-0.141644
3	backward	perturbation	Knee Horizontal	Horizontal	90/90b	20-5	grid on fall plane	0.0237287	0.372497	6.37016	0.192239	3.42711	5.60938	1.8738	1.59474	0.279063	0.279063	14.8929
3	backward	perturbation	Ankle Horizontal	Horizontal	90/90b	20-5	grid on fall plane	0.021802	0.766935	2.84274	0.290072	3.48915	8.31354	2.74931	2.42562	0.323687	0.323687	11.7734
3	backward	perturbation	Head Horizontal	Horizontal	90/90b	20-7	grid on fall plane	0.0841857	0.733074	11.4839	0.196686	3.24665	6.05811	2.9467	3.00585	-0.0591473	0.0591473	-2.00724
3	backward	perturbation	Shoulder Horizontal	Horizontal	90/90b	20-7	grid on fall plane	0.0609818	0.561732	10.856	0.179446	3.11003	5.76992	2.71828	2.57308	0.145207	0.145207	5.34186
3	backward	perturbation	Elbow Horizontal	Horizontal	90/90b	20-7	grid on fall plane	0.0256505	0.407505	6.29452	0.148503	3.08614	4.81192	1.64732	1.84751	-0.200194	0.200194	-12.1527
3	backward	perturbation	Wrist Horizontal	Horizontal	90/90b	20-7	grid on fall plane	0.0180602	0.409728	4.40787	0.168355	4.00536	4.20323	2.8173	2.65599	0.161306	0.161306	5.72555
3	backward	perturbation	ASIS/GT Horizontal	Horizontal	90/90b	20-7	grid on fall plane	0.00801283	0.185196	4.32667	0.127732	2.07067	6.16862	1.18776	1.22182	-0.0340538	0.0340538	-2.86705
3	backward	perturbation	Knee Horizontal	Horizontal	90/90b	20-7	grid on fall plane	0.0239359	0.372497	6.42578	0.165227	3.42711	4.82119	1.8738	1.76772	0.106081	0.106081	5.66128
3	backward	perturbation	Ankle Horizontal	Horizontal	90/90b	20-7	grid on fall plane	0.0219083	0.766935	2.8566	0.252854	3.48915	7.24687	2.74931	2.65236	0.0969486	0.0969486	3.52629
3	backward	perturbation	Head Horizontal	Horizontal	90/90b	20-10	grid on fall plane	0.0846421	0.733074	11.5462	0.190363	3.24665	5.86336	2.9467	3.04027	-0.0935605	0.0935605	-3.17509
3	backward	perturbation	Shoulder Horizontal	Horizontal	90/90b	20-10	grid on fall plane	0.0608429	0.561732	10.8313	0.188373	3.11003	6.05695	2.71828	2.70845	0.00983571	0.00983571	0.361835
3	backward	perturbation	Elbow Horizontal	Horizontal	90/90b	20-10	grid on fall plane	0.0254042	0.407505	6.23409	0.143996	3.08614	4.6659	1.64732	1.83774	-0.190419	0.190419	-11.5594
3	backward	perturbation	Wrist Horizontal	Horizontal	90/90b	20-10	grid on fall plane	0.0184999	0.409728	4.51518	0.197488	4.00536	4.9306	2.8173	2.52513	0.292172	0.292172	10.3706
3	backward	perturbation	ASIS/GT Horizontal	Horizontal	90/90b	20-10	grid on fall plane	0.00821641	0.185196	4.43659	0.114056	2.07067	5.50818	1.18776	1.32661	-0.138848	0.138848	-11.6899
3	backward	perturbation	Knee Horizontal	Horizontal	90/90b	20-10	grid on fall plane	0.022791	0.372497	6.11843	0.147024	3.42711	4.29003	1.8738	1.88726	-0.0134518	0.0134518	-0.717887
3	backward	perturbation	Ankle Horizontal	Horizontal	90/90b	20-10	grid on fall plane	0.0216775	0.766935	2.82651	0.232442	3.48915	6.66186	2.74931	2.63548	0.113825	0.113825	4.14014
3	backward	perturbation	Head Horizontal	Horizontal	90/90b	20-12	grid on fall plane	0.0843067	0.733074	11.5004	0.190897	3.24665	5.87981	2.9467	3.03866	-0.0919565	0.0919565	-3.12066
3	backward	perturbation	Shoulder Horizontal	Horizontal	90/90b	20-12	grid on fall plane	0.0609385	0.561732	10.8483	0.194351	3.11003	6.24918	2.71828	2.69338	0.0249003	0.0249003	0.916031
3	backward	perturbation	Elbow Horizontal	Horizontal	90/90b	20-12	grid on fall plane	0.0253368	0.407505	6.21756	0.143755	3.08614	4.65809	1.64732	1.86054	-0.213219	0.213219	-12.9434
3	backward	perturbation	Wrist Horizontal	Horizontal	90/90b	20-12	grid on fall plane	0.0185414	0.409728	4.52529	0.206007	4.00536	5.14329	2.8173	2.54936	0.267939	0.267939	9.51048
3	backward	perturbation	ASIS/GT Horizontal	Horizontal	90/90b	20-12	grid on fall plane	0.00819891	0.185196	4.42715	0.113021	2.07067	5.45819	1.18776	1.27858	-0.0908116	0.0908116	-7.6456
3	backward	perturbation	Knee Horizontal	Horizontal	90/90b	20-12	grid on fall plane	0.0231208	0.372497	6.20697	0.148525	3.42711	4.33382	1.8738	1.9141	-0.0402981	0.0402981	-2.1506
3	backward	perturbation	Ankle Horizontal	Horizontal	90/90b	20-12	grid on fall plane	0.0217344	0.766935	2.83393	0.245697	3.48915	7.04174	2.74931	2.57718	0.172123	0.172123	6.26059
3	backward	perturbation	Head Horizontal	Horizontal	90/90b	20-14	grid on fall plane	0.0848174	0.733074	11.5701	0.191158	3.24665	5.88784	2.9467	3.04432	-0.0976123	0.0976123	-3.31259
3	backward	perturbation	Shoulder Horizontal	Horizontal	90/90b	20-14	grid on fall plane	0.0613892	0.561732	10.9286	0.195523	3.11003	6.28684	2.71828	2.72382	-0.00553555	0.00553555	-0.203641
3	backward	perturbation	Elbow Horizontal	Horizontal	90/90b	20-14	grid on fall plane	0.0258538	0.407505	6.34442	0.143852	3.08614	4.66122	1.64732	1.86145	-0.214134	0.214134	-12.9989
3	backward	perturbation	Wrist Horizontal	Horizontal	90/90b	20-14	grid on fall plane	0.0185439	0.409728	4.5259	0.2073	4.00536	5.17556	2.8173	2.54841	0.268888	0.268888	9.54419
3	backward	perturbation	ASIS/GT Horizontal	Horizontal	90/90b	20-14	grid on fall plane	0.00823455	0.185196	4.44639	0.113721	2.07067	5.49196	1.18776	1.27505	-0.0872869	0.0872869	-7.34885
3	backward	perturbation	Knee Horizontal	Horizontal	90/90b	20-14	grid on fall plane	0.0237696	0.372497	6.38115	0.149194	3.42711	4.35334	1.8738	1.9199	-0.0460932	0.0460932	-2.45987
3	backward	perturbation	Ankle Horizontal	Horizontal	90/90b	20-14	grid on fall plane	0.0227298	0.766935	2.96372	0.253067	3.48915	7.25298	2.74931	2.62632	0.122983	0.122983	4.47323
4	backward	perturbation	Head Horizontal	Horizontal	90/90b	20-3	grid on fall plane	0.035406	0.309873	11.426	0.147498	1.57546	9.36226	0.883183	0.730816	0.152367	0.152367	17.252
4	backward	perturbation	Shoulder Horizontal	Horizontal	90/90b	20-3	grid on fall plane	0.0312611	0.324518	9.63309	0.166376	1.16056	14.3358	0.816989	0.73302	0.0839682	0.0839682	10.2778
4	backward	perturbation	Elbow Horizontal	Horizontal	90/90b	20-3	grid on fall plane	0.0459193	0.414423	11.0803	0.294964	2.42345	12.1713	1.25574	1.22951	0.0262271	0.0262271	2.08857
4	backward	perturbation	Wrist Horizontal	Horizontal	90/90b	20-3	grid on fall plane	0.0698036	0.552511	12.6339	0.390347	2.84201	13.7349	2.2189	1.88014	0.33876	0.33876	15.267
4	backward	perturbation	ASIS/GT Horizontal	Horizontal	90/90b	20-3	grid on fall plane	0.0166193	0.14762	11.2582	0.226892	1.48574	15.2713	0.779429	0.534333	0.245096	0.245096	31.4456
4	backward	perturbation	Knee Horizontal	Horizontal	90/90b	20-3	grid on fall plane	0.0414373	0.396584	10.4486	0.462905	2.77465	16.6834	2.0666	1.49327	0.573333	0.573333	27.7429
4	backward	perturbation	Ankle Horizontal	Horizontal	90/90b	20-3	grid on fall plane	0.0414325	0.784534	5.28116	0.666664	6.75875	9.86372	5.0356	3.62532	1.41029	1.41029	28.0063
4	backward	perturbation	Head Horizontal	Horizontal	90/90b	20-5	grid on fall plane	0.0370384	0.309873	11.9528	0.110634	1.57546	7.02232	0.883183	0.833047	0.0501358	0.0501358	5.67672
4	backward	perturbation	Shoulder Horizontal	Horizontal	90/90b	20-5	grid on fall plane	0.0307615	0.324518	9.47914	0.136906	1.16056	11.7965	0.816989	0.782599	0.0343902	0.0343902	4.20938
4	backward	perturbation	Elbow Horizontal	Horizontal	90/90b	20-5	grid on fall plane	0.0396148	0.414423	9.55902	0.221424	2.42345	9.13674	1.25574	1.35204	-0.096296	0.096296	-7.66846
4	backward	perturbation	Wrist Horizontal	Horizontal	90/90b	20-5	grid on fall plane	0.0661188	0.552511	11.967	0.236521	2.84201	8.3223	2.2189	2.59727	-0.378369	0.378369	-17.0521
4	backward	perturbation	ASIS/GT Horizontal	Horizontal	90/90b	20-5	grid on fall plane	0.0108848	0.14762	7.37356	0.170332	1.48574	11.4645	0.779429	0.717108	0.0623218	0.0623218	7.99582
4	backward	perturbation	Knee Horizontal	Horizontal	90/90b	20-5	grid on fall plane	0.030908	0.396584	7.79355	0.305059	2.77465	10.9945	2.0666	2.03916	0.0274364	0.0274364	1.32761
4	backward	perturbation	Ankle Horizontal	Horizontal	90/90b	20-5	grid on fall plane	0.0420957	0.784534	5.36569	0.433431	6.75875	6.4129	5.0356	4.38897	0.646634	0.646634	12.8412
4	backward	perturbation	Head Horizontal	Horizontal	90/90b	20-7	grid on fall plane	0.0359723	0.309873	11.6087	0.101947	1.57546	6.47098	0.883183	0.911941	-0.0287587	0.0287587	-3.25626
4	backward	perturbation	Shoulder Horizontal	Horizontal	90/90b	20-7	grid on fall plane	0.0309045	0.324518	9.52321	0.120016	1.16056	10.3412	0.816989	0.835343	-0.0183547	0.0183547	-2.24663
4	backward	perturbation	Elbow Horizontal	Horizontal	90/90b	20-7	grid on fall plane	0.0402086	0.414423	9.70231	0.196948	2.42345	8.12675	1.25574	1.31802	-0.062276	0.062276	-4.9593
4	backward	perturbation	Wrist Horizontal	Horizontal	90/90b	20-7	grid on fall plane	0.0679433	0.552511	12.2972	0.224054	2.84201	7.88363	2.2189	2.58696	-0.368062	0.368062	-16.5876
4	backward	perturbation	ASIS/GT Horizontal	Horizontal	90/90b	20-7	grid on fall plane	0.0116023	0.14762	7.85957	0.10506	1.48574	7.07125	0.779429	0.851132	-0.0717027	0.0717027	-9.19939
4	backward	perturbation	Knee Horizontal	Horizontal	90/90b	20-7	grid on fall plane	0.0323188	0.396584	8.1493	0.201454	2.77465	7.26053	2.0666	2.22179	-0.15519	0.15519	-7.50946
4	backward	perturbation	Ankle Horizontal	Horizontal	90/90b	20-7	grid on fall plane	0.0408416	0.784534	5.20584	0.212014	6.75875	3.13689	5.0356	5.01934	0.0162589	0.0162589	0.322879
4	backward	perturbation	Head Horizontal	Horizontal	90/90b	20-10	grid on fall plane	0.0362339	0.309873	11.6932	0.098588	1.57546	6.25774	0.883183	0.997821	-0.114639	0.114639	-12.9802
4	backward	perturbation	Shoulder Horizontal	Horizontal	90/90b	20-10	grid on fall plane	0.0305177	0.324518	9.40399	0.124982	1.16056	10.7691	0.816989	0.948268	-0.13128	0.13128	-16.0687
4	backward	perturbation	Elbow Horizontal	Horizontal	90/90b	20-10	grid on fall plane	0.0409754	0.414423	9.88734	0.166137	2.42345	6.85539	1.25574	1.34605	-0.0903106	0.0903106	-7.19181
4	backward	perturbation	Wrist Horizontal	Horizontal	90/90b	20-10	grid on fall plane	0.0670264	0.552511	12.1312	0.217488	2.84201	7.6526	2.2189	2.5191	-0.300194	0.300194	-13.5289
4	backward	perturbation	ASIS/GT Horizontal	Horizontal	90/90b	20-10	grid on fall plane	0.0110319	0.14762	7.47321	0.0842407	1.48574	5.66996	0.779429	0.860421	-0.0809912	0.0809912	-10.3911
4	backward	perturbation	Knee Horizontal	Horizontal	90/90b	20-10	grid on fall plane	0.0307482	0.396584	7.75326	0.155774	2.77465	5.61418	2.0666	2.29558	-0.228981	0.228981	-11.0801
4	backward	perturbation	Ankle Horizontal	Horizontal	90/90b	20-10	grid on fall plane	0.0426632	0.784534	5.43803	0.177553	6.75875	2.62701	5.0356	5.32353	-0.287934	0.287934	-5.71797
4	backward	perturbation	Head Horizontal	Horizontal	90/90b	20-12	grid on fall plane	0.0359556	0.309873	11.6033	0.0988822	1.57546	6.27642	0.883183	0.994937	-0.111754	0.111754	-12.6536
4	backward	perturbation	Shoulder Horizontal	Horizontal	90/90b	20-12	grid on fall plane	0.0301134	0.324518	9.27941	0.126355	1.16056	10.8874	0.816989	0.960165	-0.143177	0.143177	-17.5249
4	backward	perturbation	Elbow Horizontal	Horizontal	90/90b	20-12	grid on fall plane	0.0403325	0.414423	9.7322	0.165428	2.42345	6.82613	1.25574	1.38654	-0.130803	0.130803	-10.4164
4	backward	perturbation	Wrist Horizontal	Horizontal	90/90b	20-12	grid on fall plane	0.0666689	0.552511	12.0665	0.216367	2.84201	7.61317	2.2189	2.56284	-0.343939	0.343939	-15.5004
4	backward	perturbation	ASIS/GT Horizontal	Horizontal	90/90b	20-12	grid on fall plane	0.011042	0.14762	7.48005	0.0844973	1.48574	5.68723	0.779429	0.860075	-0.0806457	0.0806457	-10.3468
4	backward	perturbation	Knee Horizontal	Horizontal	90/90b	20-12	grid on fall plane	0.0308172	0.396584	7.77065	0.146299	2.77465	5.27269	2.0666	2.34955	-0.282956	0.282956	-13.6919
4	backward	perturbation	Ankle Horizontal	Horizontal	90/90b	20-12	grid on fall plane	0.042826	0.784534	5.45878	0.181465	6.75875	2.68489	5.0356	5.4205	-0.384903	0.384903	-7.64364
4	backward	perturbation	Head Horizontal	Horizontal	90/90b	20-14	grid on fall plane	0.0360722	0.309873	11.641	0.0993883	1.57546	6.30855	0.883183	0.980959	-0.0977766	0.0977766	-11.0709
4	backward	perturbation	Shoulder Horizontal	Horizontal	90/90b	20-14	grid on fall plane	0.0301069	0.324518	9.27742	0.125971	1.16056	10.8543	0.816989	0.955672	-0.138684	0.138684	-16.975
4	backward	perturbation	Elbow Horizontal	Horizontal	90/90b	20-14	grid on fall plane	0.0405265	0.414423	9.779	0.165652	2.42345	6.83536	1.25574	1.4177	-0.16196	0.16196	-12.8975
4	backward	perturbation	Wrist Horizontal	Horizontal	90/90b	20-14	grid on fall plane	0.067175	0.552511	12.1581	0.216266	2.84201	7.60962	2.2189	2.57357	-0.354669	0.354669	-15.984
4	backward	perturbation	ASIS/GT Horizontal	Horizontal	90/90b	20-14	grid on fall plane	0.0112741	0.14762	7.63726	0.0844487	1.48574	5.68397	0.779429	0.867599	-0.0881695	0.0881695	-11.3121
4	backward	perturbation	Knee Horizontal	Horizontal	90/90b	20-14	grid on fall plane	0.0303726	0.396584	7.65855	0.145235	2.77465	5.23435	2.0666	2.35322	-0.28662	0.28662	-13.8692
4	backward	perturbation	Ankle Horizontal	Horizontal	90/90b	20-14	grid on fall plane	0.0432913	0.784534	5.51808	0.18066	6.75875	2.67297	5.0356	5.42011	-0.384505	0.384505	-7.63574
5	backward	perturbation	Head Horizontal	Horizontal	90/90b	20-3	grid on fall plane	0.030039	0.200426	14.9875	0.178487	1.45286	12.2852	0.82437	0.599682	0.224688	0.224688	27.2557
5	backward	perturbation	Shoulder Horizontal	Horizontal	90/90b	20-3	grid on fall plane	0.0244141	0.202917	12.0316	0.166129	1.01965	16.2928	0.593429	0.506347	0.0870815	0.0870815	14.6743
5	backward	perturbation	Elbow Horizontal	Horizontal	90/90b	20-3	grid on fall plane	0.0302945	0.306572	9.88168	0.17455	0.966431	18.0613	0.855338	0.810733	0.044605	0.044605	5.2149
5	backward	perturbation	Wrist Horizontal	Horizontal	90/90b	20-3	grid on fall plane	0.0649091	0.450158	14.4192	0.285254	2.259	12.6275	1.90714	2.16022	-0.253079	0.253079	-13.2701
5	backward	perturbation	ASIS/GT Horizontal	Horizontal	90/90b	20-3	grid on fall plane	0.0150191	0.122064	12.3043	0.188189	1.26643	14.8599	0.637093	0.504504	0.132588	0.132588	20.8114
5	backward	perturbation	Knee Horizontal	Horizontal	90/90b	20-3	grid on fall plane	0.0369694	0.453476	8.15246	0.164506	2.39229	6.8765	1.90521	1.65902	0.246187	0.246187	12.9218
5	backward	perturbation	Ankle Horizontal	Horizontal	90/90b	20-3	grid on fall plane	0.0352249	0.873233	4.03385	0.268162	4.08974	6.55695	3.53016	2.90581	0.62435	0.62435	17.6862
5	backward	perturbation	Head Horizontal	Horizontal	90/90b	20-5	grid on fall plane	0.0325221	0.200426	16.2265	0.12956	1.45286	8.9176	0.82437	0.694402	0.129967	0.129967	15.7657
5	backward	perturbation	Shoulder Horizontal	Horizontal	90/90b	20-5	grid on fall plane	0.0263911	0.202917	13.0059	0.131503	1.01965	12.8969	0.593429	0.59989	-0.00646139	0.00646139	-1.08882
5	backward	perturbation	Elbow Horizontal	Horizontal	90/90b	20-5	grid on fall plane	0.026535	0.306572	8.65536	0.143361	0.966431	14.8341	0.855338	0.8449	0.0104386	0.0104386	1.2204
5	backward	perturbation	Wrist Horizontal	Horizontal	90/90b	20-5	grid on fall plane	0.0597661	0.450158	13.2767	0.266491	2.259	11.7969	1.90714	2.44639	-0.539256	0.539256	-28.2757
5	backward	perturbation	ASIS/GT Horizontal	Horizontal	90/90b	20-5	grid on fall plane	0.0115504	0.122064	9.46254	0.120823	1.26643	9.54049	0.637093	0.621704	0.0153881	0.0153881	2.41536
5	backward	perturbation	Knee Horizontal	Horizontal	90/90b	20-5	grid on fall plane	0.0316106	0.453476	6.97074	0.147095	2.39229	6.14871	1.90521	1.77703	0.128178	0.128178	6.72777
5	backward	perturbation	Ankle Horizontal	Horizontal	90/90b	20-5	grid on fall plane	0.039271	0.873233	4.4972	0.217346	4.08974	5.31442	3.53016	3.24354	0.286619	0.286619	8.11914
5	backward	perturbation	Head Horizontal	Horizontal	90/90b	20-7	grid on fall plane	0.0310631	0.200426	15.4985	0.0989122	1.45286	6.8081	0.82437	0.792493	0.0318773	0.0318773	3.86687
5	backward	perturbation	Shoulder Horizontal	Horizontal	90/90b	20-7	grid on fall plane	0.0259271	0.202917	12.7772	0.118233	1.01965	11.5955	0.593429	0.628126	-0.0346977	0.0346977	-5.847
5	backward	perturbation	Elbow Horizontal	Horizontal	90/90b	20-7	grid on fall plane	0.0266704	0.306572	8.69956	0.159187	0.966431	16.4716	0.855338	0.892783	-0.0374444	0.0374444	-4.37774
5	backward	perturbation	Wrist Horizontal	Horizontal	90/90b	20-7	grid on fall plane	0.0623331	0.450158	13.8469	0.26786	2.259	11.8575	1.90714	2.51889	-0.611751	0.611751	-32.0769
5	backward	perturbation	ASIS/GT Horizontal	Horizontal	90/90b	20-7	grid on fall plane	0.0130537	0.122064	10.6941	0.123305	1.26643	9.73644	0.637093	0.667474	-0.0303819	0.0303819	-4.76883
5	backward	perturbation	Knee Horizontal	Horizontal	90/90b	20-7	grid on fall plane	0.0312162	0.453476	6.88377	0.132942	2.39229	5.55708	1.90521	1.78664	0.11857	0.11857	6.22343
5	backward	perturbation	Ankle Horizontal	Horizontal	90/90b	20-7	grid on fall plane	0.0405426	0.873233	4.64282	0.187812	4.08974	4.59227	3.53016	3.49026	0.0399011	0.0399011	1.13029
5	backward	perturbation	Head Horizontal	Horizontal	90/90b	20-10	grid on fall plane	0.0317765	0.200426	15.8545	0.0941357	1.45286	6.47933	0.82437	0.839012	-0.014642	0.014642	-1.77614
5	backward	perturbation	Shoulder Horizontal	Horizontal	90/90b	20-10	grid on fall plane	0.0262062	0.202917	12.9147	0.119553	1.01965	11.7249	0.593429	0.736192	-0.142764	0.142764	-24.0574
5	backward	perturbation	Elbow Horizontal	Horizontal	90/90b	20-10	grid on fall plane	0.0269564	0.306572	8.79283	0.164182	0.966431	16.9885	0.855338	0.909651	-0.0543127	0.0543127	-6.34985
5	backward	perturbation	Wrist Horizontal	Horizontal	90/90b	20-10	grid on fall plane	0.0615688	0.450158	13.6771	0.262291	2.259	11.6109	1.90714	2.48377	-0.576635	0.576635	-30.2356
5	backward	perturbation	ASIS/GT Horizontal	Horizontal	90/90b	20-10	grid on fall plane	0.0133674	0.122064	10.9511	0.124202	1.26643	9.8073	0.637093	0.694159	-0.0570667	0.0570667	-8.95736
5	backward	perturbation	Knee Horizontal	Horizontal	90/90b	20-10	grid on fall plane	0.0318448	0.453476	7.02237	0.107103	2.39229	4.47701	1.90521	1.83799	0.0672173	0.0672173	3.52808
5	backward	perturbation	Ankle Horizontal	Horizontal	90/90b	20-10	grid on fall plane	0.0413449	0.873233	4.73469	0.16256	4.08974	3.97483	3.53016	3.67596	-0.145803	0.145803	-4.13021
5	backward	perturbation	Head Horizontal	Horizontal	90/90b	20-12	grid on fall plane	0.0316259	0.200426	15.7793	0.0961973	1.45286	6.62123	0.82437	0.855175	-0.0308046	0.0308046	-3.73674
5	backward	perturbation	Shoulder Horizontal	Horizontal	90/90b	20-12	grid on fall plane	0.0260377	0.202917	12.8317	0.121586	1.01965	11.9243	0.593429	0.783988	-0.190559	0.190559	-32.1116
5	backward	perturbation	Elbow Horizontal	Horizontal	90/90b	20-12	grid on fall plane	0.0268821	0.306572	8.7686	0.164526	0.966431	17.0241	0.855338	0.914928	-0.0595894	0.0595894	-6.96676
5	backward	perturbation	Wrist Horizontal	Horizontal	90/90b	20-12	grid on fall plane	0.0617026	0.450158	13.7069	0.261206	2.259	11.5629	1.90714	2.5136	-0.606462	0.606462	-31.7996
5	backward	perturbation	ASIS/GT Horizontal	Horizontal	90/90b	20-12	grid on fall plane	0.0132458	0.122064	10.8515	0.123994	1.26643	9.79085	0.637093	0.691865	-0.0547724	0.0547724	-8.59724
5	backward	perturbation	Knee Horizontal	Horizontal	90/90b	20-12	grid on fall plane	0.0313623	0.453476	6.91598	0.0982514	2.39229	4.107	1.90521	1.88187	0.0233437	0.0233437	1.22526
5	backward	perturbation	Ankle Horizontal	Horizontal	90/90b	20-12	grid on fall plane	0.0415485	0.873233	4.75801	0.16012	4.08974	3.91516	3.53016	3.68997	-0.159812	0.159812	-4.52706
5	backward	perturbation	Head Horizontal	Horizontal	90/90b	20-14	grid on fall plane	0.0317651	0.200426	15.8488	0.0960368	1.45286	6.61018	0.82437	0.853741	-0.029371	0.029371	-3.56285
5	backward	perturbation	Shoulder Horizontal	Horizontal	90/90b	20-14	grid on fall plane	0.026055	0.202917	12.8402	0.123749	1.01965	12.1364	0.593429	0.794046	-0.200617	0.200617	-33.8064
5	backward	perturbation	Elbow Horizontal	Horizontal	90/90b	20-14	grid on fall plane	0.0269055	0.306572	8.77622	0.165268	0.966431	17.1009	0.855338	0.915501	-0.0601623	0.0601623	-7.03375
5	backward	perturbation	Wrist Horizontal	Horizontal	90/90b	20-14	grid on fall plane	0.0619219	0.450158	13.7556	0.261127	2.259	11.5594	1.90714	2.51377	-0.606628	0.606628	-31.8083
5	backward	perturbation	ASIS/GT Horizontal	Horizontal	90/90b	20-14	grid on fall plane	0.0133193	0.122064	10.9117	0.124495	1.26643	9.83043	0.637093	0.695851	-0.0587589	0.0587589	-9.22298
5	backward	perturbation	Knee Horizontal	Horizontal	90/90b	20-14	grid on fall plane	0.0316362	0.453476	6.97639	0.0967626	2.39229	4.04477	1.90521	1.89671	0.00849972	0.00849972	0.44613
5	backward	perturbation	Ankle Horizontal	Horizontal	90/90b	20-14	grid on fall plane	0.0412595	0.873233	4.72491	0.160451	4.08974	3.92325	3.53016	3.69709	-0.16693	0.16693	-4.72869
6	backward	perturbation	Head Horizontal	Horizontal	90/90b	20-3	grid on fall plane	0.0439397	0.227978	19.2737	0.132362	1.41071	9.38263	0.932366	0.866524	0.0658419	0.0658419	7.06181
6	backward	perturbation	Shoulder Horizontal	Horizontal	90/90b	20-3	grid on fall plane	0.0422381	0.294762	14.3295	0.151693	1.28123	11.8396	1.02743	0.89132	0.136105	0.136105	13.2472
6	backward	perturbation	Elbow Horizontal	Horizontal	90/90b	20-3	grid on fall plane	0.0500803	0.406741	12.3126	0.177182	1.32191	13.4035	1.16969	0.847511	0.322184	0.322184	27.5443
6	backward	perturbation	Wrist Horizontal	Horizontal	90/90b	20-3	grid on fall plane	0.0644081	0.522042	12.3377	0.236002	1.91344	12.3339	1.68791	1.90373	-0.215824	0.215824	-12.7865
6	backward	perturbation	ASIS/GT Horizontal	Horizontal	90/90b	20-3	grid on fall plane	0.0171341	0.133062	12.8768	0.139171	1.39082	10.0064	0.737239	0.49526	0.241979	0.241979	32.8223
6	backward	perturbation	Knee Horizontal	Horizontal	90/90b	20-3	grid on fall plane	0.0303913	0.431046	7.05058	0.140085	2.4408	5.7393	1.91758	1.63075	0.286832	0.286832	14.958
6	backward	perturbation	Ankle Horizontal	Horizontal	90/90b	20-3	grid on fall plane	0.0343276	0.846884	4.0534	0.193605	3.4343	5.63739	2.67828	2.52957	0.148715	0.148715	5.55264
6	backward	perturbation	Head Horizontal	Horizontal	90/90b	20-5	grid on fall plane	0.0447495	0.227978	19.6289	0.117222	1.41071	8.30939	0.932366	0.919365	0.013001	0.013001	1.3944
6	backward	perturbation	Shoulder Horizontal	Horizontal	90/90b	20-5	grid on fall plane	0.0425667	0.294762	14.441	0.137818	1.28123	10.7567	1.02743	0.945519	0.0819061	0.0819061	7.97197
6	backward	perturbation	Elbow Horizontal	Horizontal	90/90b	20-5	grid on fall plane	0.0451513	0.406741	11.1008	0.176535	1.32191	13.3545	1.16969	0.958382	0.211313	0.211313	18.0656
6	backward	perturbation	Wrist Horizontal	Horizontal	90/90b	20-5	grid on fall plane	0.0585812	0.522042	11.2215	0.198399	1.91344	10.3687	1.68791	2.09451	-0.4066	0.4066	-24.089
6	backward	perturbation	ASIS/GT Horizontal	Horizontal	90/90b	20-5	grid on fall plane	0.0151044	0.133062	11.3514	0.109262	1.39082	7.85594	0.737239	0.480672	0.256567	0.256567	34.801
6	backward	perturbation	Knee Horizontal	Horizontal	90/90b	20-5	grid on fall plane	0.0252937	0.431046	5.86797	0.124948	2.4408	5.11913	1.91758	1.77336	0.144222	0.144222	7.52102
6	backward	perturbation	Ankle Horizontal	Horizontal	90/90b	20-5	grid on fall plane	0.0346218	0.846884	4.08814	0.188383	3.4343	5.48533	2.67828	2.80672	-0.128438	0.128438	-4.79555
6	backward	perturbation	Head Horizontal	Horizontal	90/90b	20-7	grid on fall plane	0.0438405	0.227978	19.2302	0.113793	1.41071	8.06637	0.932366	0.987619	-0.0552523	0.0552523	-5.92603
6	backward	perturbation	Shoulder Horizontal	Horizontal	90/90b	20-7	grid on fall plane	0.0422712	0.294762	14.3408	0.124959	1.28123	9.75307	1.02743	0.980699	0.0467262	0.0467262	4.5479
6	backward	perturbation	Elbow Horizontal	Horizontal	90/90b	20-7	grid on fall plane	0.0449174	0.406741	11.0432	0.174043	1.32191	13.166	1.16969	1.03458	0.135112	0.135112	11.5511
6	backward	perturbation	Wrist Horizontal	Horizontal	90/90b	20-7	grid on fall plane	0.0610366	0.522042	11.6919	0.213488	1.91344	11.1573	1.68791	2.19176	-0.503857	0.503857	-29.851
6	backward	perturbation	ASIS/GT Horizontal	Horizontal	90/90b	20-7	grid on fall plane	0.0142845	0.133062	10.7352	0.0861345	1.39082	6.19306	0.737239	0.557489	0.17975	0.17975	24.3815
6	backward	perturbation	Knee Horizontal	Horizontal	90/90b	20-7	grid on fall plane	0.0260271	0.431046	6.03812	0.106384	2.4408	4.35857	1.91758	1.85947	0.0581094	0.0581094	3.03035
6	backward	perturbation	Ankle Horizontal	Horizontal	90/90b	20-7	grid on fall plane	0.0363438	0.846884	4.29147	0.201764	3.4343	5.87496	2.67828	2.98672	-0.308439	0.308439	-11.5163
6	backward	perturbation	Head Horizontal	Horizontal	90/90b	20-10	grid on fall plane	0.044067	0.227978	19.3295	0.109734	1.41071	7.77863	0.932366	0.983057	-0.0506903	0.0506903	-5.43674
6	backward	perturbation	Shoulder Horizontal	Horizontal	90/90b	20-10	grid on fall plane	0.0423277	0.294762	14.3599	0.109517	1.28123	8.54784	1.02743	1.04149	-0.0140673	0.0140673	-1.36918
6	backward	perturbation	Elbow Horizontal	Horizontal	90/90b	20-10	grid on fall plane	0.0456014	0.406741	11.2114	0.178222	1.32191	13.4822	1.16969	1.06833	0.101362	0.101362	8.66567
6	backward	perturbation	Wrist Horizontal	Horizontal	90/90b	20-10	grid on fall plane	0.0607388	0.522042	11.6349	0.214491	1.91344	11.2097	1.68791	2.13819	-0.450287	0.450287	-26.6773
6	backward	perturbation	ASIS/GT Horizontal	Horizontal	90/90b	20-10	grid on fall plane	0.0137969	0.133062	10.3688	0.0799335	1.39082	5.74721	0.737239	0.643818	0.0934214	0.0934214	12.6718
6	backward	perturbation	Knee Horizontal	Horizontal	90/90b	20-10	grid on fall plane	0.0248369	0.431046	5.76201	0.0933139	2.4408	3.82308	1.91758	1.95931	-0.0417285	0.0417285	-2.1761
6	backward	perturbation	Ankle Horizontal	Horizontal	90/90b	20-10	grid on fall plane	0.0360605	0.846884	4.25802	0.214689	3.4343	6.25132	2.67828	3.07854	-0.400258	0.400258	-14.9446
6	backward	perturbation	Head Horizontal	Horizontal	90/90b	20-12	grid on fall plane	0.0440248	0.227978	19.311	0.107805	1.41071	7.6419	0.932366	0.968881	-0.0365143	0.0365143	-3.91631
6	backward	perturbation	Shoulder Horizontal	Horizontal	90/90b	20-12	grid on fall plane	0.0420309	0.294762	14.2592	0.108262	1.28123	8.44985	1.02743	1.03072	-0.00329937	0.00329937	-0.32113
6	backward	perturbation	Elbow Horizontal	Horizontal	90/90b	20-12	grid on fall plane	0.0457976	0.406741	11.2597	0.173442	1.32191	13.1205	1.16969	1.06234	0.107355	0.107355	9.17806
6	backward	perturbation	Wrist Horizontal	Horizontal	90/90b	20-12	grid on fall plane	0.0610351	0.522042	11.6916	0.22014	1.91344	11.5049	1.68791	2.13437	-0.446463	0.446463	-26.4507
6	backward	perturbation	ASIS/GT Horizontal	Horizontal	90/90b	20-12	grid on fall plane	0.0138402	0.133062	10.4013	0.082693	1.39082	5.94562	0.737239	0.655523	0.0817159	0.0817159	11.084
6	backward	perturbation	Knee Horizontal	Horizontal	90/90b	20-12	grid on fall plane	0.0255466	0.431046	5.92664	0.0917599	2.4408	3.75941	1.91758	2.00418	-0.0866012	0.0866012	-4.51617
6	backward	perturbation	Ankle Horizontal	Horizontal	90/90b	20-12	grid on fall plane	0.0362736	0.846884	4.28318	0.220268	3.4343	6.41376	2.67828	3.12278	-0.444494	0.444494	-16.5962
6	backward	perturbation	Head Horizontal	Horizontal	90/90b	20-14	grid on fall plane	0.0441978	0.227978	19.3869	0.107736	1.41071	7.63697	0.932366	0.97339	-0.0410241	0.0410241	-4.4
6	backward	perturbation	Shoulder Horizontal	Horizontal	90/90b	20-14	grid on fall plane	0.042413	0.294762	14.3889	0.108666	1.28123	8.48138	1.02743	1.0195	0.00792188	0.00792188	0.771042
6	backward	perturbation	Elbow Horizontal	Horizontal	90/90b	20-14	grid on fall plane	0.0455939	0.406741	11.2096	0.168937	1.32191	12.7797	1.16969	1.06646	0.103231	0.103231	8.82548
6	backward	perturbation	Wrist Horizontal	Horizontal	90/90b	20-14	grid on fall plane	0.0613585	0.522042	11.7535	0.222058	1.91344	11.6052	1.68791	2.12718	-0.439268	0.439268	-26.0244
6	backward	perturbation	ASIS/GT Horizontal	Horizontal	90/90b	20-14	grid on fall plane	0.0148455	0.133062	11.1568	0.0831129	1.39082	5.97581	0.737239	0.658947	0.0782923	0.0782923	10.6197
6	backward	perturbation	Knee Horizontal	Horizontal	90/90b	20-14	grid on fall plane	0.0246515	0.431046	5.719	0.0911061	2.4408	3.73263	1.91758	2.02797	-0.110392	0.110392	-5.75684
6	backward	perturbation	Ankle Horizontal	Horizontal	90/90b	20-14	grid on fall plane	0.0356166	0.846884	4.20561	0.221288	3.4343	6.44346	2.67828	3.12483	-0.446543	0.446543	-16.6727
19	forwards	selfinitiate	Head Horizontal	Horizontal	90/90b	20-3	grid on fall plane	0.0341605	1.44634	2.36186	0.117062	2.77539	4.21787	2.70243	2.56618	0.136255	0.136255	5.04192
19	forwards	selfinitiate	Shoulder Horizontal	Horizontal	90/90b	20-3	grid on fall plane	0.0375622	1.31657	2.85304	0.143591	2.40508	5.97031	2.31013	2.33113	-0.0210073	0.0210073	-0.909359
19	forwards	selfinitiate	Elbow Horizontal	Horizontal	90/90b	20-3	grid on fall plane	0.062538	1.13983	5.48663	0.320706	4.9694	6.45362	3.96856	3.7961	0.172455	0.172455	4.34553
19	forwards	selfinitiate	Wrist Horizontal	Horizontal	90/90b	20-3	grid on fall plane	0.0473452	1.18609	3.99172	0.313148	4.43631	7.05875	3.77205	3.42953	0.342521	0.342521	9.0805
19	forwards	selfinitiate	ASIS/GT Horizontal	Horizontal	90/90b	20-3	grid on fall plane	0.0238436	0.844036	2.82496	0.216354	2.08514	10.376	1.64705	1.42795	0.219095	0.219095	13.3023
19	forwards	selfinitiate	Knee Horizontal	Horizontal	90/90b	20-3	grid on fall plane	0.0180675	0.581658	3.10621	0.176382	2.81948	6.25581	2.21976	1.84076	0.379003	0.379003	17.074
19	forwards	selfinitiate	Ankle Horizontal	Horizontal	90/90b	20-3	grid on fall plane	0.0114198	0.296124	3.85644	0.179337	2.22405	8.06355	1.49722	1.27945	0.217766	0.217766	14.5447
19	forwards	selfinitiate	Head Horizontal	Horizontal	90/90b	20-5	grid on fall plane	0.0339331	1.44634	2.34614	0.1028	2.77539	3.70399	2.70243	2.74954	-0.0471093	0.0471093	-1.74322
19	forwards	selfinitiate	Shoulder Horizontal	Horizontal	90/90b	20-5	grid on fall plane	0.0377489	1.31657	2.86722	0.132776	2.40508	5.52063	2.31013	2.52764	-0.217509	0.217509	-9.41548
19	forwards	selfinitiate	Elbow Horizontal	Horizontal	90/90b	20-5	grid on fall plane	0.0620425	1.13983	5.44316	0.195809	4.9694	3.94029	3.96856	4.38557	-0.417012	0.417012	-10.5079
19	forwards	selfinitiate	Wrist Horizontal	Horizontal	90/90b	20-5	grid on fall plane	0.046741	1.18609	3.94078	0.202681	4.43631	4.5687	3.77205	4.01199	-0.239941	0.239941	-6.36102
19	forwards	selfinitiate	ASIS/GT Horizontal	Horizontal	90/90b	20-5	grid on fall plane	0.0225152	0.844036	2.66756	0.112649	2.08514	5.40246	1.64705	1.7074	-0.0603526	0.0603526	-3.66429
19	forwards	selfinitiate	Knee Horizontal	Horizontal	90/90b	20-5	grid on fall plane	0.0174854	0.581658	3.00613	0.130152	2.81948	4.61617	2.21976	2.07296	0.146797	0.146797	6.61319
19	forwards	selfinitiate	Ankle Horizontal	Horizontal	90/90b	20-5	grid on fall plane	0.0103408	0.296124	3.49204	0.129888	2.22405	5.84014	1.49722	1.51388	-0.0166663	0.0166663	-1.11315
19	forwards	selfinitiate	Head Horizontal	Horizontal	90/90b	20-7	grid on fall plane	0.0337953	1.44634	2.33661	0.102753	2.77539	3.70228	2.70243	2.76773	-0.0652972	0.0652972	-2.41624
19	forwards	selfinitiate	Shoulder Horizontal	Horizontal	90/90b	20-7	grid on fall plane	0.0379831	1.31657	2.88501	0.139155	2.40508	5.78589	2.31013	2.52931	-0.219179	0.219179	-9.48774
19	forwards	selfinitiate	Elbow Horizontal	Horizontal	90/90b	20-7	grid on fall plane	0.0620893	1.13983	5.44726	0.187459	4.9694	3.77226	3.96856	4.40936	-0.440798	0.440798	-11.1073
19	forwards	selfinitiate	Wrist Horizontal	Horizontal	90/90b	20-7	grid on fall plane	0.0470221	1.18609	3.96448	0.197381	4.43631	4.44923	3.77205	4.13909	-0.367042	0.367042	-9.73057
19	forwards	selfinitiate	ASIS/GT Horizontal	Horizontal	90/90b	20-7	grid on fall plane	0.0225391	0.844036	2.6704	0.10754	2.08514	5.15745	1.64705	1.74216	-0.095114	0.095114	-5.77482
19	forwards	selfinitiate	Knee Horizontal	Horizontal	90/90b	20-7	grid on fall plane	0.0172837	0.581658	2.97145	0.104666	2.81948	3.71225	2.21976	2.21156	0.00819864	0.00819864	0.369348
19	forwards	selfinitiate	Ankle Horizontal	Horizontal	90/90b	20-7	grid on fall plane	0.01037	0.296124	3.50192	0.117529	2.22405	5.28444	1.49722	1.57269	-0.0754726	0.0754726	-5.04085
19	forwards	selfinitiate	Head Horizontal	Horizontal	90/90b	20-10	grid on fall plane	0.0337921	1.44634	2.33639	0.103607	2.77539	3.73305	2.70243	2.75499	-0.0525515	0.0525515	-1.9446
19	forwards	selfinitiate	Shoulder Horizontal	Horizontal	90/90b	20-10	grid on fall plane	0.0382652	1.31657	2.90643	0.148554	2.40508	6.17666	2.31013	2.60051	-0.290382	0.290382	-12.57
19	forwards	selfinitiate	Elbow Horizontal	Horizontal	90/90b	20-10	grid on fall plane	0.0618701	1.13983	5.42803	0.188287	4.9694	3.78894	3.96856	4.3835	-0.41494	0.41494	-10.4557
19	forwards	selfinitiate	Wrist Horizontal	Horizontal	90/90b	20-10	grid on fall plane	0.0469398	1.18609	3.95754	0.205731	4.43631	4.63744	3.77205	4.18098	-0.408927	0.408927	-10.841
19	forwards	selfinitiate	ASIS/GT Horizontal	Horizontal	90/90b	20-10	grid on fall plane	0.0225025	0.844036	2.66606	0.106378	2.08514	5.10173	1.64705	1.75103	-0.103988	0.103988	-6.31358
19	forwards	selfinitiate	Knee Horizontal	Horizontal	90/90b	20-10	grid on fall plane	0.0174092	0.581658	2.99303	0.0951736	2.81948	3.37557	2.21976	2.28031	-0.060546	0.060546	-2.72759
19	forwards	selfinitiate	Ankle Horizontal	Horizontal	90/90b	20-10	grid on fall plane	0.0103813	0.296124	3.50573	0.11198	2.22405	5.03497	1.49722	1.53028	-0.0330601	0.0330601	-2.2081
19	forwards	selfinitiate	Head Horizontal	Horizontal	90/90b	20-12	grid on fall plane	0.0338496	1.44634	2.34037	0.102777	2.77539	3.70315	2.70243	2.74404	-0.0416053	0.0416053	-1.53955
19	forwards	selfinitiate	Shoulder Horizontal	Horizontal	90/90b	20-12	grid on fall plane	0.0384333	1.31657	2.9192	0.148519	2.40508	6.17523	2.31013	2.64206	-0.331935	0.331935	-14.3687
19	forwards	selfinitiate	Elbow Horizontal	Horizontal	90/90b	20-12	grid on fall plane	0.06181	1.13983	5.42276	0.188926	4.9694	3.80179	3.96856	4.3505	-0.38194	0.38194	-9.62414
19	forwards	selfinitiate	Wrist Horizontal	Horizontal	90/90b	20-12	grid on fall plane	0.0470009	1.18609	3.96269	0.206587	4.43631	4.65673	3.77205	4.22303	-0.450979	0.450979	-11.9558
19	forwards	selfinitiate	ASIS/GT Horizontal	Horizontal	90/90b	20-12	grid on fall plane	0.0225124	0.844036	2.66724	0.105932	2.08514	5.08033	1.64705	1.76739	-0.120339	0.120339	-7.30637
19	forwards	selfinitiate	Knee Horizontal	Horizontal	90/90b	20-12	grid on fall plane	0.0175207	0.581658	3.0122	0.0965781	2.81948	3.42538	2.21976	2.26911	-0.0493458	0.0493458	-2.22302
19	forwards	selfinitiate	Ankle Horizontal	Horizontal	90/90b	20-12	grid on fall plane	0.0103936	0.296124	3.5099	0.1106	2.22405	4.97289	1.49722	1.49294	0.00427331	0.00427331	0.285417
19	forwards	selfinitiate	Head Horizontal	Horizontal	90/90b	20-14	grid on fall plane	0.0336788	1.44634	2.32856	0.102078	2.77539	3.67797	2.70243	2.75186	-0.049425	0.049425	-1.82891
19	forwards	selfinitiate	Shoulder Horizontal	Horizontal	90/90b	20-14	grid on fall plane	0.0382435	1.31657	2.90478	0.149219	2.40508	6.20431	2.31013	2.65374	-0.343617	0.343617	-14.8744
19	forwards	selfinitiate	Elbow Horizontal	Horizontal	90/90b	20-14	grid on fall plane	0.061807	1.13983	5.4225	0.1888	4.9694	3.79925	3.96856	4.33568	-0.367122	0.367122	-9.25077
19	forwards	selfinitiate	Wrist Horizontal	Horizontal	90/90b	20-14	grid on fall plane	0.047424	1.18609	3.99836	0.206333	4.43631	4.651	3.77205	4.27891	-0.506866	0.506866	-13.4374
19	forwards	selfinitiate	ASIS/GT Horizontal	Horizontal	90/90b	20-14	grid on fall plane	0.0225373	0.844036	2.67018	0.10665	2.08514	5.11478	1.64705	1.77802	-0.130976	0.130976	-7.95216
19	forwards	selfinitiate	Knee Horizontal	Horizontal	90/90b	20-14	grid on fall plane	0.0176379	0.581658	3.03235	0.0966334	2.81948	3.42734	2.21976	2.26491	-0.0451457	0.0451457	-2.03381
19	forwards	selfinitiate	Ankle Horizontal	Horizontal	90/90b	20-14	grid on fall plane	0.0104293	0.296124	3.52194	0.11018	2.22405	4.95402	1.49722	1.49635	0.000867955	0.000867955	0.0579712
20	forwards	selfinitiate	Head Horizontal	Horizontal	90/90b	20-3	grid on fall plane	0.0418609	1.71187	2.44533	0.124267	3.57173	3.47917	3.27797	3.07176	0.206212	0.206212	6.29085
20	forwards	selfinitiate	Shoulder Horizontal	Horizontal	90/90b	20-3	grid on fall plane	0.0534267	1.55658	3.4323	0.143734	2.8224	5.09263	2.6223	2.74343	-0.121124	0.121124	-4.619
20	forwards	selfinitiate	Elbow Horizontal	Horizontal	90/90b	20-3	grid on fall plane	0.0877616	1.43922	6.09785	0.229502	3.88999	5.89983	3.6157	3.57865	0.0370495	0.0370495	1.02468
20	forwards	selfinitiate	Wrist Horizontal	Horizontal	90/90b	20-3	grid on fall plane	0.0774811	1.46148	5.30154	0.187906	4.03867	4.65267	3.75325	3.67809	0.0751604	0.0751604	2.00254
20	forwards	selfinitiate	ASIS/GT Horizontal	Horizontal	90/90b	20-3	grid on fall plane	0.0437523	1.08202	4.04359	0.153949	2.33313	6.5984	2.07879	1.81841	0.260379	0.260379	12.5255
20	forwards	selfinitiate	Knee Horizontal	Horizontal	90/90b	20-3	grid on fall plane	0.0275517	0.792767	3.47538	0.172244	3.3173	5.19228	3.08174	2.40813	0.673605	0.673605	21.858
20	forwards	selfinitiate	Ankle Horizontal	Horizontal	90/90b	20-3	grid on fall plane	0.00854706	0.439787	1.94345	0.213628	3.01015	7.09692	2.68094	1.71609	0.964853	0.964853	35.9894
20	forwards	selfinitiate	Head Horizontal	Horizontal	90/90b	20-5	grid on fall plane	0.0423067	1.71187	2.47137	0.0897303	3.57173	2.51224	3.27797	3.28325	-0.00527553	0.00527553	-0.160939
20	forwards	selfinitiate	Shoulder Horizontal	Horizontal	90/90b	20-5	grid on fall plane	0.0531785	1.55658	3.41636	0.151644	2.8224	5.37288	2.6223	2.97362	-0.351313	0.351313	-13.3971
20	forwards	selfinitiate	Elbow Horizontal	Horizontal	90/90b	20-5	grid on fall plane	0.0877103	1.43922	6.09428	0.215001	3.88999	5.52703	3.6157	3.68882	-0.0731143	0.0731143	-2.02213
20	forwards	selfinitiate	Wrist Horizontal	Horizontal	90/90b	20-5	grid on fall plane	0.0773298	1.46148	5.29119	0.150257	4.03867	3.72045	3.75325	3.93738	-0.184134	0.184134	-4.90598
20	forwards	selfinitiate	ASIS/GT Horizontal	Horizontal	90/90b	20-5	grid on fall plane	0.0435094	1.08202	4.02113	0.100244	2.33313	4.29656	2.07879	2.12238	-0.0435874	0.0435874	-2.09677
20	forwards	selfinitiate	Knee Horizontal	Horizontal	90/90b	20-5	grid on fall plane	0.0276827	0.792767	3.49192	0.130689	3.3173	3.93963	3.08174	2.81196	0.269773	0.269773	8.75393
20	forwards	selfinitiate	Ankle Horizontal	Horizontal	90/90b	20-5	grid on fall plane	0.00500861	0.439787	1.13887	0.140138	3.01015	4.65553	2.68094	2.09428	0.586656	0.586656	21.8825
20	forwards	selfinitiate	Head Horizontal	Horizontal	90/90b	20-7	grid on fall plane	0.0423889	1.71187	2.47617	0.0881644	3.57173	2.4684	3.27797	3.26601	0.0119622	0.0119622	0.364926
20	forwards	selfinitiate	Shoulder Horizontal	Horizontal	90/90b	20-7	grid on fall plane	0.0529623	1.55658	3.40247	0.169731	2.8224	6.01372	2.6223	3.09529	-0.472983	0.472983	-18.0369
20	forwards	selfinitiate	Elbow Horizontal	Horizontal	90/90b	20-7	grid on fall plane	0.0880753	1.43922	6.11964	0.208923	3.88999	5.37079	3.6157	3.68837	-0.0726678	0.0726678	-2.00978
20	forwards	selfinitiate	Wrist Horizontal	Horizontal	90/90b	20-7	grid on fall plane	0.0772517	1.46148	5.28584	0.148383	4.03867	3.67407	3.75325	4.03137	-0.278119	0.278119	-7.4101
20	forwards	selfinitiate	ASIS/GT Horizontal	Horizontal	90/90b	20-7	grid on fall plane	0.0438914	1.08202	4.05644	0.0860329	2.33313	3.68744	2.07879	2.24534	-0.166554	0.166554	-8.01206
20	forwards	selfinitiate	Knee Horizontal	Horizontal	90/90b	20-7	grid on fall plane	0.0276836	0.792767	3.49202	0.129043	3.3173	3.89001	3.08174	2.95545	0.126281	0.126281	4.09771
20	forwards	selfinitiate	Ankle Horizontal	Horizontal	90/90b	20-7	grid on fall plane	0.00446299	0.439787	1.01481	0.11982	3.01015	3.98054	2.68094	2.18838	0.492559	0.492559	18.3726
20	forwards	selfinitiate	Head Horizontal	Horizontal	90/90b	20-10	grid on fall plane	0.0421082	1.71187	2.45978	0.0925625	3.57173	2.59153	3.27797	3.24581	0.0321583	0.0321583	0.981043
20	forwards	selfinitiate	Shoulder Horizontal	Horizontal	90/90b	20-10	grid on fall plane	0.0532925	1.55658	3.42368	0.179388	2.8224	6.35588	2.6223	3.27686	-0.654558	0.654558	-24.9612
20	forwards	selfinitiate	Elbow Horizontal	Horizontal	90/90b	20-10	grid on fall plane	0.088196	1.43922	6.12803	0.208547	3.88999	5.36113	3.6157	3.69198	-0.0762734	0.0762734	-2.10951
20	forwards	selfinitiate	Wrist Horizontal	Horizontal	90/90b	20-10	grid on fall plane	0.0774715	1.46148	5.30089	0.148745	4.03867	3.68301	3.75325	4.10698	-0.353733	0.353733	-9.42471
20	forwards	selfinitiate	ASIS/GT Horizontal	Horizontal	90/90b	20-10	grid on fall plane	0.0441198	1.08202	4.07755	0.0886751	2.33313	3.80069	2.07879	2.25802	-0.179234	0.179234	-8.62206
20	forwards	selfinitiate	Knee Horizontal	Horizontal	90/90b	20-10	grid on fall plane	0.0275102	0.792767	3.47015	0.12274	3.3173	3.7	3.08174	3.07778	0.00395471	0.00395471	0.128327
20	forwards	selfinitiate	Ankle Horizontal	Horizontal	90/90b	20-10	grid on fall plane	0.00463236	0.439787	1.05332	0.117335	3.01015	3.898	2.68094	2.18203	0.498912	0.498912	18.6096
20	forwards	selfinitiate	Head Horizontal	Horizontal	90/90b	20-12	grid on fall plane	0.0421282	1.71187	2.46094	0.0926969	3.57173	2.5953	3.27797	3.25535	0.0226168	0.0226168	0.689965
20	forwards	selfinitiate	Shoulder Horizontal	Horizontal	90/90b	20-12	grid on fall plane	0.053579	1.55658	3.44209	0.180646	2.8224	6.40044	2.6223	3.3419	-0.719596	0.719596	-27.4414
20	forwards	selfinitiate	Elbow Horizontal	Horizontal	90/90b	20-12	grid on fall plane	0.0878945	1.43922	6.10708	0.208514	3.88999	5.36029	3.6157	3.69862	-0.0829222	0.0829222	-2.29339
20	forwards	selfinitiate	Wrist Horizontal	Horizontal	90/90b	20-12	grid on fall plane	0.0774223	1.46148	5.29752	0.147231	4.03867	3.64554	3.75325	4.09498	-0.341728	0.341728	-9.10485
20	forwards	selfinitiate	ASIS/GT Horizontal	Horizontal	90/90b	20-12	grid on fall plane	0.0438817	1.08202	4.05555	0.0884051	2.33313	3.78912	2.07879	2.26627	-0.187477	0.187477	-9.01858
20	forwards	selfinitiate	Knee Horizontal	Horizontal	90/90b	20-12	grid on fall plane	0.0274048	0.792767	3.45686	0.124835	3.3173	3.76315	3.08174	3.09033	-0.00859944	0.00859944	-0.279045
20	forwards	selfinitiate	Ankle Horizontal	Horizontal	90/90b	20-12	grid on fall plane	0.00496522	0.439787	1.129	0.117709	3.01015	3.91042	2.68094	2.29732	0.383615	0.383615	14.309
20	forwards	selfinitiate	Head Horizontal	Horizontal	90/90b	20-14	grid on fall plane	0.041757	1.71187	2.43926	0.0933781	3.57173	2.61437	3.27797	3.25989	0.0180781	0.0180781	0.551504
20	forwards	selfinitiate	Shoulder Horizontal	Horizontal	90/90b	20-14	grid on fall plane	0.0537229	1.55658	3.45133	0.180893	2.8224	6.4092	2.6223	3.34941	-0.72711	0.72711	-27.7279
20	forwards	selfinitiate	Elbow Horizontal	Horizontal	90/90b	20-14	grid on fall plane	0.0877736	1.43922	6.09868	0.209389	3.88999	5.38277	3.6157	3.72366	-0.107955	0.107955	-2.98573
20	forwards	selfinitiate	Wrist Horizontal	Horizontal	90/90b	20-14	grid on fall plane	0.0775668	1.46148	5.30741	0.147417	4.03867	3.65014	3.75325	4.08601	-0.332759	0.332759	-8.8659
20	forwards	selfinitiate	ASIS/GT Horizontal	Horizontal	90/90b	20-14	grid on fall plane	0.0437524	1.08202	4.04359	0.088345	2.33313	3.78654	2.07879	2.26401	-0.185221	0.185221	-8.91004
20	forwards	selfinitiate	Knee Horizontal	Horizontal	90/90b	20-14	grid on fall plane	0.027547	0.792767	3.47479	0.124725	3.3173	3.75984	3.08174	3.09197	-0.0102348	0.0102348	-0.332112
20	forwards	selfinitiate	Ankle Horizontal	Horizontal	90/90b	20-14	grid on fall plane	0.00503832	0.439787	1.14563	0.116377	3.01015	3.86615	2.68094	2.34301	0.337931	0.337931	12.6049
21	forwards	selfinitiate	Head Horizontal	Horizontal	90/90b	20-3	grid on fall plane	0.016375	1.65523	0.989286	0.213414	3.89507	5.47909	3.19582	2.92747	0.268354	0.268354	8.39703
21	forwards	selfinitiate	Shoulder Horizontal	Horizontal	90/90b	20-3	grid on fall plane	0.0375346	1.46753	2.55767	0.164491	2.87961	5.71227	2.77791	2.47369	0.30421	0.30421	10.9511
21	forwards	selfinitiate	Elbow Horizontal	Horizontal	90/90b	20-3	grid on fall plane	0.0633113	1.28124	4.94142	0.320565	3.79187	8.45401	2.82044	2.98415	-0.163714	0.163714	-5.80455
21	forwards	selfinitiate	Wrist Horizontal	Horizontal	90/90b	20-3	grid on fall plane	0.0555047	1.19403	4.6485	0.178398	2.88418	6.18539	2.77316	2.77115	0.00200483	0.00200483	0.072294
21	forwards	selfinitiate	ASIS/GT Horizontal	Horizontal	90/90b	20-3	grid on fall plane	0.0268067	1.00251	2.67396	0.19226	1.89623	10.139	1.86467	1.54285	0.321823	0.321823	17.259
21	forwards	selfinitiate	Knee Horizontal	Horizontal	90/90b	20-3	grid on fall plane	0.0145398	0.699181	2.07955	0.21404	2.58316	8.286	1.61622	1.22952	0.386702	0.386702	23.9263
21	forwards	selfinitiate	Ankle Horizontal	Horizontal	90/90b	20-3	grid on fall plane	0.0172652	0.358187	4.82016	0.155726	1.5182	10.2572	1.02671	0.959507	0.0672067	0.0672067	6.54581
21	forwards	selfinitiate	Head Horizontal	Horizontal	90/90b	20-5	grid on fall plane	0.0160594	1.65523	0.970219	0.196924	3.89507	5.05574	3.19582	3.1475	0.048322	0.048322	1.51204
21	forwards	selfinitiate	Shoulder Horizontal	Horizontal	90/90b	20-5	grid on fall plane	0.037012	1.46753	2.52206	0.143463	2.87961	4.98202	2.77791	2.59419	0.183718	0.183718	6.61356
21	forwards	selfinitiate	Elbow Horizontal	Horizontal	90/90b	20-5	grid on fall plane	0.0626191	1.28124	4.88739	0.250384	3.79187	6.6032	2.82044	3.17443	-0.353988	0.353988	-12.5508
21	forwards	selfinitiate	Wrist Horizontal	Horizontal	90/90b	20-5	grid on fall plane	0.0551295	1.19403	4.61708	0.158775	2.88418	5.50502	2.77316	3.04041	-0.267251	0.267251	-9.63708
21	forwards	selfinitiate	ASIS/GT Horizontal	Horizontal	90/90b	20-5	grid on fall plane	0.0264152	1.00251	2.6349	0.142247	1.89623	7.50156	1.86467	1.81159	0.0530749	0.0530749	2.84635
21	forwards	selfinitiate	Knee Horizontal	Horizontal	90/90b	20-5	grid on fall plane	0.0137342	0.699181	1.96433	0.194898	2.58316	7.54495	1.61622	1.38846	0.22776	0.22776	14.0921
21	forwards	selfinitiate	Ankle Horizontal	Horizontal	90/90b	20-5	grid on fall plane	0.016888	0.358187	4.71484	0.122487	1.5182	8.06787	1.02671	1.10963	-0.0829129	0.0829129	-8.07557
21	forwards	selfinitiate	Head Horizontal	Horizontal	90/90b	20-7	grid on fall plane	0.016443	1.65523	0.993392	0.19329	3.89507	4.96243	3.19582	3.21742	-0.0215984	0.0215984	-0.675833
21	forwards	selfinitiate	Shoulder Horizontal	Horizontal	90/90b	20-7	grid on fall plane	0.0369448	1.46753	2.51748	0.136107	2.87961	4.72657	2.77791	2.63064	0.147265	0.147265	5.30129
21	forwards	selfinitiate	Elbow Horizontal	Horizontal	90/90b	20-7	grid on fall plane	0.0627353	1.28124	4.89647	0.232301	3.79187	6.12629	2.82044	3.09901	-0.278567	0.278567	-9.87673
21	forwards	selfinitiate	Wrist Horizontal	Horizontal	90/90b	20-7	grid on fall plane	0.0550682	1.19403	4.61195	0.164873	2.88418	5.71645	2.77316	3.03799	-0.264834	0.264834	-9.54989
21	forwards	selfinitiate	ASIS/GT Horizontal	Horizontal	90/90b	20-7	grid on fall plane	0.026459	1.00251	2.63927	0.152414	1.89623	8.03775	1.86467	1.93528	-0.0706084	0.0706084	-3.78665
21	forwards	selfinitiate	Knee Horizontal	Horizontal	90/90b	20-7	grid on fall plane	0.0134679	0.699181	1.92624	0.180713	2.58316	6.99583	1.61622	1.48183	0.134392	0.134392	8.3152
21	forwards	selfinitiate	Ankle Horizontal	Horizontal	90/90b	20-7	grid on fall plane	0.0170077	0.358187	4.74826	0.12826	1.5182	8.44815	1.02671	1.25469	-0.227973	0.227973	-22.2041
21	forwards	selfinitiate	Head Horizontal	Horizontal	90/90b	20-10	grid on fall plane	0.0166922	1.65523	1.00845	0.19589	3.89507	5.02918	3.19582	3.1775	0.0183279	0.0183279	0.573495
21	forwards	selfinitiate	Shoulder Horizontal	Horizontal	90/90b	20-10	grid on fall plane	0.0369268	1.46753	2.51625	0.136716	2.87961	4.74771	2.77791	2.68531	0.0925965	0.0925965	3.33332
21	forwards	selfinitiate	Elbow Horizontal	Horizontal	90/90b	20-10	grid on fall plane	0.0625385	1.28124	4.8811	0.213769	3.79187	5.63756	2.82044	3.14705	-0.326609	0.326609	-11.5801
21	forwards	selfinitiate	Wrist Horizontal	Horizontal	90/90b	20-10	grid on fall plane	0.0546558	1.19403	4.57741	0.174401	2.88418	6.04681	2.77316	2.96688	-0.193722	0.193722	-6.98559
21	forwards	selfinitiate	ASIS/GT Horizontal	Horizontal	90/90b	20-10	grid on fall plane	0.0261213	1.00251	2.60559	0.166397	1.89623	8.77517	1.86467	1.97605	-0.111378	0.111378	-5.97307
21	forwards	selfinitiate	Knee Horizontal	Horizontal	90/90b	20-10	grid on fall plane	0.0134229	0.699181	1.9198	0.182816	2.58316	7.07725	1.61622	1.50705	0.109165	0.109165	6.75437
21	forwards	selfinitiate	Ankle Horizontal	Horizontal	90/90b	20-10	grid on fall plane	0.0171347	0.358187	4.78373	0.142287	1.5182	9.37209	1.02671	1.38095	-0.354236	0.354236	-34.502
21	forwards	selfinitiate	Head Horizontal	Horizontal	90/90b	20-12	grid on fall plane	0.0164323	1.65523	0.992747	0.195287	3.89507	5.0137	3.19582	3.1606	0.0352224	0.0352224	1.10214
21	forwards	selfinitiate	Shoulder Horizontal	Horizontal	90/90b	20-12	grid on fall plane	0.0368775	1.46753	2.51289	0.141876	2.87961	4.92692	2.77791	2.70473	0.0731705	0.0731705	2.63402
21	forwards	selfinitiate	Elbow Horizontal	Horizontal	90/90b	20-12	grid on fall plane	0.0623668	1.28124	4.8677	0.20394	3.79187	5.37835	2.82044	3.12473	-0.304291	0.304291	-10.7888
21	forwards	selfinitiate	Wrist Horizontal	Horizontal	90/90b	20-12	grid on fall plane	0.0544139	1.19403	4.55715	0.173776	2.88418	6.02514	2.77316	2.99235	-0.219191	0.219191	-7.90402
21	forwards	selfinitiate	ASIS/GT Horizontal	Horizontal	90/90b	20-12	grid on fall plane	0.0257546	1.00251	2.56901	0.171761	1.89623	9.05802	1.86467	1.98835	-0.123681	0.123681	-6.63286
21	forwards	selfinitiate	Knee Horizontal	Horizontal	90/90b	20-12	grid on fall plane	0.0138249	0.699181	1.9773	0.190083	2.58316	7.35855	1.61622	1.48837	0.127848	0.127848	7.91029
21	forwards	selfinitiate	Ankle Horizontal	Horizontal	90/90b	20-12	grid on fall plane	0.0171968	0.358187	4.80106	0.144437	1.5182	9.51368	1.02671	1.42338	-0.396666	0.396666	-38.6346
21	forwards	selfinitiate	Head Horizontal	Horizontal	90/90b	20-14	grid on fall plane	0.0162817	1.65523	0.983648	0.195295	3.89507	5.0139	3.19582	3.16043	0.0353983	0.0353983	1.10764
21	forwards	selfinitiate	Shoulder Horizontal	Horizontal	90/90b	20-14	grid on fall plane	0.0364265	1.46753	2.48216	0.142886	2.87961	4.96198	2.77791	2.71584	0.0620679	0.0620679	2.23434
21	forwards	selfinitiate	Elbow Horizontal	Horizontal	90/90b	20-14	grid on fall plane	0.0628568	1.28124	4.90595	0.199785	3.79187	5.26878	2.82044	3.14467	-0.324233	0.324233	-11.4958
21	forwards	selfinitiate	Wrist Horizontal	Horizontal	90/90b	20-14	grid on fall plane	0.0547175	1.19403	4.58257	0.174195	2.88418	6.03967	2.77316	3.01193	-0.238776	0.238776	-8.61027
21	forwards	selfinitiate	ASIS/GT Horizontal	Horizontal	90/90b	20-14	grid on fall plane	0.0254694	1.00251	2.54055	0.17356	1.89623	9.15291	1.86467	1.99714	-0.13247	0.13247	-7.10423
21	forwards	selfinitiate	Knee Horizontal	Horizontal	90/90b	20-14	grid on fall plane	0.0141414	0.699181	2.02256	0.190393	2.58316	7.37055	1.61622	1.4641	0.152124	0.152124	9.41235
21	forwards	selfinitiate	Ankle Horizontal	Horizontal	90/90b	20-14	grid on fall plane	0.0172347	0.358187	4.81164	0.145168	1.5182	9.56182	1.02671	1.43679	-0.410078	0.410078	-39.9408
22	forwards	selfinitiate	Head Horizontal	Horizontal	90/90b	20-3	grid on fall plane	0.0241989	2.03822	1.18726	0.23843	4.01577	5.93735	3.82871	3.12597	0.702748	0.702748	18.3547
22	forwards	selfinitiate	Shoulder Horizontal	Horizontal	90/90b	20-3	grid on fall plane	0.0568084	1.81236	3.13451	0.201263	3.08638	6.521	2.97387	2.58476	0.389114	0.389114	13.0844
22	forwards	selfinitiate	Elbow Horizontal	Horizontal	90/90b	20-3	grid on fall plane	0.0920921	1.59575	5.77107	0.367635	3.69535	9.94858	2.83073	2.5904	0.240329	0.240329	8.49001
22	forwards	selfinitiate	Wrist Horizontal	Horizontal	90/90b	20-3	grid on fall plane	0.111746	1.50743	7.41305	0.273053	3.02109	9.03821	2.8149	2.53779	0.2771	0.2771	9.84407
22	forwards	selfinitiate	Knee Horizontal	Horizontal	90/90b	20-3	grid on fall plane	0.0366425	0.925048	3.96115	0.238014	3.60138	6.60896	3.06612	2.60539	0.460724	0.460724	15.0263
22	forwards	selfinitiate	Ankle Horizontal	Horizontal	90/90b	20-3	grid on fall plane	0.00991794	0.593454	1.67122	0.24164	3.46999	6.96372	2.47861	1.85417	0.624437	0.624437	25.193
22	forwards	selfinitiate	Head Horizontal	Horizontal	90/90b	20-5	grid on fall plane	0.0230612	2.03822	1.13144	0.162874	4.01577	4.05586	3.82871	3.45531	0.373405	0.373405	9.75275
22	forwards	selfinitiate	Shoulder Horizontal	Horizontal	90/90b	20-5	grid on fall plane	0.0569083	1.81236	3.14002	0.178071	3.08638	5.76957	2.97387	2.74581	0.228064	0.228064	7.66892
22	forwards	selfinitiate	Elbow Horizontal	Horizontal	90/90b	20-5	grid on fall plane	0.0919912	1.59575	5.76475	0.327296	3.69535	8.85698	2.83073	3.02931	-0.198578	0.198578	-7.01507
22	forwards	selfinitiate	Wrist Horizontal	Horizontal	90/90b	20-5	grid on fall plane	0.111865	1.50743	7.42095	0.209935	3.02109	6.94897	2.8149	2.94298	-0.128082	0.128082	-4.55015
22	forwards	selfinitiate	Knee Horizontal	Horizontal	90/90b	20-5	grid on fall plane	0.0359876	0.925048	3.89035	0.175695	3.60138	4.87855	3.06612	3.09623	-0.030112	0.030112	-0.982089
22	forwards	selfinitiate	Ankle Horizontal	Horizontal	90/90b	20-5	grid on fall plane	0.00676747	0.593454	1.14035	0.163001	3.46999	4.69744	2.47861	2.17278	0.305828	0.305828	12.3387
22	forwards	selfinitiate	Head Horizontal	Horizontal	90/90b	20-7	grid on fall plane	0.0229955	2.03822	1.12822	0.135745	4.01577	3.38031	3.82871	3.55163	0.277079	0.277079	7.23686
22	forwards	selfinitiate	Shoulder Horizontal	Horizontal	90/90b	20-7	grid on fall plane	0.0568929	1.81236	3.13917	0.194887	3.08638	6.31441	2.97387	2.76303	0.21084	0.21084	7.08976
22	forwards	selfinitiate	Elbow Horizontal	Horizontal	90/90b	20-7	grid on fall plane	0.0915668	1.59575	5.73815	0.301139	3.69535	8.14914	2.83073	3.17465	-0.34392	0.34392	-12.1495
22	forwards	selfinitiate	Wrist Horizontal	Horizontal	90/90b	20-7	grid on fall plane	0.111846	1.50743	7.41965	0.191122	3.02109	6.32626	2.8149	3.09552	-0.280626	0.280626	-9.96934
22	forwards	selfinitiate	Knee Horizontal	Horizontal	90/90b	20-7	grid on fall plane	0.0355721	0.925048	3.84543	0.149912	3.60138	4.16262	3.06612	3.17697	-0.110851	0.110851	-3.61536
22	forwards	selfinitiate	Ankle Horizontal	Horizontal	90/90b	20-7	grid on fall plane	0.00609437	0.593454	1.02693	0.117871	3.46999	3.39688	2.47861	2.36361	0.115	0.115	4.63971
22	forwards	selfinitiate	Head Horizontal	Horizontal	90/90b	20-10	grid on fall plane	0.0227643	2.03822	1.11688	0.132106	4.01577	3.28969	3.82871	3.56842	0.260295	0.260295	6.7985
22	forwards	selfinitiate	Shoulder Horizontal	Horizontal	90/90b	20-10	grid on fall plane	0.0569229	1.81236	3.14082	0.197374	3.08638	6.395	2.97387	2.86771	0.106159	0.106159	3.56971
22	forwards	selfinitiate	Elbow Horizontal	Horizontal	90/90b	20-10	grid on fall plane	0.090698	1.59575	5.68371	0.27333	3.69535	7.39659	2.83073	3.04883	-0.218097	0.218097	-7.70462
22	forwards	selfinitiate	Wrist Horizontal	Horizontal	90/90b	20-10	grid on fall plane	0.111691	1.50743	7.40938	0.187158	3.02109	6.19504	2.8149	3.12098	-0.306089	0.306089	-10.8739
22	forwards	selfinitiate	Knee Horizontal	Horizontal	90/90b	20-10	grid on fall plane	0.034925	0.925048	3.77548	0.138253	3.60138	3.8389	3.06612	3.26554	-0.199418	0.199418	-6.50391
22	forwards	selfinitiate	Ankle Horizontal	Horizontal	90/90b	20-10	grid on fall plane	0.00664411	0.593454	1.11957	0.122288	3.46999	3.52415	2.47861	2.54702	-0.0684058	0.0684058	-2.75985
22	forwards	selfinitiate	Head Horizontal	Horizontal	90/90b	20-12	grid on fall plane	0.0227053	2.03822	1.11398	0.131984	4.01577	3.28664	3.82871	3.53285	0.295859	0.295859	7.72736
22	forwards	selfinitiate	Shoulder Horizontal	Horizontal	90/90b	20-12	grid on fall plane	0.0567974	1.81236	3.1339	0.215269	3.08638	6.9748	2.97387	2.94802	0.025851	0.025851	0.86927
22	forwards	selfinitiate	Elbow Horizontal	Horizontal	90/90b	20-12	grid on fall plane	0.0907607	1.59575	5.68764	0.26597	3.69535	7.19744	2.83073	3.0107	-0.179973	0.179973	-6.35784
22	forwards	selfinitiate	Wrist Horizontal	Horizontal	90/90b	20-12	grid on fall plane	0.112603	1.50743	7.46987	0.186535	3.02109	6.17441	2.8149	3.08574	-0.270844	0.270844	-9.62181
22	forwards	selfinitiate	Knee Horizontal	Horizontal	90/90b	20-12	grid on fall plane	0.0350882	0.925048	3.79313	0.142216	3.60138	3.94893	3.06612	3.30916	-0.243044	0.243044	-7.92676
22	forwards	selfinitiate	Ankle Horizontal	Horizontal	90/90b	20-12	grid on fall plane	0.00689671	0.593454	1.16213	0.130911	3.46999	3.77265	2.47861	2.56078	-0.0821644	0.0821644	-3.31494
22	forwards	selfinitiate	Head Horizontal	Horizontal	90/90b	20-14	grid on fall plane	0.0226161	2.03822	1.1096	0.130339	4.01577	3.24567	3.82871	3.52436	0.304352	0.304352	7.94921
22	forwards	selfinitiate	Shoulder Horizontal	Horizontal	90/90b	20-14	grid on fall plane	0.0562455	1.81236	3.10344	0.219975	3.08638	7.12727	2.97387	2.96985	0.00402014	0.00402014	0.135182
22	forwards	selfinitiate	Elbow Horizontal	Horizontal	90/90b	20-14	grid on fall plane	0.0904797	1.59575	5.67003	0.264194	3.69535	7.14936	2.83073	3.03453	-0.203803	0.203803	-7.19967
22	forwards	selfinitiate	Wrist Horizontal	Horizontal	90/90b	20-14	grid on fall plane	0.113255	1.50743	7.51315	0.185825	3.02109	6.15093	2.8149	3.04735	-0.232451	0.232451	-8.25789
22	forwards	selfinitiate	Knee Horizontal	Horizontal	90/90b	20-14	grid on fall plane	0.0350542	0.925048	3.78945	0.146651	3.60138	4.07207	3.06612	3.33894	-0.272818	0.272818	-8.89784
22	forwards	selfinitiate	Ankle Horizontal	Horizontal	90/90b	20-14	grid on fall plane	0.00698983	0.593454	1.17782	0.133413	3.46999	3.84478	2.47861	2.5406	-0.0619896	0.0619896	-2.50098
23	forwards	selfinitiate	Head Horizontal	Horizontal	90/90b	20-3	grid on fall plane	0.0163347	1.55913	1.04768	0.0868806	2.29277	3.78933	2.18121	1.93767	0.243541	0.243541	11.1654
23	forwards	selfinitiate	Shoulder Horizontal	Horizontal	90/90b	20-3	grid on fall plane	0.0370762	1.35207	2.74218	0.170207	1.96798	8.64882	1.8771	1.79832	0.0787832	0.0787832	4.19707
23	forwards	selfinitiate	Elbow Horizontal	Horizontal	90/90b	20-3	grid on fall plane	0.0762715	1.32595	5.75223	0.248774	2.91887	8.52295	2.08968	2.31672	-0.227037	0.227037	-10.8647
23	forwards	selfinitiate	Wrist Horizontal	Horizontal	90/90b	20-3	grid on fall plane	0.0769409	1.36999	5.61616	0.178837	2.43153	7.35494	2.33519	2.53482	-0.19963	0.19963	-8.54878
23	forwards	selfinitiate	Knee Horizontal	Horizontal	90/90b	20-3	grid on fall plane	0.0150983	0.595839	2.53396	0.248164	1.95402	12.7002	1.37396	1.03347	0.34049	0.34049	24.7817
23	forwards	selfinitiate	Ankle Horizontal	Horizontal	90/90b	20-3	grid on fall plane	0.0046895	0.259371	1.80803	0.143611	1.8953	7.57721	1.36077	1.01983	0.340939	0.340939	25.0548
23	forwards	selfinitiate	Head Horizontal	Horizontal	90/90b	20-5	grid on fall plane	0.0160739	1.55913	1.03095	0.0708056	2.29277	3.08821	2.18121	2.02779	0.153418	0.153418	7.03363
23	forwards	selfinitiate	Shoulder Horizontal	Horizontal	90/90b	20-5	grid on fall plane	0.0367716	1.35207	2.71965	0.172645	1.96798	8.77272	1.8771	1.87214	0.00496337	0.00496337	0.264417
23	forwards	selfinitiate	Elbow Horizontal	Horizontal	90/90b	20-5	grid on fall plane	0.076394	1.32595	5.76147	0.218391	2.91887	7.48204	2.08968	2.37962	-0.289942	0.289942	-13.875
[truncated: 891 more rows]

## Sheet: Effect cutoff_Angular
Fall_number	Fall_direction	Fall_type	Camera_angle	Qualisys_Kinovea_filter_cutoff_comparison	Calibration_approach_and_orientation	Body_segment_for_angular_measures	RMSE_angular_position (deg)	Qualisys_overall_amplitude_angular_position (deg)	NRMSE_angular_position (%)	RMSE_angular_velocity (deg/s)	Qualisys_overall_amplitude_angular_velocity (deg/s)	NRMSE_angular_velocity (%)	Qualisys_peak_angular_velocity (deg/s)	Kinovea_peak_angular_velocity (deg/s)	Raw_difference_in_peak_angular_velocity (deg/s)	Absolute_difference_in_peak_angular_velocity (deg/s)
[truncated: 1,296 more rows]

[truncated: 21 more sheets: Effect direction_Vertical, Effect direction_Horizontal, Effect direction_Angular, Effect body part_Vertical, Effect body part_Horizontal, Effect body part_Angular, Effect camera angle_Vertical, Effect camera angle_Horizontal, Effect camera angle_Angular, Effect grid translation_V , Effect grid translation_H, Effect grid translation_A, Effect grid rotation_Vertical, Effect grid rotation_Horizontal, Effect grid rotation_Angular, Effect calib approach_Vertical, Effect calib approach_Horiz, Effect calib approach_Angular, Effect height change_Vertical, Effect height change_Horizontal …]
